# Supplementary material for: Literature optimized integration of gene expression for organ-specific evaluation of toxicogenomics datasets
Source: PLoS One. 2019 Jan 14;14(1):e0210467. doi: 10.1371/journal.pone.0210467 (PMC6331104; doi:10.1371/journal.pone.0210467)
Supplement: S1 File — Excel file with description of the 33 compounds profiled across all model systems in Open TG-GATEs database. The file includes full and abbreviated names, and if available the toxicity labels, compound IDs in on-line compound databases (PubChem and DrugBank), chemical structure description (by SMILES), mechanism, mode of action as well as therapeutic labels. The file also includes a description of the array data used. (XLSX) [file pone.0210467.s004.xlsx]

## Sheet: compounds
# NA – not available/missing entries
# hepatotoxicity and nephrotoxcity was determined using literature (PubMed search, DrugMatrix, FDA information on drugs)
# Mode, therapeutic and mechanism class assigned according to DrugMatrix chemical ontology( ftp://anonftp.niehs.nih.gov/drugmatrix/Compound_Literature_Annotations/COMPOUND_ANNOTATIONS.txt)
Compound	Compound_abbreviation	Hepatotoxic	Nephrotoxic	No_metabolism	Drug	Mode_class	Therapeutic_class	Mechanism_class	PubChem_ID	DrugBank_ID	SMILES
Acetaminophen	APAP	Yes	Yes	No	Yes	Enzyme Inhibitor	Analgesics, Non-Opioid	Inhibit eicosanoid biosynthesis	1983	DB00316	CC(=O)Nc1ccc(O)cc1
Acetazolamide	ACZ	Yes	Yes	Yes	Yes	Enzyme Inhibitor	Antiglaucoma Agents;Diuretics	Inhibit NaCl/ fluid reabsorption in kidney	1986	DB00819	CC(=O)Nc1nnc(s1)S(=O)(=O)N
Allopurinol	APL	Yes	Yes	No	Yes	Enzyme Inhibitor	Gout-Related Agents	Inhibit precursor synthesis	2094	DB00437	O=C1N=CN=C2NNC=C12
Allyl alcohol	AA	Yes	Yes	No	No	NA	NA	NA	7858	NA	OCC=C
Bromobenzene	BBZ	Yes	No	No	No	NA	NA	NA	7961	NA	Brc1ccccc1
Bromoethylamine	BEA	No	Yes	NA	No	NA	NA	NA	7851	NA	NCCBr
Bucetin	BCT	No	Yes	No	Yes	Enzyme Inhibitor	Analgesics, Non-Opioid	NA	14130	NA	CCOC1=CC=C(NC(=O)CC(C)O)C=C1
Caffeine	CAF	No	No	No	Yes	Enzyme Inhibitor;Receptor Ligand Antagonist;Receptor Agonist	Sympathomimetics	Reduce muscle contractile force;Reduce bronchoconstriction;Enhance kinase mediated signal transduction	2519	DB00201	CN1C(=O)N(C)c2ncn(C)c2C1=O
Captopril	CAP	Yes	Yes	No	Yes	Enzyme Inhibitor	Antihypertensives;Congestive Heart Failure	Reduce vasoconstriction	44093	DB01197	C[C@H](CS)C(=O)N1CCC[C@H]1C(=O)O
Ciprofloxacin	CPX	Yes	Yes	No	Yes	Enzyme Inhibitor, selective	Antibacterials, Systemic	Inhibit bacterial DNA synthesis	2764	DB00537	OC(=O)C1=CN(C2CC2)c3cc(N4CCNCC4)c(F)cc3C1=O
Clofibrate	CFB	Yes	No	No	Yes	Receptor Agonist, selective	Hypolipidemics	Increase lipid catabolism	2796	DB00636	CCOC(=O)C(C)(C)Oc1ccc(Cl)cc1
Cyclophosphamide	CPA	Yes	Yes	No	Yes	Enzyme Inhibitor;Distorts /blocks macromolecular scaffold function	Antineoplastics	Inhibit DNA synthesis, repair, and function;Enhance cholinergic transmission	2907	DB00531	ClCCN(CCCl)P1(=O)NCCCO1
Cyclosporine A	CSA	Yes	Yes	No	Yes	Enzyme Inhibitor	Immunosuppressants	Modulate G-protein coupled signal transduction	5280754	DB00091	CCC1C(=O)N(CC(=O)N(C(C(=O)NC(C(=O)N(C(C(=O)NC(C(=O)NC(C(=O)N(C(C(=O)N(C(C(=O)N(C(C(=O)N(C(C(=O)N1)C(C(C)CC=CC)O)C)C(C)C)C)CC(C)C)C)CC(C)C)C)C)C)CC(C)C)C)C(C)C)CC(C)C)C)C
Doxorubicin	DOX	Yes	Yes	No	Yes	Distorts /blocks macromolecular synthesis scaffold	Antineoplastics	Inhibit DNA synthesis, repair, and function	31703	DB00997	COc1cccc2C(=O)c3c(O)c4C[C@](O)(C[C@H](O[C@H]5C[C@H](N)[C@H](O)[C@H](C)O5)c4c(O)c3C(=O)c12)C(=O)CO
Enalapril	ENA	Yes	Yes	No	Yes	Enzyme Inhibitor	Antihypertensives;Congestive Heart Failure	Reduce vasoconstriction	5388962	DB00584	CCOC(=O)[C@H](CCC1=CC=CC=C1)N[C@@H](C)C(=O)N2CCC[C@H]2C(=O)O
Erythromycin ethylsuccinate	EME	Yes	No	No	Yes	Enzyme Inhibitor	Antibacterials	Inhibit protein synthesis	443953	DB00199	CCC1C(C(C(C(=O)C(CC(C(C(C(C(C(=O)O1)C)OC2CC(C(C(O2)C)O)(C)OC)C)OC3C(C(CC(O3)C)N(C)C)OC(=O)CCC(=O)OCC)(C)O)C)C)O)(C)O
Ethinylestradiol	EE	Yes	No	No	Yes	Receptor Agonist	Gonadal Hormones	Modulate gene transcription	5991	DB00977	C[C@]12CC[C@H]3[C@@H](CCc4cc(O)ccc34)[C@@H]1CC[C@@]2(O)C#C
Ethionine	ET	Yes	Yes	No	No	NA	NA	NA	25674	NA	CCSCC[C@H](N)C(=O)O
Hexachlorobenzene	HCB	Yes	Yes	No	No	NA	NA	NA	8370	NA	Clc1c(Cl)c(Cl)c(Cl)c(Cl)c1Cl
Imipramine	IMI	Yes	No	No	Yes	Solute transporter inhibitor	Antidepressants	Prolong/enhance neural transmission	3696	DB00458	CN(C)CCCN1c2ccccc2CCc3ccccc13
Indomethacin	IM	Yes	Yes	No	Yes	Enzyme Inhibitor	Nonsteroidal Anti-Inflammatories (NSAIDs)	Inhibit eicosanoid biosynthesis	3715	DB00328	COc1ccc2c(c1)c(CC(=O)O)c(C)n2C(=O)c3ccc(Cl)cc3
Ketoconazole	KC	Yes	No	No	Yes	Enzyme Inhibitor	Antifungals	Inhibit fungal / microbial cell membrane biosynthesis	47576	DB01026	CC(=O)N1CCN(CC1)C2=CC=C(C=C2)OCC3COC(O3)(CN4C=CN=C4)C5=C(C=C(C=C5)Cl)Cl
Lomustine	LS	Yes	Yes	No	Yes	Distorts /blocks macromolecular scaffold function	Antineoplastics	Inhibit DNA synthesis, repair, and function	3950	DB01206	ClCCN(N=O)C(=O)NC1CCCCC1
Methyltestosterone	MTS	Yes	No	No	Yes	Receptor Agonist	Gonadal Hormones	Modulate gene transcription	6010	DB06710	C[C@]1(O)CC[C@H]2[C@@H]3CCC4=CC(=O)CC[C@]4(C)[C@H]3CC[C@]12C
Monocrotaline	MCT	Yes	Yes	No	No	NA	NA	NA	9415	NA	CC1C(=O)OC2CCN3C2C(=CC3)COC(=O)C(C1(C)O)(C)O
Nitrofurantoin	NFT	Yes	Yes	No	Yes	Enzyme Inhibitor	Antibacterials, Systemic	Inhibit precursor synthesis	6604200	DB00698	C1C(=O)NC(=O)N1N=CC2=CC=C(O2)[N+](=O)[O-]
Omeprazole	OPZ	Yes	Yes	No	Yes	Enzyme Inhibitor	Antiulcers	Reduce stomach HCl secretion	4594	DB00338	COc1ccc2[nH]c(nc2c1)[S+]([O-])Cc3ncc(C)c(OC)c3C
Phenacetin	PCT	No	Yes	No	Yes	Enzyme Inhibitor	Analgesics, Non-Opioid	Inhibit eicosanoid biosynthesis	4754	DB03783	CCOc1ccc(NC(=O)C)cc1
Phenylanthranilic acid	NPAA	No	Yes	NA	Yes	Enzyme Inhibitor; Channel Blocker, selective	Nonsteroidal Anti-Inflammatories (NSAIDs);Antihypertensives		4386	NA	OC(=O)c1ccccc1Nc2ccccc2
Phenylbutazone	PhB	Yes	Yes	No	Yes	Enzyme Inhibitor	Nonsteroidal Anti-Inflammatories (NSAIDs)	Inhibit eicosanoid biosynthesis	4781	DB00812	CCCCC1C(=O)N(N(C1=O)c2ccccc2)c3ccccc3
Rifampicin	RIF	Yes	Yes	No	Yes	Enzyme Inhibitor, selective	Antibacterials, Systemic	Inhibit protein synthesis	5381226	DB01045	CO[C@H]1\C=C\O[C@@]2(C)Oc3c(C)c(O)c4c(O)c(NC(=O)\C(=C/C=C/[C@H](C)[C@H](O)[C@@H](C)[C@@H](O)[C@@H](C)[C@H](OC(=O)C)[C@@H]1C)\C)c(\C=N\N5CCN(C)CC5)c(O)c4c3C2=O
Thioacetamide	TAA	Yes	Yes	No	No	NA	NA	Modulate gene transcription	2723949	NA	CC(=N)S
Valproic acid	VPA	Yes	No	No	Yes	Channel Modulator;Enzyme Inhibitor	Antiepileptics / Anticonvulsants	Modulate channel gating;Prolong/enhance neural transmission	3121	DB00313	CCCC(CCC)C(=O)O

## Sheet: additional_info_on_compounds
# DILI concern – drug-induced liver injury concern
# DILI concern information taken DILIrank database published by FDA scientists, Chen et. al (2016) Drug Discovery Today
# Drug labeling according to DrugMatrix taken from ftp://anonftp.niehs.nih.gov/drugmatrix/Compound_Literature_Annotations/COMPOUND_ANNOTATIONS.txt
# NA – not available/missing entries
# 2 – some adverse effects in the organ
# 1 – known organ toxicity
Source	DrugMatrix	DrugMatrix	DrugMatrix	DILIrank	PubMed search	PubMed search	TG-GATEs in vivo	TG-GATEs in vivo	TG-GATEs in vivo	TG-GATEs in vivo
Compound	Name	Kidney_toxicity	Liver_toxicity	DILI_concern	Kidney_carcinogen	Rat_liver_carcinogen	Kidney_pathology_single	Kidney_pathology_repeat	Liver_pathology_single	Liver_pathology_repeat
Acetaminophen	ACETAMINOPHEN	1	1	most	No	Yes	No	No	Yes	Yes
Acetazolamide	ACETAZOLAMIDE	1	1	most	No	No	Yes	Yes	No	No
Allopurinol	ALLOPURINOL	1	1	most	No	No	Yes	Yes	No	No
Allyl alcohol	ALLYL ALCOHOL	1	1	NA	No	No	Yes	Yes	Yes	Yes
Bromobenzene	NA	NA	NA	NA	No	No	No	No	Yes	Yes
Bromoethylamine	NA	NA	NA	NA	No	No	Yes	Yes	Yes	Yes
Bucetin	NA	NA	NA	NA	No	No	No	No	No	Yes
Caffeine	CAFFEINE	0	0	no	No	No	No	No	No	Yes
Captopril	CAPTOPRIL	2	1	less	No	No	Yes	Yes	Yes	Yes
Ciprofloxacin	CIPROFLOXACIN	1	0	most	No	No	Yes	Yes	Yes	Yes
Clofibrate	CLOFIBRATE	0	1	less	No	Yes	Yes	Yes	No	Yes
Cyclophosphamide	CYCLOPHOSPHAMIDE	2	0	less	No	No	Yes	Yes	No	Yes
Cyclosporine A	CYCLOSPORIN A	2	0	most	No	No	Yes	Yes	No	No
Doxorubicin	DOXORUBICIN	0	0	less	No	No	No	Yes	No	Yes
Enalapril	ENALAPRIL	1	0	less	No	No	Yes	Yes	Yes	Yes
Erythromycin ethylsuccinate	NA	NA	NA	most	No	No	No	No	No	Yes
Ethinylestradiol	ETHINYLESTRADIOL	0	2	NA	No	Yes	Yes	Yes	Yes	Yes
Ethionine	NA	NA	NA	NA	No	Yes	Yes	Yes	Yes	Yes
Hexachlorobenzene	NA	NA	NA	NA	Yes	Yes	No	Yes	No	Yes
Imipramine	IMIPRAMINE	0	2	less	No	No	No	Yes	No	Yes
Indomethacin	INDOMETHACIN	1	0	most	No	No	No	Yes	No	Yes
Ketoconazole	KETOCONAZOLE	0	0	most	No	No	No	Yes	No	Yes
Lomustine	LOMUSTINE	1	1	less	No	No	Yes	Yes	Yes	Yes
Methyltestosterone	17-METHYLTESTOSTERONE	0	2	less	No	No	Yes	Yes	Yes	Yes
Monocrotaline	MONOCROTALINE	2	1	NA	No	Yes	No	Yes	No	Yes
Nitrofurantoin	NITROFURANTOIN	0	2	most	No	No	Yes	Yes	No	Yes
Omeprazole	OMEPRAZOLE	1	1	less	No	No	Yes	Yes	Yes	Yes
Phenacetin	PHENACETIN	1	0	NA	Yes	No	No	Yes	No	Yes
Phenylanthranilic acid	NA	NA	NA	NA	No	No	Yes	Yes	Yes	Yes
Phenylbutazone	PHENYLBUTAZONE	1	1	NA	Yes	No	Yes	Yes	No	Yes
Rifampicin	RIFAMPIN	1	2	most	No	Yes	No	Yes	No	Yes
Thioacetamide	THIOACETAMIDE	0	1	NA	No	Yes	No	Yes	Yes	Yes
Valproic acid	VALPROIC ACID	0	1	most	No	No	No	Yes	Yes	Yes

## Sheet: data_samples_summary
# Number of expression profiles per compound per model system obtained from the TG-GATEs
	in vitro		in vivo
Compound	human.hepatocyte	rat.hepatocyte	rat.liver	rat.kidney
Acetaminophen	24	24	48	48
Acetazolamide	12	24	48	48
Allopurinol	24	24	48	48
Allyl alcohol	24	24	48	48
Bromobenzene	24	24	48	48
Bromoethylamine	15*	24	48	48
Bucetin	12	24	48	48
Caffeine	12	24	48	48
Captopril	12	24	48	48
Ciprofloxacin	12	24	48	48
Clofibrate	24	24	48	48
Cyclophosphamide	24	24	48	48
Cyclosporine A	16	24	48	48
Doxorubicin	16	24	48	48
Enalapril	12	24	48	48
Erythromycin ethylsuccinate	12	24	48	48
Ethinylestradiol	12	24	48	48
Ethionine	24	24	48	48
Hexachlorobenzene	24	24	48	48
Imipramine	12	24	48	48
Indomethacin	24	24	48	48
Ketoconazole	24	24	48	48
Lomustine	24	24	48	48
Methyltestosterone	24	24	48	48
Monocrotaline	12	24	48	48
Nitrofurantoin	24	24	48	48
Omeprazole	24	24	48	48
Phenacetin	12	24	48	48
Phenylanthranilic acid	12	24	48	48
Phenylbutazone	24	24	48	48
Rifampicin	24	24	48	48
Thioacetamide	24	24	48	48
Valproic acid	24	24	48	48
Total	623	792	1584	1584
	expressions not profiled for low dose samples (all time points) and samples taken at 2h after dose administration (all dose levels)
	expressions not profiled for all samples taken 2h after dose administration
*	one sample (out of two) profiled in the condition 24h after high dose administration
24	3 time points (2h, 8h, 24h) x 4 doses (low, middle, high and control) x 2 replicates
48	4 time points x 4 doses (low, middle, high and control) x 3 replicates
