# Supplementary material for: Literature optimized integration of gene expression for organ-specific evaluation of toxicogenomics datasets
Source: PLoS One. 2019 Jan 14;14(1):e0210467. doi: 10.1371/journal.pone.0210467 (PMC6331104; doi:10.1371/journal.pone.0210467)
Supplement: S2 File — Excel file with full lists of literature-derived organ-specific toxicity-related genes, including the output of the co-occurrence analysis as well as the disease enrichment of the organ-specific lists. (XLSX) [file pone.0210467.s005.xlsx]

## Sheet: LiverList
# List of human genes that were associated with at least 3 hepatotoxicity-related abstracts at 0.05 FDR, obtained from sheet hepatotoxicityOR(toxicityANDliver)
# Ortholog_chip_filter - “x” means 1) the human gene has 1-to-1 ortholog (NCBI Homologene v. 68) in rat AND 2) the human gene was measured on both Rat Genome 230 2.0 and Human Genome U133 Plus 2.0 array
# Final list is made up of 48 genes, the entries in red bold face
Ortholog_chip_filter	Entrez_ID	Gene_symbol	Gene_name
x	5243	ABCB1	ATP-binding cassette, sub-family B (MDR/TAP), member 1
x	8647	ABCB11	ATP-binding cassette, sub-family B (MDR/TAP), member 11
x	1244	ABCC2	ATP-binding cassette, sub-family C (CFTR/MRP), member 2
x	8714	ABCC3	ATP-binding cassette, sub-family C (CFTR/MRP), member 3
x	9429	ABCG2	ATP-binding cassette, sub-family G (WHITE), member 2 (Junior blood group)
x	196	AHR	aryl hydrocarbon receptor
x	217	ALDH2	aldehyde dehydrogenase 2 family (mitochondrial)
x	540	ATP7B	ATPase, Cu++ transporting, beta polypeptide
x	596	BCL2	B-cell CLL/lymphoma 2
x	1543	CYP1A1	cytochrome P450, family 1, subfamily A, polypeptide 1
x	1544	CYP1A2	cytochrome P450, family 1, subfamily A, polypeptide 2
x	1557	CYP2C19	cytochrome P450, family 2, subfamily C, polypeptide 19
x	1565	CYP2D6	cytochrome P450, family 2, subfamily D, polypeptide 6
x	1571	CYP2E1	cytochrome P450, family 2, subfamily E, polypeptide 1
x	1576	CYP3A4	cytochrome P450, family 3, subfamily A, polypeptide 4
x	1580	CYP4B1	cytochrome P450, family 4, subfamily B, polypeptide 1
x	1581	CYP7A1	cytochrome P450, family 7, subfamily A, polypeptide 1
x	1806	DPYD	dihydropyrimidine dehydrogenase
x	2068	ERCC2	excision repair cross-complementation group 2
x	2876	GPX1	glutathione peroxidase 1
x	2944	GSTM1	glutathione S-transferase mu 1
x	2950	GSTP1	glutathione S-transferase pi 1
x	3082	HGF	hepatocyte growth factor (hepapoietin A; scatter factor)
x	3091	HIF1A	hypoxia inducible factor 1, alpha subunit (basic helix-loop-helix transcription factor)
x	3117	HLA-DQA1	major histocompatibility complex, class II, DQ alpha 1
x	3162	HMOX1	heme oxygenase (decycling) 1
x	3172	HNF4A	hepatocyte nuclear factor 4, alpha
x	3704	ITPA	inosine triphosphatase (nucleoside triphosphate pyrophosphatase)
x	3875	KRT18	keratin 18, type I
x	3856	KRT8	keratin 8, type II
x	4524	MTHFR	methylenetetrahydrofolate reductase (NAD(P)H)
x	9	NAT1	N-acetyltransferase 1 (arylamine N-acetyltransferase)
x	10	NAT2	N-acetyltransferase 2 (arylamine N-acetyltransferase)
x	4780	NFE2L2	nuclear factor, erythroid 2-like 2
x	10062	NR1H3	nuclear receptor subfamily 1, group H, member 3
x	9971	NR1H4	nuclear receptor subfamily 1, group H, member 4
x	8856	NR1I2	nuclear receptor subfamily 1, group I, member 2
x	9970	NR1I3	nuclear receptor subfamily 1, group I, member 3
x	5428	POLG	polymerase (DNA directed), gamma
x	5465	PPARA	peroxisome proliferator-activated receptor alpha
x	5981	RFC1	replication factor C (activator 1) 1, 145kDa
x	6573	SLC19A1	solute carrier family 19 (folate transporter), member 1
x	6580	SLC22A1	solute carrier family 22 (organic cation transporter), member 1
x	6647	SOD1	superoxide dismutase 1, soluble
x	6648	SOD2	superoxide dismutase 2, mitochondrial
x	7157	TP53	tumor protein p53
x	7172	TPMT	thiopurine S-methyltransferase
x	7298	TYMS	thymidylate synthetase
	8824	CES2	carboxylesterase 2
	1553	CYP2A13	cytochrome P450, family 2, subfamily A, polypeptide 13
	1548	CYP2A6	cytochrome P450 family 2 subfamily A member 6
	1555	CYP2B6	cytochrome P450, family 2, subfamily B, polypeptide 6
	1559	CYP2C9	cytochrome P450, family 2, subfamily C, polypeptide 9
	1577	CYP3A5	cytochrome P450, family 3, subfamily A, polypeptide 5
	2938	GSTA1	glutathione S-transferase alpha 1
	2952	GSTT1	glutathione S-transferase theta 1
	57817	HAMP	hepcidin antimicrobial peptide
	3146	HMGB1	high mobility group box 1
	4843	NOS2	nitric oxide synthase 2, inducible
	10599	SLCO1B1	solute carrier organic anion transporter family, member 1B1
	8795	TNFRSF10B	tumor necrosis factor receptor superfamily, member 10b
	8743	TNFSF10	tumor necrosis factor (ligand) superfamily, member 10
	54658	UGT1A1	UDP glucuronosyltransferase family 1 member A1
	54578	UGT1A6	UDP glucuronosyltransferase family 1 member A6
	54600	UGT1A9	UDP glucuronosyltransferase family 1 member A9

## Sheet: KidneyList
# List of human genes that were associated with at least 3 nephrotoxicity-related abstracts at 0.05 FDR, obtained from sheet nephrotoxicityOR(toxicityANDkidney)
# Ortholog_chip_filter - “x” means 1) the human gene has 1-to-1 ortholog (NCBI Homologene v. 68) in rat AND 2) the human gene was measured on both Rat Genome 230 2.0 and Human Genome U133 Plus 2.0 array
# Final list is made up of 21 genes, the entries in red bold face
Ortholog_chip_filter	Entrez_ID	Gene_symbol	Gene_name
x	5243	ABCB1	ATP-binding cassette, sub-family B (MDR/TAP), member 1
x	4363	ABCC1	ATP-binding cassette, sub-family C (CFTR/MRP), member 1
x	1244	ABCC2	ATP-binding cassette, sub-family C (CFTR/MRP), member 2
x	9429	ABCG2	ATP-binding cassette, sub-family G (WHITE), member 2 (Junior blood group)
x	196	AHR	aryl hydrocarbon receptor
x	210	ALAD	aminolevulinate dehydratase
x	883	CCBL1	cysteine conjugate-beta lyase, cytoplasmic
x	1576	CYP3A4	cytochrome P450, family 3, subfamily A, polypeptide 4
x	2056	EPO	erythropoietin
x	2067	ERCC1	excision repair cross-complementation group 1
x	2944	GSTM1	glutathione S-transferase mu 1
x	3162	HMOX1	heme oxygenase (decycling) 1
x	3064	HTT	huntingtin
x	3934	LCN2	lipocalin 2
x	4036	LRP2	low density lipoprotein receptor-related protein 2
x	6582	SLC22A2	solute carrier family 22 (organic cation transporter), member 2
x	9356	SLC22A6	solute carrier family 22 (organic anion transporter), member 6
x	9376	SLC22A8	solute carrier family 22 (organic anion transporter), member 8
x	6622	SNCA	synuclein, alpha (non A4 component of amyloid precursor)
x	7040	TGFB1	transforming growth factor, beta 1
x	7172	TPMT	thiopurine S-methyltransferase
	1577	CYP3A5	cytochrome P450, family 3, subfamily A, polypeptide 5
	2952	GSTT1	glutathione S-transferase theta 1
	26762	HAVCR1	hepatitis A virus cellular receptor 1
	3303	HSPA1A	heat shock protein family A (Hsp70) member 1A
	4494	MT1F	metallothionein 1F
	4504	MT3	metallothionein 3
	55867	SLC22A11	solute carrier family 22 (organic anion/urate transporter), member 11

## Sheet: hepatotoxicityOR(toxicityANDliv
# n_gene is number of PubMed abstracts annotated with the given human gene
# n_overlap is number of PubMed abstracts annotated with the given human gene and present in the output of the search query haptotoxicityOR(toxicityANDliver)
# FDR is the false discovery rate computed by Benjamini Hochberg method corresponding to the Fihser’s exact test for gene-hepatotoxicity association
Entrez_ID	Gene_symbol	n_gene	n_overlap	FDR	Example_PMIDs
1571	CYP2E1	569	53	6.076e-63	24188272, 24607341, 22506592, 17176083, 20715111, 12668988, 18497573, 24903797, 24637014, 25017831,
10	NAT2	607	40	2.464e-45	21856096, 16770646, 11595069, 24188272, 17509624, 21261721, 24607341, 22506592, 23407048, 21418817,
7172	TPMT	233	23	9.019e-34	20972624, 19252404, 19682085, 25347948, 14723818, 21819368, 14634700, 12172211, 16431304, 15792824,
1576	CYP3A4	655	22	1.802e-22	11890939, 19460945, 16004554, 18332045, 24191259, 15459178, 23530020, 19232333, 15475069, 18854779,
2944	GSTM1	1869	31	1.201e-20	18035379, 24903797, 24637014, 19958676, 15734960, 18303971, 22845549, 18155166, 16536303, 11595069,
2952	GSTT1	1568	28	3.566e-20	24637014, 15734960, 18303971, 22845549, 18155166, 11884241, 16536303, 11595069, 20853551, 17400324,
54658	UGT1A1	528	14	2.235e-14	20580994, 21266593, 24217933, 23130636, 16865249, 23089802, 16135700, 16896007, 12732844, 17700594,
1555	CYP2B6	249	11	4.124e-14	22281205, 18854779, 19474465, 20017669, 16912957, 20610889, 17638512, 19005482, 15194512, 17356468,
196	AHR	384	12	1.556e-13	24481452, 15897893, 21804081, 18433817, 25218365, 24769090, 11032419, 24355420, 25228302, 23228475,
1544	CYP1A2	397	11	5.118e-12	2575218, 15643613, 25228302, 22086975, 16636061, 20829355, 22426036, 16204462, 19219744, 11782366,
1559	CYP2C9	756	13	2.228e-11	25332267, 18854779, 25967074, 12732844, 19219744, 23775837, 17504998, 19381164, 11876753, 24403552,
4524	MTHFR	2871	23	3.112e-11	12453860, 16870553, 19391036, 23648444, 16572443, 19648163, 17488658, 21117954, 23865834, 20472929,
1557	CYP2C19	722	11	2.09e-09	22281205, 19636337, 22469723, 18854779, 20976881, 12732844, 19219744, 19261446, 17504998, 24403552,
8647	ABCB11	105	6	1.07e-08	23750872, 25332267, 24335466, 22673116, 23701583, 20147439,
1553	CYP2A13	47	5	1.416e-08	10353262, 23917075, 11016631, 7581481, 24907355,
1543	CYP1A1	914	11	1.867e-08	15643613, 22086975, 16407087, 25068733, 11470760, 17919675, 12732844, 19219744, 11752233, 18493746,
10599	SLCO1B1	226	7	2.154e-08	21245207, 25498879, 23436703, 22041697, 24825069, 22562052, 22232210,
5243	ABCB1	1730	14	3.193e-08	19740399, 17148776, 19232333, 24732756, 23034269, 24581936, 16896007, 20017669, 18381794, 3027054,
1244	ABCC2	254	7	4.101e-08	22673116, 24732756, 24552501, 18381794, 17241877, 22095822, 24641901,
8856	NR1I2	253	7	4.201e-08	19232333, 20222094, 24329114, 26091473, 21742782, 21402137, 19460945,
4780	NFE2L2	659	9	1.125e-07	17562481, 23266269, 19538980, 23738048, 24298019, 25742418, 24055888, 24988078, 21487034,
8824	CES2	56	4	3.842e-06	17483951, 20195289, 15592324, 18797458,
2938	GSTA1	182	5	8.77e-06	18854779, 18214047, 12093480, 16865249, 18791061,
9	NAT1	219	5	2.095e-05	12902152, 21837760, 12135032, 18069763, 21878835,
540	ATP7B	240	5	3.033e-05	20362556, 8298639, 18809983, 12968035, 17410460,
1548	CYP2A6	239	5	3.09e-05	16126166, 18666753, 7581481, 22497566, 22498344,
1577	CYP3A5	548	6	9.394e-05	16004554, 22511346, 20017669, 23354298, 15454734, 17827141,
1580	CYP4B1	34	3	9.948e-05	7894498, 9493761, 9202751,
7157	TP53	7108	19	0.000468	12767266, 24799195, 24595063, 18467159, 22759751, 21042759, 16246896, 15734961, 20538734, 22613405,
5428	POLG	201	4	0.0004727	21038416, 20138553, 21455106, 15477547,
3875	KRT18	203	4	0.0004756	12388748, 22412904, 10747083, 9011570,
7298	TYMS	476	5	0.0006759	19822515, 19632929, 25616285, 18381794, 22074251,
10062	NR1H3	235	4	0.0007934	25255963, 25980575, 20945144, 24618263,
1565	CYP2D6	842	6	0.0008204	19636337, 12006905, 24033670, 23664723, 9264312, 19219744,
2950	GSTP1	1300	7	0.001042	18854779, 20100738, 18214047, 20670164, 19005482, 16865249, 17180579,
2876	GPX1	256	4	0.001045	24517502, 12470500, 12732844, 8428933,
8714	ABCC3	82	3	0.001094	9813153, 18698235, 15824121,
3704	ITPA	91	3	0.001456	19682085, 16431304, 15973722,
9970	NR1I3	98	3	0.001772	12376703, 23578392, 15272053,
55532	SLC30A10	12	2	0.001931	22341972, 25319704,
1581	CYP7A1	104	3	0.002013	22713451, 19185005, 17920062,
6580	SLC22A1	106	3	0.002081	23532667, 9187257, 21104302,
6648	SOD2	653	5	0.002178	24517502, 14578853, 24700636, 17400324, 10748080,
8743	TNFSF10	650	5	0.002181	24788726, 23674352, 24431076, 24633224, 19223770,
54578	UGT1A6	112	3	0.002289	15284531, 21266593, 17965524,
3162	HMOX1	746	5	0.003778	24995976, 19325051, 21525764, 9884342, 22842631,
3172	HNF4A	383	4	0.003786	17965524, 23052196, 17920062, 22068426,
13	AADAC	19	2	0.004162	21856291, 19339378,
54600	UGT1A9	153	3	0.005315	17965524, 16344532, 17700594,
6573	SLC19A1	155	3	0.005415	7852378, 20335220, 25074866,
6647	SOD1	854	5	0.006468	15233914, 14578853, 12732844, 12968035, 20460269,
5465	PPARA	462	4	0.006856	25847235, 25165883, 18003597, 25193434,
5981	RFC1	172	3	0.006951	20472929, 20335220, 17180579,
9971	NR1H4	179	3	0.007269	21757002, 15454728, 18927204,
217	ALDH2	475	4	0.007337	20100738, 15703303, 19182438, 17659824,
3856	KRT8	179	3	0.007398	12388748, 22412904, 9211903,
1806	DPYD	179	3	0.007533	8083224, 8221682, 9464498,
4493	MT1E	30	2	0.008736	2581970, 3856101,
7779	SLC30A1	32	2	0.009788	19900532, 20471814,
3091	HIF1A	2093	7	0.01016	25236742, 12485908, 21330458, 17978497, 24220190, 19028544, 24402912,
8876	VNN1	33	2	0.01024	14966568, 24106341,
2327	FMO2	36	2	0.01163	18930751, 12214664,
3146	HMGB1	559	4	0.01181	12785009, 24983978, 22105604, 22609241,
9429	ABCG2	569	4	0.01224	17148776, 22515119, 20670164, 24581936,
9973	CCS	38	2	0.01257	9886096, 12968035,
5068	REG3A	39	2	0.01305	16116631, 12890698,
3082	HGF	598	4	0.01408	19515220, 19542190, 12732844, 19127344,
4843	NOS2	641	4	0.01797	17855767, 21535025, 12732844, 17940019,
2356	FPGS	51	2	0.0211	18381794, 19016697,
8795	TNFRSF10B	275	3	0.02115	21152876, 18079962, 12388624,
2068	ERCC2	705	4	0.02415	18035379, 17197435, 24284041, 16217922,
57817	HAMP	291	3	0.02422	21346250, 19291818, 16769583,
3117	HLA-DQA1	717	4	0.02535	20800921, 20639878, 21245432, 11034591,
8836	GGH	67	2	0.03446	19016697, 22568793,
2671	GFER	71	2	0.03818	20816831, 19629817,
1066	CES1	81	2	0.04899	20195289, 22943824,
596	BCL2	1488	5	0.04966	15233914, 22219597, 23862748, 12488548, 20460269,
1573	CYP2J2	88	2	0.05631	18769365, 10828211,
5444	PON1	915	4	0.057	12563177, 23688862, 23471031, 19223938,
3934	LCN2	412	3	0.05857	24518829, 19732769, 23376114,
3725	JUN	956	4	0.0651	15897893, 20459032, 23454483, 17940019,
3123	HLA-DRB1	2354	6	0.06713	20800921, 20639878, 21902584, 18301070, 15185301, 11034591,
28234	SLCO1B3	103	2	0.07232	24825069, 22232210,
2030	SLC29A1	105	2	0.07424	18635603, 14607828,
7376	NR1H2	124	2	0.1019	25980575, 24618263,
54583	EGLN1	128	2	0.1073	17932321, 18072750,
7364	UGT2B7	132	2	0.1127	15615884, 17241877,
2719	GPC3	137	2	0.1199	24492943, 24521523,
595	CCND1	1184	4	0.1264	16870553, 10910956, 16226824, 22369110,
10059	DNM1L	148	2	0.1365	24121705, 23492771,
7518	XRCC4	172	2	0.1813	23788213, 23390017,
3127	HLA-DRB5	179	2	0.1919	20639878, 11034591,
1558	CYP2C8	179	2	0.1939	18769365, 17241877,
285237	C3orf38	5	1	0.2073	21177773,
841	CASP8	692	3	0.2121	17224200, 11684016, 11933563,
1113	CHGA	196	2	0.2173	17438105, 14734634,
9817	KEAP1	194	2	0.2176	25742418, 24769730,
7039	TGFA	195	2	0.2176	12960509, 24027752,
126	ADH1C	198	2	0.2195	24217933, 17629074,
5601	MAPK9	207	2	0.2371	24608675, 18586006,
6696	SPP1	741	3	0.2409	17696803, 24188933, 22818182,
64900	LPIN3	7	1	0.2675	23263658,
5176	SERPINF1	225	2	0.2708	22218393, 20709803,
5599	MAPK8	812	3	0.3006	24037431, 18249102, 9211903,
402055	SRRD	9	1	0.334	8806657,
2932	GSK3B	892	3	0.3734	10910956, 24132507, 24531650,
5562	PRKAA1	272	2	0.3765	24700636, 25595658,
7351	UCP2	271	2	0.3775	25512910, 18413749,
348158	ACSM2B	11	1	0.3826	8884467,
4363	ABCC1	283	2	0.3849	18381794, 15245331,
84869	CBR4	11	1	0.386	19000905,
83549	UCK1	11	1	0.3896	18080217,
6561	SLC13A1	11	1	0.3931	20670164,
3565	IL4	948	3	0.399	15122773, 21900165, 11971948,
847	CAT	295	2	0.3994	24517502, 11907164,
55224	ETNK2	12	1	0.3995	21177773,
7508	XPC	292	2	0.4017	21192964, 18035379,
4499	MT1M	12	1	0.4029	22971577,
1499	CTNNB1	1795	4	0.4049	24355586, 25228302, 19462446, 23578392,
112401	BIRC8	13	1	0.415	25800559,
7052	TGM2	309	2	0.4155	8611626, 22320917,
7515	XRCC1	976	3	0.4173	15734960, 17197435, 20100738,
8303	SNN	13	1	0.4184	9413842,
1549	CYP2A7	13	1	0.4219	10353262,
91942	NDUFAF2	14	1	0.4327	22587331,
55640	FLVCR2	14	1	0.4362	20823265,
22977	AKR7A3	15	1	0.4527	10383892,
2052	EPHX1	332	2	0.4549	15734960, 7920694,
1757	SARDH	15	1	0.4562	2447942,
313	AOAH	15	1	0.4598	8613354,
345	APOC3	336	2	0.4619	12732844, 18767813,
842	CASP9	342	2	0.4742	21944661, 12732844,
79805	VASH2	17	1	0.4902	24595063,
1051	CEBPB	354	2	0.4917	25177685, 11684016,
84706	GPT2	18	1	0.4933	19360321,
23491	CES3	17	1	0.4938	14581373,
1432	MAPK14	1103	3	0.4965	23993976, 12403788, 9211903,
79966	SCD5	18	1	0.4968	23867797,
23241	PACS2	17	1	0.4975	24633224,
6927	HNF1A	361	2	0.4994	17965524, 23052196,

## Sheet: nephrotoxicityOR(toxicityANDkid
# n_gene is number of PubMed abstracts annotated with the given human gene
# n_overlap is number of PubMed abstracts annotated with the given human gene and present in the output of the search query nephrotoxicityOR(toxicityANDkidney)
# FDR is the false discovery rate computed by Benjamini Hochberg method corresponding to the Fihser’s exact test for gene-nephrotoxicity association
Entrez_ID	Gene_symbol	n_gene	n_overlap	FDR	Example_PMIDs
1577	CYP3A5	548	26	1.191e-28	15248218, 20530282, 23073208, 19545678, 22369694, 21677300, 21094057, 17495880, 21544031, 19067682,
5243	ABCB1	1730	28	1.114e-18	23354914, 18444945, 22369694, 19740399, 21094057, 19100412, 21544031, 19279227, 20061922, 18195061,
1576	CYP3A4	655	15	5.837e-14	21903774, 20530282, 22369694, 21902502, 17495880, 18408564, 18294936, 20526235, 23107770, 18518855,
6582	SLC22A2	85	8	8.019e-13	17495125, 22525860, 19625999, 16314463, 16951202, 24102360, 22569819, 20067471,
9356	SLC22A6	61	7	6.625e-12	10462545, 15284288, 15914676, 24185403, 16164645, 11855680, 19034961,
210	ALAD	111	7	4.133e-10	16203232, 16263504, 20510440, 19548578, 14527840, 20021192, 24631795,
7172	TPMT	233	7	6.408e-08	17176368, 19682085, 21819368, 15476481, 16044099, 8316220, 19229528,
3934	LCN2	412	8	1.206e-07	20072790, 25987661, 19249501, 22371904, 19732769, 20030526, 20504881, 17570904,
26762	HAVCR1	128	5	3.862e-06	20304168, 21412435, 23026578, 24904085, 22984472,
3162	HMOX1	746	8	8.675e-06	20705711, 24239896, 22264017, 17229906, 9884342, 23092328, 20504881, 21172416,
4504	MT3	65	4	1.404e-05	16387743, 12763630, 15129022, 18182399,
6622	SNCA	1181	9	2.371e-05	20392839, 16595633, 14699135, 12551928, 12151787, 20041693, 16406146, 17873367, 25713058,
1244	ABCC2	254	5	7.961e-05	20530282, 22534871, 22095822, 18518855, 24641901,
883	CCBL1	27	3	9.713e-05	16463021, 15016471, 7883047,
4494	MT1F	33	3	0.0001687	9831543, 7762008, 11693492,
9376	SLC22A8	40	3	0.0002857	24185403, 11855680, 19034961,
55867	SLC22A11	43	3	0.0003355	11909604, 11855680, 17229912,
2944	GSTM1	1869	9	0.0005509	20530282, 19332728, 18952980, 18566013, 22841242, 11181983, 16282887, 19786980, 19486347,
3064	HTT	487	5	0.001261	15371500, 11063258, 11432963, 11642542, 15140195,
2067	ERCC1	521	5	0.00165	20530282, 19332728, 21902499, 25250341, 19786980,
9429	ABCG2	569	5	0.002382	23092328, 22673043, 20530282, 24013576, 21859328,
2056	EPO	319	4	0.003895	19766721, 12476588, 17645631, 9539790,
7040	TGFB1	3084	10	0.00388	11008076, 24494202, 17889117, 16378061, 18790234, 19644155, 21147091, 17198270, 25420836, 18582803,
8303	SNN	13	2	0.003795	1635553, 9413842,
4036	LRP2	110	3	0.003891	17457342, 18448595, 23275343,
196	AHR	384	4	0.006735	20000589, 23636172, 19755661, 12730383,
3303	HSPA1A	460	4	0.01293	15569319, 19546256, 19921986, 24113772,
4501	MT1X	31	2	0.0193	9831543, 11693492,
55244	SLC47A1	36	2	0.02521	17495125, 22569819,
2952	GSTT1	1568	6	0.02491	19332728, 18952980, 18566013, 22841242, 16282887, 19786980,
1553	CYP2A13	47	2	0.04035	10353262, 11016631,
4363	ABCC1	283	3	0.04939	20530282, 11278867, 15245331,
2068	ERCC2	705	4	0.05246	20530282, 19332728, 24284041, 19786980,
2950	GSTP1	1300	5	0.06264	20530282, 19332728, 16282887, 19786980, 19486347,
4489	MT1A	62	2	0.06224	22995156, 19359654,
84126	ATRIP	68	2	0.07278	18162465, 16713580,
4548	MTR	351	3	0.0797	19332728, 19159907, 1583909,
7421	VDR	1435	5	0.08574	19548578, 14527840, 16263504, 20021192, 15824121,
8989	TRPA1	86	2	0.1073	24944203, 17285310,
3704	ITPA	91	2	0.117	19682085, 19229528,
8542	APOL1	93	2	0.1193	25924622, 26091559,
2030	SLC29A1	105	2	0.1481	16595656, 14607828,
7298	TYMS	476	3	0.1638	19332728, 19159907, 20530282,
116	ADCYAP1	112	2	0.1606	21383633, 20034524,
6347	CCL2	1074	4	0.1767	19644155, 21147091, 20504881, 19317061,
7364	UGT2B7	132	2	0.2126	18641546, 19225446,
7428	VHL	570	3	0.2492	11840338, 23990666, 12586829,
177	AGER	581	3	0.2574	20185929, 18421017, 16954185,
2947	GSTM3	151	2	0.2602	19786980, 19486347,
6427	SRSF2	152	2	0.2583	3031469, 21984414,
10	NAT2	607	3	0.2738	21572414, 11181983, 17287389,
1017	CDK2	622	3	0.2874	12684681, 21325496, 20444741,
773	CACNA1A	178	2	0.3322	16595610, 12676347,
3718	JAK3	181	2	0.3369	14593182, 15584866,
2938	GSTA1	182	2	0.3343	22893351, 19786980,
10763	NES	186	2	0.3427	24503548, 18724228,
50507	NOX4	190	2	0.3508	24494202, 24816588,
64900	LPIN3	7	1	0.4698	23263658,
79693	YRDC	7	1	0.4619	19279227,
84560	MT4	7	1	0.4542	19921116,
10599	SLCO1B1	226	2	0.4601	18518855, 22041697,

## Sheet: DiseaseEnrichment_LiverList
# Output from GS2D tool http://cbdm.uni-mainz.de/geneset2diseases on September 1 2016
# Input gene list is made up of the 48 genes in red bold face from sheet LiverList
Disease	Genes count	Genes percentage	Fold change	P-value	FDR	Gene symbols	Entrez Gene IDs	PMIDs
Precursor Cell Lymph. Leukemia	18	0.382979	18.2514	0	0	NAT2|BCL2|ABCC2|CYP1A1|CYP2D6|CYP2E1|CYP3A4|ERCC2|GSTM1|GSTP1|ITPA|MTHFR|ABCB1|RFC1|SLC19A1|TPMT|TYMS|ABCG2	10|596|1244|1543|1565|1571|1576|2068|2944|2950|3704|4524|5243|5981|6573|7172|7298|9429	11895912,18610829,21888617,22146408,22215203,25804798|9645350,11855781,11949843,11999565,15716988,16840204,18046449,18806751,18957415,19725224,22037714,22591684,24038028,24088574,24280866,25336632|17112803,23222202,24404132,24552501|11037802,11895912,12827651,14510941,14991750,15382273,15528152,15981231,16493615,16676594,18203634,18691756,20511665,21586621,22964275,23065291,23707957,23725389,2648…
Drug-Induced Liver Injury	11	0.234043	64.9301	1.199e-14	6.3547e-13	NAT2|ABCC2|CYP2C19|CYP2E1|CYP3A4|GSTM1|KRT8|KRT18|TPMT|ABCB11|NR1I2	10|1244|1557|1571|1576|2944|3856|3875|7172|8647|8856	11595069,11915035,12668988,16246623,16770646,17950035,18023090,18330759,18713495,19761367,19891553,20392357,21047300,21261721,21418817,21856096,22012226,22283902,22506592,22947533,23277397,23394127,23407048,23875638,24188272,24465778,24637014,24888881,25017831,25544508|17241877,17502832,22178260,24732756|12732844,17279092,17827141,19891553,23469989|12668988,12732844,16770646,17950035,18713495,187…
Leukoplakia, Oral	6	0.12766	90.1509	1.592e-11	5.62507e-10	CYP1A1|CYP2E1|ERCC2|GSTM1|GSTP1|TP53	1543|1571|2068|2944|2950|7157	12767509,18507060,20850372|12767509,18507060,25104199|16324877,17290401,20850372,24330540|16519766,18507060,19634112,20850372|17886251,18507060,20047209,20850372|8729618,12447653,15341441,16847809,17079356,17549665,18234542,18606525,19473449,19473450,19583749,21435003,22576742,22641442
Drug-Related Side Effects	7	0.148936	50.3016	4.25e-11	1.12625e-09	ABCC2|CYP2C19|CYP2D6|CYP3A4|DPYD|TPMT|TYMS	1244|1557|1565|1576|1806|7172|7298	16330681,19696793,20216337,22186618|15813658,16025294,18996102,19696793,19907421,20179710,24798722|15813658,16025294,18996102,19907421,20136364,24798722|15475069,18996102,19696793,20136364,23640974,25348618,25495407|19104657,21498394,23736036,23930673,23942539,24590654|19682085,20136364,20593505,22846425,25799415|19339911,19384296,20628391,23736036,24590654
Neutropenia	8	0.170213	32.2491	7.889e-11	1.67247e-09	ABCC2|CYP3A4|DPYD|ERCC2|ABCB1|TPMT|NR1I2|ABCG2	1244|1576|1806|2068|5243|7172|8856|9429	17534875,18294295,19349540,19771428,20530282,23188068|18294295,19074750,19349540,19470925,20530282|12209976,20530282,20809970,21507922|18335219,19074750,19470925,19786980,20530282,21726821,22047709|16950614,17534875,18294295,19074750,19349540,19349543,19470925,19771428,20177420,24982363|12172211,17617792,20081263,23996738|17876342,18294295,19470925|17534875,17627617,19074750,19349540,19771428,205…
Carcinoma, Hepatocellular	23	0.489362	4.40993	9.775e-11	1.72692e-09	AHR|BCL2|ABCC2|CYP1A2|CYP2E1|CYP7A1|HGF|HIF1A|HNF4A|KRT8|KRT18|NFE2L2|ABCB1|PPARA|SLC22A1|SOD2|TP53|ABCB11|ABCC3|NR1I2|NR1I3|NR1H4|NR1H3	196|596|1244|1544|1571|1581|3082|3091|3172|3856|3875|4780|5243|5465|6580|6648|7157|8647|8714|8856|9970|9971|10062	8074712,11259609,12637498,16109480,17552871,19013013,19018768,19356098,21878739,23228475,23547017,24481452|12439925,15225643,15235941,15633216,19260506,19360919,19585117,20401641,21115898,21336967,21748764,21771706,22895528,23504944,23862748,24065086,24576507,24745187,25032846,25436317,25492486,25652855,25652864,25955534|11745434,12388192,18439156,19956884,20204280,23190519|12566081,12569554,1604…
Micronuclei, Chromosome-Defective	6	0.12766	66.1106	1.694e-10	2.5652e-09	ALDH2|CYP2E1|ERCC2|GSTM1|GSTP1|MTHFR	217|1571|2068|2944|2950|4524	14568296,15840430,16126235,20100738|14751678,14757192,16126235,20100738,20637790,22156006,23193996,25771868|14568296,16038584,17953974,19027756,19733688,20850372|14751678,15466980,15591753,16621679,16702390,17448506,17953974,19778234,20464961,20637790,20850372,20951227,21543101|14751678,15466980,16621679,17159790,19778234,20100738,20850372,20951227|12807760,14704292,16986504,17702010,18983896,191…
Lymphoma, Non-Hodgkin	10	0.212766	16.0463	3.715e-10	4.92237e-09	NAT1|NAT2|BCL2|CYP1A1|CYP1A2|CYP2E1|ERCC2|GPX1|GSTP1|TYMS	9|10|596|1543|1544|1571|2068|2876|2950|7298	12139735,15725081,16847422,17522066,18636124,19809881,19822571,20131310,23160945|12139735,15725081,16847422,17522066,18636124,19809881,19822571,23160945|1339299,11855781,11877091,17074584,18636124,18929412,19537891,20087644,20352431,20855536,21560252,22395507,23359021,24024471,24496564|11406608,11503278,12139735,12397416,16985026,18636124,19338043,19822571,19899130,20131310|16985026,19338043,1982…
Colorectal Neoplasms	20	0.425532	4.18422	7.541e-09	8.88162e-08	NAT1|NAT2|ALDH2|BCL2|ABCC2|CYP1A1|CYP1A2|CYP2E1|CYP7A1|DPYD|ERCC2|GSTM1|GSTP1|HIF1A|MTHFR|ABCB1|SLC19A1|TP53|TYMS|ABCG2	9|10|217|596|1244|1543|1544|1571|1581|1806|2068|2944|2950|3091|4524|5243|6573|7157|7298|9429	7627961,9682272,10791558,11422615,11487538,11751443,12074508,12419761,12485520,15090717,15637738,15736440,16006997,16434594,16471212,16981843,17191090,17537267,18372103,18510611,18990750,19273964,19549810,20437058,22327651,22905173|7902079,10625170,10791558,11099063,11201682,11245417,11422615,11487538,11702663,11751443,11773864,12074508,12165742,12419832,12584178,14618622,15069679,15090717,156170…
Carcinoma, Large Cell	6	0.12766	35.4164	1.202e-08	1.27412e-07	BCL2|ERCC2|GSTM1|GSTP1|TP53|TYMS	596|2068|2944|2950|7157|7298	12000759,20459695,20631638|20104979,21627375,21726821|12814998,15105047,15165083,15661806,24460270|12814998,15105047,15661806,17234469,23184053|14566828,16125276,16499995,17665040,18038880,18259947,18379354,19096301|19307503,20628382,21716147,24457236
Neoplasms, Squamous Cell	5	0.106383	55.0922	1.87e-08	1.802e-07	ALDH2|BCL2|CYP2E1|GSTM1|TP53	217|596|1571|2944|7157	20632450,21576033,21672255|11949842,17464868,19495739,19724860,21110823|15177663,15968714,17016589,19012698|15968714,17016589,17203516,19012698|11949842,12565178,15073118,15177663,17974918,18184270,18469517,19724860,21159183,21868761,22171791,23124863,23528315
Genetic Predisposition to Disease	44	0.93617	1.5885	9.085e-08	8.02508e-07	NAT1|NAT2|AHR|ALDH2|ATP7B|BCL2|ABCC2|CYP1A1|CYP1A2|CYP2C19|CYP2D6|CYP2E1|CYP3A4|CYP7A1|DPYD|ERCC2|GPX1|GSTM1|GSTP1|HIF1A|HLA-DQA1|HMOX1|HNF4A|ITPA|KRT8|MTHFR|NFE2L2|ABCB1|POLG|PPARA|RFC1|SLC19A1|SLC22A1|SOD1|SOD2|TP53|TPMT|TYMS|ABCB11|NR1I2|ABCG2|NR1I3|NR1H4|NR1H3	9|10|196|217|540|596|1244|1543|1544|1557|1565|1571|1576|1581|1806|2068|2876|2944|2950|3091|3117|3162|3172|3704|3856|4524|4780|5243|5428|5465|5981|6573|6580|6647|6648|7157|7172|7298|8647|8856|9429|9970|9971|10062	11266080,11291049,11431340,11487538,11532862,11751443,11927838,12037388,12074508,12088198,12143122,12376500,12419761,12485520,12552951,12682333,14608357,14705222,15064998,15090717,15136237,15142281,15256524,15466980,15637738,15688397,15717312,15736440,15746160,15770721,15784508,15901993,15987714,16049806,16112301,16434594,16459354,16471212,16788383,16926176,17026750,17207965,17522066,17537267,176…
Carcinoma, Transitional Cell	7	0.148936	16.5277	1.679e-07	1.36903e-06	NAT1|NAT2|BCL2|ERCC2|GPX1|GSTM1|TP53	9|10|596|2068|2876|2944|7157	15197537,16112301,18544563|12552997,14648207,15312364,15548945,15679955,16112301,18544563|12684626,12879322,15329319,19020723,19272801,20025478,24870742,25596645|18320070,19041121,19414392,20514470,22110223,25089939|15247771,21586620,21904836|12429337,12552997,15057507,15548945,15667866,16005379,16112301,17381051,18199464,18304215,18544563,18569590,21045267,21586620,22154357,23159782,23394311|119…
Carcinoma, Non-Small-Cell Lung	15	0.319149	4.50754	4.189e-07	3.17167e-06	BCL2|ABCC2|CYP1A1|DPYD|ERCC2|GSTP1|HGF|HIF1A|KRT18|NFE2L2|ABCB1|TP53|TYMS|ABCC3|ABCG2	596|1244|1543|1806|2068|2950|3082|3091|3875|4780|5243|7157|7298|8714|9429	11804688,12499093,12575534,15274378,15489891,15965276,16982461,17091766,17848143,19240654,19560836,19664395,20157331,20459695,20530713,20631638,21508398,21671007,21748337,21971866,22446832,23115005,23216071,23355004,23364242,23588221,23719266,23856992,23977251,24034250,24299314,24630927,25257838,25301444,25355727,25374220,26004684|17534875,17606722,18221820,19568750,20943283,22473764|12163326,147…
Mouth Neoplasms	10	0.212766	7.47858	5.838e-07	4.12552e-06	NAT2|ALDH2|CYP1A1|CYP2E1|ERCC2|GSTM1|GSTP1|HIF1A|KRT8|TP53	10|217|1543|1571|2068|2944|2950|3091|3856|7157	11751430,12110344,16488179,17290401,18642288,19339270,20437850,21723161,22137356,22722991,23168701,23523331|17071628,19339270,20437850,20518787,21946912,22954124|11246217,11564581,12110344,12269988,15206494,16393248,16488179,17160265,17307803,17461521,18496222,18507050,18642288,19160101,19339270,19469619,19718946,20437850,20846153,20850372,21545219,22660220,22847262,22909097,23444898,25106409,257…
Otorhinolaryngologic Neoplasms	3	0.0638298	123.957	8.27e-07	5.47888e-06	CYP1A1|CYP2D6|HIF1A	1543|1565|3091	12063626,12548461,25138301|12063626,12548461,25138301|21945343,22318330,23053140
Esophageal Neoplasms	12	0.255319	5.55552	8.981e-07	5.59992e-06	NAT2|ALDH2|CYP1A1|CYP2E1|ERCC2|GSTM1|GSTP1|HIF1A|MTHFR|SOD2|TP53|TYMS	10|217|1543|1571|2068|2944|2950|3091|4524|6648|7157|7298	11774959,12747608,12883749,17661210,17684133,19339270,19766908,19826048,20437850,20453000,24586291,24595082,25886288|11051375,11238183,11375898,12168074,12198369,12213289,12223435,12419833,14506399,14652286,15327835,15569633,16082583,16103445,16127737,16235983,16499490,16639733,16759795,17036331,17963305,18033686,18254707,18322963,18429959,19339270,19449376,19452585,19456322,19698717,19799139,198…
Spinal Dysraphism	4	0.0851064	47.2219	1.127e-06	6.63678e-06	MTHFR|RFC1|SLC19A1|TYMS	4524|5981|6573|7298	9719624,11074490,11440783,11509014,12180146,12590188,12707953,12797455,12855225,14585765,14735580,15022402,17024475,17479212,19161160,19493349,19683694,20544798,24588777,24737468,25427015|11857541,12855225,19493349,20544798|11857541,12855225,19161160,20544798|14745930,19161160,19493349,20544798
Urinary Bladder Neoplasms	11	0.234043	6.08041	1.154e-06	6.43811e-06	NAT1|NAT2|BCL2|CYP1A2|CYP2E1|ERCC2|GPX1|GSTM1|GSTP1|SOD2|TP53	9|10|596|1544|1571|2068|2876|2944|2950|6648|7157	11431340,12376500,12552951,15095308,15197537,15725609,15746160,16003747,16112301,16740387,17026750,17675654,18262724,18365755,18544563,19692168,23569127|11044903,11431340,11482447,11751441,12376500,12552951,12552997,12663508,15122594,15312364,15499621,15602826,15679955,15725609,15746160,15905799,16003747,16112301,16327307,16380991,16504378,16740387,16985032,17026750,17290402,17510079,17675654,176…
Folic Acid Deficiency	3	0.0638298	82.6383	4.1e-06	2.173e-05	MTHFR|RFC1|TYMS	4524|5981|7298	11440783,11751445,11979347,12015164,12672676,12730409,12855226,12958073,14578131,14603192,14652285,14656021,14734201,15002923,15051606,15059614,15350988,15867278,15867279,15895286,16317120,16524890,17684410,17725378,18053808,18156406,18328637,18446861,18714149,19083485,19121630,19178787,19225123,19968891,20220206,20594233,20979787,21093223,21123458,21125200,21772318,21878957,21951971,22277790,224…
Pterygium	3	0.0638298	82.6383	4.1e-06	2.06952e-05	CYP1A1|GSTM1|TP53	1543|2944|7157	20596254,20700368,22876118|15273656,20596254,20700368|15670080,17093398,17213797,19065760,20979905,21738398,24047084
Stomach Neoplasms	15	0.319149	3.72245	4.737e-06	2.28237e-05	NAT2|ALDH2|BCL2|CYP1A1|CYP2E1|DPYD|ERCC2|GSTM1|GSTP1|HIF1A|MTHFR|ABCB1|TP53|TYMS|ABCG2	10|217|596|1543|1571|1806|2068|2944|2950|3091|4524|5243|7157|7298|9429	12012143,16615268,17564303,17569138,17996038,18510611,19350634,19492240,19766908,20047124,20637371,24023296,25051916|11238183,15734972,15991278,17631643,18510611,21133627,21507992,22144473,23455379,24633362,25524923|12046064,12532420,12579337,15033793,15754411,15929186,16246184,16648655,16714000,18063429,18199533,18240345,18382371,18478476,18664350,20132430,20664977,21258880,22277792,22366766,225…
Cholestasis	3	0.0638298	70.8328	7.145e-06	3.29291e-05	ABCB11|ABCC3|NR1H4	8647|8714|9971	16763017,17264802,20028269,20683201,24335466,25713208,25735837|10362653,11850532,22105759|14988830,16423920,16844773,18621523,20189675,21330447,21633855,23546875
Cleft Lip	6	0.12766	12.2427	8.14e-06	3.59517e-05	NAT1|NAT2|CYP1A1|MTHFR|RFC1|SLC19A1	9|10|1543|4524|5981|6573	12143122,12631536,15523664,18449058,20634891,23660777|12397635,12631536,17160896,18449058,20634891,23660777,26204535|11471167,17160896,18449058,18698632,20634891|11170082,12143122,12672677,12796044,15054400,15221800,16470725,16573155,16712703,17219389,17431894,17581676,18203168,18452350,18583393,18616362,19048631,19419265,19447376,19727233,19737740,19935819,20082468,20550866,20572854,20634891,206…
Cocarcinogenesis	3	0.0638298	61.9787	1.138e-05	4.82512e-05	CYP1A1|GSTM1|SOD2	1543|2944|6648	11246217,12183419,15496536,16273625,16357600,19012698|11731429,12151353,12183419,15496536,16273625,16357600,17016589,19012698|14729580,15535847,22009531
Hearing Loss, Noise-Induced	3	0.0638298	61.9787	1.138e-05	4.63954e-05	GSTM1|SOD1|SOD2	2944|6647|6648	16535824,19643173,20638463,20812880,21786748,22885711|19895330,22357533,22931816|15345661,19493484,19880028,25484013
Inflammatory Bowel Diseases	6	0.12766	9.9166	2.742e-05	0.000107649	ITPA|KRT8|ABCB1|TPMT|NR1I2|NR1H4	3704|3856|5243|7172|8856|9971	15571265,16431304,16611274,17697198,19579612,20045992,20308917|15090596,15248378,17509943,24915158|14610718,15102868,16305727,16434865,16633048,16773678,16990202,17100974,17255827,17260353,17262809,17505995,17828778,18338763,18819034,19115152,19685447,22661185,23328208,23828747,24449364,24687344,25346426|11927101,12940924,14656901,16166171,16202677,16418693,16431304,16611274,17065060,17206640,184…
Laryngeal Neoplasms	6	0.12766	9.35528	3.819e-05	0.000144576	NAT2|BCL2|CYP1A1|CYP3A4|GSTM1|HIF1A	10|596|1543|1576|2944|3091	12015038,12037388,15914211,16155914,19339270,19922706,20437850,21877196|15243561,16675913,17145812,17557568,18595518,19724860,20181625,20434805,23126236,24503791|12772461,14639127,15127559,15914211,19252926,19339270,19963139,20437850,20846153|19339270,19963139,20437850,21380731|11097350,11283827,12359356,12668919,14594555,15127559,15195058,15334395,15914211,16938565,17119046,19252926,19922706,203…
Pharyngeal Neoplasms	3	0.0638298	41.3191	4.396e-05	0.000160681	NAT2|ALDH2|CYP1A1	10|217|1543	19339270,20437850,21723161|17071628,19339270,20437850,20518787,21946912|18496222,19339270,20437850,20846153
Lung Neoplasms	19	0.404255	2.52229	5.202e-05	0.000183804	NAT2|AHR|BCL2|ABCC2|CYP1A1|CYP1A2|CYP2E1|ERCC2|GPX1|GSTM1|GSTP1|HGF|HIF1A|NFE2L2|ABCB1|TP53|TYMS|ABCC3|ABCG2	10|196|596|1244|1543|1544|1571|2068|2876|2944|2950|3082|3091|4780|5243|7157|7298|8714|9429	11219770,11266080,11285205,11815396,15808403,15808404,15829318,15890241,16151580,16827944,17259654,17477782,17684133,18019020,18199719,18258609,18706736,19390575,19443391,19558213,19789190,20391138,20501762,20935060,21292342,22714076,25005845,25422202,25775823|7550366,11259615,11505220,11698344,12597446,17174437,17200336,18628420,18676680,18818557,19170196,19358281,21072210,21205295,21996739,2227…
Infertility, Male	5	0.106383	11.9766	5.485e-05	0.000187552	AHR|CYP1A1|GSTM1|MTHFR|POLG	196|1543|2944|4524|5428	15474075,17559847,21613234,21689841,23703535|17651397,18774560,19303595,19786002,21775774,23548414,24316127,24466186,24488272|11870126,16484136,17187162,17277043,17364458,18774560,19151739,19303595,20056207,20505681,20629642,21546615,21561808,21775774,22383780,22622525,22903474,23026209,23164539,23238917,23239128,23631429,23877133,25130880,25532576|14594111,14607573,15811073,16484136,16861746,168…
Liver Diseases, Alcoholic	3	0.0638298	38.1408	5.691e-05	0.000188514	ALDH2|CYP2E1|GSTP1	217|1571|2950	12173598,12198368,14636437,15511718,15519646,16440362,22102315|15519646,16380384,16425414,16440362,16634857,19357030,19489076,22251540,23104821,23335995|15525789,17560037,19357030,22251540
Pancreatitis, Alcoholic	3	0.0638298	38.1408	5.691e-05	0.000182802	ALDH2|CYP2E1|GSTM1	217|1571|2944	11051375,11117576,11966948,12915519,15220553,16163053,17454860,18336671,19096130,23550892|11051375,11331106,11966948,12915519,14691069,15215328,15220553,16425414,16634857,19096130,24772508|11966948,15215328,18986377
Colitis, Ulcerative	7	0.148936	6.76571	6.632e-05	0.000206762	NAT1|HNF4A|ITPA|ABCB1|TPMT|NR1I2|NR1H4	9|3172|3704|5243|7172|8856|9971	12135032,17537267,18322880,25834322|19915572,21744425,21831733,23128233|15167706,19214663,20393862|12512026,15102868,15505619,15685540,16374256,16434479,16462040,16494108,16529292,16773678,16990202,17206635,17242936,17255827,17260353,17665184,18338763,18819034,19005421,19052456,19288029,19685447,21887726,23537364,24838898,24874456,25346426,25526204,25755800|11007234,12172211,16773681,18827410,192…
Small Cell Lung Carcinoma	4	0.0851064	17.8677	6.713e-05	0.000203308	BCL2|GSTP1|HIF1A|TP53	596|2950|3091|7157	19195736,21107291,24036132|20470393,21766492,22339038,23184053,24566690,25093376|19707816,21435097,21843314,22258474,23028920,23375698,24018850,25695729|19558213,20349288,20444664,20729006,23528315,24732641,25400754
Hepatitis, Autoimmune	3	0.0638298	35.4164	7.212e-05	0.000212353	CYP2D6|HLA-DQA1|TPMT	1565|3117|7172	11750286,12077255,23809878|11182227,17722299,24768677|12217596,16876902,17241387
Non-alcoholic Fatty Liver Disease	4	0.0851064	16.9514	8.286e-05	0.000237383	KRT18|PPARA|SOD2|NR1H3	3875|5465|6648|10062	21145805,24067262,24324749,24667697,24930437|20825652,23891824,25703085|21727734,21756849,24161595,24649902|22257474,22569763,25102981,25187371
Fatty Liver	5	0.106383	10.8735	8.737e-05	0.000243716	CYP2E1|KRT18|PPARA|NR1H4|NR1H3	1571|3875|5465|9971|10062	12601351,12883487,15632182,17617119,18769766,19651758,20102722,20932821|19378390,19891019,21145805,23326448,23752877,24067262,24237940,24324749|9792666,16297361,18853997,19208777,19356714,19733654,19780876,19789836,20825652,22940187,23891824,24751833,25003192,25533124|19105941,19195631,20883210,23507574|19105208,19360318,20005944,21889884,22257474,22569763,22641099
Dyskinesia, Drug-Induced	3	0.0638298	33.0553	8.977e-05	0.00024399	CYP1A2|CYP2D6|SOD2	1544|1565|6648	11496364,12790158,15505641,16969362,17688403,18180754,25602162|11778144,12107620,12629505,12734765,15118351,15820320,16160620,16478753,16490169,18346175|12127599,12673575,12960753,15610954,17217237,17582511,17879532,18180754,18977034,20041472,20346996
Liver Cirrhosis, Alcoholic	3	0.0638298	30.9894	0.00011	0.0002915	ALDH2|CYP2E1|SOD2	217|1571|6648	11051375,11410735,11748356,11966948,12824748,15220553,16600530,17454860,23550892|11051375,11236836,11748356,11966948,12824748,14527082,15215328,15220553,16600530,16634857,17427487,19157724,19428381,20171022,21895718|15765450,16510607,19157724,19731237
Microsatellite Instability	4	0.0851064	15.0251	0.0001338	0.000345922	NAT2|MTHFR|TP53|TYMS	10|4524|7157|7298	16896994,18992263,19358278|16536307,16941173,18584349,19843671,20056627,20193847|17013801,17426704,17436385,17565818,17676485,17704924,17936556,17962810,18176677,18176964,18330889,19358278,19527492,19597886,19669908,19704056,19787260,20129645,21103049,21557216,21665242,21901162,22276141,22324744,22398042,22505350,22609107,23702729,24443225,24556061,24623275,24885829,25041856,25509356,25647260|172…
Neural Tube Defects	3	0.0638298	27.5461	0.000159	0.000401286	MTHFR|RFC1|SLC19A1	4524|5981|6573	9545395,11310576,11440783,11813127,11860891,11880124,11913566,12111380,12180076,12431255,12594357,12649066,12673279,12689549,12694231,12730722,12810988,12855225,14616766,15059614,15060097,15259035,15979034,16145688,16363341,17035141,17085942,17618486,17621650,18022874,18386810,18937353,19103110,19803295,19968891,20047525,20160465,20589617,20641100,20672355,20887110,21518544,21723457,21770021,2226…
Cleft Palate	5	0.106383	9.08113	0.0002055	0.000506581	NAT1|NAT2|MTHFR|RFC1|SLC19A1	9|10|4524|5981|6573	12143122,12631536,15523664,18449058,20634891,23660777|12397635,12631536,17160896,18449058,20634891,23660777,26204535|11170082,12143122,12672677,12796044,15054400,15221800,16470725,16712703,17219389,17431894,17581676,18203168,18452350,18583393,18616362,19048631,19419265,19447376,19727233,19737740,19935819,20082468,20550866,20572854,20634891,20672350,20890936,21612398,21774403,21781437,22450905,228…
Carcinoma, Ductal, Breast	6	0.12766	6.88652	0.0002099	0.000505668	BCL2|GSTP1|HIF1A|ABCB1|TP53|ABCG2	596|2950|3091|5243|7157|9429	12112824,12452037,15467428,17372162,17626754,18041310,19762066,21131755,21621926,21777944,22462654,23417836,23573235,23991978,24023670,25735328|15375523,17479284,20470789,20568049,22740203,23628324,25684485,25773813|15656883,16555123,17245699,17597020,17805961,20164027,20526721,21266827,21685944,21802218,21824412,23008060,23869589,23899963,25447306,25510668,25520138|17549370,19879256,20102361,201…
Carcinoma, Squamous Cell	14	0.297872	2.8218	0.0002329	0.000548609	NAT2|AHR|ALDH2|BCL2|CYP1A1|CYP2E1|ERCC2|GSTM1|GSTP1|HIF1A|KRT8|KRT18|TP53|TYMS	10|196|217|596|1543|1571|2068|2944|2950|3091|3856|3875|7157|7298	11774959,12110344,12883749,15808403,15808404,15914211,16151580,16155914,17477782,17611777,17661210,18199719,18569591,18642288,18706736,19558213,19823052,19826048,19922706,21723161,22137356,24586291,25886288|11698344,12597446,17174437,19138996,19358281,19690180,22495716,23625689,25218365|12223435,12376487,12419833,14652286,16082583,16127737,16499490,16639733,16759795,17033202,17071628,17489985,180…
Endometriosis	6	0.12766	6.52408	0.0002816	0.000648904	AHR|CYP1A1|CYP2C19|GSTM1|HGF|TP53	196|1543|1557|2944|3082|7157	11393538,12200463,16084889,21462134,23141164|11393538,11675474,12297440,12620480,12760253,12903034,15861041,16084889,16260521,16527884,17449539,18849443|19499406,20113968,21497341,24796765,25403437|11159742,11675474,12620480,12754129,12760253,12875700,14980314,15059587,15299090,15531593,15861041,16291859,17513317,17879833,19535834,20147336,20504102,22017422,22424617,25208225,25443469,25461363,255…
Triple Negative Breast Neoplasms	3	0.0638298	22.5377	0.0002949	0.000665094	BCL2|HIF1A|TP53	596|3091|7157	23908177,25179840,25374001,25616695|24248265,24670641,24799675,25019382|24146864,24531711,24687952,24870756,25307991,25330770,25788226,25966200
Head and Neck Neoplasms	7	0.148936	5.2588	0.0003184	0.000703133	ALDH2|CYP1A1|CYP2E1|ERCC2|GSTM1|GSTP1|TP53	217|1543|1571|2068|2944|2950|7157	11238183,12376487,14693654,17033202,17489985,19124505,19339270,19861527,20437850,21437268,21576033,21946912,24719202|11389067,12748560,14693745,14724908,15914277,16721740,17611777,18569591,18590468,18767181,19138996,19339270,19639480,20012094,20437850,20491576,20554493,20846153,20887941,21545198,21590276,21870186,22273851,22918668,23462525,24449363,25724184|15177663,15914277,16721740,17611777,185…
Vitiligo	3	0.0638298	19.8332	0.0004349	0.000940804	GSTM1|HLA-DQA1|NFE2L2	2944|3117|4780	17568619,19571817,20070240,22681588,24295891|16409268,16922942,17021767,20410501|18537816,18756969,20664557,24326025,24662764
Pulmonary Disease, Chronic Obstructive	6	0.12766	5.73214	0.0005632	0.00119398	CYP1A2|GSTM1|GSTP1|HMOX1|NFE2L2|SOD2	1544|2944|2950|3162|4780|6648	16385402,18389617,19507017,19789190,20080081,20797314|15038404,15085249,16977512,17217536,17439673,18461673,19017460,19625176,19664521,19705749,19933216,20402821,20495862,20842440,21309732,21513434,21734345,22160572,23019974,24344877,24670356,24809844|12172904,12485534,14521761,15161530,15888825,16977512,17217536,17363767,17439673,17532303,17690329,18550614,19017876,19111454,19705749,19789190,199…
Hepatitis C, Chronic	5	0.106383	7.00325	0.0006847	0.0014231	HLA-DQA1|ITPA|KRT8|KRT18|ABCB11	3117|3704|3856|3875|8647	14740435,16343061,18028350,18852273,20169624,21270202,24376798|20173735,21246582,21659334,21703177,21817190,22052220,22189977,22430973,22460221,22554247,22584257,22585729,23139603,23195617,23301546,23538996,23730840,23850877,23933495,23960450,24659876,25743001,26030972|15368451,20587546,24930437|15368451,23326448,23981197,24930437|20723035,20883210,22681771,25661339
Leukemia, Myeloid, Acute	7	0.148936	4.537	0.0007733	0.00157634	BCL2|GSTM1|HMOX1|ABCB1|TP53|TPMT|ABCG2	596|2944|3162|5243|7157|7172|9429	7896880,10871848,11964319,14628086,14689061,15203866,17097560,18228020,19520430,21971985,22037714,22393362,23553948,23906301,25216797,25957891|11051261,11553769,11792413,12351375,15777500,16321221,16493615,16624155,16676594,17581325,18033323,18035413,18207572,18580952,18581889,18760837,20731606,22146408,22924777,23725116,23886197,24022662,24854448,24994605|18202225,20345481,21307400,21742584,2191…
Barrett Esophagus	3	0.0638298	15.9945	0.0008287	0.0016574	GSTP1|SOD2|TP53	2950|6648|7157	12112555,17064856,17277236,17476458,19222528|17277236,17575500,20056743,20638682|1868473,8829627,12698195,16416221,16551852,16682429,17326708,17849424,18752044,20025073,23744553,25280564,26068095
Liver Neoplasms	14	0.297872	2.46945	0.0009198	0.00180553	AHR|CYP2E1|HGF|HIF1A|HNF4A|KRT18|ABCB1|PPARA|TP53|ABCC3|NR1I2|NR1I3|NR1H4|NR1H3	196|1571|3082|3091|3172|3875|5243|5465|7157|8714|8856|9970|9971|10062	8074712,11259615,12637498,16109480,17552871,18708364,19013013,19018768,19356098,21878739,23419638,23547017,24330582,24481452|11911601,12469218,12569554,12759747,12774019,12940444,14669323,15162526,15633127,16337880,16497268,18369917,18497573,19643819,20102722,20364586,20404016,22249978,22614694,23244081,23454624,23824954,25185993,25654087|12209727,12619035,14699503,15240510,15359093,15880501,1601…
Leukemia, Myelogenous, Chronic, BCR-ABL Positive	5	0.106383	6.50695	0.0009554	0.00184132	BCL2|GSTM1|ABCB1|SLC22A1|ABCG2	596|2944|5243|6580|9429	12890867,14689061,18046541,18534064,19141860,20959405,25084985,25684043,25879558|15777500,15901999,16235982,17420047,18224491,19860557,21254556,21969307,22146408,22502716,22576927,24659449,24671854,24913811|15351976,17492365,17495881,18524988,18559609,19141860,19584153,19969351,20204543,20814731,20959405,21520403,22134106,22823957,22883199,23272163,23683876,24210993,24524306,24581936,24798723,250…
Osteosarcoma	6	0.12766	5.16489	0.0009739	0.00184345	BCL2|HIF1A|ABCB1|SLC19A1|TP53|ABCC3	596|3091|5243|6573|7157|8714	12431997,17632732,18675369,19050071,21717192,21890444,23568006,26002578,26035796|8917528,15947089,16407835,17310851,18323857,18528739,18554951,22622799,22736026,22992985,23336375,23785417,24333432,24618817,24840054,25884381,26350185|16288004,21868524,22016816,24083708,24491996,24788927,24841650,24996541|12576457,14584080,15469899,18528741|1349175,1565143,8134127,8401536,9492043,10435614,10557093,…
Down Syndrome	4	0.0851064	8.81475	0.001044	0.00194147	MTHFR|RFC1|SLC19A1|SOD1	4524|5981|6573|6647	11807890,12032275,12080391,12400059,12488908,12923861,15103709,15585767,15834031,15889417,16115349,16353284,16489479,16575899,16596679,16845273,17702010,17922421,17934692,18057532,18060320,18257130,18273817,18446861,18983896,19026285,19065440,19254790,19491810,19725133,19729796,19852428,20075510,20464958,20466634,20592453,20718043,21159028,21198396,23184006,23295071,24913031,25265565,26037359|161…
Epilepsy	4	0.0851064	8.69877	0.001097	0.00200486	ABCC2|CYP2C19|ABCB1|POLG	1244|1557|5243|5428	18416940,19415824,20216337,21449672,22256867,22630058,23506516,23697249,24325761,24567120,24624913,25155934,25823783,25847339|14659971,15385837,15569425,15855721,17304159,17562299,19415824,20064729,20390258,20602612,22641027,24338437,24345815,25121365,25323806|12686700,14984901,15857428,16004559,16386926,16542858,16753003,16857572,17125969,17306068,17460550,17521963,17529887,17917461,17924830,184…
Carcinogenesis	5	0.106383	6.03199	0.001342	0.00241105	BCL2|GPX1|HIF1A|NFE2L2|TP53	596|2876|3091|4780|7157	23784204,24023670,24065086,25879558|24512906,25670081,26112936|23580587,24240089,24970694,25101278,25103363,25596085,25830305|23434765,23820265,23857252,24599821,24892215,25614681,26530903|23471665,23594524,23670238,23687381,23945246,23981578,24008518,24099634,24356649,24461059,24469051,24488880,24531711,24554706,24587254,24667108,24763823,24832557,24939878,25071015,25123132,25131770,25189530,251…
Coronary Artery Disease	8	0.170213	3.60276	0.001432	0.00252987	ALDH2|CYP2C19|CYP7A1|GPX1|HMOX1|MTHFR|PPARA|SLC22A1	217|1557|1581|2876|3162|4524|5465|6580	17984618,19876063,19948975,20417517,21971053,23364394,23685282,24067347,24333098,25047496,25263942|18781853,19576320,19706858,19817997,19932784,20083681,20351750,20460345,20845077,20965456,21075428,21079055,21302482,21628721,21831410,21862109,22028352,22071359,22118006,22228204,22591668,22704413,22929815,23337798,23850318,24402637,24576527,24723553,24821368,24946154,24996381,25008027,25043069,252…
Glioblastoma	7	0.148936	4.04523	0.001513	0.00262915	BCL2|HGF|HIF1A|NFE2L2|ABCB1|TP53|ABCG2	596|3082|3091|4780|5243|7157|9429	12754350,12839682,15605273,18357521,18568776,20072652,21122152,21250804,23076250,23850692,24445145,25449296|11909963,19423540,22203985,23333382,23359207,23386689,24518591,24865428|14712484,15696961,16136272,16849522,17075581,18621534,19287962,19359588,20042684,20198320,21179202,21818118,23123196,23475391,23551342,23580587,23747271,24040331,24457964,24465898,24650032,24747440,24970694,25592037|215…
Cervical Intraepithelial Neoplasia	3	0.0638298	9.72215	0.003528	0.00603174	BCL2|MTHFR|TP53	596|4524|7157	12440815,17464868,17713095,18561741,19940548,20368071,21061795|12618332,15514969,15581963,17303386,19760026,20130515,21052817,23029458,23463325,23864153,24474455,25302494|11174479,11501650,12190289,12458344,12820398,14675665,14714296,14744727,15073118,15216398,15721419,16122882,16629527,16761419,17545048,17616526,17713095,18021213,18205229,18561741,19423538,19940548,20130515,20563922,22200742,233…
Endometrial Neoplasms	5	0.106383	4.77678	0.003722	0.00626241	BCL2|CYP1A1|CYP1A2|HIF1A|TP53	596|1543|1544|3091|7157	8551385,15149157,18386458,18398703,19160418,19627536,19846939,21618512,22014978,22199279,22252757,22372356,22668011,23301386,23637776,23729350|14675315,15653213,15734958,16402077,16803538,16985250,17640999,17717632,18318428,18497059,20377136,20381444,21270613,22384629,23098461,23860774,23918309,24957043|15734958,16402077,16985250,18318428,18497059,20381444|12209691,15160341,16161047,17404022,1741…
Disease Susceptibility	4	0.0851064	6.23685	0.003723	0.00616622	CYP2E1|GSTM1|GSTP1|HLA-DQA1	1571|2944|2950|3117	11263781,11895912,18713495,19115622,20364586,26252103|11895912,12811412,12960511,15473001,16005379,16788248,16788846,17428724,18080216,18082227,18328165,18713495,19017460,19303722,20359083,22471480,22471491,22697302,22809837|11895912,12485534,15473001,16005379,16788248,16788846,17190945,17369149,17428724,18080216,18328165,22471491,22697302,23987116|2300572,8896565,8929711,11146462,12890388,151076…
Liver Diseases	3	0.0638298	9.18203	0.004149	0.00676606	KRT8|KRT18|ABCB11	3856|3875|8647	12724528,16818723,16911694,24930437|12717381,12724528,24622872,24930437|17264802,18668439,20028269,21691112
Nasopharyngeal Neoplasms	4	0.0851064	5.74875	0.004981	0.00799979	CYP2E1|GSTM1|HIF1A|TP53	1571|2944|3091|7157	11389775,11700262,12452057,14578150,17146594,19805575|15634519,16235985,16567317,18628429,18712965,19218107,19338664,19448408,22393996,23275251,23317262,23679259|16109785,16979927,18533565,20109337,20150769,20596845,22209974,23228635,24662828,25377659|1631151,11979459,12893432,14618087,15240512,16142332,16248462,16835507,17184779,17395153,17582679,17694957,17954263,18184270,18833293,19287958,1954…
Precancerous Conditions	4	0.0851064	5.69919	0.005136	0.00812561	AHR|BCL2|TP53|NR1H4	196|596|7157|9971	16337337,18059014,19138996,19360915,19651607|8551385,11804688,15929186,16246184,18664350,19138978,19838163,20010526,20142237,21556123,22014978,22277792,23301386,24387269|10842192,11783017,11804688,11978184,12039466,12447653,12698195,12926152,14612521,14676802,15240512,15645452,15772596,16177659,16273238,16416221,16835330,16855398,17198740,17354442,17363555,17606709,17652955,18080767,18199985,1829…
Acute Coronary Syndrome	3	0.0638298	8.26383	0.005581	0.00869979	CYP2C19|CYP3A4|ABCB1	1557|1576|5243	18004210,18394438,18577829,19106084,19337788,19712984,20708365,20724801,20801494,20801498,20978260,20979470,21778720,21803320,22116003,22377481,22624833,22971905,23257377,23340030,23506580,23700873,23850044,23872648,23886632,24279856,24617511,25156215,25518511,25542807,26265611|18004210,18394438,19337788,19667110|19667110,19784880,20801494,20801498,22209339,25542807
Tobacco Use Disorder	3	0.0638298	8.26383	0.005581	0.00857371	CYP1A1|CYP1A2|GSTM1	1543|1544|2944	12748560,16614120,17307803,17610937,18082227,18200441,18496222,20734064,22217397,24460333,25169514,25735346|12790158,18200441,20734064|12748560,16614120,17307803,17610937,18082227,18496222,18838881,20461808,24637631,25445355,25735346
Diabetic Nephropathies	4	0.0851064	5.55552	0.005621	0.0085118	HNF4A|MTHFR|SOD1|SOD2	3172|4524|6647|6648	17601994,18184923,18602983,25786776|11484165,11718053,12776270,12784186,12897091,14737040,15126006,16828193,17005529,17354258,17805475,18280442,18774994,19598005,20524928,20800057,21186995,21380725,21942443,22056717,22209973,22554825,23174406,23822721,23846111,24308218,24678913|12606529,14988262,17914031,20191117,21963083,22608880,24821155|12624725,17192491,18989629,19834686,21181397,22516022,248…
Breast Neoplasms	20	0.425532	1.70213	0.006198	0.00925335	NAT1|NAT2|AHR|BCL2|CYP1A1|CYP1A2|CYP2D6|CYP3A4|ERCC2|GPX1|GSTP1|HIF1A|KRT8|KRT18|NFE2L2|ABCB1|SOD2|TP53|NR1I2|ABCG2	9|10|196|596|1543|1544|1565|1576|2068|2876|2950|3091|3856|3875|4780|5243|6648|7157|8856|9429	11291049,12835615,12860276,14517345,14672957,15090724,15226672,15487985,16049806,17564319,17973251,18090909,18288399,20100460,20180013,20214802,20628863,23183268,24656773,25528056|11008907,11291049,11872636,11934439,12163321,12430181,12708724,12835615,12860276,15090724,15162844,15225898,15609332,15743503,15987434,16049806,16614098,16721725,17063266,17512776,17535831,18090909,18187392,18423013,191…
Adenocarcinoma	13	0.276596	2.08399	0.006661	0.00980647	AHR|BCL2|CYP1A1|DPYD|ERCC2|GSTP1|HGF|HIF1A|NFE2L2|TP53|TYMS|ABCC3|ABCG2	196|596|1543|1806|2068|2950|3082|3091|4780|7157|7298|8714|9429	11698344,12203118,12597446,15917307,17140257,17200336,19358281,20032195,20453000,21996739,22273977,23229511|8551385,11759059,11776759,12046064,12172977,12189556,12440815,12532420,12581249,12694817,14627346,15033793,15754411,15965276,16173075,16243795,16550596,17464868,17989874,18382371,18386458,18516322,18573594,18788571,19050681,19107575,19107861,19627536,19938012,20010526,20189848,20453000,2045…
Crohn Disease	5	0.106383	3.77344	0.009966	0.0144712	HLA-DQA1|ITPA|ABCB1|TPMT|NR1I2	3117|3704|5243|7172|8856	15164528,15307871,17554300,21072187,21297633,23128233,23266558,23850713|15167706,16214825,19214663,20393862,22225964|12512026,15505619,15685540,16374256,16434479,16494108,16990202,17255827,17262810,17665184,18338763,18804983,18819034,19107781,21887726,21987299,23537364,24395888,24838898,25346426|12172211,12492733,16214825,16773681,18827410,19214663,20393862,22225964,22385887,23553048,24696613,260…
Colonic Neoplasms	8	0.170213	2.54272	0.01183	0.0169457	DPYD|HIF1A|ABCB1|TP53|TYMS|NR1I2|ABCG2|NR1H4	1806|3091|5243|7157|7298|8856|9429|9971	8221682,11555601,11862480,12576451,14519634,16132996,17445431,17699798,20407238,20665215,23603345,25873402|10640274,12016145,12149254,12727858,15261140,15780936,16109785,16543245,17220880,17418410,18172354,18258605,18365547,19030186,19435875,19696166,20217131,20414936,20429620,20661221,20691219,20953377,21042279,21073737,21278237,21576240,21629773,22318330,22475487,22872060,22948784,22971010,2323…
Myelodysplastic Syndromes	3	0.0638298	6.19787	0.01232	0.0174123	CYP3A4|GSTM1|TP53	1576|2944|7157	11051261,17367411,19027952|11051261,11792413,14752874,16620556,17367411,18493876,19027952,19816935,21176850,23684483|11940482,12854888,15609309,15942101,16631474,17533375,18477214,18789822,20586629,21068437,21519010,21784522,22381680,22525275,22668018,22933333,23297687,24043769,24074450,24493299,24682512,24836762,25387813,25405588,25412846,25573287,25768405,25846496,25952993
Lymphoma, Large B-Cell, Diffuse	3	0.0638298	5.00838	0.02172	0.0302937	BCL2|TP53|ABCG2	596|7157|9429	11804283,12036886,12749011,15061204,15657349,15720419,16690525,17692808,18367485,18426731,18493992,18752503,19141121,19152170,19276283,19336552,19448593,19537891,19549844,19550126,19597184,19656156,19783718,19925052,20118770,20160358,20352431,20459572,20981461,21640157,21914345,21933893,22189900,22851565,22929980,23335369,23431138,23449635,23494176,24118498,24232982,24768714,25016705,25090026,256…
Liver Cirrhosis	4	0.0851064	3.59297	0.02462	0.0338925	HGF|KRT8|KRT18|NR1H4	3082|3856|3875|9971	8175137,11867177,12209727,12619035,15239259,15287857,18251163,22178588,26071245,26090463|2467436,11372009,15368451,20587546,22412904|9011570,15368451,19378390,22412904,23326448,23792028,24237940|19910507,20346360,20883210,25086996
Leukemia, Myeloid	3	0.0638298	4.67764	0.02595	0.0352654	CYP1A1|ABCB1|ABCG2	1543|5243|9429	11037802,11488937,12468438,15194533,17118447,17367411,17496311,18287869|11986944,12010657,12152989,12208746,12389613,12408767,12604403,15234575,15339676,16331627,16704962,17038891,17112800,17340137,17688368,17785057,20686816,24268349|11986944,12145683,12393637,12604403,15208643,16704962,17340137
Multiple Myeloma	4	0.0851064	3.40776	0.02917	0.0391395	BCL2|CYP2C19|HGF|ABCB1	596|1557|3082|5243	12070027,16988783,17588340,19717648,19805519,21518495,21659544,22054286,23480852,23541952,23708869,24013520,25231749,25815518|17666363,17680025,18399167,19176055,20684753,24519754|11830493,12682635,15172968,15292253,18326526,18691255,18774952,21131364,22040972,22276607,22629140,23431957,23499762,25212607|16929535,17296590,17488488,18408561,18639335,19373654,19447222,19639185,20532504,20834157,217…
Helicobacter Infections	3	0.0638298	4.42705	0.0299	0.0396175	CYP2C19|HLA-DQA1|ABCB1	1557|3117|5243	11240980,11686476,11713950,11785712,12121503,12386647,12534411,12809821,14695703,14990013,15017629,15371981,15691303,15952098,15976989,16268979,16740190,16863547,16911688,17047431,17112810,17215846,17410461,17417917,17697203,17924835,18637061,18765869,18823430,19166419,19246508,19348299,19552744,19928008,19942749,19968574,20376628,20457439,20533108,20633187,20831535,21054464,21132257,23267857,236…
Leukemia, Lymphocytic, Chronic, B-Cell	4	0.0851064	3.19375	0.03581	0.0468625	NAT2|BCL2|ABCB1|TP53	10|596|5243|7157	18061941,19074885,20029944,21072184,22146408|12036888,12481899,12835724,14689061,15367432,16166262,16960146,17118768,17200714,17875758,17959858,18046447,18633450,19074885,19417623,19452318,19573080,19883311,20001236,20459572,21130495,21320251,21772052,22059351,22139839,22171982,22189900,23674504,23770605,24395794,24768714,25499217,26639348|9885221,15351976,15665957,17085864,17107902,19074885,2049…
Atherosclerosis	5	0.106383	2.65718	0.03869	0.0500139	HMOX1|NFE2L2|PPARA|NR1H4|NR1H3	3162|4780|5465|9971|10062	16100019,16620829,16999951,19122175,19903700,19910578,21091076,21144518,21737788,24131232,25016572,25359861|17673673,19948975,21144518,23043106,24211395,25190803|16043164,16285997,16806233,16956579,18541586,19527689,19560472,19948975,20399568,24467636|17495603,19028791,19159286,19948975,22558273|16956579,18250151,18327405,18789440,19628791,21625070,22503545,23393188,24751522,24832115,25779847
Leukemia	4	0.0851064	2.92525	0.04697	0.0599858	BCL2|ABCB1|SLC19A1|TPMT	596|5243|6573|7172	11368354,16697956,18037229,18059532,18343029,19124070,19535347,19671677,19737931,19805519,19890377,19937732,20571027,20723294,21072044,21151158,21442307,21628855,23480852,23880928,25754349,25815462|16138358,16566920,16614510,18059532,19005482,19954620,20623213,21380926,21520073,22088099,23731124,24142546,24303078,24796664,25921280,26062728|12139489,12454742,12519783,21811990|14723818,17152495,181…
Neuroblastoma	5	0.106383	2.45947	0.05108	0.0644581	BCL2|HIF1A|NFE2L2|SOD1|TP53	596|3091|4780|6647|7157	11406564,11877669,11877670,16472763,16568081,16790527,17701916,19048366,22278385,22366560,25611382|12239177,15252039,17097563,19183269,19254710,19423615,20977846,22036844,22571395,23331791,24746828,24899725,25339014,25391657,25811359,25912138|14985350,15525690,16325767,19573594,20511222,22142473|12393885,12437574,12573532,12753090,12963085,14970233,14981234,15474511,15546588,15812313,16046141,167…
Premature Birth	3	0.0638298	3.41952	0.05692	0.0709826	NAT1|CYP1A1|MTHFR	9|1543|4524	18818748,19019335,19527514,20140262|18241825,18320229,18589596,18706519,18818748,19019335,19527514,23152866|15223011,15515881,15784506,16301860,17074544,18818748,19019335,19336437,19527514,19733287,20140262,20452482,20484876,25829992
Prostatic Neoplasms	10	0.212766	1.61877	0.08109	0.0999481	NAT1|BCL2|CYP1A1|CYP3A4|GPX1|GSTM1|GSTP1|HIF1A|SOD2|TP53	9|596|1543|1576|2876|2944|2950|3091|6648|7157	12355549,12552951,15717312,18503826,19143007,19368118,20099048,20570911,20931357|11776759,11839683,11988841,12032841,12086875,12510149,12629413,12694817,12821128,14647426,16199534,16273250,16638864,16733517,17575222,18573594,19050681,19064571,19107861,19237173,19576799,19938012,20010526,20146885,20178647,20180421,20189848,20668314,20822926,21207420,21385902,22024950,22038727,23160675,23170075,234…
Parkinson Disease	4	0.0851064	2.36109	0.08811	0.107352	NAT2|CYP2D6|NFE2L2|POLG	10|1565|4780|5428	11936704,12654968,12682333,16141799,16571112,17449559,18033638,20304699,20364044,20461808,21832049|11097352,11295783,11376189,11442888,14557687,14991823,15061826,17250723,17304721,17449559,17530572,18300942,18327668,20364044,20461808,21958961,24211060,24376807|17015834,20196834,21402726,21747966,22492997,22513881,23176750,23244425,23454680,24252804,25496089|15694274,16595552,16929381,16943369,178…
Ovarian Neoplasms	7	0.148936	1.78815	0.0922	0.111059	ATP7B|BCL2|CYP3A4|HIF1A|NFE2L2|ABCB1|TP53	540|596|1576|3091|4780|5243|7157	12216079,15102688,17944925,18565219,23221602|15156398,16538384,17893875,18334006,18653721,19060592,19521340,19620938,19676105,19895735,20082279,20442586,20929131,21979585,22668011,22995373,23018213,23235765,23628417,24190693,24249678,24516200,25672608,25726913,25845681,25862909,26204652|12142725,15901749,17925548,18309947,18496131,19064572,19076156,19127255,19143748|15474452,15832512,16109785,165…
Arthritis, Rheumatoid	5	0.106383	1.98173	0.1057	0.12589	HLA-DQA1|ITPA|RFC1|SLC19A1|TYMS	3117|3704|5981|6573|7298	11257148,11334677,11454644,11482129,11704283,11929590,12021152,15077289,15479890,15725578,17554300,18668548,19116923,20031464,21653640,23918589,24532677,25550865|16947783,17530705,19193698,19858780|15457444,15677700,17181924,17325736,18607581,19093297,19827168,19858780|15457444,15564880,17325736,17404734,18322994,20235210,23148635,24350725,24782176,25074866,25124723|12684695,15457444,15677700,164…
Pre-Eclampsia	3	0.0638298	2.46681	0.1212	0.142747	HMOX1|MTHFR|NFE2L2	3162|4524|4780	10952020,18307065,19399816,21576421,23403148,23925400,24553299,24799610,25110805|11096266,11118403,11228493,11268732,11349190,11531629,11961379,12038776,12052604,12681883,12879654,14508198,14746952,15059157,15091001,15097012,15163465,15280126,15311088,15333035,15387863,15531855,15625161,15784506,15842353,15866085,15905108,16514238,16761446,16867914,16963292,17097210,17179726,18646302,18712057,190…
Carcinoma, Renal Cell	3	0.0638298	2.19394	0.1559	0.181598	HIF1A|ABCB1|ABCG2	3091|5243|9429	9923855,11024059,11331613,11865071,11986208,12086861,12697836,12743597,12781449,14559790,14729605,14744756,15062033,15350301,15709180,15809750,15964822,15987702,16261165,16407835,16920734,16951198,17482131,18094421,19061835,19302703,19549898,19914104,19940550,20032376,20049704,20389299,20603618,20624928,20964835,20978319,21042786,21358672,21547579,21763962,21778301,21841824,21875287,21881486,2190…
Diabetes Mellitus, Type 1	3	0.0638298	2.06596	0.1766	0.203474	HLA-DQA1|HNF4A|SOD2	3117|3172|6648	2300572,3372263,8896565,8929711,11024583,11098934,11115839,11118029,11165718,11195230,11376336,11502807,11532022,11678027,11724418,11780465,11841488,11845225,11900275,11903620,11916169,11929589,12021129,12021131,12021137,12021139,12021143,12149602,12242463,12242468,12453977,12639765,12666382,12687342,12734793,12786999,12911285,12941547,12948297,12974555,14651526,14700595,14769912,15019597,1503058…
Pancreatic Neoplasms	5	0.106383	1.66946	0.1776	0.202426	DPYD|HIF1A|TP53|TYMS|ABCC3	1806|3091|7157|7298|8714	10923099,11862480,17165084,19571608,20714149,21612699|12651620,12937141,14636255,14981919,15735682,16278378,16552335,17143338,17487356,17563752,18362831,18376310,18422749,18592007,19080330,19238077,19417024,19445542,19671674,19782034,20556580,20556833,20924188,21320746,21709439,21778785,21887310,21922147,22825513,22869720,22883454,22952674,22970168,23467940,23924606,23979441,24008827,24293391,245…
Neovascularization, Pathologic	4	0.0851064	1.51283	0.271	0.305596	HGF|HIF1A|HMOX1|NFE2L2	3082|3091|3162|4780	12124772,12374695,12524084,12713878,14519655,14555767,14983012,15120936,15287857,15492846,15875782,16019534,16144920,16790083,17702746,17901400,17981115,19020737,19533745,19553700,19563076,19956874,20200025,20852387,22897854,23154434,23296269,23924923,24259426,24970050,25212607,26282167|10353251,10640274,11868612,12016145,12209691,12673675,12883692,12937141,14512791,14681237,14981919,15135259,151…
Glioma	3	0.0638298	1.55921	0.3022	0.337192	ERCC2|HIF1A|TP53	2068|3091|7157	8876669,11319176,12359753,16212814,17151930,20150366,21418965,22938460,24254311,24763305,24969862,25867436|16596228,16612574,17438103,18055454,18703592,18832593,19359588,19782666,20028863,20515450,21042761,21050481,21329466,21483406,21517260,23263636,23358800,23550771,24228093,24626950,24705306,24769203,24859610,24929654,25109450|8316628,11023613,11519852,11809417,11859970,12609716,14682374,14719…
Disease Progression	9	0.191489	1.2025	0.3288	0.36305	BCL2|HGF|HIF1A|KRT8|KRT18|SOD1|TP53|ABCB11|NR1H4	596|3082|3091|3856|3875|6647|7157|8647|9971	11325850,12025227,12170763,12510149,12581249,15478112,15907209,16550596,16960146,17188136,17295204,17384650,17875758,18279996,18758641,19107326,19152170,19417623,19484260,19560836,19724860,19838163,19883311,19940548,20001236,20012528,20233885,20530713,20627094,20869096,20877624,20936988,20951945,21108607,21171016,21808961,22024950,22059351,22072615,22277792,22293115,22322190,22727345,22855608,230…
Carcinoma	4	0.0851064	1.35751	0.3402	0.371765	ATP7B|BCL2|DPYD|TP53	540|596|1806|7157	11802810,12445675,12579336,15102688,17944925,18593893,23221602|11684014,11956602,12400004,12579337,14612291,15024706,15149157,15149158,16733517,17188136,17516030,17848408,18006836,18063429,18199533,18438339,19027288,19521340,19620938,20068093,21110823,21174060,22120515,22121083,22199279,24717877,26638529|11862480,14702180,17848752,20665215,21057378,21498394,25066213|1631151,7682763,8402617,842321…
Cardiovascular Diseases	3	0.0638298	1.36217	0.3793	0.410263	CYP2C19|MTHFR|PPARA	1557|4524|5465	17681590,19106084,19414633,20351750,20360782,20801494,20801498,20826260,20978260,22929815,23429358,23981380,24088005,24222221,24440142,24782221,25201060,25381554,25518510,26117917|7920641,11058711,11252530,11282795,11341749,11359462,11395038,11397354,11471199,11532106,11575217,11680544,11692002,11692165,11744804,11758232,12082592,12146133,12187094,12499324,14585765,14613740,14650352,15002923,1500…
Alzheimer Disease	4	0.0851064	1.2521	0.3978	0.425927	ATP7B|CYP2D6|HMOX1|NR1H3	540|1565|3162|10062	22258517,22356903,22950421,23760784,23830383,23948886|11285084,11442888,12177686,16337409,16845507,17270484,17530572,17908053,19738170,20859244,22986607,24107805,24909950,25609939|7778849,16399210,16887359,17601350,18597895,18841019,19246912,19522732,19785642,22549002,22776971,23939757,25218961,25501830|21832049,22027013,22766509,23416078,24278306
Neoplasm Metastasis	5	0.106383	1.16228	0.4328	0.458768	DPYD|HGF|HIF1A|KRT18|TYMS	1806|3082|3091|3875|7298	12576451,15254700,21057378,22006578,22641663,25677447|12883672,14524531,15492846,15678502,16469801,17203235,17981115,18495663,19433454,21447729,21796631,22242160,22854048,22859706,22897854,23296269,23314853,24099107,25816892|14512791,15385570,15735682,16920734,16969516,17461470,18240292,18297062,18563339,18813785,18983642,19096962,19223895,19423615,19602039,19727403,19919690,20019845,20026874,200…
Neoplasm Invasiveness	7	0.148936	0.985465	0.5794	0.608083	AHR|BCL2|HGF|HIF1A|HMOX1|KRT8|TP53	196|596|3082|3091|3162|3856|7157	19371443,19556287,19755661,20032195,22495716,23604401,24817304,25523818|12440815,12720100,12754350,14612291,15584904,16984978,17727680,17908970,18572327,19027288,20193114,20530713,20658730,21108607,21380782,22666341,22953646,23119114,23613399,23722017,23818364,24555747,25016705,25031780,25471003,25826088,26011836|12124772,12374695,12792760,14519655,15059978,15678502,16039997,16469801,16677802,176…
Cell Transformation, Neoplastic	5	0.106383	0.971073	0.5972	0.62062	AHR|BCL2|KRT8|NFE2L2|TP53	196|596|3856|4780|7157	11114727,16091746,19013013,21486221,21996739,22388733,24736433|1373874,12581249,15832769,17082179,17882791,18263880,18474261,18664350,19556603,20042890,20716276,20885445,21072044,21628855,22393362,22395508,22666341,23479509,23628417,23828460,24024471,24679006,25410484,25452615|15252834,15319370,20530580,22677743,23341946|15944151,18372916,18572023,19138946,20608163,21482715,21734707,22331464,2355…
Inflammation	5	0.106383	0.954253	0.6134	0.631266	AHR|HMOX1|NFE2L2|PPARA|NR1H3	196|3162|4780|5465|10062	18483242,19538249,19941898,20044593,20064835,20171126,20511231,21316925,23037589,24302727,24905409,26005855|12222997,12397597,12649161,12927812,14525760,15184199,15833736,15875813,16100019,16117883,16234431,16309586,16783602,16804400,17211576,17541213,17667816,17964723,18576916,18640487,18689604,18774956,18786476,18787101,18981090,19122175,19586801,19676145,21389316,21502755,21598088,22200625,225…
Diabetes Mellitus, Type 2	4	0.0851064	0.92852	0.6363	0.648537	HNF4A|PPARA|SLC22A1|SOD2	3172|5465|6580|6648	1899928,8945471,9267996,9294105,9449683,9812974,10609119,11549316,11590126,11717395,11772903,12083813,12086970,12110948,12203996,12235114,12413008,12627330,12669197,14551916,14988562,15047632,15047633,15281001,15504983,15519277,15520459,15561969,15660729,15728204,15734869,15735891,15735892,15793260,15794920,15830177,15928245,15983230,16186411,16223942,16523192,16562587,16644680,16731855,16731861,…
Lymphatic Metastasis	3	0.0638298	0.916506	0.6453	0.651446	BCL2|HIF1A|KRT8	596|3091|3856	11956602,12174951,15754411,16243795,16541314,16839413,17384650,17626754,17908970,18398703,18430249,18595518,19636371,20193114,20691103,21380782,21457555,21621926,21777944,21793937,21861179,21936874,22395515,22446832,23119114,23126236,23207618,23417836,23573235,23613399,24228120,24555747,24741635,25596645,25840688,26002578|12673675,12966423,14636255,15084243,15160341,16555123,16756955,16951228,172…
Neoplasms	5	0.106383	0.529393	0.9726	0.9726	DPYD|HIF1A|NFE2L2|TP53|ABCG2	1806|3091|4780|7157|9429	2528450,11267945,12025228,12209976,12360106,12851836,15254700,15709212,15999119,16328315,16361556,17375478,17582309,17582310,18452418,18937829,19020767,19104657,19288105,19530960,19795123,19822137,20507294,22339448,23401991,23588312,23736036,24401318,25416956|11331613,11868612,11943784,12213597,12958148,15024076,15135470,15543236,15611064,15669079,15735682,15831177,15967109,15987702,16007214,1624…
# Output from GS2D tool http://cbdm.uni-mainz.de/geneset2diseases on September 1 2016
# Input gene list is made up of all 65 genes in sheet LiverList
Disease	Genes count	Genes percentage	Fold change	P-value	FDR	Gene symbols	Entrez Gene IDs	PMIDs
Precursor Cell Lymph. Leukemia	21	0.328125	15.6373	0	0	NAT2|BCL2|ABCC2|CYP1A1|CYP2D6|CYP2E1|CYP3A4|CYP3A5|ERCC2|GSTM1|GSTP1|GSTT1|ITPA|MTHFR|ABCB1|RFC1|SLC19A1|TPMT|TYMS|ABCG2|SLCO1B1	10|596|1244|1543|1565|1571|1576|1577|2068|2944|2950|2952|3704|4524|5243|5981|6573|7172|7298|9429|10599	11895912,18610829,21888617,22146408,22215203,25804798|9645350,11855781,11949843,11999565,15716988,16840204,18046449,18806751,18957415,19725224,22037714,22591684,24038028,24088574,24280866,25336632|17112803,23222202,24404132,24552501|11037802,11895912,12827651,14510941,14991750,15382273,15528152,15981231,16493615,16676594,18203634,18691756,20511665,21586621,22964275,23065291,23707957,23725389,2648…
Drug-Induced Liver Injury	16	0.25	69.3571	1.675e-27	1.072e-25	NAT2|ABCC2|CYP2B6|CYP2C19|CYP2C9|CYP2E1|CYP3A4|GSTM1|GSTT1|KRT8|KRT18|TPMT|ABCB11|NR1I2|SLCO1B1|UGT1A1	10|1244|1555|1557|1559|1571|1576|2944|2952|3856|3875|7172|8647|8856|10599|54658	11595069,11915035,12668988,16246623,16770646,17950035,18023090,18330759,18713495,19761367,19891553,20392357,21047300,21261721,21418817,21856096,22012226,22283902,22506592,22947533,23277397,23394127,23407048,23875638,24188272,24465778,24637014,24888881,25017831,25544508|17241877,17502832,22178260,24732756|16912957,19005482,20017669,20610889|12732844,17279092,17827141,19891553,23469989|11876753,127…
Drug-Related Side Effects	11	0.171875	58.0489	2.887e-15	1.23179e-13	ABCC2|CYP2B6|CYP2C19|CYP2C9|CYP2D6|CYP3A4|CYP3A5|DPYD|TPMT|TYMS|UGT1A1	1244|1555|1557|1559|1565|1576|1577|1806|7172|7298|54658	16330681,19696793,20216337,22186618|19696793,20136364,20179710|15813658,16025294,18996102,19696793,19907421,20179710,24798722|15813658,16025294,18996102,19696793,19925388,20136364,20179710,24024895,24593903,24798722,25967074|15813658,16025294,18996102,19907421,20136364,24798722|15475069,18996102,19696793,20136364,23640974,25348618,25495407|17264302,18996102,19696793,20136364,20179710,24593903|191…
Neutropenia	11	0.171875	32.564	1.066e-14	3.4112e-13	ABCC2|CYP3A4|CYP3A5|DPYD|ERCC2|ABCB1|TPMT|NR1I2|ABCG2|SLCO1B1|UGT1A1	1244|1576|1577|1806|2068|5243|7172|8856|9429|10599|54658	17534875,18294295,19349540,19771428,20530282,23188068|18294295,19074750,19349540,19470925,20530282|18294295,19074750,19349540,19470925,20530282,21702053,23143606|12209976,20530282,20809970,21507922|18335219,19074750,19470925,19786980,20530282,21726821,22047709|16950614,17534875,18294295,19074750,19349540,19349543,19470925,19771428,20177420,24982363|12172211,17617792,20081263,23996738|17876342,182…
Colorectal Neoplasms	31	0.484375	4.76282	1.333e-13	3.41248e-12	NAT1|NAT2|ALDH2|BCL2|ABCC2|CYP1A1|CYP1A2|CYP2A6|CYP2C9|CYP2E1|CYP3A5|CYP7A1|DPYD|ERCC2|GSTA1|GSTM1|GSTP1|GSTT1|HIF1A|MTHFR|NOS2|ABCB1|SLC19A1|TP53|TYMS|TNFRSF10B|CES2|ABCG2|UGT1A6|UGT1A9|UGT1A1	9|10|217|596|1244|1543|1544|1548|1559|1571|1577|1581|1806|2068|2938|2944|2950|2952|3091|4524|4843|5243|6573|7157|7298|8795|8824|9429|54578|54600|54658	7627961,9682272,10791558,11422615,11487538,11751443,12074508,12419761,12485520,15090717,15637738,15736440,16006997,16434594,16471212,16981843,17191090,17537267,18372103,18510611,18990750,19273964,19549810,20437058,22327651,22905173|7902079,10625170,10791558,11099063,11201682,11245417,11422615,11487538,11702663,11751443,11773864,12074508,12165742,12419832,12584178,14618622,15069679,15090717,156170…
Micronuclei, Chromosome-Defective	7	0.109375	56.6417	1.125e-11	2.4e-10	ALDH2|CYP2E1|ERCC2|GSTM1|GSTP1|GSTT1|MTHFR	217|1571|2068|2944|2950|2952|4524	14568296,15840430,16126235,20100738|14751678,14757192,16126235,20100738,20637790,22156006,23193996,25771868|14568296,16038584,17953974,19027756,19733688,20850372|14751678,15466980,15591753,16621679,16702390,17448506,17953974,19778234,20464961,20637790,20850372,20951227,21543101|14751678,15466980,16621679,17159790,19778234,20100738,20850372,20951227|14751678,16621679,16702390,17448506,17953974,196…
Hyperbilirubinemia	6	0.09375	80.9167	2.028e-11	3.70834e-10	ABCC2|ABCB1|SLCO1B1|UGT1A6|UGT1A9|UGT1A1	1244|5243|10599|54578|54600|54658	8662992,12068294,12388192,12942343,22307138|16355344,20389299,20504240|15535988,15864125,20389299,23886114|10836148,19419973,26039129|8706880,9639672,10836148,19419973,22307138|8706880,9375768,9639672,10836148,11906189,12439228,12850481,14647407,15684703,15864125,16609363,17060921,17229650,17611564,18172616,18756540,18781851,18982743,19303655,19419973,19482841,19830808,20070246,20389299,20504240,…
Leukoplakia, Oral	6	0.09375	66.2045	1.101e-10	1.7616e-09	CYP1A1|CYP2E1|ERCC2|GSTM1|GSTP1|TP53	1543|1571|2068|2944|2950|7157	12767509,18507060,20850372|12767509,18507060,25104199|16324877,17290401,20850372,24330540|16519766,18507060,19634112,20850372|17886251,18507060,20047209,20850372|8729618,12447653,15341441,16847809,17079356,17549665,18234542,18606525,19473449,19473450,19583749,21435003,22576742,22641442
Carcinoma, Hepatocellular	27	0.421875	3.80177	1.682e-10	2.39218e-09	AHR|BCL2|ABCC2|CYP1A2|CYP2E1|CYP7A1|GSTA1|HGF|HIF1A|HNF4A|KRT8|KRT18|NFE2L2|ABCB1|PPARA|SLC22A1|SOD2|TP53|ABCB11|ABCC3|TNFSF10|TNFRSF10B|NR1I2|NR1I3|NR1H4|NR1H3|HAMP	196|596|1244|1544|1571|1581|2938|3082|3091|3172|3856|3875|4780|5243|5465|6580|6648|7157|8647|8714|8743|8795|8856|9970|9971|10062|57817	8074712,11259609,12637498,16109480,17552871,19013013,19018768,19356098,21878739,23228475,23547017,24481452|12439925,15225643,15235941,15633216,19260506,19360919,19585117,20401641,21115898,21336967,21748764,21771706,22895528,23504944,23862748,24065086,24576507,24745187,25032846,25436317,25492486,25652855,25652864,25955534|11745434,12388192,18439156,19956884,20204280,23190519|12566081,12569554,1604…
Carcinoma, Large Cell	7	0.109375	30.3438	1.902e-09	2.43456e-08	BCL2|ERCC2|GSTM1|GSTP1|GSTT1|TP53|TYMS	596|2068|2944|2950|2952|7157|7298	12000759,20459695,20631638|20104979,21627375,21726821|12814998,15105047,15165083,15661806,24460270|12814998,15105047,15661806,17234469,23184053|12814998,15105047,15165083,15661806,24460270|14566828,16125276,16499995,17665040,18038880,18259947,18379354,19096301|19307503,20628382,21716147,24457236
Lymphoma, Non-Hodgkin	10	0.15625	11.784	9.019e-09	1.04948e-07	NAT1|NAT2|BCL2|CYP1A1|CYP1A2|CYP2E1|ERCC2|GPX1|GSTP1|TYMS	9|10|596|1543|1544|1571|2068|2876|2950|7298	12139735,15725081,16847422,17522066,18636124,19809881,19822571,20131310,23160945|12139735,15725081,16847422,17522066,18636124,19809881,19822571,23160945|1339299,11855781,11877091,17074584,18636124,18929412,19537891,20087644,20352431,20855536,21560252,22395507,23359021,24024471,24496564|11406608,11503278,12139735,12397416,16985026,18636124,19338043,19822571,19899130,20131310|16985026,19338043,1982…
Carcinoma, Non-Small-Cell Lung	19	0.296875	4.19295	4.478e-08	4.77653e-07	BCL2|ABCC2|CYP1A1|CYP3A5|DPYD|ERCC2|GSTP1|HGF|HIF1A|KRT18|NFE2L2|ABCB1|TP53|TYMS|ABCC3|TNFSF10|TNFRSF10B|ABCG2|UGT1A1	596|1244|1543|1577|1806|2068|2950|3082|3091|3875|4780|5243|7157|7298|8714|8743|8795|9429|54658	11804688,12499093,12575534,15274378,15489891,15965276,16982461,17091766,17848143,19240654,19560836,19664395,20157331,20459695,20530713,20631638,21508398,21671007,21748337,21971866,22446832,23115005,23216071,23355004,23364242,23588221,23719266,23856992,23977251,24034250,24299314,24630927,25257838,25301444,25355727,25374220,26004684|17534875,17606722,18221820,19568750,20943283,22473764|12163326,147…
Carcinoma, Transitional Cell	8	0.125	13.8714	8.554e-08	8.4224e-07	NAT1|NAT2|BCL2|ERCC2|GPX1|GSTM1|GSTT1|TP53	9|10|596|2068|2876|2944|2952|7157	15197537,16112301,18544563|12552997,14648207,15312364,15548945,15679955,16112301,18544563|12684626,12879322,15329319,19020723,19272801,20025478,24870742,25596645|18320070,19041121,19414392,20514470,22110223,25089939|15247771,21586620,21904836|12429337,12552997,15057507,15548945,15667866,16005379,16112301,17381051,18199464,18304215,18544563,18569590,21045267,21586620,22154357,23159782,23394311|124…
Neoplasms, Squamous Cell	5	0.078125	40.4583	9.128e-08	8.3456e-07	ALDH2|BCL2|CYP2E1|GSTM1|TP53	217|596|1571|2944|7157	20632450,21576033,21672255|11949842,17464868,19495739,19724860,21110823|15177663,15968714,17016589,19012698|15968714,17016589,17203516,19012698|11949842,12565178,15073118,15177663,17974918,18184270,18469517,19724860,21159183,21868761,22171791,23124863,23528315
Mouth Neoplasms	12	0.1875	6.5905	1.857e-07	1.58464e-06	NAT2|ALDH2|CYP1A1|CYP2A6|CYP2E1|ERCC2|GSTM1|GSTP1|GSTT1|HIF1A|KRT8|TP53	10|217|1543|1548|1571|2068|2944|2950|2952|3091|3856|7157	11751430,12110344,16488179,17290401,18642288,19339270,20437850,21723161,22137356,22722991,23168701,23523331|17071628,19339270,20437850,20518787,21946912,22954124|11246217,11564581,12110344,12269988,15206494,16393248,16488179,17160265,17307803,17461521,18496222,18507050,18642288,19160101,19339270,19469619,19718946,20437850,20846153,20850372,21545219,22660220,22847262,22909097,23444898,25106409,257…
Cocarcinogenesis	4	0.0625	60.6875	2.862e-07	2.2896e-06	CYP1A1|GSTM1|GSTT1|SOD2	1543|2944|2952|6648	11246217,12183419,15496536,16273625,16357600,19012698|11731429,12151353,12183419,15496536,16273625,16357600,17016589,19012698|11246217,11473392,11731429,12183419,16357600,17016589,19012698,20663906|14729580,15535847,22009531
Hearing Loss, Noise-Induced	4	0.0625	60.6875	2.862e-07	2.15492e-06	GSTM1|GSTT1|SOD1|SOD2	2944|2952|6647|6648	16535824,19643173,20638463,20812880,21786748,22885711|16535824,19643173,20638463,20812880,21786748,22885711|19895330,22357533,22931816|15345661,19493484,19880028,25484013
Genetic Predisposition to Disease	56	0.875	1.48471	5.624e-07	3.99929e-06	NAT1|NAT2|AHR|ALDH2|ATP7B|BCL2|ABCC2|CYP1A1|CYP1A2|CYP2A6|CYP2A13|CYP2B6|CYP2C19|CYP2C9|CYP2D6|CYP2E1|CYP3A4|CYP3A5|CYP7A1|DPYD|ERCC2|GPX1|GSTA1|GSTM1|GSTP1|GSTT1|HIF1A|HLA-DQA1|HMOX1|HNF4A|ITPA|KRT8|MTHFR|NFE2L2|NOS2|ABCB1|POLG|PPARA|RFC1|SLC19A1|SLC22A1|SOD1|SOD2|TP53|TPMT|TYMS|ABCB11|NR1I2|ABCG2|NR1I3|NR1H4|NR1H3|SLCO1B1|UGT1A6|UGT1A9|UGT1A1	9|10|196|217|540|596|1244|1543|1544|1548|1553|1555|1557|1559|1565|1571|1576|1577|1581|1806|2068|2876|2938|2944|2950|2952|3091|3117|3162|3172|3704|3856|4524|4780|4843|5243|5428|5465|5981|6573|6580|6647|6648|7157|7172|7298|8647|8856|9429|9970|9971|10062|10599|54578|54600|54658	11266080,11291049,11431340,11487538,11532862,11751443,11927838,12037388,12074508,12088198,12143122,12376500,12419761,12485520,12552951,12682333,14608357,14705222,15064998,15090717,15136237,15142281,15256524,15466980,15637738,15688397,15717312,15736440,15746160,15770721,15784508,15901993,15987714,16049806,16112301,16434594,16459354,16471212,16788383,16926176,17026750,17207965,17522066,17537267,176…
Urinary Bladder Neoplasms	13	0.203125	5.27717	7.037e-07	4.74072e-06	NAT1|NAT2|BCL2|CYP1A2|CYP2E1|ERCC2|GPX1|GSTA1|GSTM1|GSTP1|GSTT1|SOD2|TP53	9|10|596|1544|1571|2068|2876|2938|2944|2950|2952|6648|7157	11431340,12376500,12552951,15095308,15197537,15725609,15746160,16003747,16112301,16740387,17026750,17675654,18262724,18365755,18544563,19692168,23569127|11044903,11431340,11482447,11751441,12376500,12552951,12552997,12663508,15122594,15312364,15499621,15602826,15679955,15725609,15746160,15905799,16003747,16112301,16327307,16380991,16504378,16740387,16985032,17026750,17290402,17510079,17675654,176…
Esophageal Neoplasms	14	0.21875	4.7598	8.559e-07	5.47776e-06	NAT2|ALDH2|CYP1A1|CYP2A6|CYP2E1|ERCC2|GSTM1|GSTP1|GSTT1|HIF1A|MTHFR|SOD2|TP53|TYMS	10|217|1543|1548|1571|2068|2944|2950|2952|3091|4524|6648|7157|7298	11774959,12747608,12883749,17661210,17684133,19339270,19766908,19826048,20437850,20453000,24586291,24595082,25886288|11051375,11238183,11375898,12168074,12198369,12213289,12223435,12419833,14506399,14652286,15327835,15569633,16082583,16103445,16127737,16235983,16499490,16639733,16759795,17036331,17963305,18033686,18254707,18322963,18429959,19339270,19449376,19452585,19456322,19698717,19799139,198…
Leukoplakia	3	0.046875	121.375	2.122e-06	1.29341e-05	GSTM1|GSTT1|TP53	2944|2952|7157	14735473,19718946,19884712|14735473,19718946,19884712|15981211,19204927,21115940,23870475
Gilbert Disease	3	0.046875	91.0312	2.122e-06	1.23462e-05	UGT1A6|UGT1A9|UGT1A1	54578|54600|54658	12480553,12732365,22450351|7715297,9627603,11013440,11061796,12139570|7565971,7715297,8528206,9375768,9627603,10412811,10498597,11013440,11061796,11141380,11764096,11827650,12078936,12139570,12480553,12499798,12680285,12732365,12743455,12850481,14555305,14616765,14647407,15049432,15180166,15304120,15771689,16210851,16469709,16557566,16610035,16792515,17196409,17229650,17850628,17990575,18004206,1…
Leukopenia	3	0.046875	91.0312	2.122e-06	1.18094e-05	ITPA|TPMT|UGT1A1	3704|7172|54658	16431304,16611274,20308917,21703177|15349717,16044099,16431304,16611274,18827410,19682195,20027160,20066544,20081263,20308917,24322830,25347948,26072396|11156391,15746053,18498916,25981652
Otorhinolaryngologic Neoplasms	3	0.046875	91.0312	2.122e-06	1.13173e-05	CYP1A1|CYP2D6|HIF1A	1543|1565|3091	12063626,12548461,25138301|12063626,12548461,25138301|21945343,22318330,23053140
Liver Diseases, Alcoholic	4	0.0625	37.3462	2.834e-06	1.45101e-05	ALDH2|CYP2E1|GSTP1|HAMP	217|1571|2950|57817	12173598,12198368,14636437,15511718,15519646,16440362,22102315|15519646,16380384,16425414,16440362,16634857,19357030,19489076,22251540,23104821,23335995|15525789,17560037,19357030,22251540|17331161,19291818,20924211,24894955
Pancreatitis, Alcoholic	4	0.0625	37.3462	2.834e-06	1.3952e-05	ALDH2|CYP2E1|GSTM1|GSTT1	217|1571|2944|2952	11051375,11117576,11966948,12915519,15220553,16163053,17454860,18336671,19096130,23550892|11051375,11331106,11966948,12915519,14691069,15215328,15220553,16425414,16634857,19096130,24772508|11966948,15215328,18986377|11966948,15215328,18986377
Spinal Dysraphism	4	0.0625	34.6786	3.943e-06	1.86927e-05	MTHFR|RFC1|SLC19A1|TYMS	4524|5981|6573|7298	9719624,11074490,11440783,11509014,12180146,12590188,12707953,12797455,12855225,14585765,14735580,15022402,17024475,17479212,19161160,19493349,19683694,20544798,24588777,24737468,25427015|11857541,12855225,19493349,20544798|11857541,12855225,19161160,20544798|14745930,19161160,19493349,20544798
Cleft Lip	7	0.109375	10.4892	3.969e-06	1.8144e-05	NAT1|NAT2|CYP1A1|GSTT1|MTHFR|RFC1|SLC19A1	9|10|1543|2952|4524|5981|6573	12143122,12631536,15523664,18449058,20634891,23660777|12397635,12631536,17160896,18449058,20634891,23660777,26204535|11471167,17160896,18449058,18698632,20634891|12631536,16135950,16521944,17160896,18449058,18698632,20634891|11170082,12143122,12672677,12796044,15054400,15221800,16470725,16573155,16712703,17219389,17431894,17581676,18203168,18452350,18583393,18616362,19048631,19419265,19447376,197…
Lung Neoplasms	25	0.390625	2.43725	7.319e-06	3.23046e-05	NAT2|AHR|BCL2|ABCC2|CYP1A1|CYP1A2|CYP2A6|CYP2A13|CYP2E1|ERCC2|GPX1|GSTA1|GSTM1|GSTP1|GSTT1|HGF|HIF1A|NFE2L2|ABCB1|TP53|TYMS|ABCC3|TNFSF10|TNFRSF10B|ABCG2	10|196|596|1244|1543|1544|1548|1553|1571|2068|2876|2938|2944|2950|2952|3082|3091|4780|5243|7157|7298|8714|8743|8795|9429	11219770,11266080,11285205,11815396,15808403,15808404,15829318,15890241,16151580,16827944,17259654,17477782,17684133,18019020,18199719,18258609,18706736,19390575,19443391,19558213,19789190,20391138,20501762,20935060,21292342,22714076,25005845,25422202,25775823|7550366,11259615,11505220,11698344,12597446,17174437,17200336,18628420,18676680,18818557,19170196,19358281,21072210,21205295,21996739,2227…
Tobacco Use Disorder	6	0.09375	12.1375	8.713e-06	3.71755e-05	CYP1A1|CYP1A2|CYP2A6|CYP2B6|GSTM1|GSTT1	1543|1544|1548|1555|2944|2952	12748560,16614120,17307803,17610937,18082227,18200441,18496222,20734064,22217397,24460333,25169514,25735346|12790158,18200441,20734064|9827545,11054771,15203795,15370155,15564629,16402086,16402128,16720336,17130279,17454707,17934923,20418888,20734064,22073590,22342802,22854688,24045616,24127329,25072098,25526961,25683822|17223085,17654295,20418888,20734064,25489907|12748560,16614120,17307803,1761…
Folic Acid Deficiency	3	0.046875	60.6875	1.048e-05	4.32723e-05	MTHFR|RFC1|TYMS	4524|5981|7298	11440783,11751445,11979347,12015164,12672676,12730409,12855226,12958073,14578131,14603192,14652285,14656021,14734201,15002923,15051606,15059614,15350988,15867278,15867279,15895286,16317120,16524890,17684410,17725378,18053808,18156406,18328637,18446861,18714149,19083485,19121630,19178787,19225123,19968891,20220206,20594233,20979787,21093223,21123458,21125200,21772318,21878957,21951971,22277790,224…
Pterygium	3	0.046875	60.6875	1.048e-05	4.192e-05	CYP1A1|GSTM1|TP53	1543|2944|7157	20596254,20700368,22876118|15273656,20596254,20700368|15670080,17093398,17213797,19065760,20979905,21738398,24047084
Head and Neck Neoplasms	10	0.15625	5.51705	1.075e-05	4.1697e-05	ALDH2|CYP1A1|CYP2A13|CYP2E1|ERCC2|GSTM1|GSTP1|GSTT1|TP53|TNFRSF10B	217|1543|1553|1571|2068|2944|2950|2952|7157|8795	11238183,12376487,14693654,17033202,17489985,19124505,19339270,19861527,20437850,21437268,21576033,21946912,24719202|11389067,12748560,14693745,14724908,15914277,16721740,17611777,18569591,18590468,18767181,19138996,19339270,19639480,20012094,20437850,20491576,20554493,20846153,20887941,21545198,21590276,21870186,22273851,22918668,23462525,24449363,25724184|20534012,20568895,20846153|15177663,159…
Small Cell Lung Carcinoma	5	0.078125	16.402	1.152e-05	4.33694e-05	BCL2|GSTP1|HIF1A|TP53|UGT1A1	596|2950|3091|7157|54658	19195736,21107291,24036132|20470393,21766492,22339038,23184053,24566690,25093376|19707816,21435097,21843314,22258474,23028920,23375698,24018850,25695729|19558213,20349288,20444664,20729006,23528315,24732641,25400754|19349543,20377135,25450281
Stomach Neoplasms	17	0.265625	3.09816	1.768e-05	6.46583e-05	NAT2|ALDH2|BCL2|CYP1A1|CYP2E1|DPYD|ERCC2|GSTM1|GSTP1|GSTT1|HIF1A|MTHFR|NOS2|ABCB1|TP53|TYMS|ABCG2	10|217|596|1543|1571|1806|2068|2944|2950|2952|3091|4524|4843|5243|7157|7298|9429	12012143,16615268,17564303,17569138,17996038,18510611,19350634,19492240,19766908,20047124,20637371,24023296,25051916|11238183,15734972,15991278,17631643,18510611,21133627,21507992,22144473,23455379,24633362,25524923|12046064,12532420,12579337,15033793,15754411,15929186,16246184,16648655,16714000,18063429,18199533,18240345,18382371,18478476,18664350,20132430,20664977,21258880,22277792,22366766,225…
Cholestasis	3	0.046875	52.0179	1.824e-05	6.48533e-05	ABCB11|ABCC3|NR1H4	8647|8714|9971	16763017,17264802,20028269,20683201,24335466,25713208,25735837|10362653,11850532,22105759|14988830,16423920,16844773,18621523,20189675,21330447,21633855,23546875
Infertility, Male	6	0.09375	10.5543	1.969e-05	6.81168e-05	AHR|CYP1A1|GSTM1|GSTT1|MTHFR|POLG	196|1543|2944|2952|4524|5428	15474075,17559847,21613234,21689841,23703535|17651397,18774560,19303595,19786002,21775774,23548414,24316127,24466186,24488272|11870126,16484136,17187162,17277043,17364458,18774560,19151739,19303595,20056207,20505681,20629642,21546615,21561808,21775774,22383780,22622525,22903474,23026209,23164539,23238917,23239128,23631429,23877133,25130880,25532576|18163994,18774560,19151739,19303595,20056207,205…
Laryngeal Neoplasms	7	0.109375	8.01533	2.367e-05	7.97305e-05	NAT2|BCL2|CYP1A1|CYP3A4|GSTM1|GSTT1|HIF1A	10|596|1543|1576|2944|2952|3091	12015038,12037388,15914211,16155914,19339270,19922706,20437850,21877196|15243561,16675913,17145812,17557568,18595518,19724860,20181625,20434805,23126236,24503791|12772461,14639127,15127559,15914211,19252926,19339270,19963139,20437850,20846153|19339270,19963139,20437850,21380731|11097350,11283827,12359356,12668919,14594555,15127559,15195058,15334395,15914211,16938565,17119046,19252926,19922706,203…
Exfoliation Syndrome	3	0.046875	45.5156	2.901e-05	9.52123e-05	GSTM1|GSTT1|MTHFR	2944|2952|4524	16020292,18334963,21151336|16020292,18334963,21151336|15808177,16181277,16636653,19112534,19142139,22418991,23687437
Epilepsy	6	0.09375	9.58224	3.434e-05	0.000109888	ABCC2|CYP2C19|CYP2C9|ABCB1|POLG|UGT1A6	1244|1557|1559|5243|5428|54578	18416940,19415824,20216337,21449672,22256867,22630058,23506516,23697249,24325761,24567120,24624913,25155934,25823783,25847339|14659971,15385837,15569425,15855721,17304159,17562299,19415824,20064729,20390258,20602612,22641027,24338437,24345815,25121365,25323806|11434505,11503012,15385837,15569425,15855721,17304159,17562299,19415824,20064729,20089352,20390258,20602612,21068649,21537551,21985811,226…
Leukemia, Myeloid, Acute	10	0.15625	4.7598	3.865e-05	0.000120663	BCL2|CYP2B6|GSTM1|GSTT1|HMOX1|ABCB1|TP53|TPMT|TNFSF10|ABCG2	596|1555|2944|2952|3162|5243|7157|7172|8743|9429	7896880,10871848,11964319,14628086,14689061,15203866,17097560,18228020,19520430,21971985,22037714,22393362,23553948,23906301,25216797,25957891|19144407,20878158,24586425,26107207|11051261,11553769,11792413,12351375,15777500,16321221,16493615,16624155,16676594,17581325,18033323,18035413,18207572,18580952,18581889,18760837,20731606,22146408,22924777,23725116,23886197,24022662,24854448,24994605|1105…
Arsenic Poisoning	3	0.046875	40.4583	4.326e-05	0.00013184	GSTM1|GSTP1|GSTT1	2944|2950|2952	16973168,17284320,17318627,18053222,19896490|16973168,17108810,17284320,19896490|15764300,16973168,17284320,17318627,19896490
Vitiligo	4	0.0625	19.42	4.655e-05	0.000138567	GSTM1|GSTT1|HLA-DQA1|NFE2L2	2944|2952|3117|4780	17568619,19571817,20070240,22681588,24295891|17568619,19571817,20070240,22681588,24295891|16409268,16922942,17021767,20410501|18537816,18756969,20664557,24326025,24662764
Leukemia, Myelogenous, Chronic, BCR-ABL Positive	7	0.109375	6.68996	7.581e-05	0.000220538	BCL2|CYP3A5|GSTM1|GSTT1|ABCB1|SLC22A1|ABCG2	596|1577|2944|2952|5243|6580|9429	12890867,14689061,18046541,18534064,19141860,20959405,25084985,25684043,25879558|11836601,17495881,19141860,19584153,20959405,21039054,23394475|15777500,15901999,16235982,17420047,18224491,19860557,21254556,21969307,22146408,22502716,22576927,24659449,24671854,24913811|15777500,15901999,16235982,17420047,18224491,19860557,21156236,21254556,21969307,22146408,22502716,24671854,24913811|15351976,174…
Pulmonary Disease, Chronic Obstructive	8	0.125	5.61272	7.869e-05	0.000223829	CYP1A2|CYP2A6|GSTM1|GSTP1|GSTT1|HMOX1|NFE2L2|SOD2	1544|1548|2944|2950|2952|3162|4780|6648	16385402,18389617,19507017,19789190,20080081,20797314|19789190,21685187,22080838,25072098|15038404,15085249,16977512,17217536,17439673,18461673,19017460,19625176,19664521,19705749,19933216,20402821,20495862,20842440,21309732,21513434,21734345,22160572,23019974,24344877,24670356,24809844|12172904,12485534,14521761,15161530,15888825,16977512,17217536,17363767,17439673,17532303,17690329,18550614,190…
Gallstones	3	0.046875	30.3438	0.0001113	0.000309704	CYP7A1|ABCB11|UGT1A1	1581|8647|54658	15133863,18307386,20872969,25103562|16941683,19408031,20163776,21811948|14555305,15388579,16557566,17593033,20837016,23517300,23753274,24060717,26039129
Pharyngeal Neoplasms	3	0.046875	30.3438	0.0001113	0.000303115	NAT2|ALDH2|CYP1A1	10|217|1543	19339270,20437850,21723161|17071628,19339270,20437850,20518787,21946912|18496222,19339270,20437850,20846153
Inflammatory Bowel Diseases	6	0.09375	7.2825	0.0001605	0.000428	ITPA|KRT8|ABCB1|TPMT|NR1I2|NR1H4	3704|3856|5243|7172|8856|9971	15571265,16431304,16611274,17697198,19579612,20045992,20308917|15090596,15248378,17509943,24915158|14610718,15102868,16305727,16434865,16633048,16773678,16990202,17100974,17255827,17260353,17262809,17505995,17828778,18338763,18819034,19115152,19685447,22661185,23328208,23828747,24449364,24687344,25346426|11927101,12940924,14656901,16166171,16202677,16418693,16431304,16611274,17065060,17206640,184…
Hepatitis, Autoimmune	3	0.046875	26.0089	0.000182	0.000475429	CYP2D6|HLA-DQA1|TPMT	1565|3117|7172	11750286,12077255,23809878|11182227,17722299,24768677|12217596,16876902,17241387
Dyskinesia, Drug-Induced	3	0.046875	24.275	0.0002262	0.000579072	CYP1A2|CYP2D6|SOD2	1544|1565|6648	11496364,12790158,15505641,16969362,17688403,18180754,25602162|11778144,12107620,12629505,12734765,15118351,15820320,16160620,16478753,16490169,18346175|12127599,12673575,12960753,15610954,17217237,17582511,17879532,18180754,18977034,20041472,20346996
Endometriosis	7	0.109375	5.58964	0.0002334	0.000585788	AHR|CYP1A1|CYP2C19|GSTM1|GSTT1|HGF|TP53	196|1543|1557|2944|2952|3082|7157	11393538,12200463,16084889,21462134,23141164|11393538,11675474,12297440,12620480,12760253,12903034,15861041,16084889,16260521,16527884,17449539,18849443|19499406,20113968,21497341,24796765,25403437|11159742,11675474,12620480,12754129,12760253,12875700,14980314,15059587,15299090,15531593,15861041,16291859,17513317,17879833,19535834,20147336,20504102,22017422,22424617,25208225,25443469,25461363,255…
Carcinoma, Squamous Cell	17	0.265625	2.51631	0.0002436	0.000599631	NAT2|AHR|ALDH2|BCL2|CYP1A1|CYP2A6|CYP2A13|CYP2E1|ERCC2|GSTM1|GSTP1|GSTT1|HIF1A|KRT8|KRT18|TP53|TYMS	10|196|217|596|1543|1548|1553|1571|2068|2944|2950|2952|3091|3856|3875|7157|7298	11774959,12110344,12883749,15808403,15808404,15914211,16151580,16155914,17477782,17611777,17661210,18199719,18569591,18642288,18706736,19558213,19823052,19826048,19922706,21723161,22137356,24586291,25886288|11698344,12597446,17174437,19138996,19358281,19690180,22495716,23625689,25218365|12223435,12376487,12419833,14652286,16082583,16127737,16499490,16639733,16759795,17033202,17071628,17489985,180…
Liver Cirrhosis, Alcoholic	3	0.046875	22.7578	0.0002767	0.000668257	ALDH2|CYP2E1|SOD2	217|1571|6648	11051375,11410735,11748356,11966948,12824748,15220553,16600530,17454860,23550892|11051375,11236836,11748356,11966948,12824748,14527082,15215328,15220553,16600530,16634857,17427487,19157724,19428381,20171022,21895718|15765450,16510607,19157724,19731237
Non-alcoholic Fatty Liver Disease	4	0.0625	12.4487	0.0002776	0.000658015	KRT18|PPARA|SOD2|NR1H3	3875|5465|6648|10062	21145805,24067262,24324749,24667697,24930437|20825652,23891824,25703085|21727734,21756849,24161595,24649902|22257474,22569763,25102981,25187371
Fatty Liver	5	0.078125	7.9852	0.0003816	0.000888087	CYP2E1|KRT18|PPARA|NR1H4|NR1H3	1571|3875|5465|9971|10062	12601351,12883487,15632182,17617119,18769766,19651758,20102722,20932821|19378390,19891019,21145805,23326448,23752877,24067262,24237940,24324749|9792666,16297361,18853997,19208777,19356714,19733654,19780876,19789836,20825652,22940187,23891824,24751833,25003192,25533124|19105941,19195631,20883210,23507574|19105208,19360318,20005944,21889884,22257474,22569763,22641099
Hepatitis C, Chronic	6	0.09375	6.17161	0.0003954	0.000903771	HLA-DQA1|ITPA|KRT8|KRT18|ABCB11|TNFSF10	3117|3704|3856|3875|8647|8743	14740435,16343061,18028350,18852273,20169624,21270202,24376798|20173735,21246582,21659334,21703177,21817190,22052220,22189977,22430973,22460221,22554247,22584257,22585729,23139603,23195617,23301546,23538996,23730840,23850877,23933495,23960450,24659876,25743001,26030972|15368451,20587546,24930437|15368451,23326448,23981197,24930437|20723035,20883210,22681771,25661339|16226105,18233993,20334827,208…
Neural Tube Defects	3	0.046875	20.2292	0.0003985	0.000894877	MTHFR|RFC1|SLC19A1	4524|5981|6573	9545395,11310576,11440783,11813127,11860891,11880124,11913566,12111380,12180076,12431255,12594357,12649066,12673279,12689549,12694231,12730722,12810988,12855225,14616766,15059614,15060097,15259035,15979034,16145688,16363341,17035141,17085942,17618486,17621650,18022874,18386810,18937353,19103110,19803295,19968891,20047525,20160465,20589617,20641100,20672355,20887110,21518544,21723457,21770021,2226…
Microsatellite Instability	4	0.0625	11.0341	0.0004443	0.000980524	NAT2|MTHFR|TP53|TYMS	10|4524|7157|7298	16896994,18992263,19358278|16536307,16941173,18584349,19843671,20056627,20193847|17013801,17426704,17436385,17565818,17676485,17704924,17936556,17962810,18176677,18176964,18330889,19358278,19527492,19597886,19669908,19704056,19787260,20129645,21103049,21557216,21665242,21901162,22276141,22324744,22398042,22505350,22609107,23702729,24443225,24556061,24623275,24885829,25041856,25509356,25647260|172…
Colitis, Ulcerative	7	0.109375	4.96857	0.0004785	0.0010381	NAT1|HNF4A|ITPA|ABCB1|TPMT|NR1I2|NR1H4	9|3172|3704|5243|7172|8856|9971	12135032,17537267,18322880,25834322|19915572,21744425,21831733,23128233|15167706,19214663,20393862|12512026,15102868,15505619,15685540,16374256,16434479,16462040,16494108,16529292,16773678,16990202,17206635,17242936,17255827,17260353,17665184,18338763,18819034,19005421,19052456,19288029,19685447,21887726,23537364,24838898,24874456,25346426,25526204,25755800|11007234,12172211,16773681,18827410,192…
Myelodysplastic Syndromes	5	0.078125	7.58594	0.0004842	0.00103296	CYP3A4|GSTM1|GSTT1|TP53|HAMP	1576|2944|2952|7157|57817	11051261,17367411,19027952|11051261,11792413,14752874,16620556,17367411,18493876,19027952,19816935,21176850,23684483|8569364,11051261,11279306,11488937,11792413,14752874,16620556,17367411,18493876,19027952,19816935,19843381,21176850,23696026|11940482,12854888,15609309,15942101,16631474,17533375,18477214,18789822,20586629,21068437,21519010,21784522,22381680,22525275,22668018,22933333,23297687,2404…
Glioblastoma	9	0.140625	3.81949	0.0005089	0.00106786	BCL2|HGF|HIF1A|NFE2L2|ABCB1|TP53|TNFSF10|TNFRSF10B|ABCG2	596|3082|3091|4780|5243|7157|8743|8795|9429	12754350,12839682,15605273,18357521,18568776,20072652,21122152,21250804,23076250,23850692,24445145,25449296|11909963,19423540,22203985,23333382,23359207,23386689,24518591,24865428|14712484,15696961,16136272,16849522,17075581,18621534,19287962,19359588,20042684,20198320,21179202,21818118,23123196,23475391,23551342,23580587,23747271,24040331,24457964,24465898,24650032,24747440,24970694,25592037|215…
Triple Negative Breast Neoplasms	3	0.046875	16.5511	0.0007346	0.00151659	BCL2|HIF1A|TP53	596|3091|7157	23908177,25179840,25374001,25616695|24248265,24670641,24799675,25019382|24146864,24531711,24687952,24870756,25307991,25330770,25788226,25966200
Nasal Polyps	4	0.0625	9.51961	0.0007834	0.00159167	BCL2|HMGB1|NOS2|ABCB1	596|3146|4843|5243	15563082,17007374,20711182,21090097,22675938,23135964|24152844,24504744,25503556|16229182,18714530,19381485,21663943,22374200,22675938,22991985,24273952|22223515,24599606,24717943,25145685
Azoospermia	3	0.046875	15.8315	0.0008398	0.0016796	GSTM1|GSTT1|MTHFR	2944|2952|4524	23311983,23450492,25532576|17569254,18097510,23311983,23450492,25532576|16888682,19477879,20378615,20935396,21138341,21775772,22175540,25578539
Carcinogenesis	6	0.09375	5.31569	0.0008734	0.00171993	BCL2|GPX1|HIF1A|NFE2L2|TP53|TNFSF10	596|2876|3091|4780|7157|8743	23784204,24023670,24065086,25879558|24512906,25670081,26112936|23580587,24240089,24970694,25101278,25103363,25596085,25830305|23434765,23820265,23857252,24599821,24892215,25614681,26530903|23471665,23594524,23670238,23687381,23945246,23981578,24008518,24099634,24356649,24461059,24469051,24488880,24531711,24554706,24587254,24667108,24763823,24832557,24939878,25071015,25123132,25131770,25189530,251…
Cleft Palate	5	0.078125	6.66896	0.0008738	0.00169464	NAT1|NAT2|MTHFR|RFC1|SLC19A1	9|10|4524|5981|6573	12143122,12631536,15523664,18449058,20634891,23660777|12397635,12631536,17160896,18449058,20634891,23660777,26204535|11170082,12143122,12672677,12796044,15054400,15221800,16470725,16712703,17219389,17431894,17581676,18203168,18452350,18583393,18616362,19048631,19419265,19447376,19727233,19737740,19935819,20082468,20550866,20572854,20634891,20672350,20890936,21612398,21774403,21781437,22450905,228…
Liver Diseases	4	0.0625	8.99074	0.0009733	0.00185944	CYP2A6|KRT8|KRT18|ABCB11	1548|3856|3875|8647	12708602,14568264,19643819,22497566|12724528,16818723,16911694,24930437|12717381,12724528,24622872,24930437|17264802,18668439,20028269,21691112
Carcinoma, Ductal, Breast	6	0.09375	5.05729	0.001132	0.00213082	BCL2|GSTP1|HIF1A|ABCB1|TP53|ABCG2	596|2950|3091|5243|7157|9429	12112824,12452037,15467428,17372162,17626754,18041310,19762066,21131755,21621926,21777944,22462654,23417836,23573235,23991978,24023670,25735328|15375523,17479284,20470789,20568049,22740203,23628324,25684485,25773813|15656883,16555123,17245699,17597020,17805961,20164027,20526721,21266827,21685944,21802218,21824412,23008060,23869589,23899963,25447306,25510668,25520138|17549370,19879256,20102361,201…
Liver Neoplasms	17	0.265625	2.20211	0.001155	0.00214261	AHR|CYP2E1|HGF|HIF1A|HNF4A|KRT18|ABCB1|PPARA|TP53|ABCC3|TNFSF10|TNFRSF10B|NR1I2|NR1I3|NR1H4|NR1H3|HAMP	196|1571|3082|3091|3172|3875|5243|5465|7157|8714|8743|8795|8856|9970|9971|10062|57817	8074712,11259615,12637498,16109480,17552871,18708364,19013013,19018768,19356098,21878739,23419638,23547017,24330582,24481452|11911601,12469218,12569554,12759747,12774019,12940444,14669323,15162526,15633127,16337880,16497268,18369917,18497573,19643819,20102722,20364586,20404016,22249978,22614694,23244081,23454624,23824954,25185993,25654087|12209727,12619035,14699503,15240510,15359093,15880501,1601…
Acute Coronary Syndrome	4	0.0625	8.09167	0.001446	0.00264411	CYP2C19|CYP3A4|CYP3A5|ABCB1	1557|1576|1577|5243	18004210,18394438,18577829,19106084,19337788,19712984,20708365,20724801,20801494,20801498,20978260,20979470,21778720,21803320,22116003,22377481,22624833,22971905,23257377,23340030,23506580,23700873,23850044,23872648,23886632,24279856,24617511,25156215,25518511,25542807,26265611|18004210,18394438,19337788,19667110|18394438,19106084,19337788,19667110,20873239,22819265|19667110,19784880,20801494,208…
Disease Susceptibility	5	0.078125	5.72524	0.001732	0.00312248	CYP2E1|GSTM1|GSTP1|GSTT1|HLA-DQA1	1571|2944|2950|2952|3117	11263781,11895912,18713495,19115622,20364586,26252103|11895912,12811412,12960511,15473001,16005379,16788248,16788846,17428724,18080216,18082227,18328165,18713495,19017460,19303722,20359083,22471480,22471491,22697302,22809837|11895912,12485534,15473001,16005379,16788248,16788846,17190945,17369149,17428724,18080216,18328165,22471491,22697302,23987116|11895912,12811412,15473001,16005379,16788248,167…
Barrett Esophagus	3	0.046875	11.746	0.002034	0.003616	GSTP1|SOD2|TP53	2950|6648|7157	12112555,17064856,17277236,17476458,19222528|17277236,17575500,20056743,20638682|1868473,8829627,12698195,16416221,16551852,16682429,17326708,17849424,18752044,20025073,23744553,25280564,26068095
Neoplasms, Germ Cell and Embryonal	3	0.046875	11.3789	0.002231	0.00391189	CYP1A1|CYP3A4|CYP3A5	1543|1576|1577	18415690,19627379,19776291,20345875|16172230,18496131,19076156|16172230,18496131,19076156,20345875
Precancerous Conditions	5	0.078125	5.23168	0.002575	0.00445405	AHR|BCL2|NOS2|TP53|NR1H4	196|596|4843|7157|9971	16337337,18059014,19138996,19360915,19651607|8551385,11804688,15929186,16246184,18664350,19138978,19838163,20010526,20142237,21556123,22014978,22277792,23301386,24387269|10842192,11783017,11978184,12800233,16290060,18287876,22012771|10842192,11783017,11804688,11978184,12039466,12447653,12698195,12926152,14612521,14676802,15240512,15645452,15772596,16177659,16273238,16416221,16835330,16855398,1719…
Endometrial Neoplasms	6	0.09375	4.20954	0.00288	0.0049152	BCL2|CYP1A1|CYP1A2|HIF1A|TP53|UGT1A1	596|1543|1544|3091|7157|54658	8551385,15149157,18386458,18398703,19160418,19627536,19846939,21618512,22014978,22199279,22252757,22372356,22668011,23301386,23637776,23729350|14675315,15653213,15734958,16402077,16803538,16985250,17640999,17717632,18318428,18497059,20377136,20381444,21270613,22384629,23098461,23860774,23918309,24957043|15734958,16402077,16985250,18318428,18497059,20381444|12209691,15160341,16161047,17404022,1741…
Colonic Neoplasms	11	0.171875	2.56755	0.003151	0.00530695	DPYD|HIF1A|ABCB1|TP53|TYMS|TNFSF10|TNFRSF10B|NR1I2|ABCG2|NR1H4|UGT1A6	1806|3091|5243|7157|7298|8743|8795|8856|9429|9971|54578	8221682,11555601,11862480,12576451,14519634,16132996,17445431,17699798,20407238,20665215,23603345,25873402|10640274,12016145,12149254,12727858,15261140,15780936,16109785,16543245,17220880,17418410,18172354,18258605,18365547,19030186,19435875,19696166,20217131,20414936,20429620,20661221,20691219,20953377,21042279,21073737,21278237,21576240,21629773,22318330,22475487,22872060,22948784,22971010,2323…
Down Syndrome	4	0.0625	6.47333	0.003288	0.00546577	MTHFR|RFC1|SLC19A1|SOD1	4524|5981|6573|6647	11807890,12032275,12080391,12400059,12488908,12923861,15103709,15585767,15834031,15889417,16115349,16353284,16489479,16575899,16596679,16845273,17702010,17922421,17934692,18057532,18060320,18257130,18273817,18446861,18983896,19026285,19065440,19254790,19491810,19725133,19729796,19852428,20075510,20464958,20466634,20592453,20718043,21159028,21198396,23184006,23295071,24913031,25265565,26037359|161…
Anemia, Sickle Cell	3	0.046875	8.8811	0.004549	0.00746503	HMOX1|UGT1A1|HAMP	3162|54658|57817	16485041,19965783,22966170,23725037,25582460|11878580,12677174,12850481,15388579,15710570,16004608,17593033,18392554,18756540,22558097,24060717,24167350,24204915|17613866,23065513,23088733
Osteosarcoma	6	0.09375	3.79297	0.00481	0.00779342	BCL2|HIF1A|ABCB1|SLC19A1|TP53|ABCC3	596|3091|5243|6573|7157|8714	12431997,17632732,18675369,19050071,21717192,21890444,23568006,26002578,26035796|8917528,15947089,16407835,17310851,18323857,18528739,18554951,22622799,22736026,22992985,23336375,23785417,24333432,24618817,24840054,25884381,26350185|16288004,21868524,22016816,24083708,24491996,24788927,24841650,24996541|12576457,14584080,15469899,18528741|1349175,1565143,8134127,8401536,9492043,10435614,10557093,…
Migraine Disorders	3	0.046875	8.09167	0.005916	0.0094656	MTHFR|NOS2|POLG	4524|4843|5428	11121176,12654508,15893594,15953655,16365871,16686913,17300365,17711493,17714520,17962595,18545917,18672474,19298544,19336355,19384265,19559392,19619240,19925624,20518725,22193458,22375693,23161188,23238545,23811028,23975093,24183284,25598270|11424980,19559392,20874490,22234503,22865486|15824347,18294203,19730927
Malaria, Falciparum	3	0.046875	7.91576	0.006292	0.00994291	HMOX1|NOS2|HAMP	3162|4843|57817	16249618,20585394,20846452,22438807,25888733|12195390,12433515,12641410,15271950,19153766,19540363,20459687,23764028|19032104,22228627,22689680,23380741,24520384
Premature Birth	5	0.078125	4.18534	0.006666	0.0104055	NAT1|CYP1A1|GSTT1|MTHFR|UGT1A1	9|1543|2952|4524|54658	18818748,19019335,19527514,20140262|18241825,18320229,18589596,18706519,18818748,19019335,19527514,23152866|15475730,18320229,18589596,18706519,18818748,19527514,20484876,23152866|15223011,15515881,15784506,16301860,17074544,18818748,19019335,19336437,19527514,19733287,20140262,20452482,20484876,25829992|18818748,19019335,19527514,20140262
Leukemia, Lymphocytic, Chronic, B-Cell	6	0.09375	3.51812	0.006905	0.0106487	NAT2|BCL2|ABCB1|TP53|TNFSF10|TNFRSF10B	10|596|5243|7157|8743|8795	18061941,19074885,20029944,21072184,22146408|12036888,12481899,12835724,14689061,15367432,16166262,16960146,17118768,17200714,17875758,17959858,18046447,18633450,19074885,19417623,19452318,19573080,19883311,20001236,20459572,21130495,21320251,21772052,22059351,22139839,22171982,22189900,23674504,23770605,24395794,24768714,25499217,26639348|9885221,15351976,15665957,17085864,17107902,19074885,2049…
Medulloblastoma	3	0.046875	7.58594	0.007086	0.0107977	HGF|TP53|TNFSF10	3082|7157|8743	18059365,18992144,22447520|10484981,11519852,11687965,18593981,18924150,19378321,20142599,20336668,21060032,21184030,21796446,22265402,22309998,22591662,22886512,22907436,23835706,25250818,25533335,25539912|15361826,16607283,19597472
Cervical Intraepithelial Neoplasia	3	0.046875	7.13971	0.008384	0.0126253	BCL2|MTHFR|TP53	596|4524|7157	12440815,17464868,17713095,18561741,19940548,20368071,21061795|12618332,15514969,15581963,17303386,19760026,20130515,21052817,23029458,23463325,23864153,24474455,25302494|11174479,11501650,12190289,12458344,12820398,14675665,14714296,14744727,15073118,15216398,15721419,16122882,16629527,16761419,17545048,17616526,17713095,18021213,18205229,18561741,19423538,19940548,20130515,20563922,22200742,233…
Coronary Artery Disease	8	0.125	2.64578	0.01005	0.0149581	ALDH2|CYP2C19|CYP7A1|GPX1|HMOX1|MTHFR|PPARA|SLC22A1	217|1557|1581|2876|3162|4524|5465|6580	17984618,19876063,19948975,20417517,21971053,23364394,23685282,24067347,24333098,25047496,25263942|18781853,19576320,19706858,19817997,19932784,20083681,20351750,20460345,20845077,20965456,21075428,21079055,21302482,21628721,21831410,21862109,22028352,22071359,22118006,22228204,22591668,22704413,22929815,23337798,23850318,24402637,24576527,24723553,24821368,24946154,24996381,25008027,25043069,252…
Leukemia, Myeloid	4	0.0625	4.58019	0.01112	0.0163605	CYP1A1|GSTT1|ABCB1|ABCG2	1543|2952|5243|9429	11037802,11488937,12468438,15194533,17118447,17367411,17496311,18287869|11230469,11488937,11840286,11906705,15194533,17118447,17367411,18287869,19811334,21942242|11986944,12010657,12152989,12208746,12389613,12408767,12604403,15234575,15339676,16331627,16704962,17038891,17112800,17340137,17688368,17785057,20686816,24268349|11986944,12145683,12393637,12604403,15208643,16704962,17340137
Helicobacter Infections	4	0.0625	4.33482	0.0134	0.0194909	CYP2C19|HLA-DQA1|NOS2|ABCB1	1557|3117|4843|5243	11240980,11686476,11713950,11785712,12121503,12386647,12534411,12809821,14695703,14990013,15017629,15371981,15691303,15952098,15976989,16268979,16740190,16863547,16911688,17047431,17112810,17215846,17410461,17417917,17697203,17924835,18637061,18765869,18823430,19166419,19246508,19348299,19552744,19928008,19942749,19968574,20376628,20457439,20533108,20633187,20831535,21054464,21132257,23267857,236…
Nasopharyngeal Neoplasms	4	0.0625	4.22174	0.01465	0.0210697	CYP2E1|GSTM1|HIF1A|TP53	1571|2944|3091|7157	11389775,11700262,12452057,14578150,17146594,19805575|15634519,16235985,16567317,18628429,18712965,19218107,19338664,19448408,22393996,23275251,23317262,23679259|16109785,16979927,18533565,20109337,20150769,20596845,22209974,23228635,24662828,25377659|1631151,11979459,12893432,14618087,15240512,16142332,16248462,16835507,17184779,17395153,17582679,17694957,17954263,18184270,18833293,19287958,1954…
Diabetic Nephropathies	4	0.0625	4.07983	0.01642	0.0233529	HNF4A|MTHFR|SOD1|SOD2	3172|4524|6647|6648	17601994,18184923,18602983,25786776|11484165,11718053,12776270,12784186,12897091,14737040,15126006,16828193,17005529,17354258,17805475,18280442,18774994,19598005,20524928,20800057,21186995,21380725,21942443,22056717,22209973,22554825,23174406,23822721,23846111,24308218,24678913|12606529,14988262,17914031,20191117,21963083,22608880,24821155|12624725,17192491,18989629,19834686,21181397,22516022,248…
Breast Neoplasms	24	0.375	1.5	0.01766	0.0248404	NAT1|NAT2|AHR|BCL2|CYP1A1|CYP1A2|CYP2B6|CYP2D6|CYP3A4|CYP3A5|ERCC2|GPX1|GSTA1|GSTP1|HIF1A|KRT8|KRT18|NFE2L2|ABCB1|SOD2|TP53|TNFSF10|NR1I2|ABCG2	9|10|196|596|1543|1544|1555|1565|1576|1577|2068|2876|2938|2950|3091|3856|3875|4780|5243|6648|7157|8743|8856|9429	11291049,12835615,12860276,14517345,14672957,15090724,15226672,15487985,16049806,17564319,17973251,18090909,18288399,20100460,20180013,20214802,20628863,23183268,24656773,25528056|11008907,11291049,11872636,11934439,12163321,12430181,12708724,12835615,12860276,15090724,15162844,15225898,15609332,15743503,15987434,16049806,16614098,16721725,17063266,17512776,17535831,18090909,18187392,18423013,191…
Adenocarcinoma	15	0.234375	1.76588	0.01825	0.0253913	AHR|BCL2|CYP1A1|DPYD|ERCC2|GSTP1|HGF|HIF1A|NFE2L2|NOS2|TP53|TYMS|ABCC3|CES2|ABCG2	196|596|1543|1806|2068|2950|3082|3091|4780|4843|7157|7298|8714|8824|9429	11698344,12203118,12597446,15917307,17140257,17200336,19358281,20032195,20453000,21996739,22273977,23229511|8551385,11759059,11776759,12046064,12172977,12189556,12440815,12532420,12581249,12694817,14627346,15033793,15754411,15965276,16173075,16243795,16550596,17464868,17989874,18382371,18386458,18516322,18573594,18788571,19050681,19107575,19107861,19627536,19938012,20010526,20189848,20453000,2045…
Hypercholesterolemia	3	0.046875	5.27717	0.019	0.0261505	CYP3A4|CYP7A1|SLCO1B1	1576|1581|10599	14697480,20235787,20602615,25274942|12202481,14515446,15262185,15910869,16917677,20235787,20602615,22607622,24365583|16917677,18781850,20602615,22016628,22189199,22749334,24263182,25084202
Multiple Myeloma	5	0.078125	3.12822	0.02142	0.0291677	BCL2|CYP2C19|HGF|ABCB1|TNFSF10	596|1557|3082|5243|8743	12070027,16988783,17588340,19717648,19805519,21518495,21659544,22054286,23480852,23541952,23708869,24013520,25231749,25815518|17666363,17680025,18399167,19176055,20684753,24519754|11830493,12682635,15172968,15292253,18326526,18691255,18774952,21131364,22040972,22276607,22629140,23431957,23499762,25212607|16929535,17296590,17488488,18408561,18639335,19373654,19447222,19639185,20532504,20834157,217…
Neoplasms, Glandular and Epithelial	3	0.046875	4.38705	0.03073	0.0414046	BCL2|HMGB1|TP53	596|3146|7157	19060592,20132430,23018213,24190693|18846108,24146279,24705787|14551300,18391982,19064572,19934289,20204287,20972462,21293287,21464733,21903246,22159712,22330136,22331725,22855178,23382584,23965232,24463159,24859196,25385265,25958320,26189250
Crohn Disease	5	0.078125	2.77112	0.03381	0.04508	HLA-DQA1|ITPA|ABCB1|TPMT|NR1I2	3117|3704|5243|7172|8856	15164528,15307871,17554300,21072187,21297633,23128233,23266558,23850713|15167706,16214825,19214663,20393862,22225964|12512026,15505619,15685540,16374256,16434479,16494108,16990202,17255827,17262810,17665184,18338763,18804983,18819034,19107781,21887726,21987299,23537364,24395888,24838898,25346426|12172211,12492733,16214825,16773681,18827410,19214663,20393862,22225964,22385887,23553048,24696613,260…
Prostatic Neoplasms	14	0.21875	1.6643	0.03574	0.0471621	NAT1|BCL2|CYP1A1|CYP3A4|CYP3A5|GPX1|GSTA1|GSTM1|GSTP1|GSTT1|HIF1A|SOD2|TP53|TNFSF10	9|596|1543|1576|1577|2876|2938|2944|2950|2952|3091|6648|7157|8743	12355549,12552951,15717312,18503826,19143007,19368118,20099048,20570911,20931357|11776759,11839683,11988841,12032841,12086875,12510149,12629413,12694817,12821128,14647426,16199534,16273250,16638864,16733517,17575222,18573594,19050681,19064571,19107861,19237173,19576799,19938012,20010526,20146885,20178647,20180421,20189848,20668314,20822926,21207420,21385902,22024950,22038727,23160675,23170075,234…
Atherosclerosis	6	0.09375	2.34164	0.0421	0.0549878	HMGB1|HMOX1|NFE2L2|PPARA|NR1H4|NR1H3	3146|3162|4780|5465|9971|10062	16807371,17060403,17502242,18949384,23288170,24776932,25490770,25966225|16100019,16620829,16999951,19122175,19903700,19910578,21091076,21144518,21737788,24131232,25016572,25359861|17673673,19948975,21144518,23043106,24211395,25190803|16043164,16285997,16806233,16956579,18541586,19527689,19560472,19948975,20399568,24467636|17495603,19028791,19159286,19948975,22558273|16956579,18250151,18327405,187…
Thrombosis	3	0.046875	3.75387	0.04551	0.0588412	CYP2C19|CYP2C9|MTHFR	1557|1559|4524	19106084,20163283,20351750,20360782,20845077,20924183,20978260,21099121,21215696,21511217,21831410,22028352,22123356,22450429,22785462,23555019,24080149,25258374,25465810,25511576,25712182|14614357,15050794,15940194,16630605,17226852,18429757,18680736,19106084,19567378,20597268,20677151,20831047,20833980,21148049,25142093,26422867|11022077,11085290,11522740,11734671,12518110,12612987,14508198,146…
Lymphoma, Large B-Cell, Diffuse	3	0.046875	3.67803	0.04786	0.0612608	BCL2|TP53|ABCG2	596|7157|9429	11804283,12036886,12749011,15061204,15657349,15720419,16690525,17692808,18367485,18426731,18493992,18752503,19141121,19152170,19276283,19336552,19448593,19537891,19549844,19550126,19597184,19656156,19783718,19925052,20118770,20160358,20352431,20459572,20981461,21640157,21914345,21933893,22189900,22851565,22929980,23335369,23431138,23449635,23494176,24118498,24232982,24768714,25016705,25090026,256…
Neuroblastoma	6	0.09375	2.16741	0.05741	0.0727572	BCL2|HIF1A|NFE2L2|SOD1|TP53|TNFSF10	596|3091|4780|6647|7157|8743	11406564,11877669,11877670,16472763,16568081,16790527,17701916,19048366,22278385,22366560,25611382|12239177,15252039,17097563,19183269,19254710,19423615,20977846,22036844,22571395,23331791,24746828,24899725,25339014,25391657,25811359,25912138|14985350,15525690,16325767,19573594,20511222,22142473|12393885,12437574,12573532,12753090,12963085,14970233,14981234,15474511,15546588,15812313,16046141,167…
Liver Cirrhosis	4	0.0625	2.63859	0.0646	0.0810667	HGF|KRT8|KRT18|NR1H4	3082|3856|3875|9971	8175137,11867177,12209727,12619035,15239259,15287857,18251163,22178588,26071245,26090463|2467436,11372009,15368451,20587546,22412904|9011570,15368451,19378390,22412904,23326448,23792028,24237940|19910507,20346360,20883210,25086996
Anoxia	3	0.046875	2.56426	0.1117	0.138812	HIF1A|HMOX1|HAMP	3091|3162|57817	8089148,8786149,9235919,9887100,9923855,10551817,10906065,10944113,11486006,11726537,11782478,11886167,11940656,11959977,12042299,12050673,12062197,12080085,12084725,12099689,12149254,12207089,12213597,12228247,12376345,12401798,12468553,12482756,12586829,12588875,12606552,12670503,12697836,12761217,12764143,12821113,12855680,12876287,12912907,12914933,14512791,14680803,14680833,14691445,14712484…
Leukemia	4	0.0625	2.14823	0.1152	0.141785	BCL2|ABCB1|SLC19A1|TPMT	596|5243|6573|7172	11368354,16697956,18037229,18059532,18343029,19124070,19535347,19671677,19737931,19805519,19890377,19937732,20571027,20723294,21072044,21151158,21442307,21628855,23480852,23880928,25754349,25815462|16138358,16566920,16614510,18059532,19005482,19954620,20623213,21380926,21520073,22088099,23731124,24142546,24303078,24796664,25921280,26062728|12139489,12454742,12519783,21811990|14723818,17152495,181…
Glioma	5	0.078125	1.90841	0.1204	0.146773	ERCC2|HIF1A|TP53|TNFSF10|TNFRSF10B	2068|3091|7157|8743|8795	8876669,11319176,12359753,16212814,17151930,20150366,21418965,22938460,24254311,24763305,24969862,25867436|16596228,16612574,17438103,18055454,18703592,18832593,19359588,19782666,20028863,20515450,21042761,21050481,21329466,21483406,21517260,23263636,23358800,23550771,24228093,24626950,24705306,24769203,24859610,24929654,25109450|8316628,11023613,11519852,11809417,11859970,12609716,14682374,14719…
Ovarian Neoplasms	8	0.125	1.50077	0.1605	0.193811	ATP7B|BCL2|CYP3A4|HIF1A|NFE2L2|ABCB1|TP53|TNFSF10	540|596|1576|3091|4780|5243|7157|8743	12216079,15102688,17944925,18565219,23221602|15156398,16538384,17893875,18334006,18653721,19060592,19521340,19620938,19676105,19895735,20082279,20442586,20929131,21979585,22668011,22995373,23018213,23235765,23628417,24190693,24249678,24516200,25672608,25726913,25845681,25862909,26204652|12142725,15901749,17925548,18309947,18496131,19064572,19076156,19127255,19143748|15474452,15832512,16109785,165…
Cardiovascular Diseases	5	0.078125	1.66724	0.1797	0.214968	CYP2C19|CYP2C9|MTHFR|PPARA|UGT1A6	1557|1559|4524|5465|54578	17681590,19106084,19414633,20351750,20360782,20801494,20801498,20826260,20978260,22929815,23429358,23981380,24088005,24222221,24440142,24782221,25201060,25381554,25518510,26117917|15888487,16305586,18570163,19106084,19414633,19652664,19913121,20339191,20459419,24222221,25518510|7920641,11058711,11252530,11282795,11341749,11359462,11395038,11397354,11471199,11532106,11575217,11680544,11692002,1169…
Parkinson Disease	4	0.0625	1.73393	0.1988	0.235615	NAT2|CYP2D6|NFE2L2|POLG	10|1565|4780|5428	11936704,12654968,12682333,16141799,16571112,17449559,18033638,20304699,20364044,20461808,21832049|11097352,11295783,11376189,11442888,14557687,14991823,15061826,17250723,17304721,17449559,17530572,18300942,18327668,20364044,20461808,21958961,24211060,24376807|17015834,20196834,21402726,21747966,22492997,22513881,23176750,23244425,23454680,24252804,25496089|15694274,16595552,16929381,16943369,178…
Diabetes Mellitus	3	0.046875	1.91645	0.2058	0.241673	PPARA|SLC22A1|SLCO1B1	5465|6580|10599	11409711,11818483,12847522,15735069,16221474,18727927,19386311,20682687,21291392,24113216|19381165,20682687,21886157|16796707,18650507,21886157,25992810
Carcinoma	6	0.09375	1.49538	0.211	0.245527	ATP7B|BCL2|DPYD|TP53|TNFSF10|TNFRSF10B	540|596|1806|7157|8743|8795	11802810,12445675,12579336,15102688,17944925,18593893,23221602|11684014,11956602,12400004,12579337,14612291,15024706,15149157,15149158,16733517,17188136,17516030,17848408,18006836,18063429,18199533,18438339,19027288,19521340,19620938,20068093,21110823,21174060,22120515,22121083,22199279,24717877,26638529|11862480,14702180,17848752,20665215,21057378,21498394,25066213|1631151,7682763,8402617,842321…
Pre-Eclampsia	3	0.046875	1.81157	0.2296	0.264764	HMOX1|MTHFR|NFE2L2	3162|4524|4780	10952020,18307065,19399816,21576421,23403148,23925400,24553299,24799610,25110805|11096266,11118403,11228493,11268732,11349190,11531629,11961379,12038776,12052604,12681883,12879654,14508198,14746952,15059157,15091001,15097012,15163465,15280126,15311088,15333035,15387863,15531855,15625161,15784506,15842353,15866085,15905108,16514238,16761446,16867914,16963292,17097210,17179726,18646302,18712057,190…
Arthritis, Rheumatoid	5	0.078125	1.45534	0.259	0.296	HLA-DQA1|ITPA|RFC1|SLC19A1|TYMS	3117|3704|5981|6573|7298	11257148,11334677,11454644,11482129,11704283,11929590,12021152,15077289,15479890,15725578,17554300,18668548,19116923,20031464,21653640,23918589,24532677,25550865|16947783,17530705,19193698,19858780|15457444,15677700,17181924,17325736,18607581,19093297,19827168,19858780|15457444,15564880,17325736,17404734,18322994,20235210,23148635,24350725,24782176,25074866,25124723|12684695,15457444,15677700,164…
Carcinoma, Renal Cell	3	0.046875	1.61117	0.2853	0.323172	HIF1A|ABCB1|ABCG2	3091|5243|9429	9923855,11024059,11331613,11865071,11986208,12086861,12697836,12743597,12781449,14559790,14729605,14744756,15062033,15350301,15709180,15809750,15964822,15987702,16261165,16407835,16920734,16951198,17482131,18094421,19061835,19302703,19549898,19914104,19940550,20032376,20049704,20389299,20603618,20624928,20964835,20978319,21042786,21358672,21547579,21763962,21778301,21841824,21875287,21881486,2190…
Neovascularization, Pathologic	5	0.078125	1.38873	0.291	0.326737	HGF|HIF1A|HMOX1|NFE2L2|NOS2	3082|3091|3162|4780|4843	12124772,12374695,12524084,12713878,14519655,14555767,14983012,15120936,15287857,15492846,15875782,16019534,16144920,16790083,17702746,17901400,17981115,19020737,19533745,19553700,19563076,19956874,20200025,20852387,22897854,23154434,23296269,23924923,24259426,24970050,25212607,26282167|10353251,10640274,11868612,12016145,12209691,12673675,12883692,12937141,14512791,14681237,14981919,15135259,151…
Diabetes Mellitus, Type 1	3	0.046875	1.51719	0.317	0.352835	HLA-DQA1|HNF4A|SOD2	3117|3172|6648	2300572,3372263,8896565,8929711,11024583,11098934,11115839,11118029,11165718,11195230,11376336,11502807,11532022,11678027,11724418,11780465,11841488,11845225,11900275,11903620,11916169,11929589,12021129,12021131,12021137,12021139,12021143,12149602,12242463,12242468,12453977,12639765,12666382,12687342,12734793,12786999,12911285,12941547,12948297,12974555,14651526,14700595,14769912,15019597,1503058…
Neoplasm Metastasis	7	0.109375	1.19497	0.3695	0.407724	DPYD|HGF|HIF1A|HMGB1|KRT18|TYMS|UGT1A1	1806|3082|3091|3146|3875|7298|54658	12576451,15254700,21057378,22006578,22641663,25677447|12883672,14524531,15492846,15678502,16469801,17203235,17981115,18495663,19433454,21447729,21796631,22242160,22854048,22859706,22897854,23296269,23314853,24099107,25816892|14512791,15385570,15735682,16920734,16969516,17461470,18240292,18297062,18563339,18813785,18983642,19096962,19223895,19423615,19602039,19727403,19919690,20019845,20026874,200…
Pancreatic Neoplasms	5	0.078125	1.22601	0.3869	0.423275	DPYD|HIF1A|TP53|TYMS|ABCC3	1806|3091|7157|7298|8714	10923099,11862480,17165084,19571608,20714149,21612699|12651620,12937141,14636255,14981919,15735682,16278378,16552335,17143338,17487356,17563752,18362831,18376310,18422749,18592007,19080330,19238077,19417024,19445542,19671674,19782034,20556580,20556833,20924188,21320746,21709439,21778785,21887310,21922147,22825513,22869720,22883454,22952674,22970168,23467940,23924606,23979441,24008827,24293391,245…
Lupus Erythematosus, Systemic	3	0.046875	1.28213	0.4165	0.451797	HLA-DQA1|HMGB1|TPMT	3117|3146|7172	11476905,12651073,15219382,15310011,15522921,15535834,16142706,16875346,17997607,18204098,18569076,19851445,21408207,23257407|18822317,19214652,19247800,19811284,20110525,21120500,21548924,22892043,23549344,23616573,24082908,24399813,24531837,24809802,26078984|16272700,16396707,24029750,24322830
Inflammation	8	0.125	1.12125	0.4224	0.454346	AHR|HMGB1|HMOX1|NFE2L2|NOS2|PPARA|NR1H3|HAMP	196|3146|3162|4780|4843|5465|10062|57817	18483242,19538249,19941898,20044593,20064835,20171126,20511231,21316925,23037589,24302727,24905409,26005855|12110890,12231511,12456506,12488489,14532127,15162419,16697213,17142771,17203009,17597834,17895302,17991152,18239618,18682735,18715162,18759291,19150066,19158276,19197071,19564572,19679874,19887013,19948257,20044610,20123076,20414834,21163940,21442152,21457800,21532866,21860212,21871094,219…
Asthma	3	0.046875	1.18222	0.4691	0.500373	GSTM1|GSTP1|GSTT1	2944|2950|2952	11234415,11862323,11927838,12018173,12173466,12186820,14694237,15223862,15300848,15612961,15639977,15723126,16162701,16164441,16409207,16456144,16550944,16870661,16882827,17497028,17643058,17651144,17711870,18057098,18988661,19032232,19086569,19591959,19860819,19996333,20032267,20049212,20085630,20367187,20395963,20526719,20805158,21051083,21196426,21651749,21743873,22228263,22484660,22642106,228…
Alzheimer Disease	4	0.0625	0.919508	0.6412	0.678294	ATP7B|CYP2D6|HMOX1|NR1H3	540|1565|3162|10062	22258517,22356903,22950421,23760784,23830383,23948886|11285084,11442888,12177686,16337409,16845507,17270484,17530572,17908053,19738170,20859244,22986607,24107805,24909950,25609939|7778849,16399210,16887359,17601350,18597895,18841019,19246912,19522732,19785642,22549002,22776971,23939757,25218961,25501830|21832049,22027013,22766509,23416078,24278306
Lymphatic Metastasis	4	0.0625	0.897412	0.6605	0.692984	BCL2|HIF1A|HMGB1|KRT8	596|3091|3146|3856	11956602,12174951,15754411,16243795,16541314,16839413,17384650,17626754,17908970,18398703,18430249,18595518,19636371,20193114,20691103,21380782,21457555,21621926,21777944,21793937,21861179,21936874,22395515,22446832,23119114,23126236,23207618,23417836,23573235,23613399,24228120,24555747,24741635,25596645,25840688,26002578|12673675,12966423,14636255,15084243,15160341,16555123,16756955,16951228,172…
Disease Progression	9	0.140625	0.883084	0.7101	0.738966	BCL2|HGF|HIF1A|KRT8|KRT18|SOD1|TP53|ABCB11|NR1H4	596|3082|3091|3856|3875|6647|7157|8647|9971	11325850,12025227,12170763,12510149,12581249,15478112,15907209,16550596,16960146,17188136,17295204,17384650,17875758,18279996,18758641,19107326,19152170,19417623,19484260,19560836,19724860,19838163,19883311,19940548,20001236,20012528,20233885,20530713,20627094,20869096,20877624,20936988,20951945,21108607,21171016,21808961,22024950,22059351,22072615,22277792,22293115,22322190,22727345,22855608,230…
Diabetes Mellitus, Type 2	5	0.078125	0.852353	0.7102	0.73311	CYP2C9|HNF4A|PPARA|SLC22A1|SOD2	1559|3172|5465|6580|6648	12732844,15963101,16325295,16372821,17597710,19891554,20628086,20857895,21108610,21213107,21691805,24442125,24464600|1899928,8945471,9267996,9294105,9449683,9812974,10609119,11549316,11590126,11717395,11772903,12083813,12086970,12110948,12203996,12235114,12413008,12627330,12669197,14551916,14988562,15047632,15047633,15281001,15504983,15519277,15520459,15561969,15660729,15728204,15734869,15735891,…
Neoplasm Invasiveness	8	0.125	0.827087	0.7715	0.790016	AHR|BCL2|HGF|HIF1A|HMGB1|HMOX1|KRT8|TP53	196|596|3082|3091|3146|3162|3856|7157	19371443,19556287,19755661,20032195,22495716,23604401,24817304,25523818|12440815,12720100,12754350,14612291,15584904,16984978,17727680,17908970,18572327,19027288,20193114,20530713,20658730,21108607,21380782,22666341,22953646,23119114,23613399,23722017,23818364,24555747,25016705,25031780,25471003,25826088,26011836|12124772,12374695,12792760,14519655,15059978,15678502,16039997,16469801,16677802,176…
Cell Transformation, Neoplastic	5	0.078125	0.713132	0.8447	0.858108	AHR|BCL2|KRT8|NFE2L2|TP53	196|596|3856|4780|7157	11114727,16091746,19013013,21486221,21996739,22388733,24736433|1373874,12581249,15832769,17082179,17882791,18263880,18474261,18664350,19556603,20042890,20716276,20885445,21072044,21628855,22393362,22395508,22666341,23479509,23628417,23828460,24024471,24679006,25410484,25452615|15252834,15319370,20530580,22677743,23341946|15944151,18372916,18572023,19138946,20608163,21482715,21734707,22331464,2355…
HIV Infections	4	0.0625	0.678073	0.8536	0.860321	CYP2B6|CYP3A4|CYP3A5|ABCB1	1555|1576|1577|5243	15194512,15825040,15864119,16267764,16912957,17235330,17352764,17356468,17391322,17465455,17918089,18057928,18090046,18281305,18728241,18784455,18839779,19124658,19225447,19228205,19282874,19371316,19433561,19474465,19474786,19486190,19531981,19659438,19704172,19779319,19812066,20017669,20625352,20639527,20662624,20696882,20720517,20841522,20860463,20861742,20881953,20952418,22462748,22471906,226…
Neoplasms	9	0.140625	0.699792	0.9192	0.9192	DPYD|HIF1A|NFE2L2|TP53|TNFSF10|TNFRSF10B|ABCG2|UGT1A9|UGT1A1	1806|3091|4780|7157|8743|8795|9429|54600|54658	2528450,11267945,12025228,12209976,12360106,12851836,15254700,15709212,15999119,16328315,16361556,17375478,17582309,17582310,18452418,18937829,19020767,19104657,19288105,19530960,19795123,19822137,20507294,22339448,23401991,23588312,23736036,24401318,25416956|11331613,11868612,11943784,12213597,12958148,15024076,15135470,15543236,15611064,15669079,15735682,15831177,15967109,15987702,16007214,1624…

## Sheet: DiseaseEnrichment_KidneyList
# Output from GS2D tool http://cbdm.uni-mainz.de/geneset2diseases on September 1 2016
# Input gene list is made up of the 21 genes in red bold face from sheet KidneyList
Disease	Genes count	Genes percentage	Fold change	P-value	FDR	Gene symbols	Entrez Gene IDs	PMIDs
Neutropenia	6	0.333333	63.1545	2.616e-10	8.1096e-09	ABCC2|CYP3A4|ERCC1|ABCB1|TPMT|ABCG2	1244|1576|2067|5243|7172|9429	17534875,18294295,19349540,19771428,20530282,23188068|18294295,19074750,19349540,19470925,20530282|19074750,19470925,19786980,20530282,21726821|16950614,17534875,18294295,19074750,19349540,19349543,19470925,19771428,20177420,24982363|12172211,17617792,20081263,23996738|17534875,17627617,19074750,19349540,19771428,20530282
Precursor Cell Lymph. Leukemia	7	0.388889	18.5331	4.127e-08	6.39685e-07	ABCC2|CYP3A4|GSTM1|ABCC1|ABCB1|TPMT|ABCG2	1244|1576|2944|4363|5243|7172|9429	17112803,23222202,24404132,24552501|12439220,12969965,15462611,15475069,15981231,18385010,25266680|11895912,11964928,12070010,12827651,14510941,14607752,14991750,15315337,15382273,15713801,15738600,15777500,15857854,15862746,15981231,16493615,16676594,16911024,17180579,17581325,18385010,18444911,18610829,19256768,19621425,19651439,19774638,19863340,20511665,20670164,20824655,22146408,22215096,225…
Drug-Induced Liver Injury	4	0.222222	61.6508	3.992e-07	4.12507e-06	ABCC2|CYP3A4|GSTM1|TPMT	1244|1576|2944|7172	17241877,17502832,22178260,24732756|11876753,12732844,19460945,20017669,23469989,23775837,24691060|11595069,12732844,16308270,17400324,17465707,18214047,18397238,18666253,18713495,19005482,19927646,19958676,20036620,20610557,20670164,20819434,20853551,22012226,22335459,22845549,23232001,23377313,23845145,24114827,24637014,24903797,25525805,26046920|12732844,16202677,16431304,19048245,19682195,243…
Leukemia, Myeloid, Acute	6	0.333333	10.1542	1.571e-05	0.000121753	GSTM1|HMOX1|ABCC1|ABCB1|TPMT|ABCG2	2944|3162|4363|5243|7172|9429	11051261,11553769,11792413,12351375,15777500,16321221,16493615,16624155,16676594,17581325,18033323,18035413,18207572,18580952,18581889,18760837,20731606,22146408,22924777,23725116,23886197,24022662,24854448,24994605|18202225,20345481,21307400,21742584,21911919,25231232,25585641,25828744|17852453,18200595,18711657,19065772,19291917,22037714,24030729|14962262,16278398,16507781,16614510,16740770,177…
Drug-Related Side Effects	3	0.166667	56.2899	1.798e-05	0.000111476	ABCC2|CYP3A4|TPMT	1244|1576|7172	16330681,19696793,20216337,22186618|15475069,18996102,19696793,20136364,23640974,25348618,25495407|19682085,20136364,20593505,22846425,25799415
Acute Kidney Injury	3	0.166667	43.1556	4.079e-05	0.000210748	EPO|LCN2|LRP2	2056|3934|4036	12381912,21092038,21847101,23535151,23817218|17901710,18001501,18070344,18337554,19055468,19148153,19249501,19474273,19661117,19850388,20123318,20435938,20504881,20819195,21031541,21257679,21300375,21412214,21511111,21723753,21740336,21836143,21836147,22123561,22164937,22226205,22340728,22371904,22404749,22515481,22529161,22537138,22562534,22705926,22724477,22835414,22950345,23167703,23327592,233…
Glomerulonephritis, IGA	3	0.166667	26.9722	0.0001693	0.000749757	HMOX1|LCN2|TGFB1	3162|3934|7040	18045827,19194559,21502755|17360238,25995665,25995666|15191521,15593052,15730046,16493441,16792132,17988266,18264937,18300111,18334740,19258388,19420105,19693466,19967654,20479942,20576680,20650904,23420368,24023680,24271554,24286426,24564406,25112155
Leukemia, Myel., Chronic, BCR-ABL+	4	0.222222	13.5923	0.0001746	0.000676575	GSTM1|ABCC1|ABCB1|ABCG2	2944|4363|5243|9429	15777500,15901999,16235982,17420047,18224491,19860557,21254556,21969307,22146408,22502716,22576927,24659449,24671854,24913811|19969351,21520403,25060527|15351976,17492365,17495881,18524988,18559609,19141860,19584153,19969351,20204543,20814731,20959405,21520403,22134106,22823957,22883199,23272163,23683876,24210993,24524306,24581936,24798723,25087925,25089713,25245580,25253429,25301112,25386557,253…
Renal Insufficiency, Chronic	3	0.166667	25.8933	0.0001913	0.000658922	HMOX1|LCN2|TGFB1	3162|3934|7040	19056482,23813560,24612419,24762402|18600028,20853162,20921623,22695331,22976261,23344473,23580616,24235082,24305547,24308223,25153411,25195004,25311702,25400814,25995665|17428349,18275506,21382126,22835453,22835454,22835455,22835458,23126427,23258796,24088962,25298263,25420836
Carcinoma, Non-Small-Cell Lung	6	0.333333	4.70788	0.00109	0.003379	ABCC2|ERCC1|ABCC1|ABCB1|TGFB1|ABCG2	1244|2067|4363|5243|7040|9429	17534875,17606722,18221820,19568750,20943283,22473764|15140544,15277258,15297394,15746057,16195237,16351803,16407418,17064812,17222938,17303907,17534174,18036700,18347182,18395930,18494946,18520795,18623378,18823676,18854777,18977553,19150580,19289372,19361884,19362955,19470925,19488864,19538866,19552012,19667277,19687761,19875192,20021611,20070981,20143185,20189873,20211060,20332140,20351547,203…
Leukemia, Myeloid	3	0.166667	12.2138	0.001736	0.00489236	ABCC1|ABCB1|ABCG2	4363|5243|9429	11755464,11986944,17215852|11986944,12010657,12152989,12208746,12389613,12408767,12604403,15234575,15339676,16331627,16704962,17038891,17112800,17340137,17688368,17785057,20686816,24268349|11986944,12145683,12393637,12604403,15208643,16704962,17340137
Diabetic Nephropathies	3	0.166667	10.8796	0.002418	0.0062465	EPO|LCN2|TGFB1	2056|3934|7040	11869305,15705187,18458324,19619913,21734083,24821155|19148153,19321980,20030526,20960272,21160226,22123561,22876548,23349979,23754672,24384771,24687388|11576951,12500218,12675860,12911563,15180953,15539010,15606694,15957132,16270194,17173255,17319955,17428349,17622752,17664181,18587729,18676351,18842317,19091788,19357773,19553350,19786738,19796969,19858036,20039825,20576680,20883286,21725704,219…
Kidney Diseases	3	0.166667	10.6997	0.002536	0.00604738	ALAD|LCN2|LRP2	210|3934|4036	12611663,14527840,16487505,16497859,19548578,20510440,24631795|17229907,17874137,18275504,18287807,18753796,19176795,19287180,19680166,19714584,19857721,19938135,20056755,20072790,20363104,20412947,20502037,21115620,22749388,23406465,23627612|11158855,16174284,24876117
Genetic Predisposition to Disease	16	0.888889	1.50828	0.006413	0.0142002	AHR|ALAD|ABCC2|CYP3A4|ERCC1|GSTM1|HTT|HMOX1|LRP2|ABCC1|ABCB1|SLC22A2|SNCA|TGFB1|TPMT|ABCG2	196|210|1244|1576|2067|2944|3064|3162|4036|4363|5243|6582|6622|7040|7172|9429	7550366,11698344,11866883,12852830,15474075,15758562,15774926,16084889,18510611,18628420,18636124,18676680,19625176,19692168,19736056,19821039,21462134,23022626,23141164,23208493,23703535,23768840,25447411,25620626|11427399,11459423,12896855,14694653,16140629,16730797,16757504,17164378,17823382,18676680,18936436,19028776,19327888,19548578,19625176,19692168,19723536,20123609,20798009,21327641,2143…
Colorectal Neoplasms	6	0.333333	3.27764	0.006896	0.0142517	ABCC2|ERCC1|GSTM1|ABCB1|TGFB1|ABCG2	1244|2067|2944|5243|7040|9429	18981587,19349540,19636001,20530282,22201120,22275271,22676135,23232902,24737748,25793771|12865926,15213713,16144923,16224397,16609022,16817948,17401013,17549067,17617021,18204222,18289367,18509181,18797464,19020759,19068092,19194123,19536092,19636001,19672255,19850635,19922504,19960344,20216541,20385995,20530282,20734048,21048041,21057378,21278243,21940361,22110208,22994779,23496813,23996617,241…
Pulmonary Disease, Chronic Obstructive	3	0.166667	7.48362	0.006925	0.0134172	GSTM1|HMOX1|TGFB1	2944|3162|7040	15038404,15085249,16977512,17217536,17439673,18461673,19017460,19625176,19664521,19705749,19933216,20402821,20495862,20842440,21309732,21513434,21734345,22160572,23019974,24344877,24670356,24809844|15161530,15451051,15817713,17203192,17254481,18689604,18769149,19822148,21902835,22542718|14760152,15175276,15916738,16456143,16704031,16780585,16989156,17690329,18467512,18550614,18670143,19017876,191…
Carcinoma, Renal Cell	3	0.166667	5.72861	0.01436	0.0261859	EPO|ABCB1|ABCG2	2056|5243|9429	15709172,16627979,21042786,23028796,23780896|16788565,17177989,18440836,19393132,19552816,20389299,20959500,23354914,23744557,24874929,25861751|15906349,16954373,20389299,22673043,23467750,24013576,24825438
Stomach Neoplasms	5	0.277778	3.23991	0.01524	0.0262467	ERCC1|GSTM1|ABCC1|ABCB1|ABCG2	2067|2944|4363|5243|9429	16341674,16622263,17617021,18505590,19009659,19247656,19332728,19513514,19661089,19822419,20047592,20331623,20817763,21029695,21278243,21418871,22374244,23166636,23719746,23884439,24023723,24125975,24175850,24318989,24699918,24793015,24870596,24994039,25366763,25542228,25674197|11562107,11692073,11819818,11860849,12172927,12406553,12552971,12767525,14696128,15064998,15112335,15339690,15473001,155…
Lung Neoplasms	7	0.388889	2.42642	0.01671	0.0272637	AHR|ABCC2|ERCC1|GSTM1|ABCC1|ABCB1|ABCG2	196|1244|2067|2944|4363|5243|9429	7550366,11259615,11505220,11698344,12597446,17174437,17200336,18628420,18676680,18818557,19170196,19358281,21072210,21205295,21996739,22273977,23229511,23733406,24023334,25447411|17534875,17606722,18221820,18676680,19170196,20200426,20439344,20943283,22473764,23381786|15140544,15277258,15297394,15734977,15746057,15849729,16195237,16351803,16364765,16407418,16690207,17064812,17222938,17299578,1730…
Glioblastoma	3	0.166667	4.52681	0.02675	0.0414625	ABCC1|ABCB1|ABCG2	4363|5243|9429	19019175,20388502,22798502|12125964,18568776,18687982,19019175,19619277,19832037,22798502,22946104,24380367,26208431|12958161,19713741,20885358,22401348,24380367,24777293,25644290
Neuroblastoma	3	0.166667	3.85317	0.0404	0.0596381	HTT|ABCC1|SNCA	3064|4363|6622	7748555,11442349,15916486,16835690,23303669|14737110,16547352,18713069,21317832,21799180,25921289|12541013,12551928,12716427,12727333,12868068,12923682,14742448,15180968,15896322,17005870,17785456,18463503,19135032,19460457,19476547,20334438,20334701,21720016,21848810,21936000,22079575,23319586,23526723,24138030,24728187,25561023,26099628
Ovarian Neoplasms	4	0.222222	2.66804	0.05703	0.0803605	CYP3A4|ERCC1|ABCC1|ABCB1	1576|2067|4363|5243	12142725,15901749,17925548,18309947,18496131,19064572,19076156,19127255,19143748|9360634,10675489,11753647,11936875,15688021,16819291,17314486,17925548,17961161,18024864,18081788,18640939,18683754,18756932,19035454,19064572,19203783,19574766,19786980,19832035,20651406,20728204,21165580,21355309,21496891,21971700,22203729,22261301,22266871,22329723,22331726,22609620,23632208,23817665,24403493,2446…
Neovascularization, Pathologic	3	0.166667	2.96262	0.07696	0.103729	EPO|HMOX1|TGFB1	2056|3162|7040	12419827,15389732,17481772,20614229,20804540,22025882,23158995,23672497,23881169|12239590,18195184,18786476,19850937,21091076,21206978,21833623,22849380,23617628,24200599,24819505,25530680|10652271,12046078,12579267,12794244,14755254,15166495,15231647,15854667,15951295,16184401,16835828,17637743,17975134,18316602,18704924,18922939,19020727,19115199,19351925,20504320,20571871,20878063,21036908,212…
Carcinoma, Hepatocellular	4	0.222222	2.00258	0.131	0.169208	AHR|ABCC2|ABCB1|TGFB1	196|1244|5243|7040	8074712,11259609,12637498,16109480,17552871,19013013,19018768,19356098,21878739,23228475,23547017,24481452|11745434,12388192,18439156,19956884,20204280,23190519|1360409,10441477,11960367,15832500,16481289,16521213,16733848,17202846,17255262,17443726,17526808,19351508,19360342,19655414,19956884,19958644,20085590,20388796,20437864,20525557,21336967,22409848,23109454,23291714,23317199,23488625,23532…
Adenocarcinoma	4	0.222222	1.67432	0.209	0.25916	AHR|ERCC1|ABCC1|ABCG2	196|2067|4363|9429	11698344,12203118,12597446,15917307,17140257,17200336,19358281,20032195,20453000,21996739,22273977,23229511|12643788,15788669,16609022,18386788,18430179,18478337,18494946,18505590,18623378,18823676,19194123,19297315,19332728,19362955,19543324,19574766,19687761,19822419,19850635,20003391,20003463,20332140,20354815,20453000,20817763,21029695,21360249,21720251,21726821,21940361,21956434,22110208,221…
Neoplasm Invasiveness	4	0.222222	1.47038	0.2845	0.339212	AHR|HMOX1|LCN2|TGFB1	196|3162|3934|7040	19371443,19556287,19755661,20032195,22495716,23604401,24817304,25523818|17520317,18312299,19808972,19903769,20733275,23055342,23074199,23288142,23615401,24931165,25063314,25661467,26011642|15691834,16381001,18663364,18676832,19237579,19308044,19540040,19887608,20101218,20373132,21132267,22035911,22237710,22559235,22728279,22767506,23150684,23389669,23696034,23775308,23972287,25728945,25936881,261…
Carcinoma, Squamous Cell	3	0.166667	1.57886	0.2944	0.338015	AHR|ERCC1|GSTM1	196|2067|2944	11698344,12597446,17174437,19138996,19358281,19690180,22495716,23625689,25218365|12220217,15173087,15788669,16393248,16875718,16896002,17606717,18494946,18564169,18594541,19362955,19687761,20332140,20823140,21206986,21286668,21323960,21426588,21726821,22176134,22177891,22374244,22890830,23011763,23147544,23259415,23263828,23435956,23773262,23846458,24088734,24403494,24761869,24817012,25042384,251…
Disease Progression	4	0.222222	1.39549	0.3195	0.353732	ERCC1|HTT|LCN2|TGFB1	2067|3064|3934|7040	15213713,15746040,15922480,16819291,18204222,18347182,18604718,18640939,19150580,19513514,19636001,19956886,19960344,20627363,20689757,21029695,21496891,21529986,22212909,23259415,23401439,25227663,25840756,26162296|10353249,12354289,12548366,12657678,15716522,16522639,16606912,17941857,18380890,19026253,19130884,19196932,19266143,19776381,21147489,21458571,21685499,22072510,22815947,22906125,235…
Inflammation	3	0.166667	1.495	0.3249	0.347307	AHR|HMOX1|LCN2	196|3162|3934	18483242,19538249,19941898,20044593,20064835,20171126,20511231,21316925,23037589,24302727,24905409,26005855|12222997,12397597,12649161,12927812,14525760,15184199,15833736,15875813,16100019,16117883,16234431,16309586,16783602,16804400,17211576,17541213,17667816,17964723,18576916,18640487,18689604,18774956,18786476,18787101,18981090,19122175,19586801,19676145,21389316,21502755,21598088,22200625,225…
Prostatic Neoplasms	3	0.166667	1.26804	0.428	0.442267	CYP3A4|GSTM1|TGFB1	1576|2944|7040	11956645,12107441,12446983,12644831,14504207,14693733,15496535,15540736,15548719,16414488,17220347,17498886,17548691,17854673,18163429,18566991,19505920,19574343,20027111,20621111,20634197,20884258,21493872,22050110,23129512,24989928,25337833|11131031,11142418,11275366,11307147,12883385,12926131,12949934,14693733,14719475,14968442,15195126,15381379,15472409,15616829,15638917,15668493,15756908,160…
Breast Neoplasms	5	0.277778	1.11111	0.4814	0.4814	AHR|CYP3A4|ABCB1|TGFB1|ABCG2	196|1576|5243|7040|9429	10395741,11114727,11408954,12139968,12612060,14973392,15026081,15964790,16091746,16103451,16538170,16675542,17140257,17311112,17429315,18059014,19018768,19415745,19447902,19917880,20032195,20130088,21072210,21486221,21640702,22071320,22296396,22388733,22596188,22903824,23288144,23583297,23733406,24078229,24380854,24481452,24885022,25447411,25550834,25987214|11161840,12142725,12692107,12738724,146…
# Output from GS2D tool http://cbdm.uni-mainz.de/geneset2diseases on September 1 2016
# Input gene list is made up of all 28 genes in sheet KidneyList
Disease	Genes count	Genes percentage	Fold change	P-value	FDR	Gene symbols	Entrez Gene IDs	PMIDs
Neutropenia	7	0.291667	55.2602	2.157e-11	1.12164e-09	ABCC2|CYP3A4|CYP3A5|ERCC1|ABCB1|TPMT|ABCG2	1244|1576|1577|2067|5243|7172|9429	17534875,18294295,19349540,19771428,20530282,23188068|18294295,19074750,19349540,19470925,20530282|18294295,19074750,19349540,19470925,20530282,21702053,23143606|19074750,19470925,19786980,20530282,21726821|16950614,17534875,18294295,19074750,19349540,19349543,19470925,19771428,20177420,24982363|12172211,17617792,20081263,23996738|17534875,17627617,19074750,19349540,19771428,20530282
Precursor Cell Lymph. Leukemia	9	0.375	17.8712	6.316e-10	1.64216e-08	ABCC2|CYP3A4|CYP3A5|GSTM1|GSTT1|ABCC1|ABCB1|TPMT|ABCG2	1244|1576|1577|2944|2952|4363|5243|7172|9429	17112803,23222202,24404132,24552501|12439220,12969965,15462611,15475069,15981231,18385010,25266680|12439220,12969965,15981231,17264302,18385010,21418106|11895912,11964928,12070010,12827651,14510941,14607752,14991750,15315337,15382273,15713801,15738600,15777500,15857854,15862746,15981231,16493615,16676594,16911024,17180579,17581325,18385010,18444911,18610829,19256768,19621425,19651439,19774638,198…
Drug-Induced Liver Injury	5	0.208333	57.7976	1.693e-08	2.93453e-07	ABCC2|CYP3A4|GSTM1|GSTT1|TPMT	1244|1576|2944|2952|7172	17241877,17502832,22178260,24732756|11876753,12732844,19460945,20017669,23469989,23775837,24691060|11595069,12732844,16308270,17400324,17465707,18214047,18397238,18666253,18713495,19005482,19927646,19958676,20036620,20610557,20670164,20819434,20853551,22012226,22335459,22845549,23232001,23377313,23845145,24114827,24637014,24903797,25525805,26046920|11595069,12732844,16308270,17400324,17465707,182…
Oral Submucous Fibrosis	3	0.125	194.2	2.581e-07	3.3553e-06	GSTM1|GSTT1|TGFB1	2944|2952|7040	19884712,21358205,22752755|19884712,21358205,22752755|12101112,20930355,21591998
Drug-Related Side Effects	4	0.166667	56.2899	5.968e-07	6.20672e-06	ABCC2|CYP3A4|CYP3A5|TPMT	1244|1576|1577|7172	16330681,19696793,20216337,22186618|15475069,18996102,19696793,20136364,23640974,25348618,25495407|17264302,18996102,19696793,20136364,20179710,24593903|19682085,20136364,20593505,22846425,25799415
Leukemia, Myel., Chronic, BCR-ABL+	6	0.25	15.2913	1.794e-06	1.5548e-05	CYP3A5|GSTM1|GSTT1|ABCC1|ABCB1|ABCG2	1577|2944|2952|4363|5243|9429	11836601,17495881,19141860,19584153,20959405,21039054,23394475|15777500,15901999,16235982,17420047,18224491,19860557,21254556,21969307,22146408,22502716,22576927,24659449,24671854,24913811|15777500,15901999,16235982,17420047,18224491,19860557,21156236,21254556,21969307,22146408,22502716,24671854,24913811|19969351,21520403,25060527|15351976,17492365,17495881,18524988,18559609,19141860,19584153,199…
Acute Kidney Injury	4	0.166667	43.1556	1.821e-06	1.35274e-05	EPO|LCN2|LRP2|HAVCR1	2056|3934|4036|26762	12381912,21092038,21847101,23535151,23817218|17901710,18001501,18070344,18337554,19055468,19148153,19249501,19474273,19661117,19850388,20123318,20435938,20504881,20819195,21031541,21257679,21300375,21412214,21511111,21723753,21740336,21836143,21836147,22123561,22164937,22226205,22340728,22371904,22404749,22515481,22529161,22537138,22562534,22705926,22724477,22835414,22950345,23167703,23327592,233…
Pancreatitis, Alcoholic	3	0.125	74.6923	7.264e-06	4.7216e-05	GSTM1|GSTT1|TGFB1	2944|2952|7040	11966948,15215328,18986377|11966948,15215328,18986377|15066699,19030200,19546837,21921666
Leukemia, Myeloid, Acute	7	0.291667	8.88497	8.113e-06	4.68751e-05	GSTM1|GSTT1|HMOX1|ABCC1|ABCB1|TPMT|ABCG2	2944|2952|3162|4363|5243|7172|9429	11051261,11553769,11792413,12351375,15777500,16321221,16493615,16624155,16676594,17581325,18033323,18035413,18207572,18580952,18581889,18760837,20731606,22146408,22924777,23725116,23886197,24022662,24854448,24994605|11051261,11792413,12351375,15777500,16321221,16493615,16507781,16624155,16676594,17581325,18035413,18207572,18580952,18581889,18760837,20731606,22146408,23725116,23886197,24854448,249…
Glomerulonephritis, IGA	4	0.166667	26.9722	1.245e-05	6.474e-05	HMOX1|LCN2|TGFB1|HAVCR1	3162|3934|7040|26762	18045827,19194559,21502755|17360238,25995665,25995666|15191521,15593052,15730046,16493441,16792132,17988266,18264937,18300111,18334740,19258388,19420105,19693466,19967654,20479942,20576680,20650904,23420368,24023680,24271554,24286426,24564406,25112155|21402675,21467131,23135864,23837450,24523388,24998891,26125859
Renal Insufficiency, Chronic	4	0.166667	25.8933	1.468e-05	6.93964e-05	HMOX1|LCN2|TGFB1|HAVCR1	3162|3934|7040|26762	19056482,23813560,24612419,24762402|18600028,20853162,20921623,22695331,22976261,23344473,23580616,24235082,24305547,24308223,25153411,25195004,25311702,25400814,25995665|17428349,18275506,21382126,22835453,22835454,22835455,22835458,23126427,23258796,24088962,25298263,25420836|21996225,24523388,25195004,25618270
Kidney Diseases	5	0.208333	13.3747	2.831e-05	0.000122677	ALAD|CYP3A5|LCN2|LRP2|HAVCR1	210|1577|3934|4036|26762	12611663,14527840,16487505,16497859,19548578,20510440,24631795|17395652,18334918,19907160,20526235,20530282,21544031,23107770,23432535,25521359,25894154,25966085|17229907,17874137,18275504,18287807,18753796,19176795,19287180,19680166,19714584,19857721,19938135,20056755,20072790,20363104,20412947,20502037,21115620,22749388,23406465,23627612|11158855,16174284,24876117|19173034,19387469,20233133,204…
Carcinoma, Large Cell	3	0.125	34.6786	8.071e-05	0.00032284	ERCC1|GSTM1|GSTT1	2067|2944|2952	19687761,20211060,20332140,21726821,23773262|12814998,15105047,15165083,15661806,24460270|12814998,15105047,15165083,15661806,24460270
Renal Insufficiency	3	0.125	30.3438	0.0001212	0.000450171	CYP3A5|LCN2|HAVCR1	1577|3934|26762	18408564,18582803,19855314|19708926,21412214,24054338,26116587|24054338,24904085,25702396
Leukemia, Myeloid	4	0.166667	12.2138	0.0002821	0.000977947	GSTT1|ABCC1|ABCB1|ABCG2	2952|4363|5243|9429	11230469,11488937,11840286,11906705,15194533,17118447,17367411,18287869,19811334,21942242|11755464,11986944,17215852|11986944,12010657,12152989,12208746,12389613,12408767,12604403,15234575,15339676,16331627,16704962,17038891,17112800,17340137,17688368,17785057,20686816,24268349|11986944,12145683,12393637,12604403,15208643,16704962,17340137
Diabetic Nephropathies	4	0.166667	10.8796	0.0004389	0.00142643	EPO|LCN2|TGFB1|HAVCR1	2056|3934|7040|26762	11869305,15705187,18458324,19619913,21734083,24821155|19148153,19321980,20030526,20960272,21160226,22123561,22876548,23349979,23754672,24384771,24687388|11576951,12500218,12675860,12911563,15180953,15539010,15606694,15957132,16270194,17173255,17319955,17428349,17622752,17664181,18587729,18676351,18842317,19091788,19357773,19553350,19786738,19796969,19858036,20039825,20576680,20883286,21725704,219…
Albuminuria	3	0.125	17.9815	0.0005797	0.0017732	EPO|LCN2|HAVCR1	2056|3934|26762	15705187,19619913,23227493,23817218|20960272,21307379,21555394,22749388,22876548,23349979,23673972,23684135,23754672,24060429,24123926,24375576,25400814|20980978,22749388,23673972,24375576,24438875,24923577,24958504,25618270
Proteinuria	3	0.125	16.4576	0.0007521	0.00217273	LCN2|LRP2|HAVCR1	3934|4036|26762	17360238,18753796,20072790,21555394,22500106,22695331,22976261,23344473,23439619,23533145,23964619,25153411|16908842,23533145,23992033,25682901|18165774,21402675,21467131,24998891
Acute Coronary Syndrome	3	0.125	16.1833	0.0007901	0.00216238	CYP3A4|CYP3A5|ABCB1	1576|1577|5243	18004210,18394438,19337788,19667110|18394438,19106084,19337788,19667110,20873239,22819265|19667110,19784880,20801494,20801498,22209339,25542807
Carcinoma, Non-Small-Cell Lung	7	0.291667	4.11939	0.001027	0.0026702	ABCC2|CYP3A5|ERCC1|ABCC1|ABCB1|TGFB1|ABCG2	1244|1577|2067|4363|5243|7040|9429	17534875,17606722,18221820,19568750,20943283,22473764|17450472,17851225,18221820,18309947,19470925,20395213|15140544,15277258,15297394,15746057,16195237,16351803,16407418,17064812,17222938,17303907,17534174,18036700,18347182,18395930,18494946,18520795,18623378,18823676,18854777,18977553,19150580,19289372,19361884,19362955,19470925,19488864,19538866,19552012,19667277,19687761,19875192,20021611,200…
Infertility, Male	3	0.125	14.0725	0.001188	0.00294171	AHR|GSTM1|GSTT1	196|2944|2952	15474075,17559847,21613234,21689841,23703535|11870126,16484136,17187162,17277043,17364458,18774560,19151739,19303595,20056207,20505681,20629642,21546615,21561808,21775774,22383780,22622525,22903474,23026209,23164539,23238917,23239128,23631429,23877133,25130880,25532576|18163994,18774560,19151739,19303595,20056207,20505681,21546615,21775774,22383780,22903474,23026209,23164539,23238917,23239128,236…
Neurodegenerative Diseases	3	0.125	12.4487	0.001694	0.004004	HTT|HSPA1A|SNCA	3064|3303|6622	9535906,11607033,15225551,16207717,17012230,18166084,19488402,22556411,23774650,25452431|16713569,23554879,25893192|9750188,11447312,11502187,11683992,11698390,11813001,11823645,11893734,12025860,12239163,12377775,12428717,12695511,12714745,12716914,12807436,12973692,14507911,14550771,14572463,14711827,15155902,15496679,15502868,15590652,15596612,16037493,16464864,17408955,17558898,17868672,18178…
Pulmonary Disease, Chronic Obstructive	4	0.166667	7.48362	0.001782	0.00402887	GSTM1|GSTT1|HMOX1|TGFB1	2944|2952|3162|7040	15038404,15085249,16977512,17217536,17439673,18461673,19017460,19625176,19664521,19705749,19933216,20402821,20495862,20842440,21309732,21513434,21734345,22160572,23019974,24344877,24670356,24809844|15038404,16977512,17217536,17439673,18461673,19017460,19664521,19705749,20402821,20495862,20842440,21309732,21513434,21734345,22160572,23019974,24670356,24809844|15161530,15451051,15817713,17203192,172…
Myelodysplastic Syndromes	3	0.125	12.1375	0.001822	0.00394767	CYP3A4|GSTM1|GSTT1	1576|2944|2952	11051261,17367411,19027952|11051261,11792413,14752874,16620556,17367411,18493876,19027952,19816935,21176850,23684483|8569364,11051261,11279306,11488937,11792413,14752874,16620556,17367411,18493876,19027952,19816935,19843381,21176850,23696026
Colorectal Neoplasms	8	0.333333	3.27764	0.001842	0.00383136	ABCC2|CYP3A5|ERCC1|GSTM1|GSTT1|ABCB1|TGFB1|ABCG2	1244|1577|2067|2944|2952|5243|7040|9429	18981587,19349540,19636001,20530282,22201120,22275271,22676135,23232902,24737748,25793771|17510208,17605821,17615053,17992026,19349540,19636001,20403997,20530282,23584898|12865926,15213713,16144923,16224397,16609022,16817948,17401013,17549067,17617021,18204222,18289367,18509181,18797464,19020759,19068092,19194123,19536092,19636001,19672255,19850635,19922504,19960344,20216541,20385995,20530282,207…
Genetic Predisposition to Disease	21	0.875	1.48471	0.002547	0.005094	AHR|ALAD|ABCC2|CYP3A4|CYP3A5|ERCC1|GSTM1|GSTT1|HTT|HMOX1|HSPA1A|LRP2|ABCC1|ABCB1|SLC22A2|SNCA|TGFB1|TPMT|ABCG2|HAVCR1|SLC22A11	196|210|1244|1576|1577|2067|2944|2952|3064|3162|3303|4036|4363|5243|6582|6622|7040|7172|9429|26762|55867	7550366,11698344,11866883,12852830,15474075,15758562,15774926,16084889,18510611,18628420,18636124,18676680,19625176,19692168,19736056,19821039,21462134,23022626,23141164,23208493,23703535,23768840,25447411,25620626|11427399,11459423,12896855,14694653,16140629,16730797,16757504,17164378,17823382,18676680,18936436,19028776,19327888,19548578,19625176,19692168,19723536,20123609,20798009,21327641,2143…
Disease Susceptibility	3	0.125	9.16038	0.004058	0.00781541	GSTM1|GSTT1|HAVCR1	2944|2952|26762	11895912,12811412,12960511,15473001,16005379,16788248,16788846,17428724,18080216,18082227,18328165,18713495,19017460,19303722,20359083,22471480,22471491,22697302,22809837|11895912,12811412,15473001,16005379,16788248,16788846,17428724,18080216,18328165,18713495,19017460,19303722,19779959,20359083,22471480,22471491,22697302|15007635,19167431,20549518
Laryngeal Neoplasms	3	0.125	9.16038	0.004058	0.00753629	CYP3A4|GSTM1|GSTT1	1576|2944|2952	19339270,19963139,20437850,21380731|11097350,11283827,12359356,12668919,14594555,15127559,15195058,15334395,15914211,16938565,17119046,19252926,19922706,20359083,20846153,21133595,21604464,22296360,22900055,22972496,24643684|11097350,11283827,12359356,12668919,15334395,15914211,16938565,17119046,19922706,20359083,21133595,21604464,22207034,22296360,24879623
Carcinoma, Renal Cell	4	0.166667	5.72861	0.004689	0.00840786	EPO|ABCB1|ABCG2|HAVCR1	2056|5243|9429|26762	15709172,16627979,21042786,23028796,23780896|16788565,17177989,18440836,19393132,19552816,20389299,20959500,23354914,23744557,24874929,25861751|15906349,16954373,20389299,22673043,23467750,24013576,24825438|15086915,20388397,22495365,23352434,24390735
Endometriosis	3	0.125	6.38816	0.011	0.0190667	AHR|GSTM1|GSTT1	196|2944|2952	11393538,12200463,16084889,21462134,23141164|11159742,11675474,12620480,12754129,12760253,12875700,14980314,15059587,15299090,15531593,15861041,16291859,17513317,17879833,19535834,20147336,20504102,22017422,22424617,25208225,25443469,25461363,25549292|11675474,12620480,12760253,12875700,14980314,15059587,15531593,15861041,16291859,17513317,17879833,25208225,25461363,25549292
Stomach Neoplasms	6	0.25	2.91592	0.01368	0.0229471	ERCC1|GSTM1|GSTT1|ABCC1|ABCB1|ABCG2	2067|2944|2952|4363|5243|9429	16341674,16622263,17617021,18505590,19009659,19247656,19332728,19513514,19661089,19822419,20047592,20331623,20817763,21029695,21278243,21418871,22374244,23166636,23719746,23884439,24023723,24125975,24175850,24318989,24699918,24793015,24870596,24994039,25366763,25542228,25674197|11562107,11692073,11819818,11860849,12172927,12406553,12552971,12767525,14696128,15064998,15112335,15339690,15473001,155…
Asthma	4	0.166667	4.20346	0.01375	0.0223437	GSTM1|GSTT1|TGFB1|HAVCR1	2944|2952|7040|26762	11234415,11862323,11927838,12018173,12173466,12186820,14694237,15223862,15300848,15612961,15639977,15723126,16162701,16164441,16409207,16456144,16550944,16870661,16882827,17497028,17643058,17651144,17711870,18057098,18988661,19032232,19086569,19591959,19860819,19996333,20032267,20049212,20085630,20367187,20395963,20526719,20805158,21051083,21196426,21651749,21743873,22228263,22484660,22642106,228…
Esophageal Neoplasms	4	0.166667	3.62652	0.02248	0.035423	ERCC1|GSTM1|GSTT1|MT3	2067|2944|2952|4504	15173087,15788669,18386788,18430179,18478337,18564169,19270000,19339270,19421825,19620936,20453000,21286668,21956434,22374244,23263828,25042384,25191856|11833070,11860825,12406553,12419833,12670526,12747608,12854128,12883749,15052670,15327835,15526353,15631753,15801491,15849806,15968714,16000570,16338071,17064856,17203516,17646057,17684133,17916905,19222528,19427967,19618282,20391126,20409775,205…
Lung Neoplasms	8	0.333333	2.07979	0.02848	0.0435576	AHR|ABCC2|ERCC1|GSTM1|GSTT1|ABCC1|ABCB1|ABCG2	196|1244|2067|2944|2952|4363|5243|9429	7550366,11259615,11505220,11698344,12597446,17174437,17200336,18628420,18676680,18818557,19170196,19358281,21072210,21205295,21996739,22273977,23229511,23733406,24023334,25447411|17534875,17606722,18221820,18676680,19170196,20200426,20439344,20943283,22473764,23381786|15140544,15277258,15297394,15734977,15746057,15849729,16195237,16351803,16364765,16407418,16690207,17064812,17222938,17299578,1730…
Head and Neck Neoplasms	3	0.125	4.41364	0.02926	0.043472	ERCC1|GSTM1|GSTT1	2067|2944|2952	12220217,16896002,16979838,17606717,18594541,19339270,20429839,20823140,20863778,21206986,21426588,22176134,22199271,23011763,23147544,23846458,24088734,24817012,25754170,26066774|11389067,11447041,12748560,14662420,14688020,14693745,14724908,15195058,15668931,15914277,16302194,16618661,16703596,16721740,17005168,17119046,17160315,17221058,17611777,17653748,17707637,18035380,18074677,18569591,185…
Mouth Neoplasms	3	0.125	4.39367	0.0296	0.0427556	GSTM1|GSTT1|TGFB1	2944|2952|7040	11564581,12016153,12110344,12657030,14662415,14735473,15206494,16091114,16393248,16830058,17119046,17307803,17418613,17461521,18496222,18507050,18573513,18642288,18838881,19160101,19469619,19718946,19729828,19884712,19953622,20060357,20846153,20850372,20854097,21133595,21436184,21545219,21875259,22213390,22660220,22809837,23265943,23444898,23469236,23681307,23801151,23900674,24528041,25735346,261…
Glioblastoma	3	0.125	3.3951	0.05649	0.0793914	ABCC1|ABCB1|ABCG2	4363|5243|9429	19019175,20388502,22798502|12125964,18568776,18687982,19019175,19619277,19832037,22798502,22946104,24380367,26208431|12958161,19713741,20885358,22401348,24380367,24777293,25644290
Urinary Bladder Neoplasms	3	0.125	3.24749	0.06292	0.0861011	ERCC1|GSTM1|GSTT1	2067|2944|2952	15746040,16284380,16537713,17229776,19237606,19692168,20061190,20689757,20846399,21091775,21177407,22863869,26162296|8403204,11131031,11173863,11297759,11757669,11825664,12117698,12429337,12500666,12552997,14643449,15057507,15095308,15122594,15219943,15499621,15588859,15667866,15694665,15746160,15832776,16003747,16005379,16112301,16380991,16504378,16740387,17026750,17290402,17340208,17365577,1738…
Neuroblastoma	3	0.125	2.88988	0.08301	0.11068	HTT|ABCC1|SNCA	3064|4363|6622	7748555,11442349,15916486,16835690,23303669|14737110,16547352,18713069,21317832,21799180,25921289|12541013,12551928,12716427,12727333,12868068,12923682,14742448,15180968,15896322,17005870,17785456,18463503,19135032,19460457,19476547,20334438,20334701,21720016,21848810,21936000,22079575,23319586,23526723,24138030,24728187,25561023,26099628
Prostatic Neoplasms	6	0.25	1.90206	0.08521	0.110773	CYP3A4|CYP3A5|GSTM1|GSTT1|MT3|TGFB1	1576|1577|2944|2952|4504|7040	11956645,12107441,12446983,12644831,14504207,14693733,15496535,15540736,15548719,16414488,17220347,17498886,17548691,17854673,18163429,18566991,19505920,19574343,20027111,20621111,20634197,20884258,21493872,22050110,23129512,24989928,25337833|14504207,15548719,15876487,16638864,17914095,18248681,18306354,18566991,20621111,21493872,23584898,24989928|11131031,11142418,11275366,11307147,12883385,129…
Carcinoma, Hepatocellular	5	0.208333	1.87742	0.1194	0.151434	AHR|ABCC2|HSPA1A|ABCB1|TGFB1	196|1244|3303|5243|7040	8074712,11259609,12637498,16109480,17552871,19013013,19018768,19356098,21878739,23228475,23547017,24481452|11745434,12388192,18439156,19956884,20204280,23190519|12167617,15967112,16400691,19351493,19367718,20000738,22528486,25473902|1360409,10441477,11960367,15832500,16481289,16521213,16733848,17202846,17255262,17443726,17526808,19351508,19360342,19655414,19956884,19958644,20085590,20388796,20437…
Ovarian Neoplasms	4	0.166667	2.00103	0.1343	0.166276	CYP3A4|ERCC1|ABCC1|ABCB1	1576|2067|4363|5243	12142725,15901749,17925548,18309947,18496131,19064572,19076156,19127255,19143748|9360634,10675489,11753647,11936875,15688021,16819291,17314486,17925548,17961161,18024864,18081788,18640939,18683754,18756932,19035454,19064572,19203783,19574766,19786980,19832035,20651406,20728204,21165580,21355309,21496891,21971700,22203729,22261301,22266871,22329723,22331726,22609620,23632208,23817665,24403493,2446…
Neovascularization, Pathologic	3	0.125	2.22197	0.1497	0.181033	EPO|HMOX1|TGFB1	2056|3162|7040	12419827,15389732,17481772,20614229,20804540,22025882,23158995,23672497,23881169|12239590,18195184,18786476,19850937,21091076,21206978,21833623,22849380,23617628,24200599,24819505,25530680|10652271,12046078,12579267,12794244,14755254,15166495,15231647,15854667,15951295,16184401,16835828,17637743,17975134,18316602,18704924,18922939,19020727,19115199,19351925,20504320,20571871,20878063,21036908,212…
Colonic Neoplasms	3	0.125	1.86731	0.2144	0.253382	HSPA1A|ABCB1|ABCG2	3303|5243|9429	17235439,17915554,18155754,18350254,18387829,20093746|12527911,15912392,16277030,17541169,17671692,18091560,18673531,19020725,19460946,20217131,20369487,20699370,20702488,20716130,20929136,22460269,23465077,23471840,24901645,25461681,25656374,26025411,26026084|10070941,11306452,15027118,15917307,18382425,18573883,19728910,22870247,23619912,24351404,25427584,26149077
Alzheimer Disease	3	0.125	1.83902	0.221	0.255378	HMOX1|MT3|SNCA	3162|4504|6622	7778849,16399210,16887359,17601350,18597895,18841019,19246912,19522732,19785642,22549002,22776971,23939757,25218961,25501830|1464312,1873033,8039715,8751715,11994011,16387743|7568089,7601450,8248242,9750188,11173882,12124613,12558071,12722828,12900507,15109581,15132984,15522881,15541000,15840579,15863497,15917102,16037493,16081040,16651889,16947080,17387688,17408955,17955272,18329380,18335262,183…
Carcinoma, Squamous Cell	4	0.166667	1.57886	0.2434	0.275148	AHR|ERCC1|GSTM1|GSTT1	196|2067|2944|2952	11698344,12597446,17174437,19138996,19358281,19690180,22495716,23625689,25218365|12220217,15173087,15788669,16393248,16875718,16896002,17606717,18494946,18564169,18594541,19362955,19687761,20332140,20823140,21206986,21286668,21323960,21426588,21726821,22176134,22177891,22374244,22890830,23011763,23147544,23259415,23263828,23435956,23773262,23846458,24088734,24403494,24761869,24817012,25042384,251…
Inflammation	4	0.166667	1.495	0.2757	0.30503	AHR|HMOX1|HSPA1A|LCN2	196|3162|3303|3934	18483242,19538249,19941898,20044593,20064835,20171126,20511231,21316925,23037589,24302727,24905409,26005855|12222997,12397597,12649161,12927812,14525760,15184199,15833736,15875813,16100019,16117883,16234431,16309586,16783602,16804400,17211576,17541213,17667816,17964723,18576916,18640487,18689604,18774956,18786476,18787101,18981090,19122175,19586801,19676145,21389316,21502755,21598088,22200625,225…
Disease Progression	5	0.208333	1.30827	0.3326	0.360317	ERCC1|HTT|LCN2|TGFB1|HAVCR1	2067|3064|3934|7040|26762	15213713,15746040,15922480,16819291,18204222,18347182,18604718,18640939,19150580,19513514,19636001,19956886,19960344,20627363,20689757,21029695,21496891,21529986,22212909,23259415,23401439,25227663,25840756,26162296|10353249,12354289,12548366,12657678,15716522,16522639,16606912,17941857,18380890,19026253,19130884,19196932,19266143,19776381,21147489,21458571,21685499,22072510,22815947,22906125,235…
HIV Infections	3	0.125	1.35615	0.3832	0.406661	CYP3A4|CYP3A5|ABCB1	1576|1577|5243	11809184,16267764,17352764,17922881,18976975,19225447,19228205,19282874,19433561,19659438,19812066,19842932,20017669,20625352,20861742,21964586|11809184,16267764,16791115,17352764,17517050,17922881,19225447,19228205,19659438,19842932,20017669,20625352,20662624,20696882,20860463,20881953,21743379|9542318,11809184,12441809,12545080,14600574,14711599,14767809,15651752,15718846,15750390,16267764,1628…
Adenocarcinoma	4	0.166667	1.25574	0.3969	0.412776	AHR|ERCC1|ABCC1|ABCG2	196|2067|4363|9429	11698344,12203118,12597446,15917307,17140257,17200336,19358281,20032195,20453000,21996739,22273977,23229511|12643788,15788669,16609022,18386788,18430179,18478337,18494946,18505590,18623378,18823676,19194123,19297315,19332728,19362955,19543324,19574766,19687761,19822419,19850635,20003391,20003463,20332140,20354815,20453000,20817763,21029695,21360249,21720251,21726821,21940361,21956434,22110208,221…
Neoplasm Invasiveness	4	0.166667	1.10278	0.5016	0.511435	AHR|HMOX1|LCN2|TGFB1	196|3162|3934|7040	19371443,19556287,19755661,20032195,22495716,23604401,24817304,25523818|17520317,18312299,19808972,19903769,20733275,23055342,23074199,23288142,23615401,24931165,25063314,25661467,26011642|15691834,16381001,18663364,18676832,19237579,19308044,19540040,19887608,20101218,20373132,21132267,22035911,22237710,22559235,22728279,22767506,23150684,23389669,23696034,23775308,23972287,25728945,25936881,261…
Breast Neoplasms	6	0.25	1	0.5781	0.5781	AHR|CYP3A4|CYP3A5|ABCB1|TGFB1|ABCG2	196|1576|1577|5243|7040|9429	10395741,11114727,11408954,12139968,12612060,14973392,15026081,15964790,16091746,16103451,16538170,16675542,17140257,17311112,17429315,18059014,19018768,19415745,19447902,19917880,20032195,20130088,21072210,21486221,21640702,22071320,22296396,22388733,22596188,22903824,23288144,23583297,23733406,24078229,24380854,24481452,24885022,25447411,25550834,25987214|11161840,12142725,12692107,12738724,146…
