# Supplementary material for: Literature optimized integration of gene expression for organ-specific evaluation of toxicogenomics datasets
Source: PLoS One. 2019 Jan 14;14(1):e0210467. doi: 10.1371/journal.pone.0210467 (PMC6331104; doi:10.1371/journal.pone.0210467)
Supplement: S3 File — Excel file with all gene rankings (obtained by the different ranking methods) for each model system in a separate data sheet. All data sheets are ranked according to the finally chosen AR-ranking. The gene Entrez IDs and gene symbols correspond to the human annotation space. Note that this file uses compound abbreviations introduced in S2 File. (XLSX) [file pone.0210467.s006.xlsx]

## Sheet: readme
Each data sheet provides ranking of the common 12037 genes for all rank aggregation methods in one given scenario (model system).
Column	Description
Literature_liver	x means the genes is found in the literature-derived liver list
Literature_kidney	x means the genes is found in the literature-derived kidney list
Number_compounds	Number of compounds that modulated the given gene (differentially expressed gene as found by maSigPro, see Methods in main article)
Entrez_ID	Entrez ID for the given gene (the human ortholog in case of rat scenario)
Gene_symbol	Official symbol for the given gene (the human ortholog in case of rat scenario)
Gene_name	Full name of the gene
NC	Rank according to Number_compounds
RRA	Rank according to the RRA method (see Methods in main article)
MEAN	Rank according to the RRA method (see Methods in main article)
STUART	Rank according to the RRA method (see Methods in main article)
BIRRA	Rank according to the RRA method (see Methods in main article)
AR	Median of NC, RRA, MEAN, STUART, BIRRA ranks
Compounds	List of the abbreviated names of the compounds that modulated the given gene

## Sheet: human.hepatocyte
Literature_liver	Literature_kidney	Number_compounds	Entrez_ID	Gene_symbol	Gene_name	NC	RRA	MEAN	STUART	BIRRA	AR	Compounds
		23	9518	GDF15	growth differentiation factor 15	2	1	1.5	1	1	1	APAP,APL,AA,BEA,CAF,CAP,CPA,CSA,DOX,ENA,ET,HCB,IMI,IM,KC,LS,MTS,NFT,OPZ,PhB,RIF,TAA,VPA
		23	10158	PDZK1IP1	PDZK1 interacting protein 1	2	7	1.5	7	4	4	APAP,APL,AA,BEA,CAF,CAP,CPA,CSA,DOX,ENA,ET,IMI,IM,KC,LS,MTS,MCT,NFT,OPZ,PCT,PhB,RIF,VPA
		20	7378	UPP1	uridine phosphorylase 1	39	5.5	6020	5	2	5.5	APAP,APL,AA,BEA,BCT,CAF,CAP,CPA,CSA,DOX,ET,IM,KC,LS,NFT,OPZ,PhB,RIF,TAA,VPA
		20	51203	NUSAP1	nucleolar and spindle associated protein 1	39	2	6020	2	6	6	APAP,APL,AA,CAF,CAP,CPA,CSA,ENA,EME,ET,IM,KC,LS,MCT,NFT,OPZ,NPAA,PhB,RIF,TAA
		21	5105	PCK1	phosphoenolpyruvate carboxykinase 1 (soluble)	17	10	6020	11	10	11	APAP,APL,AA,BEA,CAF,CAP,CFB,CPA,CSA,EE,ET,IM,KC,LS,MTS,NFT,OPZ,PhB,RIF,TAA,VPA
		22	1643	DDB2	damage-specific DNA binding protein 2, 48kDa	7.5	21	6020	15	5	15	APAP,APL,AA,BEA,CAF,CAP,CPA,CSA,DOX,ENA,EE,ET,IM,KC,LS,NFT,OPZ,PCT,NPAA,PhB,RIF,VPA
		18	11167	FSTL1	follistatin-like 1	151	8	6020	6	17	17	APAP,AA,BEA,CAF,CAP,CFB,CPA,CSA,DOX,ET,KC,LS,NFT,OPZ,PhB,RIF,TAA,VPA
		21	6514	SLC2A2	solute carrier family 2 (facilitated glucose transporter), member 2	17	17	6020	9	11	17	APAP,AA,BEA,CAF,CAP,CSA,DOX,ENA,ET,IMI,IM,KC,LS,NFT,OPZ,PCT,NPAA,PhB,RIF,TAA,VPA
x		20	7298	TYMS	thymidylate synthetase	39	18	6020	17	9	18	APAP,AA,BEA,CAF,CAP,CSA,DOX,ENA,ET,HCB,IMI,IM,KC,LS,NFT,OPZ,NPAA,PhB,RIF,VPA
x	x	19	3162	HMOX1	heme oxygenase (decycling) 1	86	5.5	6020	4	19	19	APAP,APL,AA,BEA,CAF,CAP,CPA,CSA,DOX,ENA,ET,IMI,KC,LS,NFT,OPZ,NPAA,PhB,VPA
		19	9709	HERPUD1	homocysteine-inducible, endoplasmic reticulum stress-inducible, ubiquitin-like domain member 1	86	13.5	6020	21	21	21	APAP,APL,AA,BEA,CAF,CAP,CPA,CSA,DOX,ENA,ET,IM,KC,LS,NFT,OPZ,PCT,PhB,VPA
		21	11130	ZWINT	ZW10 interacting kinetochore protein	17	26.5	6020	22	20	22	APAP,AA,BEA,CAF,CAP,CPX,CSA,DOX,ENA,ET,IM,KC,LS,NFT,OPZ,PCT,NPAA,PhB,RIF,TAA,VPA
		20	1153	CIRBP	cold inducible RNA binding protein	39	9	6020	12	24	24	APAP,ACZ,APL,AA,BEA,CAF,CAP,CPA,CSA,DOX,ENA,ET,IM,KC,LS,OPZ,PCT,PhB,TAA,VPA
		18	3294	HSD17B2	hydroxysteroid (17-beta) dehydrogenase 2	151	15.5	6020	24	16	24	APAP,AA,BEA,CAF,CAP,DOX,ET,HCB,IM,KC,LS,NFT,OPZ,PCT,NPAA,PhB,RIF,VPA
		20	57016	AKR1B10	aldo-keto reductase family 1, member B10 (aldose reductase)	39	13.5	6020	10	25	25	APAP,ACZ,AA,CAF,CPA,CSA,DOX,ENA,IM,KC,LS,MTS,NFT,OPZ,PCT,NPAA,PhB,RIF,TAA,VPA
		19	55872	PBK	PDZ binding kinase	86	11	6020	13	26	26	APAP,ACZ,AA,CAF,CAP,CSA,DOX,ENA,ET,IM,KC,LS,NFT,OPZ,PCT,NPAA,PhB,RIF,VPA
		20	991	CDC20	cell division cycle 20	39	25	6020	26	18	26	APAP,AA,BEA,CAF,CAP,CPA,CSA,DOX,ENA,ET,IMI,IM,KC,LS,NFT,OPZ,NPAA,PhB,RIF,VPA
		20	3880	KRT19	keratin 19, type I	39	22	6020	27	22	27	APAP,AA,BEA,CAF,CAP,CPA,CSA,DOX,ET,IMI,IM,KC,LS,MTS,NFT,OPZ,NPAA,PhB,TAA,VPA
		19	983	CDK1	cyclin-dependent kinase 1	86	23.5	6020	29	3	29	APAP,APL,AA,BEA,CAF,CAP,CSA,DOX,ENA,ET,IM,KC,LS,NFT,OPZ,NPAA,PhB,RIF,VPA
		20	11065	UBE2C	ubiquitin-conjugating enzyme E2C	39	19	6020	20	30	30	APAP,ACZ,AA,CAF,CAP,CPA,CSA,DOX,ENA,ET,IMI,KC,LS,NFT,OPZ,PCT,NPAA,PhB,RIF,VPA
		20	9768	KIAA0101	KIAA0101	39	26.5	6020	32	13	32	APAP,AA,CAF,CAP,CPA,CSA,DOX,ENA,ET,IMI,IM,KC,LS,NFT,OPZ,NPAA,PhB,RIF,TAA,VPA
		17	3960	LGALS4	lectin, galactoside-binding, soluble, 4	241	12	6020	14	34	34	APAP,AA,BEA,CFB,CSA,DOX,ENA,ET,HCB,IM,KC,LS,NFT,OPZ,NPAA,PhB,VPA
		19	6520	SLC3A2	solute carrier family 3 (amino acid transporter heavy chain), member 2	86	31	6020	34	7	34	APAP,APL,AA,BEA,CAP,CPA,CSA,DOX,ENA,ET,IM,KC,LS,NFT,OPZ,NPAA,PhB,RIF,VPA
		17	9615	GDA	guanine deaminase	241	20	6020	35	27	35	APAP,APL,AA,BEA,CAF,CAP,CSA,DOX,ET,KC,LS,NFT,OPZ,NPAA,PhB,RIF,VPA
		19	7153	TOP2A	topoisomerase (DNA) II alpha 170kDa	86	23.5	6020	16	35	35	APAP,APL,AA,CAF,CAP,CPA,CSA,DOX,ENA,ET,KC,LS,MTS,NFT,OPZ,PCT,NPAA,PhB,VPA
		18	81610	FAM83D	family with sequence similarity 83, member D	151	36	6020	23	15	36	APAP,APL,AA,BEA,CFB,CPA,CSA,DOX,ET,IM,KC,LS,NFT,OPZ,NPAA,PhB,RIF,VPA
		19	9787	DLGAP5	discs, large (Drosophila) homolog-associated protein 5	86	36	6020	36	33	36	APAP,AA,BEA,CAF,CAP,CPA,CSA,DOX,ENA,ET,KC,LS,NFT,OPZ,PCT,NPAA,PhB,RIF,VPA
		20	2934	GSN	gelsolin	39	28	6020	37	23	37	APAP,APL,AA,BEA,CAP,CSA,DOX,ENA,ET,IMI,IM,KC,LS,MTS,NFT,OPZ,NPAA,PhB,RIF,VPA
		20	123	PLIN2	perilipin 2	39	3.5	6020	3	49	39	APAP,ACZ,APL,AA,CFB,CSA,DOX,ENA,EE,ET,IMI,IM,KC,LS,MTS,NFT,OPZ,NPAA,PhB,VPA
		19	79710	MORC4	MORC family CW-type zinc finger 4	86	33	6020	39	8	39	APAP,APL,AA,BEA,CAF,CAP,CSA,DOX,ENA,ET,IM,KC,LS,NFT,OPZ,NPAA,PhB,RIF,VPA
		20	55553	SOX6	SRY (sex determining region Y)-box 6	39	34	6020	41	37	39	APAP,APL,AA,BEA,CAF,CAP,CFB,CPA,DOX,ENA,ET,IM,KC,LS,MTS,NFT,OPZ,PhB,RIF,VPA
		20	7104	TM4SF4	transmembrane 4 L six family member 4	39	36	6020	18	81	39	APAP,AA,BEA,CAF,CAP,CSA,DOX,ENA,EME,ET,IMI,KC,LS,MTS,NFT,OPZ,PCT,NPAA,PhB,VPA
		18	9232	PTTG1	pituitary tumor-transforming 1	151	39	6020	31	12	39	APAP,APL,AA,BEA,CAF,CPA,CSA,DOX,ET,IM,KC,LS,NFT,OPZ,NPAA,PhB,RIF,VPA
		18	957	ENTPD5	ectonucleoside triphosphate diphosphohydrolase 5	151	42	6020	40	38	42	APAP,AA,BEA,CAF,CAP,CPA,ENA,ET,HCB,IM,LS,MTS,NFT,OPZ,PhB,RIF,TAA,VPA
		18	22949	PTGR1	prostaglandin reductase 1	151	30	6020	33	43	43	APAP,AA,BEA,BCT,CAF,CAP,CFB,DOX,ENA,HCB,IM,LS,NFT,OPZ,PhB,RIF,TAA,VPA
		19	7296	TXNRD1	thioredoxin reductase 1	86	40	6020	44	14	44	APAP,AA,CAP,CPA,CSA,DOX,ENA,ET,IM,KC,LS,MTS,NFT,OPZ,NPAA,PhB,RIF,TAA,VPA
x		17	1571	CYP2E1	cytochrome P450, family 2, subfamily E, polypeptide 1	241	3.5	6020	8	45	45	APAP,APL,AA,CAF,CAP,CPA,DOX,ENA,ET,LS,MTS,NFT,OPZ,NPAA,PhB,RIF,TAA
		22	79054	TRPM8	transient receptor potential cation channel, subfamily M, member 8	7.5	60	6020	43	47	47	APAP,ACZ,APL,AA,CAF,CAP,CPA,CSA,DOX,ENA,ET,IM,KC,LS,MTS,NFT,OPZ,PCT,NPAA,PhB,RIF,VPA
		19	6372	CXCL6	chemokine (C-X-C motif) ligand 6	86	32	6020	30	48	48	APAP,ACZ,AA,CAF,CPA,CSA,DOX,ENA,ET,IMI,IM,KC,LS,MTS,NFT,OPZ,PhB,RIF,VPA
		20	84365	NIFK	nucleolar protein interacting with the FHA domain of MKI67	39	48	6020	38	59	48	APAP,APL,AA,BEA,BCT,CAF,CAP,CPA,CSA,DOX,HCB,IM,KC,LS,NFT,OPZ,PCT,RIF,TAA,VPA
		20	6999	TDO2	tryptophan 2,3-dioxygenase	39	49	6020	50	70	50	APAP,APL,AA,BEA,CAP,CPA,CSA,DOX,ENA,EME,ET,IM,KC,LS,MTS,NFT,OPZ,PhB,TAA,VPA
		17	8334	HIST1H2AC	histone cluster 1, H2ac	241	41	6020	51	42	51	APAP,AA,BEA,CAF,CAP,CPA,CSA,DOX,ET,KC,LS,NFT,OPZ,PCT,PhB,TAA,VPA
		19	5166	PDK4	pyruvate dehydrogenase kinase, isozyme 4	86	51	6020	54	39	54	APAP,APL,AA,CAF,CAP,CFB,CPA,ET,IM,KC,LS,MTS,NFT,OPZ,NPAA,PhB,RIF,TAA,VPA
		17	9055	PRC1	protein regulator of cytokinesis 1	241	45	6020	56	36	56	APAP,AA,BEA,CAF,CAP,CSA,DOX,ENA,ET,KC,LS,NFT,OPZ,NPAA,PhB,RIF,VPA
		17	890	CCNA2	cyclin A2	241	53	6020	52	58	58	APAP,ACZ,APL,AA,CAF,CAP,CSA,DOX,ENA,ET,KC,LS,NFT,OPZ,NPAA,PhB,VPA
		19	3242	HPD	4-hydroxyphenylpyruvate dioxygenase	86	58	6020	42	31	58	APAP,AA,BEA,CAF,CAP,CPX,CSA,DOX,ET,IM,KC,LS,MTS,NFT,OPZ,NPAA,PhB,RIF,VPA
		21	7185	TRAF1	TNF receptor-associated factor 1	17	57	6020	59	73	59	APAP,AA,CAF,CAP,CFB,CPA,CSA,DOX,ENA,ET,HCB,IMI,IM,KC,LS,MTS,NFT,OPZ,PhB,TAA,VPA
		17	10112	KIF20A	kinesin family member 20A	241	50	6020	62	46	62	APAP,AA,BEA,CAF,CPA,CSA,DOX,ET,IM,KC,LS,NFT,OPZ,PCT,NPAA,PhB,VPA
		18	3034	HAL	histidine ammonia-lyase	151	62	6020	53	60	62	APAP,AA,BEA,CAF,CAP,CFB,CSA,DOX,ENA,ET,KC,LS,MTS,NFT,OPZ,NPAA,PhB,RIF
		16	25840	METTL7A	methyltransferase like 7A	363.5	59	6020	55	63	63	APAP,AA,BEA,CAF,CAP,CPA,CSA,DOX,ENA,IM,LS,NFT,OPZ,PhB,TAA,VPA
		20	467	ATF3	activating transcription factor 3	39	67	6020	57	74	67	APAP,APL,AA,BEA,CAF,CAP,CSA,DOX,ENA,ET,IM,KC,LS,NFT,OPZ,NPAA,PhB,RIF,TAA,VPA
		18	2180	ACSL1	acyl-CoA synthetase long-chain family member 1	151	63.5	6020	64	68	68	APAP,AA,CFB,CPA,CSA,ENA,ET,HCB,IM,KC,MTS,NFT,OPZ,NPAA,PhB,RIF,TAA,VPA
		17	4128	MAOA	monoamine oxidase A	241	43.5	6020	45	69	69	APAP,AA,BBZ,BEA,CAP,CPA,CSA,DOX,ENA,KC,LS,NFT,OPZ,PCT,PhB,RIF,VPA
		17	891	CCNB1	cyclin B1	241	69	6020	68	56	69	APAP,AA,BEA,CAP,CPA,CSA,DOX,ET,HCB,KC,LS,NFT,OPZ,NPAA,PhB,RIF,VPA
		21	6519	SLC3A1	solute carrier family 3 (amino acid transporter heavy chain), member 1	17	71	6020	74	50	71	APAP,AA,BEA,CAF,CAP,CPA,CSA,DOX,ET,HCB,IM,KC,LS,MTS,NFT,OPZ,PCT,NPAA,PhB,RIF,VPA
		17	1582	CYP8B1	cytochrome P450, family 8, subfamily B, polypeptide 1	241	55	6020	73	55	73	APAP,AA,BEA,CAF,CAP,CFB,CSA,ET,IM,KC,LS,MTS,NFT,OPZ,PhB,RIF,VPA
		18	140809	SRXN1	sulfiredoxin 1	151	74	6020	72	29	74	APAP,AA,BEA,CAF,CPA,CSA,DOX,ENA,ET,IM,KC,LS,NFT,OPZ,PhB,RIF,TAA,VPA
		20	29995	LMCD1	LIM and cysteine-rich domains 1	39	74	6020	69	308	74	APL,AA,BEA,CAF,CAP,CPA,CSA,DOX,ENA,ET,IMI,KC,LS,MTS,NFT,NPAA,PhB,RIF,TAA,VPA
		20	468	ATF4	activating transcription factor 4	39	85	6020	75	57	75	APAP,APL,AA,BEA,CAF,CAP,CPA,CSA,DOX,ENA,ET,IM,KC,LS,NFT,OPZ,PhB,RIF,TAA,VPA
		18	55635	DEPDC1	DEP domain containing 1	151	76	6020	58	64	76	APAP,APL,AA,BEA,CAF,CAP,CPX,CPA,CSA,DOX,ENA,ET,KC,LS,NFT,OPZ,PhB,VPA
		18	4837	NNMT	nicotinamide N-methyltransferase	151	61	6020	66	77	77	APAP,AA,BEA,CAF,CAP,DOX,ENA,ET,IMI,KC,LS,NFT,OPZ,NPAA,PhB,RIF,TAA,VPA
		15	91663	MYADM	myeloid-associated differentiation marker	527	52	6020	65	78	78	AA,BEA,CPA,CSA,DOX,EE,ET,IM,KC,LS,NFT,OPZ,PhB,RIF,VPA
		22	27244	SESN1	sestrin 1	7.5	78.5	6020	76	82	78.5	APAP,APL,AA,BEA,CAF,CAP,CPA,CSA,DOX,ENA,ET,HCB,IM,KC,LS,NFT,OPZ,PCT,NPAA,PhB,RIF,VPA
		17	3161	HMMR	hyaluronan-mediated motility receptor (RHAMM)	241	43.5	6020	28	79	79	APAP,ACZ,AA,CAF,CPA,CSA,DOX,ENA,ET,KC,LS,NFT,OPZ,PCT,NPAA,PhB,VPA
		23	54541	DDIT4	DNA-damage-inducible transcript 4	2	78.5	6020	79	149	79	APAP,ACZ,APL,AA,CAF,CAP,CPA,CSA,DOX,ENA,ET,HCB,IM,KC,LS,MTS,NFT,OPZ,PCT,NPAA,PhB,RIF,VPA
		19	10170	DHRS9	dehydrogenase/reductase (SDR family) member 9	86	29	6020	19	80	80	APAP,AA,BEA,CAF,CAP,CFB,CSA,DOX,ENA,EME,ET,KC,LS,MTS,NFT,PhB,RIF,TAA,VPA
		17	2920	CXCL2	chemokine (C-X-C motif) ligand 2	241	81	6020	71	52	81	APAP,AA,CAF,CPA,DOX,ENA,ET,IMI,IM,KC,LS,MTS,NFT,OPZ,PhB,RIF,VPA
		17	7414	VCL	vinculin	241	72	6020	70	85	85	APAP,AA,CAF,CAP,CFB,CPA,CSA,DOX,ET,KC,MTS,NFT,OPZ,NPAA,PhB,RIF,VPA
		19	1491	CTH	cystathionine gamma-lyase	86	47	6020	49	100	86	APAP,AA,BBZ,CAF,CAP,CPX,CPA,CSA,DOX,ET,HCB,IM,KC,NFT,OPZ,PCT,PhB,RIF,VPA
		19	558	AXL	AXL receptor tyrosine kinase	86	63.5	6020	110	66	86	APAP,AA,BEA,CAF,CAP,CPA,CSA,DOX,ENA,ET,IM,KC,LS,NFT,OPZ,NPAA,PhB,TAA,VPA
		19	5236	PGM1	phosphoglucomutase 1	86	74	6020	88	44	86	APAP,APL,AA,BEA,CAF,CAP,CSA,DOX,ET,HCB,IM,KC,LS,MTS,NFT,OPZ,NPAA,PhB,VPA
		20	83729	INHBE	inhibin, beta E	39	77	6020	86	216	86	APAP,APL,AA,BEA,CAF,CAP,CSA,DOX,ENA,ET,HCB,IM,KC,LS,NFT,OPZ,NPAA,PhB,RIF,VPA
		19	54931	TRMT10C	tRNA methyltransferase 10 homolog C (S. cerevisiae)	86	82	6020	78	117	86	APAP,ACZ,APL,AA,BEA,CAF,CAP,CPA,CSA,DOX,ENA,ET,KC,LS,NFT,OPZ,NPAA,PhB,TAA
		19	2752	GLUL	glutamate-ammonia ligase	86	83	6020	117	51	86	APAP,AA,BEA,CAF,CAP,CSA,DOX,ET,IM,KC,LS,MTS,NFT,OPZ,NPAA,PhB,RIF,TAA,VPA
		18	51768	TM7SF3	transmembrane 7 superfamily member 3	151	86	6020	83	40	86	APAP,APL,AA,CAF,CPA,DOX,ENA,EE,ET,IM,KC,LS,NFT,OPZ,NPAA,PhB,RIF,VPA
		19	1164	CKS2	CDC28 protein kinase regulatory subunit 2	86	92	6020	85	32	86	APAP,AA,BEA,CAF,CAP,CPA,CSA,ENA,ET,IM,KC,LS,NFT,OPZ,NPAA,PhB,RIF,TAA,VPA
		22	9592	IER2	immediate early response 2	7.5	87	6020	63	154	87	APAP,ACZ,APL,AA,BEA,CAF,CAP,CPA,CSA,DOX,ENA,ET,IM,KC,LS,MTS,NFT,OPZ,PCT,PhB,RIF,VPA
		18	148738	HFE2	hemochromatosis type 2 (juvenile)	151	88	6020	60	54	88	APAP,APL,AA,CAP,CPA,CSA,ENA,ET,KC,LS,MTS,NFT,OPZ,PCT,PhB,RIF,TAA,VPA
		14	134147	CMBL	carboxymethylenebutenolidase homolog (Pseudomonas)	755	80	6020	89	84	89	APAP,AA,CAP,DOX,ENA,ET,IM,KC,LS,MTS,NFT,OPZ,PhB,VPA
		19	3397	ID1	inhibitor of DNA binding 1, dominant negative helix-loop-helix protein	86	90	6020	61	175	90	APAP,ACZ,APL,AA,BEA,CAF,CAP,CSA,DOX,ET,IMI,KC,LS,NFT,OPZ,PCT,PhB,RIF,VPA
		16	3017	HIST1H2BD	histone cluster 1, H2bd	363.5	68	6020	91	62	91	APAP,APL,AA,BEA,CAF,CPA,DOX,ENA,ET,IM,KC,LS,NFT,OPZ,TAA,VPA
		16	2731	GLDC	glycine dehydrogenase (decarboxylating)	363.5	46	6020	46	93	93	APAP,AA,BEA,CAF,CAP,CSA,DOX,ENA,ET,IMI,KC,LS,NFT,OPZ,RIF,VPA
		22	51514	DTL	denticleless E3 ubiquitin protein ligase homolog (Drosophila)	7.5	95	6020	87	136	95	APAP,ACZ,APL,AA,BBZ,BEA,CAF,CAP,CPA,CSA,DOX,ENA,ET,HCB,KC,LS,NFT,OPZ,PhB,RIF,TAA,VPA
		15	259266	ASPM	asp (abnormal spindle) homolog, microcephaly associated (Drosophila)	527	65.5	6020	93	96	96	APAP,AA,BEA,CAF,CSA,DOX,ET,KC,LS,NFT,OPZ,PCT,NPAA,PhB,VPA
		19	5493	PPL	periplakin	86	89	6020	100	327	100	APAP,APL,BEA,CAF,CAP,CFB,CPA,DOX,ENA,EE,ET,IM,LS,MTS,NFT,PCT,NPAA,PhB,RIF
		18	1719	DHFR	dihydrofolate reductase	151	98.5	6020	102	28	102	APAP,AA,BEA,CAF,CAP,CSA,DOX,ENA,ET,IM,KC,LS,NFT,OPZ,NPAA,PhB,RIF,VPA
		18	27286	SRPX2	sushi-repeat containing protein, X-linked 2	151	56	6020	81	104	104	APAP,APL,AA,BBZ,BEA,CAF,CPX,CSA,DOX,ENA,KC,LS,NFT,OPZ,PCT,PhB,TAA,VPA
		17	3248	HPGD	hydroxyprostaglandin dehydrogenase 15-(NAD)	241	104	6020	96	75	104	APAP,ACZ,AA,BEA,CAF,CAP,DOX,ENA,ET,IM,KC,LS,NFT,OPZ,PhB,TAA,VPA
		17	383	ARG1	arginase 1	241	105	6020	94	98	105	APAP,AA,BEA,CAF,CAP,CPA,CSA,DOX,ENA,ET,IM,LS,NFT,OPZ,PhB,RIF,VPA
		18	79022	TMEM106C	transmembrane protein 106C	151	103	6020	107	90	107	APAP,AA,BBZ,BEA,CAF,CAP,CSA,ET,IM,KC,LS,NFT,OPZ,NPAA,PhB,RIF,TAA,VPA
		19	7763	ZFAND5	zinc finger, AN1-type domain 5	86	107.5	6020	116	76	107.5	APAP,APL,AA,BEA,CAF,CAP,CPA,CSA,DOX,ENA,ET,IM,KC,LS,NFT,OPZ,PhB,RIF,VPA
		19	9319	TRIP13	thyroid hormone receptor interactor 13	86	111	6020	109	94	109	APAP,APL,AA,CAF,CAP,CPX,CSA,ENA,ET,IM,KC,LS,NFT,OPZ,NPAA,PhB,RIF,TAA,VPA
x		20	3856	KRT8	keratin 8, type II	39	135	6020	112	67	112	APAP,AA,BEA,CAF,CAP,CPA,CSA,DOX,ENA,ET,IM,KC,LS,NFT,OPZ,PCT,NPAA,PhB,RIF,VPA
		14	197	AHSG	alpha-2-HS-glycoprotein	755	101	6020	113	86	113	APAP,AA,CAP,DOX,ET,IM,KC,LS,MTS,NFT,OPZ,PhB,RIF,VPA
		18	1647	GADD45A	growth arrest and DNA-damage-inducible, alpha	151	113	6020	77	53	113	APAP,APL,AA,BEA,CPA,CSA,DOX,ENA,ET,IM,KC,LS,MTS,NFT,OPZ,PhB,TAA,VPA
		19	8061	FOSL1	FOS-like antigen 1	86	114	6020	129	41	114	APAP,AA,BEA,CAF,CAP,CSA,DOX,ENA,ET,IM,KC,LS,NFT,OPZ,NPAA,PhB,RIF,TAA,VPA
		22	6236	RRAD	Ras-related associated with diabetes	7.5	115	6020	67	203	115	APAP,APL,AA,BEA,CAF,CPA,CSA,DOX,ENA,EE,ET,IMI,IM,KC,LS,NFT,OPZ,PCT,NPAA,RIF,TAA,VPA
		17	7083	TK1	thymidine kinase 1, soluble	241	116.5	6020	84	87	116.5	APAP,AA,BBZ,CAF,CAP,CSA,DOX,ENA,ET,KC,LS,NFT,OPZ,NPAA,PhB,RIF,VPA
		19	1019	CDK4	cyclin-dependent kinase 4	86	130	6020	118	95	118	APAP,APL,AA,CAF,CAP,CSA,DOX,ENA,ET,IMI,IM,KC,LS,NFT,OPZ,NPAA,RIF,TAA,VPA
		16	5874	RAB27B	RAB27B, member RAS oncogene family	363.5	111	6020	119	114	119	APAP,AA,BEA,CAF,CSA,DOX,ENA,ET,IM,KC,LS,NFT,OPZ,NPAA,PhB,VPA
		16	4616	GADD45B	growth arrest and DNA-damage-inducible, beta	363.5	65.5	6020	80	123	123	APAP,APL,AA,BEA,CAF,CPA,ENA,ET,IMI,IM,KC,MTS,NFT,OPZ,RIF,TAA
		18	1644	DDC	dopa decarboxylase (aromatic L-amino acid decarboxylase)	151	116.5	6020	123	72	123	APAP,APL,AA,BEA,CAF,CSA,DOX,ENA,ET,IM,KC,LS,NFT,OPZ,PCT,NPAA,PhB,VPA
		16	1373	CPS1	carbamoyl-phosphate synthase 1, mitochondrial	363.5	125	6020	126	112	126	APAP,AA,BEA,CAF,CAP,CFB,CSA,DOX,ENA,ET,IM,KC,LS,NFT,OPZ,VPA
		18	5570	PKIB	protein kinase (cAMP-dependent, catalytic) inhibitor beta	151	126	6020	125	108	126	APAP,AA,BEA,CAF,CAP,CSA,DOX,ET,IMI,IM,KC,LS,NFT,OPZ,NPAA,PhB,TAA,VPA
		18	493	ATP2B4	ATPase, Ca++ transporting, plasma membrane 4	151	123	6020	124	127	127	APAP,APL,AA,BEA,CAF,CAP,CFB,CSA,DOX,ENA,ET,IM,KC,LS,OPZ,NPAA,PhB,VPA
		16	3081	HGD	homogentisate 1,2-dioxygenase	363.5	127	6020	108	101	127	APAP,AA,BEA,CAF,CAP,CPA,DOX,ENA,ET,KC,NFT,OPZ,NPAA,RIF,TAA,VPA
		13	3669	ISG20	interferon stimulated exonuclease gene 20kDa	1037	38	6020	48	129	129	APAP,AA,BBZ,BEA,CAP,DOX,ET,KC,LS,NFT,OPZ,PhB,VPA
		17	119467	CLRN3	clarin 3	241	121	6020	95	130	130	APAP,AA,BEA,CAF,CAP,CFB,CSA,DOX,ET,IM,KC,LS,MTS,NFT,OPZ,RIF,VPA
		20	84275	SLC25A33	solute carrier family 25 (pyrimidine nucleotide carrier), member 33	39	148.5	6020	130	122	130	APAP,APL,AA,CAF,CFB,CPA,CSA,DOX,ENA,ET,IM,KC,MTS,NFT,OPZ,NPAA,PhB,RIF,TAA,VPA
		19	4189	DNAJB9	DnaJ (Hsp40) homolog, subfamily B, member 9	86	129	6020	131	234	131	APAP,APL,AA,CAF,CAP,CFB,CSA,ENA,EE,ET,IM,KC,LS,NFT,OPZ,PCT,PhB,TAA,VPA
		19	211	ALAS1	5'-aminolevulinate synthase 1	86	131	6020	156	111	131	APAP,AA,BEA,CAF,CFB,CPA,CSA,DOX,ET,HCB,IM,KC,LS,NFT,OPZ,PCT,PhB,RIF,VPA
		18	3855	KRT7	keratin 7, type II	151	91	6020	92	132	132	APAP,AA,BEA,BCT,CAF,CAP,CPA,DOX,ENA,ET,KC,LS,NFT,OPZ,PCT,NPAA,PhB,VPA
		20	29128	UHRF1	ubiquitin-like with PHD and ring finger domains 1	39	111	6020	140	133	133	APAP,APL,AA,BEA,CAF,CAP,CSA,DOX,ENA,ET,IM,KC,LS,NFT,OPZ,PCT,NPAA,PhB,TAA,VPA
		15	788	SLC25A20	solute carrier family 25 (carnitine/acylcarnitine translocase), member 20	527	84	6020	103	134	134	APAP,AA,CAF,CAP,CFB,CSA,DOX,ENA,ET,KC,LS,NFT,OPZ,NPAA,RIF
		19	7779	SLC30A1	solute carrier family 30 (zinc transporter), member 1	86	137	6020	186	120	137	APAP,APL,AA,BEA,CAF,CAP,CSA,DOX,ENA,ET,IM,LS,NFT,OPZ,NPAA,PhB,RIF,TAA,VPA
		16	4259	MGST3	microsomal glutathione S-transferase 3	363.5	96	6020	98	138	138	APL,AA,BEA,CAP,CFB,CSA,ENA,ET,HCB,IM,KC,LS,OPZ,NPAA,PhB,VPA
		20	4171	MCM2	minichromosome maintenance complex component 2	39	138	6020	127	209	138	APAP,APL,BEA,CAF,CAP,CPA,CSA,DOX,ENA,ET,IM,KC,LS,NFT,OPZ,PCT,PhB,RIF,TAA,VPA
		15	10351	ABCA8	ATP-binding cassette, sub-family A (ABC1), member 8	527	107.5	6020	139	65	139	APAP,APL,AA,BEA,CAF,CAP,DOX,ET,IM,KC,LS,NFT,OPZ,PhB,VPA
		18	9601	PDIA4	protein disulfide isomerase family A, member 4	151	140	6020	137	107	140	APAP,APL,AA,BEA,CAF,CPX,CPA,CSA,ET,IM,KC,LS,NFT,OPZ,PCT,PhB,TAA,VPA
		19	858	CAV2	caveolin 2	86	100	6020	143	298	143	APAP,AA,CAP,CFB,CPA,CSA,EE,ET,HCB,IM,KC,NFT,OPZ,PCT,NPAA,PhB,RIF,TAA,VPA
		17	9861	PSMD6	proteasome (prosome, macropain) 26S subunit, non-ATPase, 6	241	143	6020	136	105	143	APAP,AA,BEA,CAF,CSA,ENA,EE,HCB,IM,KC,LS,NFT,OPZ,NPAA,PhB,TAA,VPA
		22	11259	FILIP1L	filamin A interacting protein 1-like	7.5	106	6020	144	716	144	APAP,APL,AA,BBZ,CAF,CAP,CPA,CSA,DOX,ENA,ET,IM,KC,LS,MTS,NFT,OPZ,PCT,NPAA,PhB,TAA,VPA
		19	9775	EIF4A3	eukaryotic translation initiation factor 4A3	86	132	6020	155	145	145	APAP,APL,AA,BEA,CAF,CAP,CPA,CSA,DOX,ENA,ET,IM,KC,LS,NFT,OPZ,PCT,TAA,VPA
		19	5889	RAD51C	RAD51 paralog C	86	145	6020	147	83	145	APAP,APL,AA,BEA,CAF,CAP,CSA,DOX,ENA,ET,IM,KC,LS,NFT,OPZ,NPAA,PhB,RIF,VPA
		19	79682	CENPU	centromere protein U	86	212	6020	146	146	146	APAP,APL,AA,BEA,CAF,CAP,CPA,CSA,DOX,ENA,ET,KC,LS,NFT,OPZ,PCT,NPAA,PhB,VPA
		14	307	ANXA4	annexin A4	755	70	6020	90	147	147	APAP,AA,CAF,CSA,ENA,ET,HCB,IM,LS,MTS,NFT,OPZ,NPAA,VPA
		15	2158	F9	coagulation factor IX	527	93	6020	115	150	150	APAP,AA,CAF,CAP,DOX,ENA,EE,ET,IM,KC,LS,MTS,NFT,OPZ,VPA
		18	29107	NXT1	nuclear transport factor 2-like export factor 1	151	118	6020	134	167	151	APAP,APL,AA,BEA,BCT,CAF,CAP,CPA,CSA,DOX,ET,LS,NFT,OPZ,NPAA,RIF,TAA,VPA
		18	3638	INSIG1	insulin induced gene 1	151	147	6020	159	148	151	APAP,APL,AA,BEA,CAF,CPA,CSA,IMI,IM,KC,LS,NFT,OPZ,NPAA,PhB,RIF,TAA,VPA
		18	25976	TIPARP	TCDD-inducible poly(ADP-ribose) polymerase	151	155.5	6020	104	142	151	APAP,APL,AA,BEA,DOX,ENA,ET,HCB,KC,LS,MTS,NFT,OPZ,NPAA,PhB,RIF,TAA,VPA
		18	1466	CSRP2	cysteine and glycine-rich protein 2	151	158	6020	141	61	151	APAP,APL,AA,BEA,CAF,CSA,DOX,ET,IM,KC,LS,NFT,OPZ,NPAA,PhB,RIF,TAA,VPA
		18	8876	VNN1	vanin 1	151	173	6020	151	113	151	APAP,APL,AA,BEA,CAF,CAP,CFB,ET,HCB,IM,KC,LS,NFT,OPZ,NPAA,RIF,TAA,VPA
		19	4609	MYC	v-myc avian myelocytomatosis viral oncogene homolog	86	151	6020	152	152	152	APAP,ACZ,APL,AA,BEA,CAP,CSA,DOX,ENA,ET,IM,KC,LS,NFT,OPZ,NPAA,PhB,TAA,VPA
		20	729	C6	complement component 6	39	153	6020	154	364	154	APAP,APL,AA,BEA,CAF,CAP,CFB,CPA,DOX,ET,IM,KC,LS,MCT,NFT,OPZ,PCT,PhB,RIF,TAA
		18	90637	ZFAND2A	zinc finger, AN1-type domain 2A	151	163	6020	138	155	155	APAP,AA,BEA,CAF,CFB,CSA,DOX,ET,HCB,IM,KC,LS,MTS,NFT,OPZ,PhB,RIF,VPA
		19	51129	ANGPTL4	angiopoietin-like 4	86	155.5	6020	114	255	155.5	APAP,BEA,CAF,CAP,CFB,CSA,DOX,ENA,ET,IMI,IM,KC,LS,NFT,OPZ,NPAA,PhB,RIF,VPA
		14	54663	WDR74	WD repeat domain 74	755	141	6020	158	139	158	APAP,ACZ,APL,AA,BEA,DOX,ET,IM,KC,LS,NFT,OPZ,TAA,VPA
		15	25983	NGDN	neuroguidin, EIF4E binding protein	527	97	6020	101	159	159	APAP,APL,AA,BEA,CAF,CAP,DOX,EE,ET,IMI,LS,NFT,OPZ,PhB,VPA
		16	64764	CREB3L2	cAMP responsive element binding protein 3-like 2	363.5	160	6020	132	109	160	APAP,APL,AA,BEA,CSA,DOX,EME,ET,HCB,IM,KC,LS,NFT,OPZ,RIF,VPA
		16	3158	HMGCS2	3-hydroxy-3-methylglutaryl-CoA synthase 2 (mitochondrial)	363.5	94	6020	111	161	161	APAP,APL,AA,CAF,CAP,CFB,CPA,CSA,DOX,ENA,NFT,OPZ,PhB,RIF,TAA,VPA
		19	59	ACTA2	actin, alpha 2, smooth muscle, aorta	86	185	6020	163	88	163	APAP,APL,AA,BEA,CAF,CAP,CSA,ET,IMI,IM,KC,LS,NFT,OPZ,NPAA,PhB,RIF,TAA,VPA
		19	1906	EDN1	endothelin 1	86	128	6020	164	322	164	APAP,AA,BEA,CAF,CAP,CPX,CPA,DOX,ENA,ET,IMI,IM,KC,LS,OPZ,PCT,NPAA,PhB,VPA
		16	6790	AURKA	aurora kinase A	363.5	164	6020	150	89	164	APAP,AA,CAF,CPA,CSA,DOX,ET,IM,KC,LS,NFT,OPZ,NPAA,PhB,RIF,VPA
		14	54988	ACSM5	acyl-CoA synthetase medium-chain family member 5	755	133	6020	149	171	171	APAP,APL,AA,BEA,CAF,CAP,CPA,DOX,LS,NFT,OPZ,PhB,TAA,VPA
		16	3956	LGALS1	lectin, galactoside-binding, soluble, 1	363.5	152	6020	171	158	171	APAP,AA,BEA,CAF,CAP,CPA,DOX,ENA,ET,IMI,KC,LS,NFT,OPZ,PhB,VPA
x		17	9971	NR1H4	nuclear receptor subfamily 1, group H, member 4	241	119	6020	99	172	172	APAP,APL,AA,BEA,CAF,CAP,CFB,CSA,DOX,EE,ET,KC,LS,NFT,OPZ,PhB,VPA
		16	701	BUB1B	BUB1 mitotic checkpoint serine/threonine kinase B	363.5	173	6020	133	125	173	APAP,AA,CAP,CSA,DOX,ET,IM,KC,LS,NFT,OPZ,PCT,NPAA,PhB,RIF,VPA
		19	1026	CDKN1A	cyclin-dependent kinase inhibitor 1A (p21, Cip1)	86	175	6020	165	265	175	APAP,ACZ,APL,AA,BEA,CSA,DOX,ET,HCB,IM,KC,LS,NFT,OPZ,PCT,NPAA,PhB,RIF,VPA
		18	1490	CTGF	connective tissue growth factor	151	157	6020	176	299	176	APAP,APL,BEA,CFB,CPA,DOX,ENA,ET,IM,KC,LS,MTS,NFT,OPZ,PhB,RIF,TAA,VPA
		18	5447	POR	P450 (cytochrome) oxidoreductase	151	154	6020	177	360	177	APAP,CAF,CAP,CFB,CPA,EE,ET,IMI,IM,KC,LS,NFT,OPZ,PCT,NPAA,PhB,RIF,VPA
		15	23764	MAFF	v-maf avian musculoaponeurotic fibrosarcoma oncogene homolog F	527	161	6020	148	177	177	APAP,AA,CAF,CSA,DOX,ENA,ET,IM,KC,LS,NFT,OPZ,PhB,RIF,VPA
		14	699	BUB1	BUB1 mitotic checkpoint serine/threonine kinase	755	124	6020	178	102	178	APAP,AA,CPA,CSA,DOX,ENA,ET,IM,KC,LS,NFT,OPZ,NPAA,PhB
		15	9133	CCNB2	cyclin B2	527	180	6020	168	135	180	APAP,AA,CPX,CPA,CSA,DOX,ET,IM,KC,LS,NFT,OPZ,NPAA,PhB,VPA
		15	900	CCNG1	cyclin G1	527	102	6020	106	181	181	APAP,ACZ,APL,AA,BEA,CSA,DOX,ET,KC,OPZ,PCT,PhB,RIF,TAA,VPA
		18	1808	DPYSL2	dihydropyrimidinase-like 2	151	139	6020	181	239	181	AA,BEA,CAF,CPX,CSA,DOX,ENA,EE,ET,KC,LS,MTS,NFT,OPZ,PhB,RIF,TAA,VPA
		19	10993	SDS	serine dehydratase	86	181	6020	161	292	181	APAP,ACZ,AA,BEA,CAF,CPA,CSA,DOX,ENA,ET,IMI,KC,LS,MTS,NFT,OPZ,RIF,TAA,VPA
		15	5320	PLA2G2A	phospholipase A2, group IIA (platelets, synovial fluid)	527	182	6020	173	71	182	APAP,AA,BEA,CAP,CSA,DOX,ET,IM,KC,LS,NFT,OPZ,PhB,RIF,VPA
		19	6906	SERPINA7	serpin peptidase inhibitor, clade A (alpha-1 antiproteinase, antitrypsin), member 7	86	167	6020	215	183	183	APAP,AA,CAP,CPA,CSA,DOX,EE,ET,IM,KC,LS,MTS,NFT,OPZ,NPAA,PhB,RIF,TAA,VPA
		19	4172	MCM3	minichromosome maintenance complex component 3	86	183	6020	238	156	183	APAP,APL,AA,BEA,CAF,CAP,CPA,CSA,DOX,ET,IM,KC,LS,NFT,OPZ,NPAA,PhB,RIF,VPA
		18	866	SERPINA6	serpin peptidase inhibitor, clade A (alpha-1 antiproteinase, antitrypsin), member 6	151	184	6020	182	411	184	APAP,APL,AA,BCT,CAF,CAP,CPA,DOX,ET,HCB,IMI,LS,MTS,NFT,OPZ,RIF,TAA,VPA
		18	5037	PEBP1	phosphatidylethanolamine binding protein 1	151	237	6020	184	131	184	APAP,AA,BBZ,CAF,CAP,CPA,CSA,ET,HCB,IM,KC,LS,NFT,OPZ,NPAA,PhB,TAA,VPA
		19	84549	MAK16	MAK16 homolog (S. cerevisiae)	86	177	6020	185	226	185	APAP,ACZ,APL,AA,BEA,CAF,CAP,CFB,DOX,ET,KC,LS,MTS,NFT,OPZ,PhB,RIF,TAA,VPA
		15	8424	BBOX1	butyrobetaine (gamma), 2-oxoglutarate dioxygenase (gamma-butyrobetaine hydroxylase) 1	527	122	6020	160	188	188	APAP,APL,AA,CAF,CSA,DOX,ENA,ET,KC,LS,NFT,OPZ,PCT,PhB,VPA
		17	54892	NCAPG2	non-SMC condensin II complex, subunit G2	241	168.5	6020	188	116	188	APAP,AA,BEA,CAF,CSA,DOX,ENA,ET,IM,KC,LS,NFT,OPZ,NPAA,PhB,RIF,VPA
		16	5444	PON1	paraoxonase 1	363.5	188	6020	162	118	188	APAP,AA,BEA,CAP,DOX,ET,IM,KC,LS,MTS,NFT,OPZ,NPAA,PhB,RIF,TAA
		17	10616	RBCK1	RanBP-type and C3HC4-type zinc finger containing 1	241	142	6020	190	174	190	APAP,AA,CAF,CAP,CPX,CPA,CSA,DOX,ET,IM,KC,LS,NFT,OPZ,PhB,RIF,TAA
		15	5467	PPARD	peroxisome proliferator-activated receptor delta	527	136	6020	121	192	192	APAP,AA,BEA,CAF,CAP,CSA,DOX,ENA,ET,LS,MTS,NFT,OPZ,NPAA,PhB
		17	9903	KLHL21	kelch-like family member 21	241	168.5	6020	193	92	193	APAP,AA,BEA,CAF,CAP,CPA,DOX,ENA,ET,KC,LS,NFT,OPZ,NPAA,PhB,RIF,VPA
		12	1116	CHI3L1	chitinase 3-like 1 (cartilage glycoprotein-39)	1383.5	165	6020	194	170	194	APAP,AA,CSA,DOX,ET,KC,NFT,OPZ,PhB,RIF,TAA,VPA
		19	94234	FOXQ1	forkhead box Q1	86	173	6020	222	195	195	APAP,APL,AA,CAF,CAP,CPA,CSA,DOX,ET,HCB,IM,KC,LS,NFT,OPZ,NPAA,PhB,TAA,VPA
		19	1649	DDIT3	DNA-damage-inducible transcript 3	86	231.5	6020	195	189	195	APAP,APL,AA,BEA,CAP,CSA,DOX,ENA,ET,IMI,IM,KC,LS,NFT,OPZ,NPAA,PhB,TAA,VPA
		14	5718	PSMD12	proteasome (prosome, macropain) 26S subunit, non-ATPase, 12	755	186	6020	197	190	197	APAP,AA,CAF,CPA,ENA,ET,IM,KC,LS,OPZ,PCT,PhB,RIF,TAA
		18	725	C4BPB	complement component 4 binding protein, beta	151	197	6020	192	242	197	APAP,AA,BEA,CAF,CAP,DOX,ENA,EE,ET,HCB,IM,KC,LS,MTS,NFT,OPZ,NPAA,VPA
		19	3422	IDI1	isopentenyl-diphosphate delta isomerase 1	86	199	6020	145	318	199	APAP,APL,AA,CAF,CSA,DOX,EME,ET,HCB,IM,KC,LS,MTS,NFT,OPZ,PhB,RIF,TAA,VPA
		19	2888	GRB14	growth factor receptor-bound protein 14	86	241	6020	199	199	199	APAP,AA,BEA,CAF,CAP,CPA,CSA,DOX,ENA,ET,IM,KC,LS,MTS,NFT,OPZ,RIF,TAA,VPA
		16	216	ALDH1A1	aldehyde dehydrogenase 1 family, member A1	363.5	15.5	6020	25	201	201	APAP,AA,BEA,CAF,CAP,CFB,CSA,DOX,ENA,ET,KC,LS,MTS,OPZ,PCT,NPAA
		18	2274	FHL2	four and a half LIM domains 2	151	201	6020	153	258	201	APAP,APL,AA,BEA,CAF,CAP,CFB,CPA,DOX,ET,IM,KC,LS,NFT,OPZ,PCT,PhB,TAA
		17	5202	PFDN2	prefoldin subunit 2	241	200	6020	202	97	202	APAP,AA,BEA,CAF,CAP,CPA,CSA,DOX,ENA,ET,IM,KC,LS,NFT,OPZ,NPAA,VPA
		15	7105	TSPAN6	tetraspanin 6	527	202	6020	157	165	202	APAP,AA,BEA,CAF,CAP,DOX,ENA,ET,KC,LS,MTS,NFT,OPZ,NPAA,VPA
x	x	14	1576	CYP3A4	cytochrome P450, family 3, subfamily A, polypeptide 4	755	166	6020	97	204	204	APAP,BEA,CAF,CPA,DOX,ENA,ET,IM,KC,OPZ,PhB,RIF,TAA,VPA
		16	51076	CUTC	cutC copper transporter	363.5	150	6020	207	110	207	APAP,APL,BEA,CAF,CPA,DOX,ENA,ET,IM,KC,LS,NFT,OPZ,PhB,RIF,VPA
		17	301	ANXA1	annexin A1	241	120	6020	120	208	208	APAP,AA,BEA,CAF,CPA,DOX,ENA,ET,IMI,IM,LS,MTS,NFT,OPZ,NPAA,PhB,VPA
		20	51655	RASD1	RAS, dexamethasone-induced 1	39	209	6020	172	254	209	APAP,APL,AA,CAF,CAP,CPA,CSA,DOX,ET,IM,KC,LS,MTS,NFT,OPZ,PCT,NPAA,PhB,TAA,VPA
		17	84649	DGAT2	diacylglycerol O-acyltransferase 2	241	146	6020	200	210	210	APAP,APL,CAF,CAP,CFB,CSA,DOX,ET,IM,KC,LS,NFT,OPZ,NPAA,PhB,TAA,VPA
		16	3433	IFIT2	interferon-induced protein with tetratricopeptide repeats 2	363.5	195	6020	210	200	210	APAP,APL,AA,BEA,CAP,CFB,CSA,ET,IM,KC,LS,MTS,NFT,OPZ,PhB,VPA
		17	4522	MTHFD1	methylenetetrahydrofolate dehydrogenase (NADP+ dependent) 1, methenyltetrahydrofolate cyclohydrolase, formyltetrahydrofolate synthetase	241	159	6020	212	141	212	APAP,AA,BEA,CAF,CSA,DOX,ENA,ET,IM,KC,LS,NFT,OPZ,PCT,PhB,RIF,VPA
		18	4485	MST1	macrophage stimulating 1	151	204	6020	213	273	213	APAP,APL,AA,BCT,CAP,CSA,DOX,ET,HCB,IM,KC,LS,NFT,OPZ,PCT,PhB,TAA,VPA
		17	9404	LPXN	leupaxin	241	109	6020	166	214	214	APAP,APL,CAF,CAP,CPA,CSA,ET,HCB,IM,KC,LS,MTS,NFT,OPZ,PhB,RIF,VPA
		16	2012	EMP1	epithelial membrane protein 1	363.5	216.5	6020	170	91	216.5	APAP,AA,CAF,CAP,CSA,DOX,ET,IM,KC,LS,MTS,NFT,OPZ,PhB,RIF,VPA
		16	7465	WEE1	WEE1 G2 checkpoint kinase	363.5	216.5	6020	205	137	216.5	APAP,AA,BEA,CAF,CFB,CSA,ENA,ET,KC,LS,NFT,OPZ,PhB,RIF,TAA,VPA
		17	1733	DIO1	deiodinase, iodothyronine, type I	241	148.5	6020	196	217	217	APAP,AA,BEA,CAF,CAP,CFB,CPA,DOX,ET,KC,LS,MTS,OPZ,PhB,RIF,TAA,VPA
		14	332	BIRC5	baculoviral IAP repeat containing 5	755	205	6020	218	128	218	APAP,AA,CAF,CAP,CSA,ET,KC,LS,NFT,OPZ,NPAA,PhB,RIF,VPA
		16	3315	HSPB1	heat shock 27kDa protein 1	363.5	98.5	6020	82	220	220	APAP,AA,CAF,CFB,CPA,CSA,DOX,ENA,EE,IMI,IM,KC,NFT,OPZ,NPAA,VPA
		17	1429	CRYZ	crystallin, zeta (quinone reductase)	241	170	6020	221	211	221	APAP,AA,BEA,CAF,CAP,CFB,CPA,DOX,ET,HCB,KC,LS,NFT,OPZ,NPAA,PhB,VPA
		17	231	AKR1B1	aldo-keto reductase family 1, member B1 (aldose reductase)	241	187	6020	128	224	224	APAP,AA,BEA,CAF,CFB,CSA,DOX,ENA,ET,IM,KC,MTS,NFT,PCT,PhB,RIF,VPA
		19	5997	RGS2	regulator of G-protein signaling 2	86	225	6020	183	549	225	APAP,ACZ,APL,AA,BCT,CAP,CFB,DOX,ENA,IMI,IM,KC,MTS,NFT,OPZ,NPAA,PhB,TAA,VPA
		18	10635	RAD51AP1	RAD51 associated protein 1	151	162	6020	232	227	227	APAP,AA,BEA,CAF,CAP,CSA,DOX,ENA,ET,KC,NFT,OPZ,PCT,NPAA,PhB,RIF,TAA,VPA
		17	112817	HOGA1	4-hydroxy-2-oxoglutarate aldolase 1	241	227	6020	187	143	227	APAP,AA,BEA,CAF,CAP,DOX,EE,ET,IM,KC,LS,NFT,OPZ,PCT,NPAA,PhB,VPA
		15	366	AQP9	aquaporin 9	527	189	6020	228	197	228	APAP,AA,CAF,CAP,CPA,DOX,ENA,ET,KC,MTS,NFT,PhB,RIF,TAA,VPA
		20	4193	MDM2	MDM2 proto-oncogene, E3 ubiquitin protein ligase	39	242	6020	209	228	228	APAP,APL,AA,BEA,CAF,CPA,CSA,DOX,ENA,EE,ET,IM,KC,NFT,OPZ,PCT,NPAA,PhB,RIF,VPA
		18	6301	SARS	seryl-tRNA synthetase	151	179	6020	229	236	229	APAP,APL,AA,CAF,CAP,CPA,CSA,ENA,ET,HCB,IM,KC,LS,NFT,OPZ,RIF,TAA,VPA
		20	929	CD14	CD14 molecule	39	231.5	6020	223	688	231.5	APAP,AA,BEA,CAP,CPX,CFB,CPA,CSA,DOX,ENA,ET,IM,KC,LS,OPZ,NPAA,PhB,RIF,TAA,VPA
		17	85480	TSLP	thymic stromal lymphopoietin	241	134	6020	105	238	238	APAP,APL,AA,CAF,CAP,CPX,CSA,DOX,ENA,ET,HCB,IM,NFT,OPZ,PhB,TAA,VPA
		18	570	BAAT	bile acid CoA:amino acid N-acyltransferase	151	238	6020	231	358	238	APAP,APL,AA,BEA,CAF,CAP,CFB,CSA,DOX,ENA,ET,HCB,IM,LS,NFT,NPAA,PhB,RIF
		15	53918	PELO	pelota homolog (Drosophila)	527	210	6020	240	160	240	APAP,APL,AA,BEA,CPA,CSA,DOX,ENA,ET,KC,LS,NFT,OPZ,PhB,RIF
		20	3156	HMGCR	3-hydroxy-3-methylglutaryl-CoA reductase	39	240	6020	237	295	240	APAP,APL,BEA,CAF,CAP,CPA,CSA,ET,IM,KC,LS,MTS,NFT,OPZ,PCT,NPAA,PhB,RIF,TAA,VPA
		17	847	CAT	catalase	241	193	6020	198	291	241	APAP,AA,BEA,CAF,CAP,CFB,CSA,DOX,ENA,HCB,IM,LS,NFT,OPZ,NPAA,TAA,VPA
		17	32	ACACB	acetyl-CoA carboxylase beta	241	195	6020	261	163	241	APAP,AA,BEA,CAF,CAP,CSA,DOX,ENA,ET,IM,KC,LS,MTS,NFT,OPZ,PhB,TAA
		17	56898	BDH2	3-hydroxybutyrate dehydrogenase, type 2	241	206	6020	247	153	241	APAP,AA,BEA,CAP,DOX,ENA,ET,IMI,IM,KC,LS,NFT,OPZ,NPAA,PhB,TAA,VPA
		17	8565	YARS	tyrosyl-tRNA synthetase	241	214.5	6020	266	126	241	APAP,AA,CAF,CAP,CPA,CSA,DOX,ENA,ET,IM,KC,LS,NFT,OPZ,PhB,RIF,VPA
		17	705	BYSL	bystin-like	241	214.5	6020	254	164	241	APAP,APL,AA,BEA,CAF,CAP,DOX,EE,ET,IM,KC,LS,NFT,OPZ,PhB,TAA,VPA
		17	23316	CUX2	cut-like homeobox 2	241	239	6020	175	389	241	APAP,APL,AA,BEA,CAF,CPA,CSA,DOX,EE,ET,HCB,KC,LS,NFT,OPZ,PCT,VPA
		17	9324	HMGN3	high mobility group nucleosomal binding domain 3	241	248	6020	189	187	241	APAP,APL,AA,BEA,CAF,CAP,CPX,CSA,ENA,ET,IM,KC,LS,NFT,OPZ,NPAA,RIF
		19	6277	S100A6	S100 calcium binding protein A6	86	249	6020	122	241	241	APAP,ACZ,AA,BEA,BCT,CAF,CSA,DOX,ENA,ET,IMI,KC,LS,NFT,OPZ,NPAA,PhB,RIF,VPA
		17	55281	TMEM140	transmembrane protein 140	241	254	6020	179	115	241	APAP,AA,BEA,CAF,CAP,CFB,CSA,DOX,ET,IM,KC,LS,NFT,OPZ,PhB,TAA,VPA
		17	23212	RRS1	RRS1 ribosome biogenesis regulator homolog (S. cerevisiae)	241	273	6020	216	119	241	APAP,APL,AA,CAF,CPA,CSA,DOX,ENA,ET,IM,KC,NFT,OPZ,NPAA,PhB,TAA,VPA
		17	9493	KIF23	kinesin family member 23	241	275	6020	225	219	241	APAP,AA,BCT,CAF,CAP,CPX,CSA,DOX,ET,KC,LS,NFT,OPZ,NPAA,PhB,RIF,VPA
		17	590	BCHE	butyrylcholinesterase	241	283	6020	208	124	241	APAP,AA,BEA,CAF,CAP,CPA,ET,IM,KC,LS,NFT,OPZ,PCT,NPAA,PhB,RIF,VPA
		17	1036	CDO1	cysteine dioxygenase type 1	241	296	6020	214	162	241	APAP,APL,AA,CAF,CPA,CSA,ET,IM,KC,LS,NFT,OPZ,NPAA,PhB,RIF,TAA,VPA
		21	57761	TRIB3	tribbles pseudokinase 3	17	236	6020	244	288	244	APAP,APL,AA,BEA,CAP,CPA,CSA,DOX,ENA,ET,IM,KC,LS,NFT,OPZ,PCT,NPAA,PhB,RIF,TAA,VPA
		16	10813	UTP14A	UTP14, U3 small nucleolar ribonucleoprotein, homolog A (yeast)	363.5	244	6020	201	106	244	APAP,APL,AA,BEA,CAF,ENA,ET,KC,LS,NFT,OPZ,NPAA,PhB,RIF,TAA,VPA
		13	5104	SERPINA5	serpin peptidase inhibitor, clade A (alpha-1 antiproteinase, antitrypsin), member 5	1037	234	6020	245	196	245	APAP,APL,AA,BEA,DOX,ET,IM,KC,LS,MTS,NFT,OPZ,VPA
		16	127845	GOLT1A	golgi transport 1A	363.5	198	6020	233	247	247	APAP,APL,AA,CAP,CSA,DOX,ENA,ET,HCB,IMI,IM,LS,NFT,OPZ,PhB,VPA
		12	1401	CRP	C-reactive protein, pentraxin-related	1383.5	54	6020	47	248	248	APAP,AA,BEA,CAF,CAP,CSA,DOX,ET,LS,OPZ,TAA,VPA
		19	10628	TXNIP	thioredoxin interacting protein	86	243	6020	249	733	249	APAP,APL,AA,BBZ,CAF,CAP,CFB,ENA,ET,IM,KC,LS,NFT,OPZ,NPAA,PhB,RIF,TAA,VPA
		21	23767	FLRT3	fibronectin leucine rich transmembrane protein 3	17	250	6020	203	769	250	APAP,AA,BEA,CAF,CAP,CFB,CPA,CSA,DOX,ENA,EE,ET,HCB,IM,KC,LS,MTS,NFT,OPZ,NPAA,PhB
		17	8870	IER3	immediate early response 3	241	220	6020	257	251	251	APAP,AA,BEA,CAF,CPA,CSA,DOX,ENA,ET,IM,KC,LS,NFT,OPZ,NPAA,RIF,VPA
		21	54206	ERRFI1	ERBB receptor feedback inhibitor 1	17	235	6020	251	434	251	APAP,APL,AA,BEA,CAF,CAP,CPA,CSA,DOX,ENA,ET,IM,KC,LS,NFT,OPZ,PCT,NPAA,PhB,TAA,VPA
		19	50486	G0S2	G0/G1 switch 2	86	268.5	6020	211	252	252	APAP,APL,AA,CAF,CAP,CFB,CSA,DOX,ENA,ET,IM,KC,LS,NFT,OPZ,PhB,RIF,TAA,VPA
		16	83461	CDCA3	cell division cycle associated 3	363.5	258	6020	206	99	258	APAP,AA,CAP,CPA,CSA,DOX,ENA,ET,IM,KC,LS,NFT,OPZ,NPAA,PhB,VPA
		17	3032	HADHB	hydroxyacyl-CoA dehydrogenase/3-ketoacyl-CoA thiolase/enoyl-CoA hydratase (trifunctional protein), beta subunit	241	247	6020	259	275	259	APAP,AA,CFB,CPA,DOX,ENA,HCB,IM,KC,LS,NFT,OPZ,NPAA,PhB,RIF,TAA,VPA
		18	7884	SLBP	stem-loop binding protein	151	264	6020	260	212	260	APAP,ACZ,APL,AA,BEA,CAP,CPA,CSA,DOX,ENA,ET,KC,LS,NFT,OPZ,RIF,TAA,VPA
		15	29974	A1CF	APOBEC1 complementation factor	527	191	6020	242	262	262	APAP,AA,BEA,CAF,CAP,CPX,CSA,DOX,ET,HCB,KC,LS,MTS,NFT,OPZ
		17	330	BIRC3	baculoviral IAP repeat containing 3	241	254	6020	262	383	262	APAP,APL,AA,CAF,CAP,CPA,CSA,ENA,EME,ET,IM,KC,LS,NFT,OPZ,PhB,RIF
		19	58488	PCTP	phosphatidylcholine transfer protein	86	218	6020	263	440	263	APAP,AA,BEA,CAF,CAP,CFB,CPA,DOX,ENA,ET,IM,KC,LS,MTS,NFT,OPZ,PhB,RIF,VPA
		16	9173	IL1RL1	interleukin 1 receptor-like 1	363.5	228	6020	246	263	263	APAP,ACZ,AA,CAF,CAP,CSA,DOX,ET,IM,KC,MTS,NFT,OPZ,NPAA,PhB,VPA
		17	65084	TMEM135	transmembrane protein 135	241	314	6020	236	266	266	APAP,AA,BEA,CAF,CFB,CSA,DOX,EE,ET,IM,KC,LS,MTS,OPZ,PhB,RIF,VPA
		16	7272	TTK	TTK protein kinase	363.5	261	6020	267	222	267	APAP,AA,CAF,CAP,CPX,CSA,DOX,ENA,ET,KC,LS,NFT,OPZ,NPAA,PhB,VPA
		16	23171	GPD1L	glycerol-3-phosphate dehydrogenase 1-like	363.5	211	6020	268	103	268	APAP,AA,CAF,CAP,CPA,CSA,DOX,ENA,ET,KC,LS,NFT,OPZ,PhB,RIF,VPA
		19	3301	DNAJA1	DnaJ (Hsp40) homolog, subfamily A, member 1	86	219	6020	274	270	270	APAP,AA,BEA,CAF,CAP,CFB,CPA,CSA,DOX,ET,IM,KC,LS,NFT,OPZ,NPAA,PhB,RIF,VPA
		18	1316	KLF6	Kruppel-like factor 6	151	266	6020	270	296	270	APAP,APL,AA,CAF,CPA,DOX,ET,HCB,IM,KC,LS,MTS,NFT,OPZ,NPAA,PhB,RIF,VPA
		15	57405	SPC25	SPC25, NDC80 kinetochore complex component	527	270	6020	271	173	271	APAP,AA,CAF,CSA,DOX,ENA,ET,KC,LS,NFT,OPZ,PCT,NPAA,PhB,VPA
		17	54509	RHOF	ras homolog family member F (in filopodia)	241	272	6020	281	269	272	APAP,APL,AA,CAF,CAP,CFB,CSA,DOX,ET,IM,KC,NFT,OPZ,NPAA,PhB,RIF,VPA
		18	63924	CIDEC	cell death-inducing DFFA-like effector c	151	229	6020	275	392	275	APAP,APL,AA,BEA,CAP,CFB,CSA,DOX,ENA,IM,KC,MTS,NFT,OPZ,NPAA,PhB,RIF,TAA
		18	23753	SDF2L1	stromal cell-derived factor 2-like 1	151	382.5	6020	276	151	276	APAP,APL,AA,BEA,CAF,CPA,CSA,DOX,ET,IM,KC,LS,NFT,OPZ,NPAA,PhB,TAA,VPA
		16	10535	RNASEH2A	ribonuclease H2, subunit A	363.5	222	6020	277	205	277	APAP,AA,CAF,CAP,CSA,DOX,ENA,ET,IM,KC,NFT,OPZ,NPAA,PhB,RIF,VPA
		19	6446	SGK1	serum/glucocorticoid regulated kinase 1	86	277	6020	191	744	277	AA,BEA,CAF,CAP,CFB,CSA,DOX,ENA,EE,ET,IMI,IM,KC,LS,OPZ,PCT,NPAA,PhB,VPA
		16	11000	SLC27A3	solute carrier family 27 (fatty acid transporter), member 3	363.5	221	6020	279	198	279	APAP,APL,AA,BEA,CFB,CPA,CSA,ET,IM,KC,LS,NFT,OPZ,PhB,RIF,VPA
		17	94241	TP53INP1	tumor protein p53 inducible nuclear protein 1	241	280	6020	290	278	280	APAP,APL,AA,BEA,CAF,CAP,CPA,CSA,DOX,ET,IM,KC,LS,OPZ,PhB,TAA,VPA
		17	4688	NCF2	neutrophil cytosolic factor 2	241	313	6020	280	268	280	APAP,AA,BEA,CAF,CAP,CPA,DOX,ENA,ET,KC,LS,MTS,NFT,OPZ,PhB,TAA,VPA
		16	29950	SERTAD1	SERTA domain containing 1	363.5	195	6020	235	281	281	APAP,AA,BEA,CAF,CAP,CSA,DOX,ENA,ET,IM,KC,LS,NFT,OPZ,PCT,VPA
		16	64284	RAB17	RAB17, member RAS oncogene family	363.5	282	6020	264	193	282	APAP,AA,BEA,CAP,DOX,ENA,HCB,IM,KC,LS,MTS,NFT,OPZ,PhB,TAA,VPA
		17	7832	BTG2	BTG family, member 2	241	319	6020	282	282	282	APAP,APL,AA,BEA,CSA,DOX,ET,HCB,IM,KC,LS,NFT,OPZ,PCT,PhB,RIF,VPA
		16	9833	MELK	maternal embryonic leucine zipper kinase	363.5	256.5	6020	283	168	283	APAP,AA,BEA,CSA,DOX,ET,IM,KC,LS,NFT,OPZ,PCT,NPAA,PhB,RIF,VPA
		15	3337	DNAJB1	DnaJ (Hsp40) homolog, subfamily B, member 1	527	225	6020	142	284	284	APAP,AA,BEA,CAF,DOX,ENA,ET,IMI,IM,KC,LS,NFT,OPZ,PhB,RIF
		16	2998	GYS2	glycogen synthase 2 (liver)	363.5	177	6020	174	285	285	APAP,AA,BEA,CAF,CAP,CPX,CPA,DOX,ENA,EE,ET,LS,MTS,NFT,OPZ,VPA
		16	116068	LYSMD3	LysM, putative peptidoglycan-binding, domain containing 3	363.5	278	6020	285	191	285	APAP,APL,CAP,CSA,DOX,ET,IM,KC,LS,MTS,NFT,OPZ,PhB,RIF,TAA,VPA
		16	2847	MCHR1	melanin-concentrating hormone receptor 1	363.5	223	6020	287	121	287	APAP,APL,AA,BEA,CPA,CSA,DOX,ET,IM,KC,LS,NFT,OPZ,PhB,RIF,VPA
		18	10769	PLK2	polo-like kinase 2	151	287	6020	278	659	287	APAP,APL,BEA,CAF,CFB,CSA,DOX,ENA,ET,HCB,IM,KC,LS,MTS,NFT,PhB,TAA,VPA
		17	4792	NFKBIA	nuclear factor of kappa light polypeptide gene enhancer in B-cells inhibitor, alpha	241	287	6020	253	546	287	APAP,AA,CAF,DOX,ENA,ET,HCB,KC,LS,MTS,NFT,OPZ,PCT,NPAA,PhB,TAA,VPA
		14	6632	SNRPD1	small nuclear ribonucleoprotein D1 polypeptide 16kDa	755	177	6020	265	289	289	APAP,APL,AA,CAF,CAP,CSA,ENA,ET,HCB,LS,OPZ,PhB,TAA,VPA
		18	57050	UTP3	UTP3, small subunit (SSU) processome component, homolog (S. cerevisiae)	151	289	6020	306	144	289	APAP,APL,AA,BEA,CAF,CAP,CSA,DOX,ENA,ET,IM,KC,LS,NFT,OPZ,NPAA,PhB,TAA
		14	57570	TRMT5	tRNA methyltransferase 5	755	293	6020	292	166	293	APAP,APL,AA,CAP,CSA,ENA,ET,IM,KC,NFT,OPZ,PhB,RIF,VPA
x		17	1543	CYP1A1	cytochrome P450, family 1, subfamily A, polypeptide 1	241	293	6020	135	851	293	APAP,AA,CPX,CFB,CPA,HCB,IM,KC,LS,MTS,NFT,OPZ,PCT,NPAA,PhB,RIF,VPA
		15	135932	TMEM139	transmembrane protein 139	527	208	6020	294	179	294	APAP,APL,AA,BEA,CPX,CPA,DOX,ET,KC,LS,NFT,OPZ,PhB,RIF,VPA
		14	27000	DNAJC2	DnaJ (Hsp40) homolog, subfamily C, member 2	755	290	6020	239	294	294	APAP,AA,BEA,CAP,CPA,DOX,ET,IM,LS,MTS,NFT,OPZ,PCT,VPA
		20	79961	DENND2D	DENN/MADD domain containing 2D	39	295	6020	256	507	295	APAP,AA,BEA,CAF,CAP,CPA,CSA,DOX,ENA,EME,ET,IMI,KC,LS,MTS,NFT,OPZ,PhB,TAA,VPA
		14	27141	CIDEB	cell death-inducing DFFA-like effector b	755	144	6020	204	297	297	APAP,AA,CAF,CAP,CFB,CPA,CSA,DOX,ENA,IM,KC,NFT,OPZ,RIF
		21	8507	ENC1	ectodermal-neural cortex 1 (with BTB domain)	17	297	6020	180	631	297	APAP,AA,BEA,CAF,CAP,CFB,CPA,CSA,DOX,ENA,ET,IM,KC,NFT,OPZ,PCT,NPAA,PhB,RIF,TAA,VPA
		15	2745	GLRX	glutaredoxin (thioltransferase)	527	267	6020	248	300	300	APAP,AA,BEA,CAF,CAP,DOX,ENA,ET,HCB,IM,KC,LS,OPZ,NPAA,VPA
		17	51524	TMEM138	transmembrane protein 138	241	301	6020	303	194	301	APAP,AA,BEA,CAF,CAP,CSA,DOX,ENA,ET,KC,LS,NFT,OPZ,PhB,RIF,TAA,VPA
		13	55796	MBNL3	muscleblind-like splicing regulator 3	1037	304	6020	272	176	304	APAP,APL,AA,CAF,CAP,ET,IM,KC,LS,NFT,OPZ,NPAA,VPA
		15	8470	SORBS2	sorbin and SH3 domain containing 2	527	265	6020	296	305	305	APAP,AA,BEA,CAF,CAP,CSA,DOX,ENA,ET,KC,LS,MTS,NFT,OPZ,VPA
		19	51704	GPRC5B	G protein-coupled receptor, class C, group 5, member B	86	306	6020	293	316	306	APAP,APL,AA,BEA,CAF,CAP,CFB,DOX,ENA,ET,KC,LS,NFT,OPZ,NPAA,PhB,RIF,TAA,VPA
		16	10105	PPIF	peptidylprolyl isomerase F	363.5	251	6020	219	307	307	APAP,APL,AA,BEA,CAF,CAP,CSA,DOX,ENA,EME,IM,KC,LS,OPZ,PCT,VPA
		18	8564	KMO	kynurenine 3-monooxygenase (kynurenine 3-hydroxylase)	151	308	6020	351	283	308	APAP,AA,BEA,CAF,CAP,ENA,ET,IMI,IM,KC,LS,NFT,OPZ,NPAA,PhB,RIF,TAA,VPA
		14	6554	SLC10A1	solute carrier family 10 (sodium/bile acid cotransporter), member 1	755	276	6020	309	182	309	APAP,APL,AA,DOX,ENA,ET,IM,KC,LS,MTS,NFT,OPZ,PhB,RIF
		15	5887	RAD23B	RAD23 homolog B (S. cerevisiae)	527	311	6020	307	185	311	APAP,AA,BEA,CPA,DOX,ENA,ET,HCB,KC,LS,NFT,OPZ,PhB,TAA,VPA
		14	6237	RRAS	related RAS viral (r-ras) oncogene homolog	755	279	6020	295	312	312	AA,CAF,CPA,CSA,DOX,ET,HCB,NFT,OPZ,PCT,PhB,RIF,TAA,VPA
		15	3690	ITGB3	integrin, beta 3 (platelet glycoprotein IIIa, antigen CD61)	527	312	6020	289	140	312	APAP,AA,CAP,CSA,DOX,ENA,ET,IM,KC,LS,NFT,OPZ,PhB,RIF,VPA
		15	8309	ACOX2	acyl-CoA oxidase 2, branched chain	527	254	6020	315	202	315	APAP,APL,AA,BEA,CAF,CAP,ET,KC,LS,NFT,OPZ,PhB,RIF,TAA,VPA
		11	23327	NEDD4L	neural precursor cell expressed, developmentally down-regulated 4-like, E3 ubiquitin protein ligase	1789	307	6020	316	237	316	APAP,AA,DOX,ET,KC,LS,NFT,OPZ,PhB,RIF,TAA
		12	5168	ENPP2	ectonucleotide pyrophosphatase/phosphodiesterase 2	1383.5	203	6020	252	317	317	APAP,AA,CAP,CFB,ET,IM,KC,LS,MTS,NFT,OPZ,VPA
		11	4288	MKI67	marker of proliferation Ki-67	1789	291	6020	317	229	317	APAP,AA,CSA,ENA,ET,KC,LS,NFT,OPZ,PhB,VPA
		12	55003	PAK1IP1	PAK1 interacting protein 1	1383.5	263	6020	318	232	318	APAP,APL,AA,CAF,HCB,IM,NFT,OPZ,PhB,RIF,TAA,VPA
		16	8877	SPHK1	sphingosine kinase 1	363.5	207	6020	255	320	320	APAP,AA,BEA,CAF,CAP,CSA,DOX,ENA,ET,HCB,KC,NFT,OPZ,PCT,NPAA,RIF
		16	84306	PDCD2L	programmed cell death 2-like	363.5	321.5	6020	301	206	321.5	APAP,APL,AA,CAF,CSA,DOX,ET,KC,LS,NFT,OPZ,NPAA,PhB,RIF,TAA,VPA
		17	10314	LANCL1	LanC lantibiotic synthetase component C-like 1 (bacterial)	241	309	6020	323	423	323	APAP,APL,AA,CAF,CPX,CFB,CSA,ENA,ET,KC,LS,NFT,OPZ,NPAA,PhB,RIF,VPA
		16	83733	SLC25A18	solute carrier family 25 (glutamate carrier), member 18	363.5	213	6020	243	324	324	APAP,AA,BBZ,BEA,CAF,CAP,CPA,CSA,ET,IMI,KC,LS,OPZ,NPAA,TAA,VPA
		14	55002	TMCO3	transmembrane and coiled-coil domains 3	755	316.5	6020	324	240	324	APAP,AA,BEA,CAP,CSA,ET,IM,KC,NFT,OPZ,NPAA,PhB,RIF,TAA
		18	51367	POP5	processing of precursor 5, ribonuclease P/MRP subunit (S. cerevisiae)	151	233	6020	325	461	325	APAP,APL,AA,BEA,CAF,CAP,CPA,CSA,EE,ET,IM,KC,LS,NFT,OPZ,PhB,RIF,VPA
		16	2669	GEM	GTP binding protein overexpressed in skeletal muscle	363.5	293	6020	250	325	325	APAP,APL,AA,CAF,CAP,CSA,DOX,ENA,ET,IMI,KC,LS,MTS,NFT,OPZ,PhB
		18	6434	TRA2B	transformer 2 beta homolog (Drosophila)	151	245	6020	326	348	326	APAP,APL,AA,CAF,CAP,CFB,CSA,DOX,ET,IM,KC,LS,NFT,OPZ,NPAA,PhB,TAA,VPA
		17	27338	UBE2S	ubiquitin-conjugating enzyme E2S	241	323.5	6020	328	492	328	APAP,ACZ,BEA,CAF,CAP,CPA,CSA,ET,KC,LS,MCT,NFT,OPZ,PhB,RIF,TAA,VPA
		18	1847	DUSP5	dual specificity phosphatase 5	151	328	6020	304	584	328	APAP,APL,AA,BEA,CAF,CAP,CPX,DOX,ENA,ET,IMI,IM,KC,LS,NFT,OPZ,TAA,VPA
		15	10921	RNPS1	RNA binding protein S1, serine-rich domain	527	271	6020	329	157	329	APAP,APL,AA,BEA,CAP,DOX,ENA,ET,KC,LS,NFT,OPZ,PhB,TAA,VPA
		17	53354	PANK1	pantothenate kinase 1	241	302	6020	374	329	329	APAP,AA,BEA,CAF,CAP,CFB,DOX,ET,IM,KC,LS,NFT,OPZ,PhB,RIF,TAA,VPA
		18	26747	NUFIP1	nuclear fragile X mental retardation protein interacting protein 1	151	344	6020	330	215	330	APAP,APL,AA,BEA,CAP,CSA,DOX,ENA,ET,IM,KC,LS,NFT,OPZ,PhB,RIF,TAA,VPA
		15	80168	MOGAT2	monoacylglycerol O-acyltransferase 2	527	332	6020	332	186	332	APAP,APL,AA,CAP,CPA,CSA,ET,HCB,IM,KC,LS,NFT,OPZ,PhB,VPA
		17	127707	KLHDC7A	kelch domain containing 7A	241	281	6020	335	333	333	APAP,AA,BEA,CAF,CPA,DOX,ET,HCB,IM,KC,LS,NFT,OPZ,PhB,RIF,TAA,VPA
		18	57181	SLC39A10	solute carrier family 39 (zinc transporter), member 10	151	298	6020	334	585	334	APAP,AA,BEA,CAP,CFB,CSA,ENA,EE,ET,HCB,IM,KC,LS,NFT,OPZ,NPAA,PhB,VPA
		22	162417	NAGS	N-acetylglutamate synthase	7.5	335	6020	312	732	335	APAP,APL,AA,BEA,CAF,CAP,CPX,CPA,CSA,DOX,ENA,ET,HCB,IM,KC,LS,NFT,OPZ,NPAA,PhB,RIF,VPA
		18	51805	COQ3	coenzyme Q3 methyltransferase	151	310	6020	336	374	336	APAP,AA,BEA,CAF,CAP,CSA,DOX,EE,ET,IM,KC,LS,NFT,OPZ,NPAA,PhB,RIF,VPA
		20	83666	PARP9	poly (ADP-ribose) polymerase family, member 9	39	336	6020	241	420	336	APAP,AA,BEA,CAF,CAP,CPX,CSA,DOX,ENA,ET,HCB,IM,KC,LS,MTS,NFT,OPZ,NPAA,PhB,VPA
		17	79622	SNRNP25	small nuclear ribonucleoprotein 25kDa (U11/U12)	241	338	6020	286	361	338	APAP,AA,BBZ,CPX,CSA,DOX,ENA,ET,IM,KC,LS,NFT,OPZ,NPAA,PhB,RIF,VPA
		15	115817	DHRS1	dehydrogenase/reductase (SDR family) member 1	527	225	6020	339	218	339	APAP,APL,AA,CSA,DOX,ENA,ET,KC,LS,NFT,OPZ,PhB,RIF,TAA,VPA
		21	22936	ELL2	elongation factor, RNA polymerase II, 2	17	340	6020	331	600	340	APAP,AA,BEA,CAF,CAP,CFB,CPA,CSA,DOX,ENA,ET,HCB,IM,KC,LS,MTS,NFT,OPZ,PhB,RIF,VPA
		16	11221	DUSP10	dual specificity phosphatase 10	363.5	345	6020	273	246	345	APAP,AA,CAF,CPA,CSA,DOX,ENA,ET,HCB,IM,KC,NFT,OPZ,NPAA,PhB,VPA
		14	79801	SHCBP1	SHC SH2-domain binding protein 1	755	315	6020	346	169	346	APAP,AA,BEA,CAF,CAP,CSA,DOX,ET,KC,LS,NFT,OPZ,PhB,VPA
		17	6274	S100A3	S100 calcium binding protein A3	241	346.5	6020	345	1204	346.5	APAP,ACZ,APL,CAF,CAP,CPA,ENA,HCB,IMI,IM,KC,LS,NFT,PCT,PhB,RIF,VPA
		18	63901	FAM111A	family with sequence similarity 111, member A	151	260	6020	349	403	349	APAP,AA,BEA,CAF,CAP,CSA,ENA,ET,IM,KC,LS,NFT,OPZ,PCT,NPAA,PhB,RIF,VPA
		15	23082	PPRC1	peroxisome proliferator-activated receptor gamma, coactivator-related 1	527	349	6020	300	184	349	APAP,APL,AA,CAP,CPA,DOX,ET,IM,KC,NFT,OPZ,PhB,RIF,TAA,VPA
		14	9830	TRIM14	tripartite motif containing 14	755	300	6020	350	207	350	APAP,AA,BEA,CAF,DOX,ENA,ET,HCB,IM,KC,LS,NFT,OPZ,VPA
		18	4175	MCM6	minichromosome maintenance complex component 6	151	350	6020	169	622	350	APAP,ACZ,AA,CAF,CAP,CPA,CSA,DOX,ENA,ET,KC,LS,NFT,OPZ,PCT,NPAA,PhB,TAA
		17	2202	EFEMP1	EGF containing fibulin-like extracellular matrix protein 1	241	410.5	6020	308	353	353	APAP,AA,BEA,CPX,CPA,CSA,DOX,EE,ET,IM,KC,NFT,OPZ,PhB,RIF,TAA,VPA
		18	6713	SQLE	squalene epoxidase	151	329.5	6020	354	437	354	APAP,APL,AA,BEA,CAP,CFB,CSA,DOX,ET,IM,KC,LS,NFT,OPZ,PhB,RIF,TAA,VPA
		15	55143	CDCA8	cell division cycle associated 8	527	342	6020	356	356	356	APAP,AA,CSA,DOX,ENA,ET,IM,KC,LS,MCT,NFT,OPZ,NPAA,PhB,VPA
		15	8836	GGH	gamma-glutamyl hydrolase (conjugase, folylpolygammaglutamyl hydrolase)	527	356	6020	299	235	356	APAP,AA,CAF,CAP,DOX,IM,KC,LS,MTS,NFT,OPZ,NPAA,RIF,TAA,VPA
		19	420	ART4	ADP-ribosyltransferase 4 (Dombrock blood group)	86	284	6020	358	550	358	APAP,APL,AA,BEA,CAF,CAP,CPA,DOX,ENA,ET,IM,KC,LS,NFT,OPZ,PCT,PhB,RIF,VPA
		16	359948	IRF2BP2	interferon regulatory factor 2 binding protein 2	363.5	360	6020	311	338	360	APAP,AA,BEA,CAF,CPA,CSA,DOX,ET,KC,LS,NFT,OPZ,PhB,RIF,TAA,VPA
		21	687	KLF9	Kruppel-like factor 9	17	305	6020	362	901	362	APAP,AA,CAF,CAP,CPX,CPA,CSA,DOX,ET,IM,KC,LS,MTS,NFT,OPZ,PCT,NPAA,PhB,RIF,TAA,VPA
		16	55526	DHTKD1	dehydrogenase E1 and transketolase domain containing 1	363.5	171	6020	227	369	363.5	APAP,AA,BEA,CAF,CAP,CPX,CPA,CSA,ENA,ET,LS,OPZ,NPAA,PhB,RIF,VPA
		16	384	ARG2	arginase 2	363.5	190	6020	297	1060	363.5	APAP,BEA,CAF,CFB,CPA,DOX,ENA,EE,ET,KC,LS,MTS,OPZ,PCT,NPAA,VPA
		16	7069	THRSP	thyroid hormone responsive	363.5	192	6020	167	453	363.5	APAP,ACZ,BEA,CAF,CAP,CSA,ENA,ET,KC,NFT,OPZ,NPAA,PhB,RIF,TAA,VPA
		16	60493	FASTKD5	FAST kinase domains 5	363.5	252	6020	343	406	363.5	APAP,AA,BEA,CSA,DOX,ENA,ET,IM,KC,LS,NFT,OPZ,PCT,PhB,RIF,VPA
		16	284111	SLC13A5	solute carrier family 13 (sodium-dependent citrate transporter), member 5	363.5	256.5	6020	234	433	363.5	APAP,AA,CAF,CPA,CSA,DOX,ENA,EME,ET,IM,LS,MTS,OPZ,PhB,TAA,VPA
		16	29760	BLNK	B-cell linker	363.5	303	6020	348	553	363.5	APAP,AA,CAF,CPA,DOX,ENA,ET,IM,KC,MTS,NFT,OPZ,PhB,RIF,TAA,VPA
		16	1356	CP	ceruloplasmin (ferroxidase)	363.5	321.5	6020	344	426	363.5	APAP,AA,BEA,CAF,CAP,DOX,ENA,ET,HCB,IM,KC,LS,NFT,OPZ,RIF,VPA
		16	4928	NUP98	nucleoporin 98kDa	363.5	323.5	6020	388	287	363.5	APAP,AA,BEA,CAF,CAP,CPA,CSA,ET,KC,LS,NFT,OPZ,NPAA,PhB,TAA,VPA
		16	3764	KCNJ8	potassium channel, inwardly rectifying subfamily J, member 8	363.5	339	6020	359	614	363.5	APAP,AA,BEA,CAP,CFB,DOX,ET,IM,KC,LS,MTS,NFT,OPZ,NPAA,PhB,VPA
		16	37	ACADVL	acyl-CoA dehydrogenase, very long chain	363.5	354	6020	291	412	363.5	APAP,AA,CAF,CAP,CFB,DOX,EE,ET,HCB,IM,KC,LS,NFT,OPZ,NPAA,VPA
		16	27122	DKK3	dickkopf WNT signaling pathway inhibitor 3	363.5	357.5	6020	230	430	363.5	APAP,AA,BEA,CAF,CAP,DOX,ENA,IMI,KC,LS,NFT,OPZ,PCT,PhB,TAA,VPA
		16	4085	MAD2L1	MAD2 mitotic arrest deficient-like 1 (yeast)	363.5	361.5	6020	434	314	363.5	APAP,AA,BEA,CAF,CSA,ENA,ET,IM,KC,LS,NFT,OPZ,PhB,RIF,TAA,VPA
		16	286343	LURAP1L	leucine rich adaptor protein 1-like	363.5	361.5	6020	341	512	363.5	APAP,APL,AA,CAF,CAP,CSA,DOX,ENA,ET,IM,KC,LS,NFT,OPZ,PhB,TAA
		18	4953	ODC1	ornithine decarboxylase 1	151	363.5	6020	337	474	363.5	APAP,APL,BEA,CAF,CAP,CSA,DOX,ENA,ET,IM,KC,LS,MTS,NFT,OPZ,PCT,TAA,VPA
		18	51526	OSER1	oxidative stress responsive serine-rich 1	151	363.5	6020	321	417	363.5	APAP,AA,BBZ,BEA,CAF,CAP,CPA,CSA,DOX,ENA,ET,KC,LS,NFT,OPZ,PhB,RIF,VPA
		16	64798	DEPTOR	DEP domain containing MTOR-interacting protein	363.5	366	6020	340	233	363.5	APAP,AA,BEA,CAF,CAP,CSA,DOX,ET,IM,KC,LS,NFT,OPZ,PhB,TAA,VPA
		15	5021	OXTR	oxytocin receptor	527	262	6020	288	365	365	APAP,CAF,CAP,CPA,CSA,DOX,ENA,ET,HCB,KC,NFT,OPZ,PhB,TAA,VPA
		17	23210	JMJD6	jumonji domain containing 6	241	386	6020	365	267	365	APAP,AA,BEA,CAF,CAP,CPA,DOX,ENA,ET,IM,KC,LS,NFT,OPZ,PhB,RIF,VPA
		15	8195	MKKS	McKusick-Kaufman syndrome	527	329.5	6020	322	367	367	APAP,APL,AA,BEA,CAF,CSA,DOX,ENA,ET,IM,KC,LS,MTS,NFT,OPZ
		15	9817	KEAP1	kelch-like ECH-associated protein 1	527	367	6020	320	178	367	APAP,AA,BEA,CAP,CPA,CSA,DOX,ENA,ET,KC,LS,NFT,OPZ,TAA,VPA
		15	10557	RPP38	ribonuclease P/MRP 38kDa subunit	527	352	6020	352	368	368	APAP,APL,AA,BEA,CAF,CPA,DOX,ENA,ET,KC,LS,OPZ,PhB,RIF,VPA
		16	84916	CIRH1A	cirrhosis, autosomal recessive 1A (cirhin)	363.5	369	6020	382	347	369	APAP,ACZ,APL,AA,BEA,CAP,CSA,DOX,ET,KC,LS,NFT,OPZ,NPAA,TAA,VPA
		19	23378	RRP8	ribosomal RNA processing 8, methyltransferase, homolog (yeast)	86	353	6020	370	459	370	APAP,APL,AA,BEA,CAP,CPA,CSA,DOX,EE,ET,IM,KC,LS,NFT,OPZ,NPAA,PhB,TAA,VPA
		16	64105	CENPK	centromere protein K	363.5	370	6020	418	249	370	APAP,AA,CAF,CAP,CSA,DOX,ENA,ET,KC,LS,NFT,OPZ,NPAA,PhB,RIF,VPA
		17	5213	PFKM	phosphofructokinase, muscle	241	428	6020	314	371	371	APAP,ACZ,AA,BEA,CAF,DOX,ET,IMI,IM,KC,LS,NFT,OPZ,NPAA,PhB,RIF,VPA
		14	29914	UBIAD1	UbiA prenyltransferase domain containing 1	755	372	6020	305	243	372	APAP,APL,AA,BEA,CAP,CSA,ENA,ET,LS,NFT,OPZ,RIF,TAA,VPA
		17	30836	DNTTIP2	deoxynucleotidyltransferase, terminal, interacting protein 2	241	373	6020	376	223	373	APAP,APL,AA,BEA,CAF,CAP,CPA,CSA,DOX,ET,HCB,KC,LS,NFT,OPZ,PhB,VPA
		18	1374	CPT1A	carnitine palmitoyltransferase 1A (liver)	151	374	6020	367	397	374	APAP,ACZ,AA,BEA,CAF,CAP,CFB,CSA,DOX,ET,IM,KC,LS,OPZ,NPAA,RIF,TAA,VPA
		14	6920	TCEA3	transcription elongation factor A (SII), 3	755	376	6020	364	256	376	APAP,AA,BEA,CAF,CAP,ET,IM,LS,NFT,OPZ,PCT,PhB,RIF,VPA
		16	6617	SNAPC1	small nuclear RNA activating complex, polypeptide 1, 43kDa	363.5	316.5	6020	377	479	377	AA,CAF,CAP,CPA,CSA,DOX,ET,HCB,KC,LS,NFT,OPZ,PCT,PhB,TAA,VPA
		17	28987	NOB1	NIN1/RPN12 binding protein 1 homolog (S. cerevisiae)	241	426	6020	378	257	378	APAP,APL,AA,BEA,CAF,CAP,CSA,DOX,ENA,ET,KC,LS,NFT,OPZ,PhB,TAA,VPA
		15	140738	TMEM37	transmembrane protein 37	527	379	6020	353	293	379	APAP,AA,BEA,CAF,CAP,CFB,DOX,ENA,ET,KC,LS,NFT,OPZ,PhB,VPA
		14	54363	HAO1	hydroxyacid oxidase (glycolate oxidase) 1	755	379	6020	357	250	379	APAP,AA,BEA,CAP,CSA,DOX,ET,LS,NFT,OPZ,NPAA,PhB,RIF,TAA
		17	25929	GEMIN5	gem (nuclear organelle) associated protein 5	241	473	6020	380	253	380	APAP,APL,AA,CAF,CPA,CSA,DOX,ENA,ET,KC,LS,NFT,OPZ,PhB,RIF,TAA,VPA
		14	2592	GALT	galactose-1-phosphate uridylyltransferase	755	285	6020	220	382	382	APAP,AA,BEA,CAP,CFB,CPA,DOX,ENA,ET,IM,KC,LS,OPZ,NPAA
		15	440	ASNS	asparagine synthetase (glutamine-hydrolyzing)	527	287	6020	383	357	383	APAP,AA,CAF,CAP,CPA,CSA,DOX,ENA,IM,KC,NFT,OPZ,PhB,RIF,VPA
		13	83862	TMEM120A	transmembrane protein 120A	1037	385	6020	371	304	385	APAP,AA,BEA,CAP,CSA,ET,IM,KC,LS,OPZ,NPAA,RIF,VPA
		18	54865	GPATCH4	G patch domain containing 4	151	433	6020	387	244	387	APAP,APL,AA,BEA,CAF,CAP,CPA,CSA,DOX,ENA,ET,KC,LS,NFT,OPZ,NPAA,PhB,VPA
		15	23560	GTPBP4	GTP binding protein 4	527	368	6020	333	388	388	APAP,ACZ,APL,AA,BEA,CAF,DOX,ET,KC,LS,OPZ,PCT,PhB,RIF,TAA
		15	55355	HJURP	Holliday junction recognition protein	527	388	6020	258	303	388	APAP,ACZ,APL,AA,BEA,CSA,ET,IMI,KC,LS,NFT,OPZ,NPAA,PhB,VPA
		17	1361	CPB2	carboxypeptidase B2 (plasma)	241	389	6020	445	385	389	APAP,APL,AA,BEA,CAF,CAP,CSA,DOX,ET,IM,KC,LS,NFT,OPZ,NPAA,PhB,RIF
		14	9533	POLR1C	polymerase (RNA) I polypeptide C, 30kDa	755	391	6020	384	213	391	APAP,APL,AA,CAF,CPA,CSA,DOX,ET,KC,LS,NFT,OPZ,TAA,VPA
		16	10436	EMG1	EMG1 N1-specific pseudouridine methyltransferase	363.5	448	6020	391	378	391	APAP,AA,BEA,CAF,CAP,CSA,DOX,ENA,EME,ET,KC,LS,PhB,RIF,TAA,VPA
		14	24147	FJX1	four jointed box 1 (Drosophila)	755	325	6020	392	340	392	APAP,APL,AA,BEA,CAF,CAP,CSA,DOX,ET,KC,NFT,OPZ,PhB,VPA
		15	28969	BZW2	basic leucine zipper and W2 domains 2	527	392.5	6020	327	355	392.5	APAP,AA,BEA,CAF,CPA,CSA,DOX,ET,HCB,IM,LS,NPAA,PhB,RIF,TAA
		16	1958	EGR1	early growth response 1	363.5	333	6020	393	537	393	APAP,AA,BEA,CAF,ET,HCB,IM,KC,LS,NFT,OPZ,NPAA,PhB,RIF,TAA,VPA
		16	27090	ST6GALNAC4	ST6 (alpha-N-acetyl-neuraminyl-2,3-beta-galactosyl-1,3)-N-acetylgalactosaminide alpha-2,6-sialyltransferase 4	363.5	395.5	6020	385	586	395.5	APAP,APL,AA,BBZ,BEA,CAF,CAP,DOX,ENA,IM,KC,LS,NFT,OPZ,NPAA,RIF
		13	11015	KDELR3	KDEL (Lys-Asp-Glu-Leu) endoplasmic reticulum protein retention receptor 3	1037	395.5	6020	313	331	395.5	APAP,AA,CAF,CAP,CSA,ET,IMI,IM,LS,NFT,OPZ,PhB,VPA
		13	10591	DNPH1	2'-deoxynucleoside 5'-phosphate N-hydrolase 1	1037	365	6020	396	326	396	APAP,AA,CPX,DOX,ET,KC,LS,NFT,OPZ,NPAA,PhB,RIF,VPA
		18	23175	LPIN1	lipin 1	151	268.5	6020	399	748	399	APAP,BBZ,BEA,CAP,CSA,DOX,ENA,ET,HCB,IM,KC,LS,NFT,OPZ,PhB,RIF,TAA,VPA
		12	57228	SMAGP	small cell adhesion glycoprotein	1383.5	320	6020	347	399	399	APAP,APL,AA,CAP,CPA,CSA,DOX,ENA,LS,OPZ,PhB,VPA
		15	10213	PSMD14	proteasome (prosome, macropain) 26S subunit, non-ATPase, 14	527	230	6020	226	400	400	ACZ,AA,BEA,CPA,CSA,DOX,ENA,EE,ET,HCB,KC,LS,NFT,PhB,TAA
		14	5283	PIGH	phosphatidylinositol glycan anchor biosynthesis, class H	755	400	6020	386	180	400	APAP,AA,BEA,CAF,DOX,ET,KC,LS,NFT,OPZ,PhB,RIF,TAA,VPA
		15	2305	FOXM1	forkhead box M1	527	401	6020	368	245	401	APAP,AA,CAF,CAP,CPX,CSA,ET,IM,KC,LS,NFT,OPZ,PhB,RIF,VPA
		17	29108	PYCARD	PYD and CARD domain containing	241	407	6020	401	379	401	APAP,AA,BEA,CAF,CAP,CPA,CSA,DOX,ET,IMI,IM,KC,LS,NFT,OPZ,RIF,TAA
		16	55646	LYAR	Ly1 antibody reactive	363.5	402.5	6020	403	533	403	APAP,APL,CAP,CPA,CSA,DOX,ET,HCB,IM,KC,NFT,OPZ,PCT,NPAA,PhB,TAA
		20	23023	TMCC1	transmembrane and coiled-coil domain family 1	39	404	6020	342	556	404	APAP,AA,BEA,CAP,CPA,CSA,DOX,ENA,ET,HCB,KC,LS,MTS,NFT,OPZ,PCT,PhB,RIF,TAA,VPA
		17	1054	CEBPG	CCAAT/enhancer binding protein (C/EBP), gamma	241	399	6020	407	500	407	APAP,APL,AA,CAP,CPA,CSA,ENA,ET,IM,KC,NFT,OPZ,PCT,PhB,RIF,TAA,VPA
		13	64080	RBKS	ribokinase	1037	351	6020	408	336	408	APAP,AA,BEA,CAP,EE,ET,KC,LS,NFT,OPZ,NPAA,RIF,VPA
		16	54475	NLE1	notchless homolog 1 (Drosophila)	363.5	419	6020	355	410	410	APAP,APL,AA,BCT,CAF,CAP,CSA,DOX,ET,KC,NFT,OPZ,PhB,RIF,TAA,VPA
		14	4547	MTTP	microsomal triglyceride transfer protein	755	334	6020	411	264	411	APAP,APL,AA,BEA,CAF,CAP,ET,KC,LS,NFT,OPZ,PCT,PhB,VPA
		16	55789	DEPDC1B	DEP domain containing 1B	363.5	387	6020	412	435	412	APAP,AA,CPX,CSA,DOX,ENA,ET,KC,LS,NFT,OPZ,PCT,NPAA,PhB,RIF,VPA
		12	56922	MCCC1	methylcrotonoyl-CoA carboxylase 1 (alpha)	1383.5	412	6020	338	315	412	APAP,AA,BEA,ET,HCB,IM,KC,LS,NFT,OPZ,NPAA,VPA
		13	2113	ETS1	v-ets avian erythroblastosis virus E26 oncogene homolog 1	1037	357.5	6020	413	342	413	APAP,AA,CAF,CAP,CPA,CSA,ET,KC,NFT,PhB,RIF,TAA,VPA
		14	4691	NCL	nucleolin	755	413	6020	410	221	413	AA,BEA,CAF,CSA,ET,HCB,IM,KC,LS,NFT,OPZ,PhB,TAA,VPA
		16	5001	ORC5	origin recognition complex, subunit 5	363.5	424	6020	414	271	414	APAP,APL,AA,BEA,CAF,CAP,CPA,DOX,ENA,ET,KC,LS,NFT,OPZ,NPAA,PhB
		17	10924	SMPDL3A	sphingomyelin phosphodiesterase, acid-like 3A	241	331	6020	416	531	416	APAP,BEA,CAF,CAP,CPA,CSA,DOX,ENA,ET,KC,NFT,OPZ,PCT,NPAA,PhB,RIF,TAA
		17	25926	NOL11	nucleolar protein 11	241	416	6020	483	309	416	APAP,AA,BEA,CAF,CAP,CSA,DOX,ET,IM,KC,LS,NFT,OPZ,NPAA,PhB,TAA,VPA
		20	4286	MITF	microphthalmia-associated transcription factor	39	417	6020	406	844	417	APAP,APL,AA,BEA,CAF,CAP,CFB,CPA,CSA,DOX,ENA,ET,IM,KC,MTS,NFT,OPZ,NPAA,PhB,VPA
		15	7498	XDH	xanthine dehydrogenase	527	418	6020	404	351	418	APAP,APL,AA,CAP,CSA,DOX,ET,HCB,IM,KC,LS,NFT,OPZ,PhB,VPA
		14	117246	FTSJ3	FtsJ homolog 3 (E. coli)	755	409	6020	419	277	419	AA,BEA,CAP,CSA,IM,KC,LS,NFT,OPZ,NPAA,PhB,RIF,TAA,VPA
		13	735	C9	complement component 9	1037	395.5	6020	422	337	422	APAP,CAF,CAP,CPA,DOX,IM,KC,LS,NFT,OPZ,PhB,RIF,VPA
		15	368	ABCC6	ATP-binding cassette, sub-family C (CFTR/MRP), member 6	527	415	6020	425	350	425	APAP,AA,BEA,CAF,CAP,ET,HCB,KC,LS,MTS,NFT,OPZ,PhB,RIF,VPA
		14	23677	SH3BP4	SH3-domain binding protein 4	755	427	6020	373	405	427	APAP,AA,BEA,CFB,CSA,DOX,ET,HCB,KC,NFT,OPZ,NPAA,RIF,VPA
x		16	10	NAT2	N-acetyltransferase 2 (arylamine N-acetyltransferase)	363.5	469	6020	428	272	428	APAP,AA,BEA,CAF,CAP,CSA,DOX,ENA,ET,IM,KC,LS,NFT,OPZ,RIF,VPA
		13	8848	TSC22D1	TSC22 domain family, member 1	1037	414	6020	302	429	429	APAP,AA,BEA,CAF,CFB,DOX,ET,IM,KC,NPAA,PhB,TAA,VPA
		18	4143	MAT1A	methionine adenosyltransferase I, alpha	151	481	6020	430	377	430	APAP,APL,AA,BEA,CAF,CAP,CPA,CSA,DOX,ENA,ET,HCB,NFT,OPZ,PhB,RIF,TAA,VPA
		14	137695	TMEM68	transmembrane protein 68	755	346.5	6020	431	328	431	APAP,AA,BEA,CSA,DOX,ENA,ET,LS,NFT,OPZ,NPAA,PhB,TAA,VPA
		14	10482	NXF1	nuclear RNA export factor 1	755	326.5	6020	319	432	432	APAP,AA,BEA,CAF,DOX,ENA,EE,ET,IM,KC,LS,OPZ,TAA,VPA
		14	901	CCNG2	cyclin G2	755	420	6020	432	352	432	APAP,APL,AA,CAF,CPA,CSA,ET,KC,LS,NFT,OPZ,PhB,TAA,VPA
		14	54490	UGT2B28	UDP glucuronosyltransferase 2 family, polypeptide B28	755	432	6020	398	346	432	APAP,AA,CAP,CSA,ENA,ET,IM,KC,LS,MTS,NFT,OPZ,PhB,VPA
		14	3176	HNMT	histamine N-methyltransferase	755	384	6020	433	363	433	APAP,AA,BEA,CAF,CPX,DOX,ENA,ET,KC,LS,NFT,OPZ,PhB,VPA
		14	10979	FERMT2	fermitin family member 2	755	434	6020	435	362	435	APL,AA,CAF,CAP,CPA,CSA,DOX,ET,IM,KC,LS,NFT,OPZ,PhB
		16	9197	SLC33A1	solute carrier family 33 (acetyl-CoA transporter), member 1	363.5	435	6020	505	302	435	APAP,APL,AA,BEA,CAP,CSA,DOX,ET,IM,KC,LS,NFT,OPZ,PhB,RIF,VPA
		16	1969	EPHA2	EPH receptor A2	363.5	489.5	6020	438	376	438	APAP,APL,AA,CAP,CFB,CPA,DOX,ET,HCB,KC,LS,NFT,OPZ,PhB,TAA,VPA
		18	6038	RNASE4	ribonuclease, RNase A family, 4	151	442	6020	379	747	442	APAP,APL,AA,BEA,CAF,CAP,CSA,DOX,ET,IM,KC,LS,MTS,MCT,NFT,OPZ,RIF,TAA
		15	9314	KLF4	Kruppel-like factor 4 (gut)	527	410.5	6020	446	230	446	APAP,AA,CAF,CSA,DOX,ET,IM,KC,LS,NFT,OPZ,NPAA,RIF,TAA,VPA
		17	1841	DTYMK	deoxythymidylate kinase (thymidylate kinase)	241	446	6020	423	564	446	APAP,AA,CAF,CAP,CPA,CSA,ENA,ET,KC,LS,MCT,NFT,OPZ,NPAA,PhB,RIF,VPA
		16	51090	PLLP	plasmolipin	363.5	447	6020	394	590	447	APAP,AA,BBZ,BEA,CSA,DOX,EE,ET,KC,LS,MTS,NFT,OPZ,RIF,TAA,VPA
		13	7415	VCP	valosin containing protein	1037	438	6020	448	276	448	APAP,AA,BEA,CAF,CSA,DOX,ET,KC,LS,NFT,OPZ,PhB,VPA
		18	8780	RIOK3	RIO kinase 3	151	529	6020	443	448	448	APAP,APL,AA,BEA,CAF,CAP,CSA,DOX,ET,HCB,KC,LS,NFT,OPZ,NPAA,PhB,RIF,VPA
		17	9837	GINS1	GINS complex subunit 1 (Psf1 homolog)	241	421	6020	450	520	450	APAP,AA,CAF,CAP,CSA,DOX,ENA,ET,KC,LS,MTS,NFT,OPZ,NPAA,PhB,RIF,VPA
		15	80273	GRPEL1	GrpE-like 1, mitochondrial (E. coli)	527	451	6020	417	366	451	APAP,AA,BEA,CFB,CSA,DOX,ENA,ET,IM,KC,LS,NFT,OPZ,PhB,TAA
		16	90417	KNSTRN	kinetochore-localized astrin/SPAG5 binding protein	363.5	466	6020	447	452	452	APAP,AA,BEA,CAF,CPA,CSA,DOX,EE,ET,KC,LS,NFT,OPZ,NPAA,PhB,RIF
		19	117854	TRIM6	tripartite motif containing 6	86	453	6020	409	1039	453	APAP,APL,CAF,CAP,CPA,DOX,ENA,ET,HCB,IM,KC,LS,MTS,NFT,OPZ,PCT,NPAA,PhB,VPA
		19	8140	SLC7A5	solute carrier family 7 (amino acid transporter light chain, L system), member 5	86	337	6020	456	729	456	APAP,APL,AA,BEA,CAP,CPA,CSA,DOX,ENA,ET,IM,KC,LS,MTS,NFT,OPZ,PhB,RIF,VPA
		17	140707	BRI3BP	BRI3 binding protein	241	457	6020	424	735	457	AA,BEA,CAF,CAP,CSA,DOX,ENA,ET,KC,LS,MTS,NFT,OPZ,PCT,RIF,TAA,VPA
		15	118424	UBE2J2	ubiquitin-conjugating enzyme E2, J2	527	390	6020	458	427	458	APAP,APL,AA,BEA,CAP,CSA,DOX,ET,IM,KC,LS,NFT,OPZ,PhB,TAA
		16	55089	SLC38A4	solute carrier family 38, member 4	363.5	460	6020	440	530	460	APAP,AA,BEA,CAF,CAP,DOX,ENA,EE,ET,KC,LS,MTS,NFT,OPZ,PhB,VPA
		11	183	AGT	angiotensinogen (serpin peptidase inhibitor, clade A, member 8)	1789	431	6020	461	286	461	APAP,AA,BEA,DOX,ET,KC,LS,NFT,OPZ,RIF,VPA
		12	3295	HSD17B4	hydroxysteroid (17-beta) dehydrogenase 4	1383.5	299	6020	381	463	463	APAP,AA,BEA,CAP,CSA,ET,HCB,IM,LS,OPZ,RIF,VPA
		18	55323	LARP6	La ribonucleoprotein domain family, member 6	151	445	6020	464	1207	464	APAP,APL,BEA,CSA,DOX,ET,HCB,IM,KC,LS,MTS,NFT,OPZ,PCT,PhB,RIF,TAA,VPA
		15	65265	C8orf33	chromosome 8 open reading frame 33	527	464	6020	449	274	464	APL,AA,BEA,CPA,CSA,DOX,ET,KC,LS,NFT,OPZ,PhB,RIF,TAA,VPA
		15	27075	TSPAN13	tetraspanin 13	527	455	6020	463	467	467	APAP,AA,CAF,CAP,CPA,DOX,ENA,ET,KC,MTS,NFT,OPZ,NPAA,PhB,VPA
		15	7263	TST	thiosulfate sulfurtransferase (rhodanese)	527	467	6020	360	409	467	APAP,APL,AA,CAF,CPA,CSA,ENA,ET,KC,LS,NFT,OPZ,PCT,PhB,VPA
		15	3818	KLKB1	kallikrein B, plasma (Fletcher factor) 1	527	377	6020	469	259	469	APAP,AA,BEA,CAP,DOX,ET,HCB,IM,KC,LS,NFT,OPZ,PhB,RIF,VPA
		16	6772	STAT1	signal transducer and activator of transcription 1, 91kDa	363.5	437	6020	470	557	470	APAP,AA,CAF,CFB,DOX,ENA,ET,HCB,IM,KC,LS,NFT,OPZ,PhB,RIF,VPA
		14	87178	PNPT1	polyribonucleotide nucleotidyltransferase 1	755	475	6020	472	464	475	APAP,CAF,CAP,CPA,CSA,DOX,LS,NFT,OPZ,PCT,NPAA,PhB,TAA,VPA
		13	9289	ADGRG1	adhesion G protein-coupled receptor G1	1037	246	6020	390	476	476	APAP,AA,BEA,CAF,CAP,CSA,DOX,EE,ET,KC,LS,NFT,OPZ
		16	3491	CYR61	cysteine-rich, angiogenic inducer, 61	363.5	476	6020	462	643	476	APAP,AA,BEA,CAF,CFB,CPA,DOX,ENA,ET,IM,KC,NFT,OPZ,PhB,RIF,TAA
		16	11043	MID2	midline 2	363.5	473	6020	477	498	477	APAP,AA,CAF,CAP,CSA,DOX,ENA,EE,ET,HCB,KC,NFT,OPZ,NPAA,PhB,VPA
		16	213	ALB	albumin	363.5	477	6020	516	418	477	APAP,AA,BEA,CAF,CAP,CSA,DOX,ET,IM,KC,LS,MTS,NFT,OPZ,RIF,VPA
		17	2690	GHR	growth hormone receptor	241	371	6020	514	478	478	APAP,AA,BEA,CAF,CAP,CPA,DOX,ET,IM,KC,LS,NFT,OPZ,NPAA,PhB,TAA,VPA
		17	79850	FAM57A	family with sequence similarity 57, member A	241	478	6020	488	335	478	APAP,APL,AA,BEA,CPA,CSA,DOX,ET,IM,KC,LS,NFT,OPZ,PhB,RIF,TAA,VPA
		14	84331	FAM195A	family with sequence similarity 195, member A	755	341	6020	459	480	480	APAP,CAP,ENA,ET,IM,KC,LS,NFT,PCT,NPAA,PhB,RIF,TAA,VPA
		17	55034	MOCOS	molybdenum cofactor sulfurase	241	469	6020	480	555	480	APAP,AA,CAF,CAP,CPA,CSA,ET,HCB,IM,KC,LS,NFT,OPZ,PhB,RIF,TAA,VPA
		16	390	RND3	Rho family GTPase 3	363.5	482	6020	437	779	482	APAP,APL,AA,BEA,CAF,CAP,CSA,DOX,ENA,ET,IMI,IM,NFT,OPZ,PhB,TAA
		16	27248	ERLEC1	endoplasmic reticulum lectin 1	363.5	578	6020	479	482	482	APAP,APL,AA,BEA,CAP,CSA,DOX,ET,IM,KC,LS,NFT,OPZ,PCT,PhB,VPA
		13	2617	GARS	glycyl-tRNA synthetase	1037	483	6020	375	451	483	APAP,AA,CAF,CAP,CSA,DOX,ET,IM,LS,NFT,OPZ,RIF,VPA
		13	51512	GTSE1	G-2 and S-phase expressed 1	1037	441	6020	484	231	484	APAP,AA,CSA,ET,IM,KC,LS,NFT,OPZ,PhB,RIF,TAA,VPA
		15	7276	TTR	transthyretin	527	484	6020	468	449	484	APAP,AA,BEA,CAF,CAP,CPA,DOX,ENA,ET,IM,KC,LS,MTS,RIF,VPA
		15	10592	SMC2	structural maintenance of chromosomes 2	527	422	6020	486	321	486	APAP,AA,BEA,CAF,CSA,DOX,ET,IM,KC,LS,NFT,OPZ,NPAA,PhB,RIF
		12	2053	EPHX2	epoxide hydrolase 2, cytoplasmic	1383.5	486	6020	465	380	486	APAP,AA,BCT,CAP,DOX,ET,KC,LS,NFT,OPZ,PhB,VPA
		15	10263	CDK2AP2	cyclin-dependent kinase 2 associated protein 2	527	486	6020	436	334	486	APAP,APL,AA,CAF,CSA,DOX,ET,IM,KC,LS,NFT,OPZ,PCT,PhB,VPA
		14	23406	COTL1	coactosin-like F-actin binding protein 1	755	489.5	6020	466	225	489.5	APAP,AA,BEA,CAF,CAP,CPA,CSA,DOX,ET,IM,KC,NFT,OPZ,PhB
		14	501	ALDH7A1	aldehyde dehydrogenase 7 family, member A1	755	425	6020	491	280	491	APAP,AA,BEA,CAP,DOX,ET,KC,LS,NFT,OPZ,NPAA,PhB,RIF,VPA
		17	1030	CDKN2B	cyclin-dependent kinase inhibitor 2B (p15, inhibits CDK4)	241	492	6020	400	1218	492	ACZ,APL,AA,CAF,CPA,CSA,DOX,ENA,IMI,KC,LS,MTS,NFT,OPZ,PCT,PhB,VPA
	x	13	210	ALAD	aminolevulinate dehydratase	1037	449	6020	493	349	493	APAP,AA,BEA,CAF,CAP,ENA,ET,KC,LS,NFT,OPZ,TAA,VPA
		16	27346	TMEM97	transmembrane protein 97	363.5	496	6020	395	767	496	APAP,APL,CAF,DOX,ET,HCB,IM,KC,LS,MTS,NFT,OPZ,PhB,RIF,TAA,VPA
		13	84064	HDHD2	haloacid dehalogenase-like hydrolase domain containing 2	1037	497	6020	460	462	497	AA,CAF,CAP,ENA,ET,KC,LS,NFT,OPZ,NPAA,PhB,RIF,VPA
		16	6447	SCG5	secretogranin V (7B2 protein)	363.5	495	6020	498	1080	498	APAP,AA,BEA,CAF,CAP,CSA,DOX,ENA,EE,ET,IMI,IM,KC,OPZ,NPAA,TAA
		17	3949	LDLR	low density lipoprotein receptor	241	469	6020	501	599	501	APAP,APL,AA,CAF,CSA,DOX,ET,HCB,IM,KC,LS,NFT,OPZ,PhB,RIF,TAA,VPA
		14	10199	MPHOSPH10	M-phase phosphoprotein 10 (U3 small nucleolar ribonucleoprotein)	755	381	6020	500	502	502	APAP,APL,AA,BEA,CPA,CSA,DOX,IM,KC,LS,NFT,OPZ,NPAA,TAA
		17	4174	MCM5	minichromosome maintenance complex component 5	241	502	6020	421	565	502	APAP,AA,BEA,CAF,CAP,CPA,CSA,DOX,ENA,ET,KC,LS,NFT,NPAA,PhB,RIF,VPA
		14	5091	PC	pyruvate carboxylase	755	439	6020	504	395	504	APAP,AA,BEA,CPA,CSA,ET,HCB,IM,LS,NFT,OPZ,NPAA,PhB,VPA
		11	1369	CPN1	carboxypeptidase N, polypeptide 1	1789	274	6020	217	506	506	APAP,AA,DOX,EE,ET,IM,KC,MCT,NFT,PhB,RIF
		15	3606	IL18	interleukin 18	527	489.5	6020	506	488	506	APAP,AA,BEA,CAF,CAP,DOX,ENA,ET,HCB,KC,LS,NFT,OPZ,PhB,VPA
		16	51278	IER5	immediate early response 5	363.5	507	6020	454	666	507	APAP,APL,AA,BEA,CAF,CPA,CSA,DOX,ENA,ET,IM,KC,NFT,OPZ,PhB,VPA
		14	56262	LRRC8A	leucine rich repeat containing 8 family, member A	755	395.5	6020	508	394	508	APAP,APL,AA,BEA,CPA,CSA,ET,IM,KC,MTS,OPZ,PhB,RIF,VPA
		15	127	ADH4	alcohol dehydrogenase 4 (class II), pi polypeptide	527	458	6020	509	490	509	APAP,AA,BEA,CAP,ET,IM,KC,LS,MTS,NFT,OPZ,PCT,NPAA,PhB,VPA
		13	9188	DDX21	DEAD (Asp-Glu-Ala-Asp) box helicase 21	1037	423	6020	510	421	510	APAP,APL,AA,BEA,CAP,CPA,ET,HCB,KC,NFT,OPZ,PhB,VPA
		19	10189	ALYREF	Aly/REF export factor	86	514	6020	495	685	514	APAP,AA,BEA,CAF,CAP,CSA,DOX,ET,HCB,IM,KC,LS,NFT,OPZ,PCT,NPAA,PhB,RIF,VPA
		15	1176	AP3S1	adaptor-related protein complex 3, sigma 1 subunit	527	343	6020	515	370	515	APAP,AA,BEA,CAP,CPA,CSA,ENA,ET,IM,KC,LS,NFT,OPZ,RIF,VPA
		14	2810	SFN	stratifin	755	515	6020	513	381	515	APAP,AA,BEA,CAF,CAP,CSA,KC,LS,NFT,OPZ,PhB,RIF,TAA,VPA
		15	3030	HADHA	hydroxyacyl-CoA dehydrogenase/3-ketoacyl-CoA thiolase/enoyl-CoA hydratase (trifunctional protein), alpha subunit	527	516	6020	489	416	516	APAP,AA,BEA,CAF,CFB,DOX,ET,IM,KC,LS,NFT,OPZ,NPAA,TAA,VPA
		12	443	ASPA	aspartoacylase	1383.5	517.5	6020	442	441	517.5	APAP,APL,AA,CFB,DOX,ET,IM,KC,NFT,OPZ,TAA,VPA
		15	5519	PPP2R1B	protein phosphatase 2, regulatory subunit A, beta	527	436	6020	519	407	519	APAP,AA,BEA,CAF,CAP,CPA,ET,IM,KC,LS,NFT,OPZ,NPAA,PhB,VPA
		11	23624	CBLC	Cbl proto-oncogene C, E3 ubiquitin protein ligase	1789	519	6020	481	311	519	APAP,AA,CSA,DOX,ET,KC,NFT,OPZ,PhB,RIF,VPA
		16	30834	ZNRD1	zinc ribbon domain containing 1	363.5	595	6020	521	473	521	APAP,APL,AA,BEA,CAP,CPA,DOX,EE,ET,KC,LS,NFT,OPZ,RIF,TAA,VPA
		15	10786	SLC17A3	solute carrier family 17 (organic anion transporter), member 3	527	430	6020	522	491	522	APAP,AA,BEA,CAF,CAP,CSA,DOX,ET,KC,LS,NFT,OPZ,PCT,TAA,VPA
		13	539	ATP5O	ATP synthase, H+ transporting, mitochondrial F1 complex, O subunit	1037	459	6020	402	522	522	APAP,AA,BCT,CAF,ET,HCB,IM,LS,NFT,OPZ,NPAA,RIF,VPA
		11	11309	SLCO2B1	solute carrier organic anion transporter family, member 2B1	1789	523	6020	475	260	523	APAP,APL,AA,IM,KC,LS,NFT,OPZ,PhB,TAA,VPA
		15	5174	PDZK1	PDZ domain containing 1	527	524	6020	517	469	524	APAP,APL,AA,CAP,CPA,CSA,ET,KC,LS,NFT,OPZ,PCT,PhB,TAA,VPA
		16	50628	GEMIN4	gem (nuclear organelle) associated protein 4	363.5	634.5	6020	525	345	525	APAP,APL,AA,BEA,CPA,CSA,DOX,ET,IM,KC,LS,NFT,OPZ,PhB,TAA,VPA
		15	10904	BLCAP	bladder cancer associated protein	527	318	6020	310	656	527	APAP,ACZ,BEA,CAP,CSA,DOX,ENA,ET,IM,KC,NFT,OPZ,PCT,NPAA,PhB
x		15	1544	CYP1A2	cytochrome P450, family 1, subfamily A, polypeptide 2	527	348	6020	224	781	527	APL,AA,BEA,CAP,CFB,DOX,HCB,IM,KC,LS,MTS,NFT,OPZ,PhB,VPA
		15	79746	ECHDC3	enoyl CoA hydratase domain containing 3	527	355	6020	366	527	527	APAP,ACZ,AA,BEA,CAF,CAP,CFB,CSA,DOX,ET,KC,LS,OPZ,NPAA,PhB
		15	908	CCT6A	chaperonin containing TCP1, subunit 6A (zeta 1)	527	375	6020	426	818	527	APL,AA,BEA,CAF,CAP,CFB,CPA,CSA,DOX,ET,KC,LS,OPZ,NPAA,VPA
		15	285381	DPH3	diphthamide biosynthesis 3	527	392.5	6020	471	693	527	APAP,APL,BEA,CAF,CAP,CPA,CSA,DOX,ENA,HCB,KC,NFT,OPZ,PhB,VPA
		15	64423	INF2	inverted formin, FH2 and WH2 domain containing	527	402.5	6020	536	457	527	APAP,AA,BEA,CAF,CPA,CSA,DOX,ET,KC,LS,NFT,OPZ,NPAA,PhB,VPA
		15	5836	PYGL	phosphorylase, glycogen, liver	527	408	6020	372	639	527	APAP,AA,BBZ,BEA,CAF,CPX,CPA,ENA,ET,IM,KC,OPZ,NPAA,PhB,VPA
		15	133	ADM	adrenomedullin	527	443	6020	490	694	527	APAP,APL,AA,BBZ,BEA,CAF,CAP,ENA,ET,KC,LS,NFT,OPZ,PhB,TAA
		15	54873	PALMD	palmdelphin	527	456	6020	439	560	527	APAP,AA,BEA,CAF,CFB,CSA,DOX,ET,KC,LS,MTS,NFT,OPZ,TAA,VPA
		15	116844	LRG1	leucine-rich alpha-2-glycoprotein 1	527	473	6020	389	669	527	APAP,APL,AA,BEA,CAP,CPA,CSA,DOX,ET,IM,KC,LS,NFT,OPZ,RIF
		15	55683	KANSL3	KAT8 regulatory NSL complex subunit 3	527	493	6020	604	487	527	APAP,AA,BEA,CAF,CPA,CSA,DOX,ENA,ET,IM,KC,LS,NFT,OPZ,PhB
		15	5096	PCCB	propionyl CoA carboxylase, beta polypeptide	527	510.5	6020	369	634	527	APAP,AA,BBZ,BEA,CAF,CSA,ENA,EE,ET,LS,NFT,OPZ,NPAA,PhB,TAA
		15	11056	DDX52	DEAD (Asp-Glu-Ala-Asp) box polypeptide 52	527	512	6020	482	536	527	APAP,AA,BEA,CAF,CPA,CSA,DOX,ENA,ET,KC,LS,NFT,OPZ,PhB,RIF
		15	79774	GRTP1	growth hormone regulated TBC protein 1	527	517.5	6020	554	455	527	APAP,AA,BEA,CAF,CPX,CSA,DOX,ET,IM,KC,LS,OPZ,PhB,TAA,VPA
		15	23243	ANKRD28	ankyrin repeat domain 28	527	522	6020	523	583	527	APAP,AA,BEA,CAF,DOX,ET,HCB,IM,KC,MTS,NFT,OPZ,PhB,RIF,VPA
		15	84699	CREB3L3	cAMP responsive element binding protein 3-like 3	527	526.5	6020	476	581	527	APAP,AA,BEA,CAP,CFB,ET,HCB,IM,KC,LS,OPZ,NPAA,PhB,TAA,VPA
		15	6941	TCF19	transcription factor 19	527	526.5	6020	552	524	527	APAP,AA,BEA,CAP,CPA,CSA,ET,IM,KC,LS,NFT,OPZ,PhB,RIF,VPA
		15	89927	C16orf45	chromosome 16 open reading frame 45	527	545	6020	502	508	527	APAP,AA,BEA,CAF,DOX,ET,IMI,KC,LS,NFT,OPZ,PCT,PhB,TAA,VPA
		15	162989	DEDD2	death effector domain containing 2	527	572	6020	451	511	527	APAP,AA,BEA,CAF,CAP,CSA,DOX,ENA,ET,LS,NFT,OPZ,NPAA,PhB,VPA
		14	6745	SSR1	signal sequence receptor, alpha	755	326.5	6020	441	528	528	APAP,APL,AA,CAP,CSA,DOX,ENA,ET,IM,KC,LS,NFT,OPZ,PhB
		17	5984	RFC4	replication factor C (activator 1) 4, 37kDa	241	454	6020	528	856	528	APAP,AA,CAF,CAP,CPA,CSA,DOX,ENA,ET,KC,LS,NFT,OPZ,NPAA,PhB,RIF,TAA
		12	90441	ZNF622	zinc finger protein 622	1383.5	461	6020	529	310	529	AA,BEA,CAF,CAP,DOX,ET,KC,LS,NFT,OPZ,TAA,VPA
		17	3990	LIPC	lipase, hepatic	241	530	6020	363	834	530	APAP,AA,BBZ,BEA,CAF,CFB,CPA,ET,IMI,KC,LS,NFT,OPZ,NPAA,PhB,TAA,VPA
		12	6059	ABCE1	ATP-binding cassette, sub-family E (OABP), member 1	1383.5	505.5	6020	531	386	531	APAP,AA,CAF,CSA,ET,IM,KC,NFT,OPZ,PhB,TAA,VPA
		16	22885	ABLIM3	actin binding LIM protein family, member 3	363.5	531	6020	562	438	531	APAP,AA,CAP,CSA,DOX,ENA,ET,IM,KC,LS,MTS,NFT,OPZ,PhB,RIF,VPA
		12	51096	UTP18	UTP18 small subunit (SSU) processome component homolog (yeast)	1383.5	532	6020	455	419	532	APAP,AA,CSA,DOX,ENA,ET,KC,LS,NFT,OPZ,PCT,TAA
		15	9975	NR1D2	nuclear receptor subfamily 1, group D, member 2	527	534.5	6020	602	447	534.5	APAP,AA,BEA,CAF,CSA,ET,HCB,IM,KC,LS,NFT,OPZ,PhB,TAA,VPA
		13	2040	STOM	stomatin	1037	537	6020	452	425	537	APAP,AA,BEA,CAP,DOX,ENA,ET,IM,LS,OPZ,PhB,RIF,VPA
		15	84314	TMEM107	transmembrane protein 107	527	647.5	6020	538	391	538	APAP,AA,BEA,CAF,CSA,DOX,ET,IM,KC,MCT,NFT,OPZ,PhB,RIF,VPA
		16	25959	KANK2	KN motif and ankyrin repeat domains 2	363.5	613	6020	539	343	539	APAP,APL,AA,CAF,DOX,ET,IM,KC,LS,MTS,NFT,OPZ,NPAA,PhB,RIF,VPA
		13	51118	UTP11L	UTP11-like, U3 small nucleolar ribonucleoprotein (yeast)	1037	359	6020	453	540	540	AA,BEA,CAF,CAP,CPA,DOX,ET,KC,LS,MTS,OPZ,NPAA,TAA
		14	51441	YTHDF2	YTH N(6)-methyladenosine RNA binding protein 2	755	464	6020	511	541	541	APAP,AA,BEA,DOX,ET,HCB,KC,LS,MTS,NFT,OPZ,PhB,TAA,VPA
		15	5267	SERPINA4	serpin peptidase inhibitor, clade A (alpha-1 antiproteinase, antitrypsin), member 4	527	542	6020	565	354	542	APAP,AA,BEA,CAP,CPA,CSA,ET,IM,KC,LS,NFT,OPZ,PhB,RIF,VPA
		12	2110	ETFDH	electron-transferring-flavoprotein dehydrogenase	1383.5	480	6020	543	510	543	APAP,AA,CFB,DOX,ET,HCB,IM,KC,LS,NFT,OPZ,TAA
	x	17	2067	ERCC1	excision repair cross-complementation group 1	241	543	6020	497	637	543	APAP,APL,AA,BEA,CAF,CAP,CSA,DOX,ENA,EE,ET,KC,LS,OPZ,NPAA,PhB,VPA
		15	2224	FDPS	farnesyl diphosphate synthase	527	544	6020	520	866	544	APAP,BEA,CAF,CAP,CSA,ENA,IMI,IM,KC,NFT,OPZ,PhB,RIF,TAA,VPA
		12	11047	ADRM1	adhesion regulating molecule 1	1383.5	546	6020	427	290	546	APAP,AA,BEA,CAP,DOX,IM,KC,LS,NFT,OPZ,RIF,VPA
		16	29089	UBE2T	ubiquitin-conjugating enzyme E2T	363.5	547	6020	499	773	547	APAP,AA,CAF,CAP,CPA,CSA,DOX,ENA,ET,IMI,KC,NFT,OPZ,RIF,TAA,VPA
		15	79707	NOL9	nucleolar protein 9	527	629	6020	547	443	547	APAP,BEA,CAP,CPA,CSA,DOX,ET,IM,KC,NFT,OPZ,NPAA,PhB,RIF,VPA
		15	87	ACTN1	actinin, alpha 1	527	600	6020	550	279	550	APAP,AA,BEA,CAF,CAP,CPA,ENA,ET,IM,KC,LS,NFT,OPZ,RIF,VPA
		13	2628	GATM	glycine amidinotransferase (L-arginine:glycine amidinotransferase)	1037	405	6020	361	551	551	APAP,AA,BEA,CAF,DOX,ENA,ET,IMI,LS,MTS,NFT,OPZ,PhB
		13	2593	GAMT	guanidinoacetate N-methyltransferase	1037	533	6020	551	323	551	APAP,AA,CSA,DOX,ET,IM,KC,LS,MTS,NFT,OPZ,PhB,RIF
		14	2287	FKBP3	FK506 binding protein 3, 25kDa	755	551	6020	467	301	551	APAP,AA,CAF,CSA,DOX,ET,IM,KC,LS,NFT,OPZ,NPAA,PhB,TAA
		15	11332	ACOT7	acyl-CoA thioesterase 7	527	552.5	6020	535	625	552.5	AA,BEA,BCT,CAP,CPX,CPA,CSA,ET,IM,KC,LS,NFT,OPZ,PhB,VPA
		12	4094	MAF	v-maf avian musculoaponeurotic fibrosarcoma oncogene homolog	1383.5	554.5	6020	496	515	554.5	APAP,AA,BEA,DOX,ET,IM,KC,LS,NFT,OPZ,PhB,VPA
		15	55286	C4orf19	chromosome 4 open reading frame 19	527	566	6020	555	493	555	APAP,AA,BEA,CAF,CPA,CSA,DOX,ET,IM,KC,LS,NFT,OPZ,PhB,VPA
		13	200931	SLC51A	solute carrier family 51, alpha subunit	1037	554.5	6020	563	471	563	APAP,AA,BEA,CAF,CFB,CSA,ET,KC,LS,NFT,OPZ,TAA,VPA
		14	1376	CPT2	carnitine palmitoyltransferase 2	755	565	6020	564	454	565	APAP,AA,BEA,CAF,CAP,CFB,ET,IM,KC,LS,NFT,OPZ,RIF,VPA
		13	4190	MDH1	malate dehydrogenase 1, NAD (soluble)	1037	486	6020	429	567	567	APAP,AA,BEA,CSA,ENA,EE,ET,HCB,LS,NFT,OPZ,RIF,VPA
		14	387263	C6orf120	chromosome 6 open reading frame 120	755	567	6020	420	484	567	APAP,APL,AA,CAF,CAP,CSA,ENA,ET,HCB,KC,NFT,OPZ,RIF,VPA
		16	113146	AHNAK2	AHNAK nucleoprotein 2	363.5	558	6020	569	616	569	AA,BEA,CAF,CAP,CFB,CPA,CSA,DOX,ET,IM,KC,LS,NFT,PhB,RIF,VPA
		11	79611	ACSS3	acyl-CoA synthetase short-chain family member 3	1789	569	6020	556	509	569	APAP,AA,BEA,CAP,CSA,DOX,ET,LS,OPZ,TAA,VPA
		16	56900	TMEM167B	transmembrane protein 167B	363.5	513	6020	571	731	571	APAP,APL,AA,BEA,CAF,CAP,CSA,DOX,ENA,ET,IM,KC,LS,NFT,OPZ,PCT
		14	6376	CX3CL1	chemokine (C-X3-C motif) ligand 1	755	571	6020	492	428	571	APAP,APL,AA,CPA,DOX,HCB,KC,LS,NFT,OPZ,PhB,RIF,TAA,VPA
		16	9935	MAFB	v-maf avian musculoaponeurotic fibrosarcoma oncogene homolog B	363.5	494	6020	632	572	572	APAP,APL,AA,BEA,CAF,DOX,ENA,ET,IM,KC,LS,NFT,OPZ,PhB,TAA,VPA
		11	4048	LTA4H	leukotriene A4 hydrolase	1789	504	6020	572	359	572	APAP,AA,CSA,DOX,ET,KC,LS,NFT,OPZ,NPAA,VPA
		12	10788	IQGAP2	IQ motif containing GTPase activating protein 2	1383.5	573	6020	478	402	573	APAP,APL,AA,BEA,CAP,DOX,ENA,ET,LS,NFT,OPZ,VPA
		15	126282	TNFAIP8L1	tumor necrosis factor, alpha-induced protein 8-like 1	527	574	6020	629	521	574	APAP,AA,BEA,CAF,CPA,DOX,ET,IM,KC,LS,NFT,OPZ,PhB,RIF,VPA
		15	5106	PCK2	phosphoenolpyruvate carboxykinase 2 (mitochondrial)	527	576	6020	623	387	576	APAP,AA,CAF,CAP,CSA,DOX,ENA,ET,IM,KC,LS,NFT,OPZ,PhB,RIF
		15	134526	ACOT12	acyl-CoA thioesterase 12	527	725	6020	576	390	576	APAP,APL,AA,CAF,CAP,DOX,ET,HCB,IM,KC,LS,NFT,OPZ,PhB,VPA
		15	23588	KLHDC2	kelch domain containing 2	527	509	6020	612	577	577	APAP,AA,BEA,CAF,CAP,CSA,DOX,ET,KC,LS,NFT,OPZ,PhB,RIF,TAA
		14	342979	PALM3	paralemmin 3	755	550	6020	577	339	577	APAP,AA,BEA,CAP,CSA,ENA,ET,IM,KC,LS,NFT,OPZ,PhB,VPA
x		12	8714	ABCC3	ATP-binding cassette, sub-family C (CFTR/MRP), member 3	1383.5	406	6020	579	393	579	APAP,AA,BEA,CAF,DOX,ENA,ET,KC,LS,NFT,OPZ,VPA
		14	4839	NOP2	NOP2 nucleolar protein	755	562	6020	583	261	583	APAP,APL,AA,BEA,CSA,DOX,ET,KC,LS,NFT,OPZ,PhB,TAA,VPA
		17	2643	GCH1	GTP cyclohydrolase 1	241	678	6020	584	569	584	APAP,AA,BEA,CAF,CFB,DOX,ET,IM,KC,LS,MTS,NFT,OPZ,NPAA,PhB,RIF,VPA
		14	2109	ETFB	electron-transfer-flavoprotein, beta polypeptide	755	585	6020	532	545	585	APAP,AA,BEA,CAP,DOX,ENA,EE,ET,KC,LS,NFT,OPZ,PhB,RIF
		10	80198	MUS81	MUS81 structure-specific endonuclease subunit	2240	498	6020	587	445	587	APL,AA,CAF,CPA,IM,KC,NFT,OPZ,PhB,VPA
		17	51232	CRIM1	cysteine rich transmembrane BMP regulator 1 (chordin-like)	241	538	6020	588	880	588	APAP,AA,BEA,CAF,CPA,DOX,ENA,ET,HCB,IM,KC,LS,MTS,NFT,OPZ,PCT,VPA
		16	1109	AKR1C4	aldo-keto reductase family 1, member C4	363.5	668.5	6020	590	404	590	APAP,AA,BEA,CAF,CAP,DOX,ENA,ET,KC,LS,NFT,OPZ,NPAA,PhB,TAA,VPA
		17	5565	PRKAB2	protein kinase, AMP-activated, beta 2 non-catalytic subunit	241	591	6020	542	760	591	APAP,BEA,CAF,CAP,CPX,CSA,DOX,ENA,ET,IM,KC,LS,NFT,OPZ,NPAA,PhB,VPA
		12	11004	KIF2C	kinesin family member 2C	1383.5	505.5	6020	592	332	592	APAP,AA,BEA,CSA,ET,KC,LS,NFT,OPZ,NPAA,PhB,VPA
		12	8508	NIPSNAP1	nipsnap homolog 1 (C. elegans)	1383.5	450	6020	593	375	593	APAP,AA,BEA,CAF,CAP,ENA,ET,KC,LS,NFT,OPZ,RIF
		15	2878	GPX3	glutathione peroxidase 3	527	652	6020	574	593	593	APAP,AA,CAF,CAP,CFB,DOX,ET,KC,LS,MTS,NFT,OPZ,PhB,TAA,VPA
		14	57470	LRRC47	leucine rich repeat containing 47	755	593.5	6020	530	495	593.5	APAP,APL,AA,BEA,CAF,CPA,DOX,EE,ET,KC,LS,NFT,OPZ,TAA
		16	79080	CCDC86	coiled-coil domain containing 86	363.5	593.5	6020	637	497	593.5	APAP,APL,AA,BEA,CAP,CSA,DOX,ET,IM,KC,LS,NFT,OPZ,PhB,TAA,VPA
		16	23514	SPIDR	scaffolding protein involved in DNA repair	363.5	680	6020	526	594	594	APAP,APL,AA,CAF,CAP,DOX,ENA,ET,HCB,KC,LS,NFT,OPZ,PhB,RIF,VPA
		15	6636	SNRPF	small nuclear ribonucleoprotein polypeptide F	527	452	6020	595	718	595	APAP,CAF,CAP,CSA,DOX,ENA,ET,IM,KC,NFT,OPZ,NPAA,PhB,RIF,TAA
		11	55755	CDK5RAP2	CDK5 regulatory subunit associated protein 2	1789	583.5	6020	597	398	597	APAP,AA,DOX,ENA,HCB,KC,LS,NFT,OPZ,RIF,VPA
		17	8660	IRS2	insulin receptor substrate 2	241	598.5	6020	549	741	598.5	APAP,APL,AA,BEA,CAF,CFB,CSA,DOX,ET,KC,LS,NFT,OPZ,PhB,RIF,TAA,VPA
		19	10797	MTHFD2	methylenetetrahydrofolate dehydrogenase (NADP+ dependent) 2, methenyltetrahydrofolate cyclohydrolase	86	563	6020	599	826	599	APAP,APL,AA,CAF,CAP,CPA,CSA,DOX,ENA,ET,HCB,IM,KC,LS,NFT,OPZ,RIF,TAA,VPA
		14	221662	RBM24	RNA binding motif protein 24	755	379	6020	457	601	601	APL,AA,CAP,CFB,CSA,DOX,ENA,ET,IM,KC,LS,NFT,OPZ,TAA
		12	1	A1BG	alpha-1-B glycoprotein	1383.5	586	6020	601	372	601	APAP,AA,CAF,CSA,DOX,ENA,ET,KC,LS,NFT,OPZ,RIF
		16	10670	RRAGA	Ras-related GTP binding A	363.5	520	6020	603	929	603	APAP,AA,CAF,CAP,CPA,CSA,DOX,ENA,ET,HCB,IM,KC,NFT,OPZ,PhB,VPA
		12	5876	RABGGTB	Rab geranylgeranyltransferase, beta subunit	1383.5	604	6020	585	486	604	APAP,AA,BEA,CAF,DOX,EME,ET,KC,LS,NFT,OPZ,PhB
		12	10615	SPAG5	sperm associated antigen 5	1383.5	607.5	6020	544	475	607.5	APAP,AA,CSA,ET,IM,KC,NFT,OPZ,PCT,NPAA,PhB,RIF
		15	9245	GCNT3	glucosaminyl (N-acetyl) transferase 3, mucin type	527	765	6020	608	514	608	APAP,AA,BEA,CPA,DOX,ENA,ET,IM,KC,LS,MTS,NFT,OPZ,PhB,VPA
		11	6653	SORL1	sortilin-related receptor, L(DLR class) A repeats containing	1789	596	6020	609	517	609	APAP,APL,AA,CAP,ET,IM,KC,LS,MTS,OPZ,VPA
		15	7855	FZD5	frizzled class receptor 5	527	582	6020	610	1031	610	APAP,APL,AA,BEA,CAF,DOX,ET,HCB,IM,KC,MTS,NFT,OPZ,PhB,VPA
		15	8669	EIF3J	eukaryotic translation initiation factor 3, subunit J	527	610	6020	557	708	610	ACZ,APL,AA,BEA,CAF,CPX,CPA,DOX,ET,IM,LS,OPZ,PhB,RIF,VPA
		17	51429	SNX9	sorting nexin 9	241	607.5	6020	683	611	611	APAP,AA,BEA,CAF,CSA,DOX,EE,ET,IM,KC,LS,NFT,OPZ,NPAA,PhB,RIF,VPA
		15	360	AQP3	aquaporin 3 (Gill blood group)	527	612	6020	545	736	612	APAP,AA,BEA,CAF,CAP,CPA,ET,HCB,IM,LS,MTS,OPZ,NPAA,PhB,VPA
		14	84869	CBR4	carbonyl reductase 4	755	503	6020	613	344	613	APAP,APL,AA,BEA,ET,KC,LS,NFT,OPZ,NPAA,PhB,RIF,TAA,VPA
		16	125476	INO80C	INO80 complex subunit C	363.5	616	6020	548	1023	616	APAP,ACZ,APL,BEA,CAF,CPA,CSA,DOX,ENA,ET,IM,KC,MTS,OPZ,RIF,VPA
		13	23220	DTX4	deltex 4, E3 ubiquitin ligase	1037	617	6020	615	501	617	APAP,APL,AA,CSA,DOX,ET,IM,LS,NFT,OPZ,NPAA,PhB,VPA
		14	54677	CROT	carnitine O-octanoyltransferase	755	521	6020	618	414	618	APAP,AA,CAP,CSA,DOX,ET,IM,KC,LS,NFT,OPZ,NPAA,PhB,RIF
		14	10282	BET1	Bet1 golgi vesicular membrane trafficking protein	755	576	6020	619	408	619	APAP,APL,AA,CSA,ENA,ET,IM,KC,LS,NFT,OPZ,PhB,TAA,VPA
		15	1031	CDKN2C	cyclin-dependent kinase inhibitor 2C (p18, inhibits CDK4)	527	620	6020	640	574	620	APAP,AA,CAF,CPX,CSA,ET,IM,KC,LS,NFT,OPZ,NPAA,PhB,TAA,VPA
		16	25987	TSKU	tsukushi, small leucine rich proteoglycan	363.5	581	6020	621	814	621	APAP,CFB,CPA,CSA,DOX,ET,IM,KC,LS,MTS,NFT,OPZ,NPAA,PhB,RIF,VPA
		15	55902	ACSS2	acyl-CoA synthetase short-chain family member 2	527	633	6020	581	624	624	APAP,APL,BEA,CAF,CFB,CSA,DOX,ET,KC,NFT,OPZ,NPAA,PhB,TAA,VPA
		18	3484	IGFBP1	insulin-like growth factor binding protein 1	151	534.5	6020	625	926	625	APAP,APL,AA,BEA,CAF,CSA,DOX,ENA,ET,IM,LS,NFT,OPZ,NPAA,PhB,RIF,TAA,VPA
		15	57706	DENND1A	DENN/MADD domain containing 1A	527	625	6020	642	483	625	APAP,APL,AA,BEA,CAF,CSA,DOX,ENA,ET,IM,KC,LS,OPZ,RIF,VPA
		14	1915	EEF1A1	eukaryotic translation elongation factor 1 alpha 1	755	576	6020	626	580	626	APAP,APL,AA,CAF,CSA,DOX,ENA,ET,KC,OPZ,NPAA,PhB,TAA,VPA
		13	2247	FGF2	fibroblast growth factor 2 (basic)	1037	626	6020	566	313	626	APAP,AA,CAF,CAP,DOX,ENA,ET,KC,NFT,OPZ,PhB,RIF,VPA
		12	3093	UBE2K	ubiquitin-conjugating enzyme E2K	1383.5	462	6020	573	629	629	APAP,AA,CPA,DOX,ET,KC,MTS,NFT,OPZ,NPAA,PhB,VPA
x		15	9	NAT1	N-acetyltransferase 1 (arylamine N-acetyltransferase)	527	580	6020	630	725	630	APAP,AA,BEA,CAF,CSA,DOX,EE,ET,IM,KC,LS,NFT,OPZ,RIF,VPA
		18	81620	CDT1	chromatin licensing and DNA replication factor 1	151	630	6020	570	1345	630	APAP,ACZ,APL,AA,BEA,CAF,CPX,CPA,CSA,ET,KC,LS,NFT,OPZ,PhB,RIF,TAA,VPA
		10	93974	ATPIF1	ATPase inhibitory factor 1	2240	590	6020	633	413	633	APAP,AA,ET,KC,LS,NFT,OPZ,NPAA,PhB,RIF
		16	5226	PGD	phosphogluconate dehydrogenase	363.5	621	6020	686	635	635	APAP,AA,CPA,CSA,DOX,ET,IM,KC,LS,NFT,OPZ,PCT,PhB,RIF,TAA,VPA
		12	10294	DNAJA2	DnaJ (Hsp40) homolog, subfamily A, member 2	1383.5	559.5	6020	534	636	636	APAP,APL,AA,BEA,CAF,CPX,CPA,ET,LS,OPZ,NPAA,PhB
		15	8431	NR0B2	nuclear receptor subfamily 0, group B, member 2	527	636	6020	575	841	636	APAP,AA,CAF,CAP,DOX,ENA,ET,KC,MTS,NFT,OPZ,PCT,RIF,TAA,VPA
		16	26291	FGF21	fibroblast growth factor 21	363.5	526.5	6020	638	705	638	AA,BEA,CAP,CFB,CSA,DOX,ENA,ET,IM,KC,NFT,OPZ,PhB,RIF,TAA,VPA
		15	8600	TNFSF11	tumor necrosis factor (ligand) superfamily, member 11	527	592	6020	641	1249	641	APAP,AA,BEA,CAF,CAP,DOX,ENA,ET,IMI,LS,MTS,NFT,OPZ,RIF,VPA
		14	57198	ATP8B2	ATPase, aminophospholipid transporter, class I, type 8B, member 2	755	619	6020	643	431	643	APAP,AA,CPX,CSA,DOX,ET,IM,KC,LS,NFT,OPZ,PhB,TAA,VPA
		15	7145	TNS1	tensin 1	527	644.5	6020	567	801	644.5	APAP,AA,BEA,CAF,CPX,CPA,DOX,ET,LS,NFT,OPZ,NPAA,PhB,TAA,VPA
		13	148534	TMEM56	transmembrane protein 56	1037	623.5	6020	646	554	646	APAP,AA,BEA,CAF,DOX,ENA,ET,IM,KC,NFT,NPAA,RIF,VPA
		16	328	APEX1	APEX nuclease (multifunctional DNA repair enzyme) 1	363.5	769	6020	649	645	649	APAP,APL,AA,BEA,CAF,CAP,CSA,DOX,ENA,ET,KC,NFT,OPZ,RIF,TAA,VPA
		14	10577	NPC2	Niemann-Pick disease, type C2	755	440	6020	611	650	650	APAP,AA,BEA,CSA,DOX,ENA,IMI,IM,KC,NFT,OPZ,PhB,TAA,VPA
		17	7453	WARS	tryptophanyl-tRNA synthetase	241	536	6020	650	1178	650	APAP,AA,CAF,CAP,CSA,DOX,ENA,EE,ET,IM,KC,LS,NFT,OPZ,NPAA,PhB,RIF
		19	55388	MCM10	minichromosome maintenance complex component 10	86	650.5	6020	485	795	650.5	APAP,APL,AA,BEA,CAF,CAP,CPA,CSA,DOX,ET,IMI,KC,LS,NFT,OPZ,NPAA,PhB,TAA,VPA
		14	10580	SORBS1	sorbin and SH3 domain containing 1	755	614	6020	652	561	652	APAP,AA,BEA,CAF,CAP,DOX,ET,KC,LS,MTS,NFT,OPZ,PhB,VPA
		15	8644	AKR1C3	aldo-keto reductase family 1, member C3	527	644.5	6020	810	652	652	APAP,BEA,CAF,CAP,CPA,DOX,ET,IM,LS,NFT,OPZ,PhB,RIF,TAA,VPA
		16	5352	PLOD2	procollagen-lysine, 2-oxoglutarate 5-dioxygenase 2	363.5	653	6020	558	879	653	APAP,AA,BEA,CAF,CAP,CPA,CSA,DOX,ET,IMI,IM,KC,NFT,OPZ,NPAA,VPA
		16	79174	CRELD2	cysteine-rich with EGF-like domains 2	363.5	654.5	6020	709	468	654.5	APAP,APL,AA,CAF,CAP,CPA,CSA,DOX,ET,IM,KC,LS,NFT,OPZ,PhB,VPA
		14	9697	TRAM2	translocation associated membrane protein 2	755	508	6020	586	655	655	APAP,BEA,CAF,CAP,CSA,DOX,ET,KC,LS,MTS,NFT,OPZ,PhB,TAA
		15	84988	PPP1R16A	protein phosphatase 1, regulatory subunit 16A	527	568	6020	655	726	655	APAP,APL,AA,BEA,CAP,CPA,DOX,ET,IM,LS,NFT,OPZ,PhB,RIF,TAA
		12	2705	GJB1	gap junction protein, beta 1, 32kDa	1383.5	570	6020	656	617	656	APAP,AA,BEA,CAF,CAP,ET,HCB,IM,LS,NFT,OPZ,TAA
		17	51646	YPEL5	yippee-like 5 (Drosophila)	241	656	6020	600	677	656	APAP,AA,BEA,CAF,CAP,CSA,DOX,ENA,ET,KC,LS,NFT,OPZ,PCT,PhB,TAA,VPA
		14	18	ABAT	4-aminobutyrate aminotransferase	755	382.5	6020	474	657	657	APAP,APL,AA,CAF,DOX,ET,HCB,IM,LS,NFT,OPZ,NPAA,TAA,VPA
		16	5214	PFKP	phosphofructokinase, platelet	363.5	657	6020	647	673	657	APAP,AA,BEA,CAF,CAP,CSA,DOX,ENA,ET,HCB,KC,NFT,OPZ,PhB,RIF,VPA
		14	29035	C16orf72	chromosome 16 open reading frame 72	755	259	6020	269	658	658	APAP,AA,BEA,CAF,CAP,CFB,DOX,ENA,EE,ET,LS,OPZ,RIF,TAA
		16	79639	TMEM53	transmembrane protein 53	363.5	658	6020	605	853	658	APAP,AA,BEA,CAP,CFB,CSA,DOX,ET,IM,KC,LS,OPZ,NPAA,PhB,TAA,VPA
		15	81034	SLC25A32	solute carrier family 25 (mitochondrial folate carrier), member 32	527	694	6020	658	415	658	APAP,APL,AA,BEA,CAF,CAP,DOX,ET,KC,LS,NFT,OPZ,PhB,TAA,VPA
		12	112849	L3HYPDH	L-3-hydroxyproline dehydratase (trans-)	1383.5	464	6020	473	661	661	APAP,APL,CAF,CAP,ENA,ET,IMI,KC,LS,OPZ,RIF,VPA
		15	51182	HSPA14	heat shock 70kDa protein 14	527	663	6020	596	776	663	APAP,AA,BEA,CAF,CFB,CPA,ET,IM,KC,LS,NFT,OPZ,PCT,NPAA,RIF
		14	4860	PNP	purine nucleoside phosphorylase	755	583.5	6020	415	664	664	APAP,AA,BEA,CAP,CFB,CSA,DOX,ENA,ET,LS,MTS,NFT,OPZ,VPA
		15	5393	EXOSC9	exosome component 9	527	810	6020	664	513	664	APAP,AA,BEA,CAF,CPA,CSA,DOX,IM,KC,LS,NFT,OPZ,PhB,RIF,TAA
		13	1192	CLIC1	chloride intracellular channel 1	1037	561	6020	665	470	665	APAP,BEA,CAF,CSA,DOX,ET,KC,LS,MTS,NFT,OPZ,PhB,VPA
		13	9700	ESPL1	extra spindle pole bodies homolog 1 (S. cerevisiae)	1037	660	6020	666	319	666	APAP,AA,CAP,CSA,ET,KC,LS,NFT,OPZ,PhB,RIF,TAA,VPA
		11	8872	CDC123	cell division cycle 123	1789	479	6020	669	526	669	APAP,AA,CAF,CAP,CSA,KC,LS,NFT,OPZ,PhB,TAA
		15	163732	CITED4	Cbp/p300-interacting transactivator, with Glu/Asp-rich carboxy-terminal domain, 4	527	606	6020	700	670	670	APAP,APL,AA,BEA,CAF,CSA,DOX,ENA,ET,KC,LS,NFT,OPZ,NPAA,VPA
		15	23189	KANK1	KN motif and ankyrin repeat domains 1	527	671	6020	512	719	671	APAP,AA,CAF,CFB,DOX,ET,IM,KC,LS,MTS,NFT,OPZ,NPAA,PhB,VPA
		15	9154	SLC28A1	solute carrier family 28 (concentrative nucleoside transporter), member 1	527	672	6020	729	573	672	APAP,APL,AA,BEA,CAP,CSA,ET,HCB,KC,LS,NFT,OPZ,PhB,RIF,VPA
		12	3155	HMGCL	3-hydroxymethyl-3-methylglutaryl-CoA lyase	1383.5	622	6020	673	494	673	APAP,AA,BEA,DOX,ET,HCB,IM,KC,LS,OPZ,PhB,RIF
		15	10124	ARL4A	ADP-ribosylation factor-like 4A	527	541	6020	674	881	674	APAP,APL,AA,BEA,CAF,CFB,CPA,DOX,ET,IM,KC,LS,NFT,OPZ,PhB
		13	23530	NNT	nicotinamide nucleotide transhydrogenase	1037	674	6020	589	456	674	APAP,AA,BEA,CPX,CPA,DOX,ET,KC,LS,NFT,OPZ,NPAA,VPA
		13	6275	S100A4	S100 calcium binding protein A4	1037	601.5	6020	668	675	675	APAP,AA,BEA,CPA,CSA,DOX,ET,IM,KC,LS,NFT,PhB,VPA
		18	83480	PUS3	pseudouridylate synthase 3	151	676	6020	719	620	676	APAP,AA,BEA,CAF,CAP,CSA,DOX,ENA,ET,IM,KC,LS,NFT,OPZ,NPAA,PhB,RIF,VPA
		15	5244	ABCB4	ATP-binding cassette, sub-family B (MDR/TAP), member 4	527	677	6020	524	683	677	APAP,AA,BEA,BCT,CAP,CFB,ET,IM,KC,LS,NFT,OPZ,PhB,TAA,VPA
		16	196410	METTL7B	methyltransferase like 7B	363.5	603	6020	678	849	678	APAP,APL,AA,BEA,CAF,CAP,CSA,DOX,ENA,EE,ET,KC,NFT,OPZ,PhB,VPA
		15	118429	ANTXR2	anthrax toxin receptor 2	527	579	6020	680	1136	680	APAP,AA,BEA,CFB,CPA,DOX,ENA,ET,IM,KC,LS,MTS,NFT,OPZ,TAA
		14	3988	LIPA	lipase A, lysosomal acid, cholesterol esterase	755	587	6020	681	568	681	APAP,AA,BEA,CAF,CAP,CSA,ENA,ET,IM,KC,OPZ,NPAA,PhB,VPA
		12	7417	VDAC2	voltage-dependent anion channel 2	1383.5	640.5	6020	651	681	681	APAP,ACZ,AA,BEA,CAP,CFB,KC,LS,NFT,OPZ,PhB,RIF
		14	55226	NAT10	N-acetyltransferase 10 (GCN5-related)	755	681	6020	667	633	681	APAP,APL,BEA,CAF,DOX,ET,IM,KC,NFT,NPAA,PhB,RIF,TAA,VPA
		15	83667	SESN2	sestrin 2	527	684	6020	580	739	684	APAP,AA,BEA,CAP,CSA,DOX,ET,KC,NFT,OPZ,PCT,PhB,RIF,TAA,VPA
		13	3181	HNRNPA2B1	heterogeneous nuclear ribonucleoprotein A2/B1	1037	540	6020	685	518	685	APAP,AA,BEA,CPA,CSA,DOX,ET,IM,KC,LS,NFT,OPZ,PhB
		16	2243	FGA	fibrinogen alpha chain	363.5	686	6020	487	775	686	APAP,APL,AA,BEA,CAF,CAP,DOX,ENA,ET,KC,LS,NFT,OPZ,PhB,RIF,TAA
		14	91057	CCDC34	coiled-coil domain containing 34	755	548	6020	687	396	687	APAP,AA,CSA,DOX,ET,IM,KC,LS,NFT,OPZ,NPAA,PhB,RIF,VPA
		13	9500	MAGED1	melanoma antigen family D1	1037	615	6020	688	422	688	APAP,AA,CAF,CAP,DOX,ET,KC,LS,NFT,OPZ,NPAA,PhB,RIF
		14	120	ADD3	adducin 3 (gamma)	755	688	6020	568	589	688	APAP,APL,AA,BEA,CPX,CFB,DOX,ET,KC,LS,NFT,OPZ,PhB,VPA
		14	597	BCL2A1	BCL2-related protein A1	755	499	6020	397	689	689	APAP,ACZ,AA,CAF,CSA,ENA,ET,IM,KC,LS,NFT,OPZ,NPAA,VPA
		11	9212	AURKB	aurora kinase B	1789	605	6020	689	442	689	APAP,AA,CSA,ET,KC,NFT,OPZ,NPAA,PhB,RIF,VPA
		15	653121	ZBTB8A	zinc finger and BTB domain containing 8A	527	627	6020	690	809	690	APAP,AA,CSA,DOX,ET,HCB,IM,KC,LS,NFT,OPZ,PhB,RIF,TAA,VPA
		14	90488	TMEM263	transmembrane protein 263	755	690	6020	639	523	690	APAP,APL,AA,BEA,CSA,DOX,ET,HCB,IM,KC,LS,NFT,RIF,VPA
		18	54741	LEPROT	leptin receptor overlapping transcript	151	598.5	6020	691	1378	691	APAP,APL,CAF,CPA,CSA,DOX,ENA,ET,HCB,IM,KC,MTS,NFT,OPZ,PhB,RIF,TAA,VPA
		15	85465	EPT1	ethanolaminephosphotransferase 1	527	634.5	6020	743	691	691	APAP,APL,AA,BEA,CAP,DOX,ENA,ET,IM,LS,NFT,OPZ,NPAA,RIF,VPA
		13	290	ANPEP	alanyl (membrane) aminopeptidase	1037	489.5	6020	606	692	692	APAP,AA,BEA,DOX,ENA,EE,ET,HCB,IM,LS,OPZ,RIF,VPA
		16	195828	ZNF367	zinc finger protein 367	363.5	786	6020	693	598	693	APAP,AA,CAF,CAP,CPA,CSA,DOX,ET,HCB,KC,LS,NFT,OPZ,PhB,TAA,VPA
		14	114818	KLHL29	kelch-like family member 29	755	694	6020	631	330	694	APAP,AA,BEA,CAP,CPA,DOX,ET,IM,KC,LS,NFT,OPZ,PhB,RIF
		15	149603	RNF187	ring finger protein 187	527	766	6020	695	436	695	APAP,AA,CAF,CAP,CPA,CSA,DOX,ET,IM,KC,NFT,OPZ,PhB,RIF,VPA
		11	123803	NTAN1	N-terminal asparagine amidase	1789	564	6020	682	697	697	APAP,BEA,CAF,CPA,DOX,ENA,ET,IM,LS,RIF,VPA
		15	731	C8A	complement component 8, alpha polypeptide	527	682	6020	697	1158	697	APAP,APL,AA,CAF,CPX,DOX,HCB,IM,KC,LS,NFT,OPZ,PhB,RIF,TAA
		17	7429	VIL1	villin 1	241	697.5	6020	696	1222	697.5	APAP,BEA,CAF,CAP,CPA,CSA,DOX,ENA,ET,KC,LS,NFT,PCT,NPAA,PhB,RIF,VPA
		15	2232	FDXR	ferredoxin reductase	527	689	6020	698	832	698	APAP,APL,AA,BEA,CAP,DOX,EE,ET,IM,KC,NFT,NPAA,PhB,RIF,VPA
		17	79602	ADIPOR2	adiponectin receptor 2	241	670	6020	702	1020	702	APAP,APL,AA,BEA,CPA,CSA,ENA,ET,IM,KC,LS,NFT,OPZ,PhB,RIF,TAA,VPA
		16	79083	MLPH	melanophilin	363.5	701	6020	705	1053	705	APAP,BEA,CAF,CAP,CPA,CSA,DOX,ENA,ET,IM,KC,LS,NFT,OPZ,PhB,VPA
		13	373156	GSTK1	glutathione S-transferase kappa 1	1037	706	6020	507	477	706	APAP,AA,BEA,CAF,CAP,CPX,DOX,ET,KC,LS,OPZ,PhB,RIF
		15	3479	IGF1	insulin-like growth factor 1 (somatomedin C)	527	709	6020	739	679	709	APAP,AA,CAP,CPA,CSA,DOX,ENA,ET,IM,LS,OPZ,PhB,RIF,TAA,VPA
		16	116150	NUS1	nuclear undecaprenyl pyrophosphate synthase 1 homolog (S. cerevisiae)	363.5	662	6020	710	845	710	APAP,APL,AA,CAF,CAP,CPX,CSA,DOX,ENA,ET,KC,LS,NFT,OPZ,NPAA,PhB
		15	5209	PFKFB3	6-phosphofructo-2-kinase/fructose-2,6-biphosphatase 3	527	808	6020	627	710	710	APAP,AA,CAP,CFB,CSA,DOX,ET,IM,KC,LS,NFT,OPZ,PhB,RIF,TAA
		14	10826	FAXDC2	fatty acid hydroxylase domain containing 2	755	549	6020	711	707	711	APAP,APL,AA,CPA,ET,HCB,IM,KC,LS,NFT,OPZ,PhB,RIF,VPA
		15	51447	IP6K2	inositol hexakisphosphate kinase 2	527	711	6020	634	954	711	APAP,AA,BEA,CAP,CSA,DOX,ENA,EE,ET,KC,LS,NFT,OPZ,PhB,RIF
		15	3945	LDHB	lactate dehydrogenase B	527	746.5	6020	712	444	712	APAP,AA,CAF,CAP,CSA,DOX,ET,IM,KC,LS,OPZ,NPAA,PhB,RIF,VPA
		10	8673	VAMP8	vesicle-associated membrane protein 8	2240	526.5	6020	672	713	713	APAP,AA,BEA,CAF,CAP,CPA,CSA,DOX,LS,VPA
		16	79733	E2F8	E2F transcription factor 8	363.5	713	6020	527	750	713	APAP,AA,BEA,CAF,CAP,CPX,CPA,CSA,DOX,ET,KC,LS,NFT,PhB,RIF,VPA
		15	3290	HSD11B1	hydroxysteroid (11-beta) dehydrogenase 1	527	849	6020	713	529	713	APAP,AA,BEA,CAF,CAP,DOX,ENA,ET,KC,MTS,NFT,OPZ,PhB,RIF,VPA
		16	3437	IFIT3	interferon-induced protein with tetratricopeptide repeats 3	363.5	705	6020	715	777	715	APAP,AA,BEA,CAF,CAP,CSA,DOX,ET,HCB,KC,LS,MTS,NFT,OPZ,RIF,VPA
		16	54749	EPDR1	ependymin related 1	363.5	715	6020	671	1422	715	APAP,ACZ,APL,AA,BEA,CAP,CSA,DOX,ENA,ET,IMI,KC,LS,OPZ,TAA,VPA
		16	1604	CD55	CD55 molecule, decay accelerating factor for complement (Cromer blood group)	363.5	643	6020	717	798	717	APAP,AA,CAF,CAP,CPA,CSA,DOX,ET,IM,KC,LS,NFT,OPZ,PhB,RIF,TAA
		14	10560	SLC19A2	solute carrier family 19 (thiamine transporter), member 2	755	589	6020	720	544	720	APAP,AA,CAF,CAP,CSA,DOX,ENA,ET,KC,LS,NFT,OPZ,PhB,VPA
		17	3726	JUNB	jun B proto-oncogene	241	720	6020	676	1396	720	APAP,AA,BBZ,CAF,CAP,CFB,CPA,DOX,ENA,ET,IM,KC,LS,NFT,OPZ,PhB,RIF
		14	23589	CARHSP1	calcium regulated heat stable protein 1, 24kDa	755	618	6020	541	721	721	APAP,AA,BEA,CAP,CPA,CSA,ENA,EE,IM,KC,LS,NFT,OPZ,VPA
		15	8318	CDC45	cell division cycle 45	527	722	6020	848	704	722	APAP,AA,CAF,CAP,CSA,ENA,ET,KC,LS,NFT,OPZ,NPAA,PhB,RIF,VPA
		11	285855	RPL7L1	ribosomal protein L7-like 1	1789	539	6020	723	547	723	APAP,APL,AA,BEA,CSA,ET,KC,NFT,OPZ,TAA,VPA
		14	9926	LPGAT1	lysophosphatidylglycerol acyltransferase 1	755	723	6020	675	446	723	APAP,AA,BEA,CAF,CSA,ENA,ET,IM,KC,LS,NFT,OPZ,NPAA,VPA
		14	1062	CENPE	centromere protein E, 312kDa	755	714	6020	724	341	724	APAP,AA,BEA,CPA,CSA,ET,IM,KC,LS,NFT,OPZ,NPAA,PhB,VPA
		11	90523	MLIP	muscular LMNA-interacting protein	1789	716	6020	725	460	725	APAP,APL,AA,CAP,ENA,KC,LS,NFT,OPZ,PhB,VPA
		17	54977	SLC25A38	solute carrier family 25, member 38	241	756	6020	726	682	726	APAP,APL,AA,BEA,CAF,CPA,CSA,DOX,ENA,ET,HCB,KC,LS,NFT,OPZ,PhB,VPA
		13	114757	CYGB	cytoglobin	1037	628	6020	727	306	727	APAP,APL,AA,ET,IM,KC,LS,NFT,OPZ,PhB,RIF,TAA,VPA
		17	3309	HSPA5	heat shock 70kDa protein 5 (glucose-regulated protein, 78kDa)	241	685	6020	737	728	728	APAP,APL,AA,BEA,CAP,CPA,CSA,DOX,ENA,ET,IM,KC,LS,NFT,OPZ,PhB,TAA
		15	54680	ZNHIT6	zinc finger, HIT-type containing 6	527	729	6020	662	857	729	APAP,APL,AA,BEA,CAF,CAP,CPA,DOX,ET,IM,LS,NFT,OPZ,NPAA,VPA
		14	2004	ELK3	ELK3, ETS-domain protein (SRF accessory protein 2)	755	683	6020	730	424	730	APAP,AA,BEA,CAP,CSA,DOX,ENA,ET,IM,KC,LS,NFT,OPZ,TAA
		13	51071	DERA	deoxyribose-phosphate aldolase (putative)	1037	730	6020	620	552	730	APAP,AA,BEA,CAF,CSA,DOX,ENA,ET,LS,NFT,OPZ,PhB,VPA
		14	2674	GFRA1	GDNF family receptor alpha 1	755	557	6020	732	626	732	APAP,AA,BEA,CAF,DOX,ET,IM,KC,LS,NFT,OPZ,NPAA,PhB,VPA
		18	55908	C19orf80	chromosome 19 open reading frame 80	151	732	6020	494	952	732	APAP,APL,AA,BEA,CAP,CFB,CPA,DOX,ET,HCB,KC,LS,MCT,NFT,OPZ,PhB,RIF,VPA
		14	2620	GAS2	growth arrest-specific 2	755	510.5	6020	733	668	733	APAP,AA,BEA,CAP,DOX,ENA,ET,IM,KC,LS,MTS,NFT,OPZ,TAA
		12	51019	CCDC53	coiled-coil domain containing 53	1383.5	734	6020	553	466	734	APAP,AA,BEA,CSA,DOX,ET,KC,LS,MTS,NFT,OPZ,RIF
		15	143686	SESN3	sestrin 3	527	735	6020	783	698	735	APAP,APL,AA,CFB,CPA,DOX,ET,IM,KC,LS,NFT,OPZ,RIF,TAA,VPA
		13	306	ANXA3	annexin A3	1037	398	6020	298	738	738	APAP,AA,BEA,CAF,CAP,CFB,DOX,ENA,ET,MTS,OPZ,PCT,VPA
		13	91683	SYT12	synaptotagmin XII	1037	738	6020	645	458	738	APAP,AA,BEA,CAF,CSA,DOX,ET,KC,LS,MTS,NFT,OPZ,VPA
		12	84263	HSDL2	hydroxysteroid dehydrogenase like 2	1383.5	739	6020	706	619	739	APAP,AA,CAP,CFB,ET,HCB,IM,KC,LS,NFT,OPZ,TAA
		13	51734	MSRB1	methionine sulfoxide reductase B1	1037	740	6020	644	485	740	APAP,ACZ,AA,BEA,DOX,ET,KC,LS,NFT,OPZ,PhB,TAA,VPA
		12	221955	DAGLB	diacylglycerol lipase, beta	1383.5	694	6020	741	373	741	APAP,AA,CSA,ET,IM,KC,LS,NFT,OPZ,NPAA,PhB,VPA
		16	79902	NUP85	nucleoporin 85kDa	363.5	637	6020	742	1553	742	APAP,APL,AA,BEA,CAP,CPX,CPA,CSA,DOX,EE,IM,LS,NFT,NPAA,PhB,VPA
		13	2021	ENDOG	endonuclease G	1037	743	6020	721	663	743	APAP,APL,AA,BEA,CAF,DOX,ENA,ET,LS,MTS,OPZ,PhB,VPA
		16	10891	PPARGC1A	peroxisome proliferator-activated receptor gamma, coactivator 1 alpha	363.5	783	6020	746	595	746	APAP,AA,BEA,CAF,CAP,CPA,CSA,DOX,ET,KC,LS,NFT,OPZ,PhB,TAA,VPA
		14	3840	KPNA4	karyopherin alpha 4 (importin alpha 3)	755	611	6020	747	481	747	APAP,APL,AA,BEA,CAP,CPA,DOX,ET,LS,NFT,OPZ,PhB,RIF,VPA
		14	54606	DDX56	DEAD (Asp-Glu-Ala-Asp) box helicase 56	755	661	6020	624	749	749	APAP,APL,AA,BCT,CAF,CAP,CSA,DOX,ET,LS,OPZ,PhB,TAA,VPA
		14	51361	HOOK1	hook microtubule-tethering protein 1	755	737	6020	749	662	749	APAP,APL,AA,BEA,CAP,CSA,ET,KC,LS,MTS,NFT,OPZ,PhB,VPA
		13	8416	ANXA9	annexin A9	1037	750	6020	694	591	750	APAP,AA,CAF,CAP,DOX,ENA,IM,LS,MTS,NFT,OPZ,PhB,VPA
		12	84364	ARFGAP2	ADP-ribosylation factor GTPase activating protein 2	1383.5	673	6020	753	613	753	APAP,APL,AA,DOX,ET,IM,KC,LS,NFT,OPZ,PhB,VPA
		16	1622	DBI	diazepam binding inhibitor (GABA receptor modulator, acyl-CoA binding protein)	363.5	754.5	6020	806	734	754.5	APAP,AA,BEA,CAF,DOX,ET,HCB,IMI,IM,KC,LS,NFT,OPZ,PhB,TAA,VPA
		14	84617	TUBB6	tubulin, beta 6 class V	755	429	6020	284	799	755	APAP,ACZ,AA,BEA,CAP,CSA,DOX,EE,ET,KC,NFT,OPZ,TAA,VPA
		14	128061	C1orf131	chromosome 1 open reading frame 131	755	444	6020	561	780	755	APAP,APL,CAF,CAP,CPA,CSA,DOX,ET,KC,NFT,OPZ,PhB,RIF,VPA
		14	8243	SMC1A	structural maintenance of chromosomes 1A	755	642	6020	755	751	755	APAP,APL,AA,CAF,CAP,DOX,ENA,ET,IM,KC,NFT,OPZ,PhB,VPA
		14	11098	PRSS23	protease, serine, 23	755	668.5	6020	559	1479	755	AA,BEA,CAF,CAP,CSA,DOX,ENA,EE,ET,KC,LS,NFT,PhB,VPA
		14	10953	TOMM34	translocase of outer mitochondrial membrane 34	755	697.5	6020	560	1038	755	APAP,AA,CAP,CFB,CSA,DOX,IM,LS,MCT,OPZ,NPAA,PhB,TAA,VPA
		14	55207	ARL8B	ADP-ribosylation factor-like 8B	755	703	6020	849	612	755	APAP,AA,BEA,CAF,CPA,DOX,ET,KC,LS,NFT,OPZ,PhB,RIF,VPA
		14	5184	PEPD	peptidase D	755	707	6020	628	772	755	APAP,AA,BEA,CFB,DOX,ET,HCB,IMI,IM,KC,LS,OPZ,RIF,VPA
		14	10962	MLLT11	myeloid/lymphoid or mixed-lineage leukemia (trithorax homolog, Drosophila); translocated to, 11	755	710	6020	738	874	755	APAP,AA,BEA,CAF,CPA,DOX,ENA,IM,KC,NFT,OPZ,PCT,TAA,VPA
		14	4783	NFIL3	nuclear factor, interleukin 3 regulated	755	724	6020	703	884	755	APAP,AA,CAF,CSA,DOX,ENA,ET,KC,NFT,OPZ,PCT,PhB,RIF,VPA
		14	2107	ETF1	eukaryotic translation termination factor 1	755	727	6020	722	908	755	AA,BEA,CAF,CAP,CSA,DOX,KC,LS,NFT,OPZ,PCT,NPAA,TAA,VPA
		14	51110	LACTB2	lactamase, beta 2	755	736	6020	716	992	755	APAP,BEA,CAF,DOX,ENA,ET,KC,LS,NFT,OPZ,PCT,PhB,RIF,VPA
		14	2707	GJB3	gap junction protein, beta 3, 31kDa	755	744	6020	787	609	755	APAP,AA,BEA,CPA,CSA,DOX,ET,IM,KC,LS,NFT,OPZ,PhB,VPA
		14	26147	PHF19	PHD finger protein 19	755	745	6020	901	575	755	APAP,AA,BEA,CAP,CSA,ET,IM,KC,LS,NFT,OPZ,PhB,RIF,VPA
		14	4067	LYN	LYN proto-oncogene, Src family tyrosine kinase	755	746.5	6020	825	504	755	APAP,CAF,CAP,CSA,ENA,ET,IM,KC,LS,NFT,OPZ,PhB,RIF,VPA
		14	26509	MYOF	myoferlin	755	748	6020	537	1842	755	APAP,AA,BEA,CAF,CAP,CPA,DOX,ENA,EME,ET,NFT,PCT,NPAA,VPA
		14	57552	NCEH1	neutral cholesterol ester hydrolase 1	755	754.5	6020	811	711	755	APAP,AA,BEA,CAF,CSA,DOX,ET,IM,KC,MTS,NFT,OPZ,PhB,VPA
		14	10799	RPP40	ribonuclease P/MRP 40kDa subunit	755	768	6020	636	562	755	APAP,AA,BEA,CAF,CPA,CSA,HCB,IM,KC,LS,OPZ,NPAA,PhB,VPA
		14	5901	RAN	RAN, member RAS oncogene family	755	770.5	6020	754	712	755	APL,AA,CAF,CPA,DOX,ET,KC,LS,NFT,OPZ,NPAA,RIF,TAA,VPA
		14	84057	MND1	meiotic nuclear divisions 1 homolog (S. cerevisiae)	755	781	6020	598	753	755	APAP,AA,BEA,CPX,CSA,DOX,ET,KC,NFT,OPZ,NPAA,PhB,RIF,VPA
		14	871	SERPINH1	serpin peptidase inhibitor, clade H (heat shock protein 47), member 1, (collagen binding protein 1)	755	795.5	6020	735	653	755	APAP,AA,BEA,CAF,CAP,CSA,DOX,ENA,ET,IM,KC,NFT,OPZ,VPA
		14	64236	PDLIM2	PDZ and LIM domain 2 (mystique)	755	664	6020	756	919	756	APAP,APL,CAF,CSA,DOX,ENA,ET,IMI,IM,KC,PhB,RIF,TAA,VPA
		14	7706	TRIM25	tripartite motif containing 25	755	631	6020	757	1152	757	APAP,CAP,CFB,CSA,DOX,ENA,ET,HCB,IM,KC,OPZ,NPAA,RIF,VPA
		14	6304	SATB1	SATB homeobox 1	755	757	6020	864	754	757	APAP,APL,AA,BEA,CAP,CSA,DOX,ET,IM,KC,LS,OPZ,PhB,VPA
		15	8462	KLF11	Kruppel-like factor 11	527	638	6020	759	894	759	APAP,AA,BEA,CAF,CFB,DOX,ET,IM,KC,NFT,OPZ,NPAA,PhB,TAA,VPA
		11	51491	NOP16	NOP16 nucleolar protein	1789	588	6020	760	671	760	APAP,APL,AA,CPA,CSA,DOX,KC,LS,OPZ,TAA,VPA
		14	10614	HEXIM1	hexamethylene bis-acetamide inducible 1	755	699	6020	761	847	761	APAP,APL,AA,BEA,CAF,CPA,ENA,ET,KC,NFT,OPZ,PhB,RIF,TAA
		16	26227	PHGDH	phosphoglycerate dehydrogenase	363.5	667	6020	766	843	766	APAP,CPA,CSA,DOX,ET,HCB,IM,KC,LS,NFT,OPZ,NPAA,PhB,RIF,TAA,VPA
		12	7128	TNFAIP3	tumor necrosis factor, alpha-induced protein 3	1383.5	471	6020	405	768	768	APAP,ACZ,CAP,CPA,DOX,ENA,ET,IMI,IM,NFT,OPZ,NPAA
		13	171586	ABHD3	abhydrolase domain containing 3	1037	728	6020	770	706	770	APAP,AA,CPA,EE,ET,IM,KC,LS,NFT,OPZ,PhB,RIF,VPA
		13	8890	EIF2B4	eukaryotic translation initiation factor 2B, subunit 4 delta, 67kDa	1037	770.5	6020	684	627	770.5	APAP,AA,BEA,CAF,CSA,ET,HCB,LS,NFT,NPAA,PhB,RIF,VPA
		12	595	CCND1	cyclin D1	1383.5	559.5	6020	591	771	771	AA,CAF,CAP,CFB,CSA,ET,KC,LS,NFT,OPZ,PhB,VPA
		9	732	C8B	complement component 8, beta polypeptide	2758	649	6020	773	676	773	APAP,AA,DOX,ET,HCB,KC,LS,OPZ,PhB
		13	51185	CRBN	cereblon	1037	702	6020	774	489	774	APAP,APL,AA,CAF,DOX,ET,KC,LS,OPZ,NPAA,PhB,RIF,VPA
		16	9451	EIF2AK3	eukaryotic translation initiation factor 2-alpha kinase 3	363.5	774.5	6020	654	1473	774.5	APAP,AA,BEA,CAF,CAP,CSA,DOX,ET,IMI,IM,KC,LS,NFT,PhB,RIF,VPA
		14	219844	HYLS1	hydrolethalus syndrome 1	755	774.5	6020	750	964	774.5	APAP,AA,BBZ,BEA,CAP,DOX,ENA,EE,ET,KC,LS,NFT,OPZ,VPA
		12	55825	PECR	peroxisomal trans-2-enoyl-CoA reductase	1383.5	719	6020	775	465	775	APAP,AA,BEA,CAF,CAP,ENA,ET,LS,NFT,OPZ,TAA,VPA
		9	4258	MGST2	microsomal glutathione S-transferase 2	2758	675	6020	777	597	777	APAP,AA,BEA,CAP,ET,KC,NFT,OPZ,PhB
		17	9663	LPIN2	lipin 2	241	779	6020	622	1093	779	APAP,AA,BEA,CAF,CAP,CFB,CPA,CSA,DOX,ET,KC,LS,NFT,OPZ,PhB,TAA,VPA
		14	1497	CTNS	cystinosin, lysosomal cystine transporter	755	793	6020	779	644	779	APAP,APL,AA,ET,IM,KC,LS,NFT,OPZ,PCT,NPAA,PhB,RIF,VPA
		12	6594	SMARCA1	SWI/SNF related, matrix associated, actin dependent regulator of chromatin, subfamily a, member 1	1383.5	718	6020	782	570	782	APAP,AA,BEA,CAF,DOX,ENA,ET,KC,LS,NFT,OPZ,VPA
		14	23462	HEY1	hes-related family bHLH transcription factor with YRPW motif 1	755	785	6020	870	571	785	APAP,AA,BEA,CAF,CAP,DOX,ENA,ET,KC,LS,NFT,OPZ,PhB,VPA
		14	445	ASS1	argininosuccinate synthase 1	755	778	6020	786	830	786	BEA,CAF,CPA,CSA,ENA,ET,HCB,IM,KC,LS,NFT,OPZ,TAA,VPA
		12	151903	CCDC12	coiled-coil domain containing 12	1383.5	556	6020	540	788	788	APAP,AA,BBZ,BEA,CPX,DOX,ET,KC,NFT,OPZ,NPAA,VPA
		14	5025	P2RX4	purinergic receptor P2X, ligand gated ion channel, 4	755	789.5	6020	582	899	789.5	APAP,ACZ,AA,CAF,CSA,DOX,ET,KC,LS,NFT,OPZ,NPAA,PhB,VPA
		15	58526	MID1IP1	MID1 interacting protein 1	527	654.5	6020	790	1616	790	APAP,APL,AA,BEA,CSA,DOX,EE,ET,HCB,KC,MTS,OPZ,PCT,RIF,VPA
		12	54492	NEURL1B	neuralized E3 ubiquitin protein ligase 1B	1383.5	646	6020	791	384	791	APAP,APL,AA,CSA,ET,IM,KC,NFT,OPZ,PhB,RIF,VPA
		17	10129	FRY	furry homolog (Drosophila)	241	791.5	6020	829	774	791.5	APAP,AA,BEA,CAF,CSA,DOX,ENA,ET,IM,KC,LS,NFT,OPZ,PhB,RIF,TAA,VPA
		13	1528	CYB5A	cytochrome b5 type A (microsomal)	1037	791.5	6020	748	592	791.5	CAP,CPA,DOX,ENA,ET,IM,KC,LS,OPZ,NPAA,PhB,RIF,VPA
		11	5256	PHKA2	phosphorylase kinase, alpha 2 (liver)	1789	597	6020	792	499	792	APAP,AA,ET,HCB,IM,KC,LS,NFT,OPZ,PhB,VPA
		11	84259	DCUN1D5	DCN1, defective in cullin neddylation 1, domain containing 5	1789	741	6020	793	651	793	APAP,APL,AA,CAP,CSA,DOX,ET,KC,LS,OPZ,RIF
		15	65124	SOWAHC	sosondowah ankyrin repeat domain family member C	527	788	6020	794	1009	794	APAP,AA,BEA,CAF,CAP,CFB,DOX,ET,IM,KC,LS,NFT,OPZ,PhB,RIF
		14	81624	DIAPH3	diaphanous-related formin 3	755	881.5	6020	795	450	795	APAP,AA,CAF,CPA,CSA,ET,KC,LS,NFT,OPZ,PhB,RIF,TAA,VPA
		14	2729	GCLC	glutamate-cysteine ligase, catalytic subunit	755	797	6020	828	796	797	APAP,AA,CAF,CAP,CSA,DOX,ENA,ET,KC,LS,NFT,NPAA,TAA,VPA
		11	2805	GOT1	glutamic-oxaloacetic transaminase 1, soluble	1789	759	6020	798	605	798	APAP,APL,AA,BEA,ET,IM,LS,NFT,OPZ,TAA,VPA
		13	55204	GOLPH3L	golgi phosphoprotein 3-like	1037	798.5	6020	736	630	798.5	APAP,APL,AA,BEA,CAP,CSA,DOX,HCB,IM,KC,NFT,OPZ,VPA
		13	9792	SERTAD2	SERTA domain containing 2	1037	798.5	6020	780	588	798.5	APAP,AA,CPA,DOX,ENA,ET,IM,KC,LS,NFT,OPZ,NPAA,VPA
		13	10681	GNB5	guanine nucleotide binding protein (G protein), beta 5	1037	694	6020	801	759	801	APAP,AA,BEA,CPX,CSA,DOX,ET,HCB,LS,NFT,OPZ,TAA,VPA
		11	8871	SYNJ2	synaptojanin 2	1789	639	6020	731	802	802	APAP,CFB,CSA,DOX,ET,LS,MTS,OPZ,PhB,RIF,VPA
		17	9134	CCNE2	cyclin E2	241	802	6020	785	865	802	APAP,AA,BEA,CPA,CSA,DOX,ENA,ET,KC,LS,NFT,OPZ,NPAA,PhB,RIF,TAA,VPA
		14	64858	DCLRE1B	DNA cross-link repair 1B	755	832.5	6020	802	516	802	APAP,APL,AA,CPA,CSA,DOX,ET,IM,KC,LS,NFT,OPZ,TAA,VPA
		13	64902	AGXT2	alanine--glyoxylate aminotransferase 2	1037	758	6020	803	439	803	APAP,APL,AA,BEA,CAP,DOX,ET,IM,KC,LS,NFT,OPZ,PhB
		14	3053	SERPIND1	serpin peptidase inhibitor, clade D (heparin cofactor), member 1	755	800	6020	867	803	803	APAP,AA,BEA,CAF,CAP,CSA,DOX,ENA,ET,KC,NFT,OPZ,PhB,VPA
		13	8850	KAT2B	K(lysine) acetyltransferase 2B	1037	803	6020	772	770	803	APAP,AA,BEA,CAF,CPX,DOX,ET,HCB,KC,LS,OPZ,PhB,VPA
		13	7528	YY1	YY1 transcription factor	1037	751	6020	804	618	804	APAP,APL,AA,BEA,CAF,CSA,ET,IM,KC,NFT,OPZ,RIF,VPA
		15	4739	NEDD9	neural precursor cell expressed, developmentally down-regulated 9	527	804	6020	857	778	804	APAP,AA,BEA,CAF,CPA,ENA,ET,IM,KC,MTS,NFT,OPZ,NPAA,TAA,VPA
		15	285362	SUMF1	sulfatase modifying factor 1	527	806	6020	899	654	806	APAP,AA,BEA,CAF,CSA,DOX,ENA,ET,KC,LS,NFT,OPZ,NPAA,RIF,VPA
		16	1465	CSRP1	cysteine and glycine-rich protein 1	363.5	807	6020	797	936	807	APAP,AA,BEA,CSA,DOX,ENA,ET,HCB,KC,LS,MTS,NFT,OPZ,PhB,RIF,VPA
		14	130013	ACMSD	aminocarboxymuconate semialdehyde decarboxylase	755	901	6020	807	720	807	APAP,AA,BEA,CAF,CAP,CPX,DOX,ET,LS,NFT,OPZ,RIF,TAA,VPA
		17	23475	QPRT	quinolinate phosphoribosyltransferase	241	809	6020	751	1095	809	APAP,AA,CAF,CSA,DOX,ENA,ET,IMI,IM,KC,NFT,OPZ,PCT,PhB,RIF,TAA,VPA
		13	54802	TRIT1	tRNA isopentenyltransferase 1	1037	501	6020	546	811	811	AA,BEA,CAP,CSA,DOX,ET,IMI,KC,LS,PCT,NPAA,RIF,VPA
		11	10544	PROCR	protein C receptor, endothelial	1789	763	6020	812	578	812	APAP,AA,BEA,CSA,ET,IM,LS,NFT,OPZ,PhB,RIF
		15	3925	STMN1	stathmin 1	527	813	6020	902	596	813	APAP,AA,CAP,CSA,DOX,ET,IM,KC,LS,NFT,OPZ,NPAA,PhB,RIF,VPA
		20	3087	HHEX	hematopoietically expressed homeobox	39	814	6020	708	1124	814	APAP,APL,AA,BEA,CAF,CAP,CPA,CSA,DOX,ENA,ET,IM,KC,LS,MTS,NFT,OPZ,PhB,RIF,VPA
		16	53343	NUDT9	nudix (nucleoside diphosphate linked moiety X)-type motif 9	363.5	815	6020	758	1701	815	ACZ,APL,AA,BEA,CAF,CAP,CSA,DOX,ENA,EE,ET,NFT,OPZ,NPAA,TAA,VPA
		17	255738	PCSK9	proprotein convertase subtilisin/kexin type 9	241	816	6020	889	783	816	APAP,APL,AA,BEA,CSA,DOX,ET,IM,KC,LS,NFT,OPZ,NPAA,PhB,RIF,TAA,VPA
		15	5036	PA2G4	proliferation-associated 2G4, 38kDa	527	827	6020	816	607	816	APAP,AA,BEA,CAF,CAP,CSA,DOX,ET,KC,LS,NFT,OPZ,PhB,TAA,VPA
		15	79086	SMIM7	small integral membrane protein 7	527	760	6020	817	944	817	APAP,APL,BEA,CAF,CSA,DOX,ENA,ET,KC,LS,NFT,OPZ,PhB,RIF,TAA
		16	6319	SCD	stearoyl-CoA desaturase (delta-9-desaturase)	363.5	819	6020	788	869	819	APAP,AA,BEA,CAF,CAP,ENA,EE,HCB,IM,KC,NFT,OPZ,PhB,RIF,TAA,VPA
x		13	3875	KRT18	keratin 18, type I	1037	647.5	6020	728	823	823	APAP,AA,BEA,CAF,CPA,DOX,ET,KC,LS,NFT,OPZ,PhB,VPA
		15	344838	PAQR9	progestin and adipoQ receptor family member IX	527	787	6020	823	1013	823	APAP,AA,BEA,CAF,CAP,CPA,DOX,ENA,ET,KC,LS,OPZ,RIF,TAA,VPA
		16	5993	RFX5	regulatory factor X, 5 (influences HLA class II expression)	363.5	772.5	6020	824	967	824	APAP,AA,CAF,CPX,CPA,CSA,ET,IM,KC,LS,NFT,OPZ,PhB,RIF,TAA,VPA
		14	11266	DUSP12	dual specificity phosphatase 12	755	824	6020	843	582	824	APAP,APL,AA,BEA,CAF,CAP,CSA,DOX,ET,KC,NFT,OPZ,RIF,VPA
		13	1662	DDX10	DEAD (Asp-Glu-Ala-Asp) box polypeptide 10	1037	825	6020	822	542	825	APAP,AA,CAF,CSA,DOX,ENA,ET,KC,LS,NFT,OPZ,PhB,TAA
		14	2959	GTF2B	general transcription factor IIB	755	829	6020	444	931	829	APAP,AA,BEA,CAP,CSA,DOX,ENA,EE,ET,KC,NFT,PCT,PhB,VPA
		19	57678	GPAM	glycerol-3-phosphate acyltransferase, mitochondrial	86	832.5	6020	745	1385	832.5	APAP,APL,AA,CAF,CAP,CSA,ENA,ET,HCB,IM,KC,LS,MTS,NFT,OPZ,PhB,RIF,TAA,VPA
		11	51406	NOL7	nucleolar protein 7, 27kDa	1789	832.5	6020	663	786	832.5	APAP,AA,CAF,CPX,ENA,ET,LS,NFT,OPZ,TAA,VPA
		11	4703	NEB	nebulin	1789	609	6020	835	505	835	APAP,APL,AA,ET,IM,KC,LS,NFT,OPZ,PhB,VPA
		9	1265	CNN2	calponin 2	2758	742	6020	707	836	836	APAP,AA,BEA,BCT,CPA,DOX,NFT,OPZ,PhB
		14	5066	PAM	peptidylglycine alpha-amidating monooxygenase	755	789.5	6020	836	863	836	AA,BEA,CAF,CPA,CSA,DOX,ENA,KC,LS,NFT,OPZ,NPAA,PhB,VPA
		14	1717	DHCR7	7-dehydrocholesterol reductase	755	840	6020	837	797	837	APAP,CAF,CFB,CSA,DOX,ET,IM,KC,NFT,OPZ,PhB,RIF,TAA,VPA
		15	10972	TMED10	transmembrane emp24-like trafficking protein 10 (yeast)	527	891	6020	734	837	837	APAP,APL,AA,BEA,CFB,CSA,DOX,ET,IM,KC,LS,MTS,NFT,OPZ,VPA
		13	23048	FNBP1	formin binding protein 1	1037	839	6020	771	503	839	APAP,AA,BEA,ENA,ET,IM,KC,LS,NFT,OPZ,RIF,TAA,VPA
		15	55794	DDX28	DEAD (Asp-Glu-Ala-Asp) box polypeptide 28	527	843	6020	839	699	839	APAP,APL,AA,BEA,CAF,DOX,ET,KC,LS,NFT,OPZ,NPAA,PhB,TAA,VPA
		14	10486	CAP2	CAP, adenylate cyclase-associated protein, 2 (yeast)	755	841	6020	878	723	841	APAP,APL,AA,BEA,CAF,DOX,ENA,ET,LS,MTS,OPZ,PhB,RIF,VPA
		14	64222	TOR3A	torsin family 3, member A	755	842	6020	879	678	842	APAP,APL,AA,CAF,CAP,CPA,CSA,ET,IM,KC,LS,OPZ,PhB,VPA
		14	29968	PSAT1	phosphoserine aminotransferase 1	755	717	6020	844	864	844	APAP,BEA,CAF,CAP,CPA,CSA,DOX,ET,IM,KC,NFT,OPZ,RIF,VPA
		13	3263	HPX	hemopexin	1037	845	6020	718	519	845	APAP,AA,CAF,CAP,CSA,DOX,ET,HCB,KC,LS,NFT,OPZ,RIF
		12	84085	FBXO30	F-box protein 30	1383.5	846	6020	834	757	846	APAP,AA,BEA,CAF,CPA,DOX,ENA,ET,LS,NFT,OPZ,VPA
		14	79019	CENPM	centromere protein M	755	857.5	6020	846	472	846	APAP,AA,CSA,ENA,ET,IM,KC,LS,NFT,OPZ,NPAA,PhB,RIF,VPA
		13	7103	TSPAN8	tetraspanin 8	1037	700	6020	847	539	847	APAP,AA,BEA,CPA,DOX,ET,KC,LS,NFT,OPZ,PhB,RIF,VPA
		17	323	APBB2	amyloid beta (A4) precursor protein-binding, family B, member 2	241	847	6020	657	959	847	APAP,APL,AA,BEA,CAF,CAP,CPA,DOX,ET,HCB,KC,LS,NFT,OPZ,NPAA,PhB,VPA
		17	8829	NRP1	neuropilin 1	241	659	6020	850	1342	850	APAP,AA,BEA,CAF,CAP,CSA,DOX,ENA,EE,ET,HCB,KC,LS,NFT,OPZ,TAA,VPA
		14	5340	PLG	plasminogen	755	850	6020	820	922	850	APAP,AA,CAF,CAP,CSA,DOX,ENA,EE,ET,HCB,KC,LS,NFT,VPA
		15	26872	STEAP1	six transmembrane epithelial antigen of the prostate 1	527	851	6020	740	937	851	APAP,AA,CAF,CAP,CSA,DOX,ENA,ET,KC,NFT,OPZ,NPAA,PhB,RIF,VPA
		15	3664	IRF6	interferon regulatory factor 6	527	854	6020	852	743	852	APAP,AA,BEA,CAP,CSA,DOX,ET,IM,KC,LS,MTS,NFT,OPZ,TAA,VPA
		12	51084	CRYL1	crystallin, lambda 1	1383.5	853	6020	616	695	853	APAP,AA,CAP,CSA,DOX,ENA,ET,KC,LS,OPZ,PCT,PhB
		12	1978	EIF4EBP1	eukaryotic translation initiation factor 4E binding protein 1	1383.5	712	6020	855	632	855	APAP,AA,CAF,CAP,DOX,ET,KC,NFT,OPZ,PhB,RIF,VPA
		14	643155	SMIM15	small integral membrane protein 15	755	856	6020	861	715	856	APAP,CAF,CPA,CSA,DOX,ET,IM,KC,LS,NFT,OPZ,NPAA,PhB,VPA
		13	2992	GYG1	glycogenin 1	1037	857.5	6020	762	496	857.5	APAP,APL,AA,CSA,ET,IM,LS,NFT,OPZ,PhB,RIF,TAA,VPA
		11	29085	PHPT1	phosphohistidine phosphatase 1	1789	601.5	6020	518	859	859	APAP,AA,BBZ,CAP,ENA,EE,ET,LS,NFT,OPZ,VPA
		13	56652	C10orf2	chromosome 10 open reading frame 2	1037	795.5	6020	860	576	860	APAP,APL,AA,BEA,CAP,CPA,DOX,ET,KC,LS,NFT,OPZ,VPA
		14	9380	GRHPR	glyoxylate reductase/hydroxypyruvate reductase	755	860.5	6020	876	838	860.5	APAP,AA,BEA,CAF,CAP,DOX,ET,LS,NFT,OPZ,PCT,NPAA,PhB,VPA
		14	5471	PPAT	phosphoribosyl pyrophosphate amidotransferase	755	899	6020	863	621	863	APAP,APL,AA,BEA,CAF,CAP,CPA,ET,KC,LS,OPZ,PhB,TAA,VPA
		14	9329	GTF3C4	general transcription factor IIIC, polypeptide 4, 90kDa	755	864	6020	1079	791	864	APAP,APL,AA,BEA,CAF,DOX,ENA,ET,KC,LS,NFT,OPZ,PhB,VPA
		14	1942	EFNA1	ephrin-A1	755	852	6020	865	1501	865	APAP,AA,CAF,CAP,CSA,DOX,ENA,ET,KC,NFT,OPZ,NPAA,PhB,VPA
		13	157313	CDCA2	cell division cycle associated 2	1037	865	6020	808	563	865	APAP,AA,BEA,CPA,CSA,DOX,ET,KC,LS,NFT,OPZ,NPAA,VPA
		15	229	ALDOB	aldolase B, fructose-bisphosphate	527	938	6020	764	867	867	APAP,AA,CAF,CAP,CPX,CSA,DOX,ET,HCB,IM,KC,LS,NFT,OPZ,VPA
		12	8886	DDX18	DEAD (Asp-Glu-Ala-Asp) box polypeptide 18	1383.5	764	6020	868	623	868	APAP,CAF,CAP,DOX,ENA,KC,LS,NFT,OPZ,NPAA,PhB,VPA
		13	1802	DPH2	DPH2 homolog (S. cerevisiae)	1037	868.5	6020	653	640	868.5	AA,CSA,DOX,ENA,ET,KC,LS,NFT,OPZ,PCT,PhB,TAA,VPA
		13	185	AGTR1	angiotensin II receptor, type 1	1037	868.5	6020	714	579	868.5	APAP,APL,AA,CAF,DOX,ET,IM,LS,MTS,NFT,OPZ,TAA,VPA
		10	50	ACO2	aconitase 2, mitochondrial	2240	632	6020	872	714	872	APAP,AA,BEA,CSA,ET,IM,KC,NFT,OPZ,VPA
		15	84952	CGNL1	cingulin-like 1	527	752	6020	873	1681	873	APAP,AA,BBZ,BEA,CAF,CAP,CSA,DOX,ENA,ET,HCB,KC,LS,PhB,RIF
		14	84134	TOMM40L	translocase of outer mitochondrial membrane 40 homolog (yeast)-like	755	732	6020	874	1066	874	APAP,APL,AA,BEA,CAF,CAP,CPA,CSA,DOX,ET,IM,KC,NFT,VPA
		15	60370	AVPI1	arginine vasopressin-induced 1	527	761	6020	877	1552	877	APAP,ACZ,APL,AA,CAF,CAP,CPA,DOX,KC,LS,NFT,NPAA,PhB,RIF,VPA
		10	54997	TESC	tescalcin	2240	870	6020	881	543	881	APAP,AA,ET,HCB,KC,LS,NFT,OPZ,RIF,VPA
		15	10273	STUB1	STIP1 homology and U-box containing protein 1, E3 ubiquitin protein ligase	527	881.5	6020	635	1148	881.5	APAP,ACZ,CAF,CAP,CSA,ENA,EE,ET,HCB,KC,LS,NFT,OPZ,PhB,VPA
		10	1964	EIF1AX	eukaryotic translation initiation factor 1A, X-linked	2240	836	6020	883	793	883	APAP,CAP,ET,KC,LS,NFT,OPZ,PhB,RIF,TAA
		14	388	RHOB	ras homolog family member B	755	837	6020	884	1316	884	APAP,AA,BEA,CAP,DOX,ENA,EE,ET,KC,LS,NFT,OPZ,PCT,NPAA
		15	26053	AUTS2	autism susceptibility candidate 2	527	875	6020	886	977	886	APAP,AA,BEA,CFB,CSA,DOX,ET,IM,KC,LS,NFT,OPZ,RIF,TAA,VPA
		16	5111	PCNA	proliferating cell nuclear antigen	363.5	886.5	6020	957	885	886.5	APAP,AA,BEA,CAF,CAP,CPA,CSA,DOX,ET,KC,LS,NFT,OPZ,PhB,RIF,VPA
		13	6455	SH3GL1	SH3-domain GRB2-like 1	1037	762	6020	818	887	887	APL,CSA,ET,IM,KC,LS,NFT,OPZ,PCT,PhB,RIF,TAA,VPA
		11	9221	NOLC1	nucleolar and coiled-body phosphoprotein 1	1789	749	6020	594	889	889	ACZ,APL,AA,CFB,CSA,DOX,ET,KC,LS,OPZ,VPA
		14	4314	MMP3	matrix metallopeptidase 3	755	929	6020	767	891	891	APAP,AA,BEA,CAF,CAP,DOX,ENA,ET,KC,LS,MTS,NFT,OPZ,NPAA
		11	10460	TACC3	transforming, acidic coiled-coil containing protein 3	1789	687	6020	892	534	892	APAP,AA,CSA,ET,IM,KC,NFT,OPZ,NPAA,PhB,VPA
		13	84919	PPP1R15B	protein phosphatase 1, regulatory subunit 15B	1037	801	6020	893	878	893	APAP,APL,AA,DOX,ET,IM,KC,LS,NFT,OPZ,PhB,RIF,VPA
		12	80324	PUS1	pseudouridylate synthase 1	1383.5	893	6020	875	538	893	APAP,APL,AA,BEA,DOX,ET,IM,KC,NFT,OPZ,PhB,VPA
		13	51439	FAM8A1	family with sequence similarity 8, member A1	1037	753	6020	894	642	894	APAP,AA,BEA,CAP,DOX,ENA,IM,KC,LS,NFT,OPZ,PhB,VPA
		15	4092	SMAD7	SMAD family member 7	527	894.5	6020	866	1100	894.5	APAP,AA,CAF,CAP,CFB,DOX,ENA,ET,KC,LS,NFT,PhB,RIF,TAA,VPA
		15	55706	NDC1	NDC1 transmembrane nucleoporin	527	898	6020	841	1816	898	APAP,AA,BEA,CAP,CSA,ENA,EE,ET,KC,NFT,OPZ,PCT,NPAA,PhB,TAA
		16	3430	IFI35	interferon-induced protein 35	363.5	903.5	6020	880	1156	903.5	APAP,AA,BEA,CSA,DOX,ENA,ET,HCB,LS,NFT,OPZ,NPAA,PhB,RIF,TAA,VPA
		13	51602	NOP58	NOP58 ribonucleoprotein	1037	828	6020	904	525	904	APAP,APL,AA,CAP,CSA,DOX,ET,IM,KC,NFT,OPZ,TAA,VPA
		11	7326	UBE2G1	ubiquitin-conjugating enzyme E2G 1	1789	694	6020	907	558	907	APAP,AA,CAF,DOX,ET,KC,LS,NFT,OPZ,PhB,VPA
x	x	16	1244	ABCC2	ATP-binding cassette, sub-family C (CFTR/MRP), member 2	363.5	909	6020	869	1356	909	APAP,AA,BEA,CPX,CPA,DOX,ENA,ET,IM,LS,NFT,OPZ,PhB,RIF,TAA,VPA
		12	6624	FSCN1	fascin actin-bundling protein 1	1383.5	910	6020	833	756	910	APAP,AA,BEA,CAP,CSA,DOX,KC,NFT,OPZ,RIF,TAA,VPA
		13	10262	SF3B4	splicing factor 3b, subunit 4, 49kDa	1037	726	6020	842	912	912	APAP,AA,BEA,CAF,CAP,CPA,CSA,ET,KC,LS,OPZ,PCT,RIF
		15	2194	FASN	fatty acid synthase	527	908	6020	912	1057	912	APAP,APL,AA,CAP,CSA,ENA,ET,IM,KC,NFT,OPZ,PhB,RIF,TAA,VPA
		13	9131	AIFM1	apoptosis-inducing factor, mitochondrion-associated, 1	1037	912	6020	768	690	912	APAP,APL,AA,BEA,CAF,ET,HCB,LS,NFT,OPZ,NPAA,PhB,VPA
		14	3033	HADH	hydroxyacyl-CoA dehydrogenase	755	892	6020	913	1194	913	APAP,AA,CAF,CAP,CSA,DOX,ENA,ET,IM,KC,LS,NPAA,RIF,TAA
		16	51720	UIMC1	ubiquitin interaction motif containing 1	363.5	1017	6020	799	913	913	APAP,AA,CAF,CFB,CSA,DOX,ENA,ET,IM,KC,LS,NFT,OPZ,PhB,RIF,VPA
		11	8602	NOP14	NOP14 nucleolar protein	1789	907	6020	914	610	914	APAP,APL,AA,ET,IM,KC,NFT,NPAA,RIF,TAA,VPA
		12	637	BID	BH3 interacting domain death agonist	1383.5	721	6020	916	737	916	APAP,AA,BEA,CAF,CPA,DOX,KC,LS,NFT,OPZ,PhB,RIF
		13	2108	ETFA	electron-transfer-flavoprotein, alpha polypeptide	1037	916	6020	763	401	916	APAP,AA,BEA,DOX,ET,HCB,IM,KC,LS,NFT,OPZ,RIF,VPA
		15	27324	TOX3	TOX high mobility group box family member 3	527	780	6020	995	917	917	APAP,AA,BEA,CAF,CPA,DOX,ENA,ET,IM,KC,LS,OPZ,PhB,RIF,VPA
		14	9240	PNMA1	paraneoplastic Ma antigen 1	755	878	6020	918	1432	918	APAP,AA,CPA,CSA,DOX,ET,IM,KC,LS,NFT,OPZ,PhB,TAA,VPA
		17	387763	C11orf96	chromosome 11 open reading frame 96	241	918	6020	607	1103	918	APAP,AA,CAF,CPA,DOX,ENA,ET,IMI,IM,KC,LS,MTS,NFT,OPZ,RIF,TAA,VPA
		11	10627	MYL12A	myosin, light chain 12A, regulatory, non-sarcomeric	1789	919	6020	906	648	919	APAP,AA,BEA,CPA,CSA,ET,KC,OPZ,NPAA,RIF,VPA
		14	27235	COQ2	coenzyme Q2 4-hydroxybenzoate polyprenyltransferase	755	920	6020	978	559	920	APAP,APL,AA,CAF,ENA,ET,KC,LS,NFT,OPZ,NPAA,PhB,RIF,VPA
		10	1728	NQO1	NAD(P)H dehydrogenase, quinone 1	2240	812	6020	921	876	921	APAP,AA,BEA,CPA,DOX,KC,LS,NFT,OPZ,VPA
		13	27161	AGO2	argonaute RISC catalytic component 2	1037	888	6020	923	794	923	APAP,AA,CAP,CPA,DOX,ENA,ET,HCB,KC,LS,NFT,OPZ,VPA
		13	55031	USP47	ubiquitin specific peptidase 47	1037	691	6020	830	924	924	APAP,AA,BEA,CAF,CAP,CFB,DOX,ENA,ET,LS,NFT,OPZ,VPA
		14	91408	BTF3L4	basic transcription factor 3-like 4	755	924	6020	1013	587	924	APAP,AA,BEA,CAF,CAP,DOX,ET,IM,KC,LS,NFT,OPZ,PhB,VPA
		17	54948	MRPL16	mitochondrial ribosomal protein L16	241	838	6020	925	1749	925	APAP,APL,AA,BEA,CAF,CSA,DOX,EE,ET,KC,LS,NFT,OPZ,NPAA,PhB,RIF,VPA
		10	79228	THOC6	THO complex 6 homolog (Drosophila)	2240	820	6020	882	927	927	APAP,AA,CFB,CPA,DOX,KC,NFT,OPZ,RIF,VPA
		14	3475	IFRD1	interferon-related developmental regulator 1	755	926	6020	927	995	927	APAP,APL,AA,BEA,CAF,CPX,CSA,DOX,ET,IM,KC,LS,NFT,OPZ
		13	26511	CHIC2	cysteine-rich hydrophobic domain 2	1037	927.5	6020	704	646	927.5	APAP,AA,CAF,CAP,DOX,ENA,ET,HCB,KC,LS,NFT,OPZ,RIF
		13	55602	CDKN2AIP	CDKN2A interacting protein	1037	930	6020	701	872	930	APAP,APL,AA,CAF,CSA,DOX,ENA,ET,HCB,LS,NFT,OPZ,VPA
		13	10370	CITED2	Cbp/p300-interacting transactivator, with Glu/Asp-rich carboxy-terminal domain, 2	1037	931.5	6020	898	828	931.5	APAP,APL,AA,BEA,CAF,CAP,DOX,ET,KC,LS,NFT,OPZ,PhB
		16	23657	SLC7A11	solute carrier family 7 (anionic amino acid transporter light chain, xc- system), member 11	363.5	665	6020	932	1404	932	APAP,AA,BEA,CAF,CAP,CPA,CSA,DOX,ENA,ET,IM,KC,LS,NFT,OPZ,RIF
		16	857	CAV1	caveolin 1, caveolae protein, 22kDa	363.5	933	6020	699	1261	933	APAP,BEA,CAF,CPA,CSA,DOX,IMI,IM,KC,LS,NFT,OPZ,PCT,NPAA,PhB,VPA
		13	6382	SDC1	syndecan 1	1037	772.5	6020	936	674	936	APAP,AA,BEA,CSA,ENA,ET,HCB,KC,NFT,OPZ,PhB,RIF,VPA
x		14	8856	NR1I2	nuclear receptor subfamily 1, group I, member 2	755	936	6020	789	1017	936	APAP,AA,BEA,CFB,DOX,ET,HCB,IM,KC,LS,MTS,NFT,OPZ,VPA
		14	1545	CYP1B1	cytochrome P450, family 1, subfamily B, polypeptide 1	755	996.5	6020	937	930	937	APAP,APL,AA,CPA,CSA,ET,HCB,KC,NFT,OPZ,NPAA,RIF,TAA,VPA
		15	97	ACYP1	acylphosphatase 1, erythrocyte (common) type	527	984	6020	851	938	938	APAP,APL,AA,BEA,CPX,CSA,DOX,ENA,ET,IM,KC,OPZ,PhB,RIF,VPA
		15	580	BARD1	BRCA1 associated RING domain 1	527	939	6020	805	1254	939	APAP,BEA,CSA,DOX,EME,EE,ET,IM,KC,LS,NFT,OPZ,PhB,TAA,VPA
		13	6451	SH3BGRL	SH3 domain binding glutamate-rich protein like	1037	867	6020	819	941	941	APAP,AA,BEA,CAF,CAP,CSA,DOX,ET,HCB,LS,OPZ,NPAA,VPA
		13	5629	PROX1	prospero homeobox 1	1037	935	6020	941	821	941	APAP,AA,BEA,CAF,CPA,DOX,ET,KC,LS,MTS,NFT,OPZ,VPA
		14	9057	SLC7A6	solute carrier family 7 (amino acid transporter light chain, y+L system), member 6	755	942	6020	964	882	942	APAP,BEA,CSA,DOX,ET,HCB,IM,KC,LS,MTS,NFT,OPZ,RIF,VPA
		12	23603	CORO1C	coronin, actin binding protein, 1C	1383.5	943	6020	856	886	943	AA,BBZ,CAF,CAP,CPA,CSA,ET,KC,NFT,OPZ,TAA,VPA
		14	79670	ZCCHC6	zinc finger, CCHC domain containing 6	755	972	6020	944	911	944	APAP,AA,BEA,CAF,CAP,CFB,DOX,ENA,ET,KC,LS,NFT,OPZ,VPA
		14	5795	PTPRJ	protein tyrosine phosphatase, receptor type, J	755	6605.5	6020	945	870	945	APAP,AA,BEA,DOX,EME,ET,IM,KC,LS,NFT,OPZ,PhB,RIF,VPA
		11	4862	NPAS2	neuronal PAS domain protein 2	1789	921	6020	946	840	946	AA,BEA,DOX,IM,KC,LS,NFT,OPZ,NPAA,PhB,RIF
		10	5700	PSMC1	proteasome (prosome, macropain) 26S subunit, ATPase, 1	2240	826	6020	948	815	948	AA,BEA,CAF,CSA,DOX,ENA,KC,LS,TAA,VPA
		13	85014	TMEM141	transmembrane protein 141	1037	948	6020	938	761	948	APAP,AA,CPA,DOX,EE,ET,IM,KC,LS,NFT,OPZ,RIF,TAA
		15	3609	ILF3	interleukin enhancer binding factor 3, 90kDa	527	1056	6020	949	722	949	APAP,APL,AA,BEA,CAF,CAP,CPA,DOX,ET,IM,KC,LS,NFT,OPZ,VPA
		15	84650	EBPL	emopamil binding protein-like	527	1016	6020	951	903	951	APAP,AA,BEA,CAF,CAP,CPA,DOX,ENA,ET,IM,KC,LS,NFT,OPZ,VPA
		11	91860	CALML4	calmodulin-like 4	1789	818	6020	953	532	953	APAP,AA,CSA,ET,IM,KC,LS,NFT,OPZ,RIF,VPA
		16	7850	IL1R2	interleukin 1 receptor, type II	363.5	954	6020	821	2419	954	APAP,APL,AA,BEA,CPA,EE,ET,IMI,IM,KC,LS,NFT,OPZ,PCT,PhB,VPA
		15	25907	TMEM158	transmembrane protein 158 (gene/pseudogene)	527	906	6020	955	1181	955	APAP,CAF,CAP,CFB,CSA,ET,IM,KC,LS,MTS,NFT,OPZ,PhB,TAA,VPA
		12	5511	PPP1R8	protein phosphatase 1, regulatory subunit 8	1383.5	794	6020	956	604	956	APAP,AA,BEA,CSA,DOX,ET,KC,LS,NFT,OPZ,PhB,VPA
		11	5347	PLK1	polo-like kinase 1	1789	957.5	6020	862	763	957.5	APAP,AA,BBZ,CPA,ET,KC,LS,NFT,OPZ,PhB,VPA
		12	254427	PROSER2	proline and serine rich 2	1383.5	961	6020	826	800	961	APAP,APL,CAF,DOX,ENA,ET,IM,KC,NFT,OPZ,RIF,VPA
		11	23350	U2SURP	U2 snRNP-associated SURP domain containing	1789	962	6020	840	660	962	APAP,APL,AA,CAF,DOX,ET,KC,NFT,PhB,TAA,VPA
		14	11067	C10orf10	chromosome 10 open reading frame 10	755	963	6020	854	1295	963	APAP,AA,BEA,CAP,DOX,ENA,ET,IM,NFT,OPZ,NPAA,PhB,TAA,VPA
		14	64318	NOC3L	nucleolar complex associated 3 homolog (S. cerevisiae)	755	1124	6020	966	806	966	APAP,AA,CAP,CSA,DOX,ENA,ET,IM,LS,NFT,OPZ,PhB,TAA,VPA
		14	4357	MPST	mercaptopyruvate sulfurtransferase	755	966.5	6020	924	1563	966.5	APAP,APL,CAF,CAP,CSA,DOX,EE,ET,IM,KC,LS,NFT,PhB,RIF
		12	221061	FAM171A1	family with sequence similarity 171, member A1	1383.5	883.5	6020	776	968	968	APAP,BEA,CAP,CFB,CPA,DOX,ENA,ET,KC,OPZ,PhB,VPA
		13	83540	NUF2	NUF2, NDC80 kinetochore complex component	1037	968	6020	961	608	968	APAP,AA,BEA,CAF,CSA,DOX,ET,KC,LS,NFT,OPZ,PhB,VPA
		15	91107	TRIM47	tripartite motif containing 47	527	977	6020	968	846	968	APAP,APL,AA,CAF,CSA,DOX,ENA,ET,IM,KC,OPZ,PhB,RIF,TAA,VPA
		10	9588	PRDX6	peroxiredoxin 6	2240	783	6020	897	969	969	APAP,AA,CAP,ET,IM,KC,NFT,OPZ,PhB,VPA
		17	47	ACLY	ATP citrate lyase	241	970	6020	831	1037	970	APAP,APL,AA,CAF,CAP,CSA,DOX,ENA,ET,HCB,IM,KC,MTS,NFT,PhB,RIF,TAA
		14	84154	RPF2	ribosome production factor 2 homolog (S. cerevisiae)	755	1015	6020	971	951	971	APAP,APL,AA,CAF,CSA,DOX,ET,KC,LS,OPZ,PCT,NPAA,PhB,TAA
		12	1050	CEBPA	CCAAT/enhancer binding protein (C/EBP), alpha	1383.5	894.5	6020	972	819	972	APAP,CAF,CSA,ENA,ET,IM,KC,NFT,OPZ,NPAA,RIF,VPA
		12	22934	RPIA	ribose 5-phosphate isomerase A	1383.5	903.5	6020	973	785	973	AA,BEA,CAF,CAP,CSA,DOX,ET,LS,NFT,OPZ,TAA,VPA
		11	79072	FASTKD3	FAST kinase domains 3	1789	832.5	6020	967	976	976	APAP,CAF,CAP,CSA,DOX,ET,KC,LS,MTS,NFT,OPZ
		9	1586	CYP17A1	cytochrome P450, family 17, subfamily A, polypeptide 1	2758	978.5	6020	954	900	978.5	APAP,AA,CFB,DOX,ET,OPZ,PhB,RIF,VPA
		10	5802	PTPRS	protein tyrosine phosphatase, receptor type, S	2240	873	6020	979	907	979	AA,ET,HCB,IM,KC,NFT,OPZ,PCT,PhB,TAA
		11	7905	REEP5	receptor accessory protein 5	1789	767	6020	980	684	980	APAP,AA,CAF,DOX,KC,LS,NFT,OPZ,PhB,RIF,VPA
		13	54884	RETSAT	retinol saturase (all-trans-retinol 13,14-reductase)	1037	925	6020	981	647	981	APAP,AA,CPA,ENA,ET,IM,KC,LS,NFT,OPZ,PhB,TAA,VPA
		16	51179	HAO2	hydroxyacid oxidase 2 (long chain)	363.5	981	6020	935	1300	981	APAP,APL,AA,BEA,CFB,CPA,DOX,IM,KC,LS,MTS,NFT,OPZ,PhB,RIF,VPA
		14	10171	RCL1	RNA terminal phosphate cyclase-like 1	755	937	6020	982	999	982	APAP,BEA,CAF,CAP,CSA,DOX,ENA,ET,KC,NFT,OPZ,PhB,RIF,VPA
		15	4729	NDUFV2	NADH dehydrogenase (ubiquinone) flavoprotein 2, 24kDa	527	1024	6020	896	982	982	APAP,AA,BEA,CAF,CAP,DOX,IM,KC,LS,NFT,OPZ,PCT,NPAA,PhB,RIF
		13	55347	ABHD10	abhydrolase domain containing 10	1037	983	6020	796	893	983	APAP,AA,BEA,CAF,CAP,CFB,DOX,ET,KC,NFT,NPAA,PhB,VPA
		13	440145	MZT1	mitotic spindle organizing protein 1	1037	885	6020	984	824	984	APAP,AA,BEA,CAF,CSA,ENA,ET,IM,KC,NFT,OPZ,PhB,VPA
		14	154791	C7orf55	chromosome 7 open reading frame 55	755	848	6020	985	1140	985	APAP,APL,AA,CAP,CSA,ENA,EE,ET,KC,NFT,NPAA,PhB,RIF,VPA
		10	8574	AKR7A2	aldo-keto reductase family 7, member A2 (aflatoxin aldehyde reductase)	2240	886.5	6020	859	985	985	AA,CAF,DOX,ET,NFT,OPZ,PCT,NPAA,RIF,VPA
		11	23231	SEL1L3	sel-1 suppressor of lin-12-like 3 (C. elegans)	1789	883.5	6020	987	890	987	APAP,AA,CAP,ET,IM,MTS,NFT,OPZ,RIF,TAA,VPA
		11	84058	WDR54	WD repeat domain 54	1789	987	6020	815	649	987	APAP,AA,BBZ,CAF,DOX,ET,KC,NFT,OPZ,PhB,VPA
		14	25805	BAMBI	BMP and activin membrane-bound inhibitor	755	989	6020	784	1021	989	APAP,AA,CAF,CAP,CPA,DOX,ENA,ET,IMI,LS,NFT,OPZ,RIF,VPA
		13	84293	FAM213A	family with sequence similarity 213, member A	1037	990	6020	853	813	990	AA,BEA,CFB,DOX,ET,IM,KC,NFT,OPZ,NPAA,PhB,TAA,VPA
		15	9128	PRPF4	pre-mRNA processing factor 4	527	934	6020	992	1132	992	APAP,APL,AA,BEA,CAP,CPX,DOX,ET,HCB,IM,LS,NFT,OPZ,PhB,VPA
		12	8772	FADD	Fas (TNFRSF6)-associated via death domain	1383.5	994.5	6020	903	701	994.5	APAP,CAF,CAP,CPA,DOX,ET,KC,LS,NFT,OPZ,NPAA,VPA
		15	253512	SLC25A30	solute carrier family 25, member 30	527	994.5	6020	983	1044	994.5	APAP,AA,CAF,CFB,DOX,ET,IM,KC,MTS,NFT,OPZ,NPAA,PhB,TAA,VPA
		14	8800	PEX11A	peroxisomal biogenesis factor 11 alpha	755	889.5	6020	996	1241	996	APAP,AA,CAF,CFB,DOX,ET,HCB,IM,KC,MTS,NFT,OPZ,PhB,VPA
		15	1540	CYLD	cylindromatosis (turban tumor syndrome)	527	996.5	6020	909	1282	996.5	APAP,APL,AA,CAP,CFB,CPA,DOX,ENA,ET,IM,KC,LS,NFT,OPZ,VPA
		10	8664	EIF3D	eukaryotic translation initiation factor 3, subunit D	2240	811	6020	827	998	998	AA,BEA,CFB,DOX,ET,IM,KC,LS,OPZ,VPA
		15	3615	IMPDH2	IMP (inosine 5'-monophosphate) dehydrogenase 2	527	1046.5	6020	998	933	998	APAP,CAF,CAP,CSA,DOX,ENA,ET,IM,KC,LS,NFT,OPZ,PhB,RIF,VPA
		14	85363	TRIM5	tripartite motif containing 5	755	1041	6020	970	1000	1000	APAP,APL,AA,BEA,DOX,ET,HCB,IM,KC,LS,NFT,OPZ,PhB,VPA
		12	55856	ACOT13	acyl-CoA thioesterase 13	1383.5	980	6020	959	1001	1001	APAP,AA,BEA,CAF,CAP,CSA,ENA,ET,OPZ,PhB,RIF,VPA
		12	5664	PSEN2	presenilin 2	1383.5	889.5	6020	1002	603	1002	APAP,AA,CPA,DOX,ET,IM,KC,LS,NFT,OPZ,NPAA,TAA
		16	144455	E2F7	E2F transcription factor 7	363.5	1003	6020	930	1211	1003	APAP,APL,AA,BEA,CFB,CSA,DOX,ET,HCB,IM,KC,LS,NFT,OPZ,RIF,VPA
		14	1052	CEBPD	CCAAT/enhancer binding protein (C/EBP), delta	755	1004	6020	958	1126	1004	APAP,AA,CAF,CAP,DOX,ENA,ET,HCB,KC,LS,NFT,OPZ,PhB,TAA
		14	11136	SLC7A9	solute carrier family 7 (amino acid transporter light chain, bo,+ system), member 9	755	915	6020	1005	1046	1005	APAP,AA,BEA,CSA,DOX,ENA,ET,HCB,LS,NFT,OPZ,PhB,TAA,VPA
		14	1723	DHODH	dihydroorotate dehydrogenase (quinone)	755	1006	6020	933	1387	1006	APAP,AA,CAP,CSA,ENA,ET,IM,KC,LS,MTS,NFT,OPZ,NPAA,VPA
		11	51292	GMPR2	guanosine monophosphate reductase 2	1789	823	6020	919	1008	1008	APAP,ACZ,AA,BEA,DOX,ET,KC,NFT,NPAA,PhB,RIF
		15	3142	HLX	H2.0-like homeobox	527	1008	6020	1120	987	1008	APAP,AA,BEA,CAF,CFB,CPA,DOX,ET,KC,LS,NFT,OPZ,PhB,TAA,VPA
		12	9928	KIF14	kinesin family member 14	1383.5	950	6020	1010	602	1010	APAP,AA,BEA,CPA,CSA,ET,KC,LS,NFT,OPZ,PhB,VPA
		12	57447	NDRG2	NDRG family member 2	1383.5	880	6020	781	1011	1011	APAP,AA,BBZ,BEA,CAP,CFB,ET,HCB,LS,NFT,OPZ,VPA
		13	23095	KIF1B	kinesin family member 1B	1037	874	6020	917	1012	1012	APAP,BEA,CAF,CAP,CFB,CSA,DOX,ET,KC,NFT,OPZ,TAA,VPA
		14	5834	PYGB	phosphorylase, glycogen; brain	755	1013	6020	888	2149	1013	APAP,AA,BEA,BCT,CAF,CSA,DOX,ENA,ET,IM,PCT,NPAA,PhB,RIF
		12	23022	PALLD	palladin, cytoskeletal associated protein	1383.5	944	6020	976	1014	1014	BEA,CAF,CAP,CPA,DOX,ENA,ET,KC,NFT,OPZ,NPAA,VPA
		11	23585	TMEM50A	transmembrane protein 50A	1789	821.5	6020	1017	993	1017	APL,CAF,CPA,ET,IM,KC,NFT,OPZ,PhB,RIF,VPA
		12	10864	SLC22A7	solute carrier family 22 (organic anion transporter), member 7	1383.5	927.5	6020	1018	535	1018	APAP,AA,DOX,ET,IM,KC,LS,NFT,OPZ,RIF,TAA,VPA
		12	1022	CDK7	cyclin-dependent kinase 7	1383.5	1018	6020	769	766	1018	APAP,AA,CAF,CAP,CSA,DOX,ENA,KC,LS,NFT,OPZ,VPA
		13	6936	GCFC2	GC-rich sequence DNA-binding factor 2	1037	783	6020	934	1022	1022	APAP,APL,CAF,CPA,DOX,ET,KC,LS,OPZ,NPAA,PhB,TAA,VPA
		10	113675	SDSL	serine dehydratase-like	2240	985	6020	1025	825	1025	APAP,AA,CAF,DOX,ET,KC,LS,OPZ,NPAA,RIF
		13	4052	LTBP1	latent transforming growth factor beta binding protein 1	1037	1025.5	6020	1019	765	1025.5	APAP,AA,BEA,CAF,CPA,CSA,DOX,ET,KC,LS,NFT,OPZ,PhB
		11	10249	GLYAT	glycine-N-acyltransferase	1789	1025.5	6020	1023	615	1025.5	APAP,AA,ET,IM,KC,LS,NFT,OPZ,PhB,RIF,VPA
		13	26608	TBL2	transducin (beta)-like 2	1037	832.5	6020	1026	807	1026	APAP,AA,BEA,CSA,DOX,ET,IM,KC,NFT,OPZ,PhB,RIF,VPA
		15	90627	STARD13	StAR-related lipid transfer (START) domain containing 13	527	941	6020	1027	1075	1027	APAP,CAF,CAP,CPA,CSA,DOX,ENA,ET,KC,NFT,OPZ,PhB,RIF,TAA,VPA
		14	4938	OAS1	2'-5'-oligoadenylate synthetase 1, 40/46kDa	755	1029.5	6020	1014	1047	1029.5	APAP,AA,BEA,CAP,CFB,ENA,ET,HCB,KC,LS,NFT,OPZ,PhB,VPA
		15	2677	GGCX	gamma-glutamyl carboxylase	527	957.5	6020	1086	1030	1030	APAP,AA,BEA,CAP,CSA,DOX,ENA,ET,HCB,KC,LS,NFT,OPZ,PhB,VPA
		14	112611	RWDD2A	RWD domain containing 2A	755	6605.5	6020	1031	868	1031	APAP,APL,AA,CSA,DOX,ET,HCB,IM,KC,LS,NFT,OPZ,PhB,VPA
		9	51596	CUTA	cutA divalent cation tolerance homolog (E. coli)	2758	912	6020	1032	687	1032	APAP,APL,AA,DOX,LS,NFT,NPAA,RIF,VPA
		14	84337	ELOF1	elongation factor 1 homolog (S. cerevisiae)	755	1034.5	6020	1085	789	1034.5	APAP,AA,BEA,CSA,ENA,ET,IM,KC,LS,NFT,OPZ,NPAA,PhB,VPA
		11	83937	RASSF4	Ras association (RalGDS/AF-6) domain family member 4	1789	902	6020	1036	831	1036	AA,CSA,DOX,ET,IM,KC,LS,NFT,OPZ,PCT,VPA
		13	122786	FRMD6	FERM domain containing 6	1037	500	6020	578	1400	1037	APAP,APL,CAF,CAP,CSA,DOX,ET,KC,MTS,NFT,OPZ,PhB,TAA
		13	202018	TAPT1	transmembrane anterior posterior transformation 1	1037	552.5	6020	614	1172	1037	APAP,APL,BEA,CAP,CPA,DOX,ENA,ET,HCB,MTS,NFT,OPZ,PhB
		13	10758	TRAF3IP2	TRAF3 interacting protein 2	1037	623.5	6020	670	1097	1037	APAP,APL,AA,BEA,CFB,CSA,DOX,ET,IM,NFT,NPAA,RIF,VPA
		13	2014	EMP3	epithelial membrane protein 3	1037	650.5	6020	503	1188	1037	APAP,ACZ,AA,BEA,CAF,CAP,ET,KC,LS,MCT,NPAA,PhB,VPA
		13	84159	ARID5B	AT rich interactive domain 5B (MRF1-like)	1037	679	6020	533	1263	1037	APAP,AA,BEA,DOX,ET,KC,MTS,OPZ,PCT,NPAA,PhB,RIF,VPA
		13	29887	SNX10	sorting nexin 10	1037	821.5	6020	965	1280	1037	AA,BEA,CAF,CSA,DOX,ET,HCB,IM,KC,LS,NFT,OPZ,NPAA
		13	7532	YWHAG	tyrosine 3-monooxygenase/tryptophan 5-monooxygenase activation protein, gamma	1037	859	6020	1012	1115	1037	APAP,APL,AA,BEA,CPA,CSA,DOX,ET,KC,LS,OPZ,PhB,RIF
		13	10808	HSPH1	heat shock 105kDa/110kDa protein 1	1037	876	6020	900	1085	1037	AA,BEA,CFB,CSA,ENA,ET,IM,KC,LS,NFT,OPZ,NPAA,PhB
		13	84513	PPAPDC1B	phosphatidic acid phosphatase type 2 domain containing 1B	1037	877	6020	648	1099	1037	APL,BEA,CSA,DOX,ET,IMI,IM,KC,LS,NFT,OPZ,NPAA,PhB
		13	23255	MTCL1	microtubule crosslinking factor 1	1037	896	6020	1033	1259	1037	APAP,AA,CAF,CPX,CPA,DOX,ET,KC,LS,NFT,OPZ,PhB,VPA
		13	29094	LGALSL	lectin, galactoside-binding-like	1037	897	6020	895	1347	1037	APAP,AA,CAF,CSA,DOX,ET,IMI,IM,KC,NFT,OPZ,RIF,VPA
		13	6513	SLC2A1	solute carrier family 2 (facilitated glucose transporter), member 1	1037	912	6020	778	1851	1037	ACZ,BBZ,CAP,CFB,CPA,ET,KC,LS,NFT,OPZ,PhB,RIF,VPA
		13	84419	C15orf48	chromosome 15 open reading frame 48	1037	914	6020	942	1043	1037	APAP,ACZ,APL,AA,CAF,CAP,DOX,ENA,NFT,OPZ,NPAA,PhB,VPA
		13	7159	TP53BP2	tumor protein p53 binding protein 2	1037	923	6020	1060	956	1037	APAP,AA,CAF,CSA,ENA,ET,HCB,KC,LS,NFT,OPZ,TAA,VPA
		13	51193	ZNF639	zinc finger protein 639	1037	946.5	6020	845	1177	1037	APAP,AA,BCT,DOX,ENA,ET,HCB,IMI,KC,LS,NFT,OPZ,VPA
		13	11001	SLC27A2	solute carrier family 27 (fatty acid transporter), member 2	1037	952	6020	887	1999	1037	AA,BEA,CAF,CAP,ENA,ET,KC,OPZ,PCT,NPAA,PhB,RIF,VPA
		13	92840	REEP6	receptor accessory protein 6	1037	955	6020	1154	696	1037	APAP,AA,BEA,CAF,CPA,DOX,ET,IM,KC,LS,NFT,OPZ,VPA
		13	2258	FGF13	fibroblast growth factor 13	1037	956	6020	1037	860	1037	APAP,BEA,CPA,CSA,DOX,ET,KC,LS,MTS,NFT,OPZ,TAA,VPA
		13	7277	TUBA4A	tubulin, alpha 4a	1037	959	6020	911	1266	1037	APAP,CAF,CAP,CSA,DOX,ENA,ET,KC,LS,NFT,OPZ,PCT,VPA
		13	23421	ITGB3BP	integrin beta 3 binding protein (beta3-endonexin)	1037	965	6020	1062	905	1037	APAP,CAF,CAP,CSA,ENA,ET,KC,LS,NFT,OPZ,NPAA,PhB,RIF
		13	84246	MED10	mediator complex subunit 10	1037	966.5	6020	990	1040	1037	APL,AA,BEA,CAF,CPX,CSA,DOX,ENA,ET,KC,LS,NFT,OPZ
		13	1051	CEBPB	CCAAT/enhancer binding protein (C/EBP), beta	1037	1002	6020	838	1721	1037	APAP,ACZ,APL,AA,CAF,DOX,ET,KC,LS,MTS,NFT,OPZ,PhB
		13	5293	PIK3CD	phosphatidylinositol-4,5-bisphosphate 3-kinase, catalytic subunit delta	1037	1028	6020	1089	948	1037	APAP,AA,BEA,CAF,CAP,CSA,ENA,ET,IM,KC,LS,RIF,VPA
		13	1119	CHKA	choline kinase alpha	1037	1029.5	6020	999	1137	1037	APAP,AA,BEA,CAP,CSA,DOX,ET,LS,NFT,OPZ,PhB,RIF,VPA
		13	3910	LAMA4	laminin, alpha 4	1037	1032	6020	1078	764	1037	APAP,AA,BEA,CAF,CAP,DOX,ET,KC,LS,MTS,NFT,OPZ,VPA
		13	6505	SLC1A1	solute carrier family 1 (neuronal/epithelial high affinity glutamate transporter, system Xag), member 1	1037	1033	6020	891	1627	1037	APAP,APL,AA,BEA,CAF,CAP,CPX,DOX,ENA,KC,OPZ,TAA,VPA
		13	55905	RNF114	ring finger protein 114	1037	1062	6020	962	1010	1037	APAP,AA,BEA,CPX,CSA,DOX,ENA,ET,KC,LS,OPZ,TAA,VPA
		13	5009	OTC	ornithine carbamoyltransferase	1037	1092	6020	1024	997	1037	APAP,CAF,CAP,CSA,DOX,ENA,ET,IM,LS,NFT,OPZ,PhB,RIF
		13	26353	HSPB8	heat shock 22kDa protein 8	1037	1110	6020	885	808	1037	APAP,AA,BEA,BCT,CAF,DOX,ENA,ET,KC,LS,NFT,OPZ,VPA
		13	9169	SCAF11	SR-related CTD-associated factor 11	1037	1111	6020	1028	965	1037	APAP,AA,BEA,CAP,CPA,CSA,DOX,ENA,ET,KC,NFT,OPZ,VPA
		13	84524	ZC3H8	zinc finger CCCH-type containing 8	1037	1113	6020	1011	953	1037	APAP,APL,BEA,CAP,DOX,ET,KC,LS,NFT,OPZ,NPAA,PhB,VPA
		13	65258	MPPE1	metallophosphoesterase 1	1037	1127	6020	871	909	1037	APAP,AA,BEA,CAF,CPX,CSA,DOX,ET,IM,KC,LS,OPZ,VPA
		13	112495	GTF3C6	general transcription factor IIIC, polypeptide 6, alpha 35kDa	1037	1132	6020	1006	942	1037	APAP,APL,CAF,CAP,CSA,DOX,IM,KC,NFT,OPZ,PhB,RIF,VPA
		13	327	APEH	acylaminoacyl-peptide hydrolase	1037	6605.5	6020	908	978	1037	APAP,APL,AA,BEA,CAF,CAP,ENA,ET,LS,NFT,OPZ,PhB,VPA
		12	11177	BAZ1A	bromodomain adjacent to zinc finger domain, 1A	1383.5	986	6020	943	1041	1041	APAP,BEA,CAP,CSA,DOX,ET,HCB,LS,MTS,OPZ,PhB,VPA
		13	9517	SPTLC2	serine palmitoyltransferase, long chain base subunit 2	1037	1060	6020	1041	822	1041	APAP,BEA,CSA,DOX,ENA,ET,KC,LS,NFT,OPZ,PCT,RIF,VPA
		12	55239	OGFOD1	2-oxoglutarate and iron-dependent oxygenase domain containing 1	1383.5	992	6020	963	1042	1042	APAP,AA,BEA,CAP,CPA,CSA,KC,LS,OPZ,PhB,TAA,VPA
		12	415116	PIM3	Pim-3 proto-oncogene, serine/threonine kinase	1383.5	1043	6020	858	816	1043	APAP,AA,CAF,DOX,ET,IM,KC,NFT,OPZ,PCT,PhB,RIF
		13	64282	PAPD5	PAP associated domain containing 5	1037	1087.5	6020	1043	792	1043	APAP,AA,CAF,DOX,EE,ET,IM,LS,NFT,OPZ,NPAA,PhB,VPA
		12	8560	DEGS1	delta(4)-desaturase, sphingolipid 1	1383.5	777	6020	1045	742	1045	APAP,AA,CAF,CSA,DOX,ET,KC,LS,NFT,OPZ,RIF,VPA
		12	1839	HBEGF	heparin-binding EGF-like growth factor	1383.5	844	6020	1047	918	1047	APAP,AA,BEA,CAF,CAP,CSA,ET,KC,LS,NFT,OPZ,VPA
		13	355	FAS	Fas cell surface death receptor	1037	863	6020	1052	1930	1052	APAP,ACZ,APL,AA,CAF,CAP,CSA,DOX,ET,KC,NFT,PhB,VPA
		12	3703	STT3A	STT3A, subunit of the oligosaccharyltransferase complex (catalytic)	1383.5	1052.5	6020	947	958	1052.5	APAP,AA,BEA,CSA,ENA,ET,HCB,IM,KC,NFT,PhB,VPA
		14	55148	UBR7	ubiquitin protein ligase E3 component n-recognin 7 (putative)	755	1031	6020	1054	1313	1054	APAP,AA,CAF,CAP,CSA,DOX,ET,IM,KC,LS,NFT,OPZ,NPAA,PhB
		11	10611	PDLIM5	PDZ and LIM domain 5	1789	1057	6020	1055	638	1057	APAP,APL,AA,CAF,DOX,ET,KC,NFT,OPZ,TAA,VPA
		14	10302	SNAPC5	small nuclear RNA activating complex, polypeptide 5, 19kDa	755	905	6020	1058	1618	1058	APAP,APL,BEA,CAF,CAP,CSA,DOX,ENA,ET,KC,NFT,OPZ,PhB,RIF
		10	10840	ALDH1L1	aldehyde dehydrogenase 1 family, member L1	2240	1058	6020	1046	672	1058	APAP,AA,BEA,CSA,ET,KC,LS,NFT,RIF,TAA
		11	84274	COQ5	coenzyme Q5 homolog, methyltransferase (S. cerevisiae)	1789	866	6020	1063	787	1063	APAP,AA,CAF,DOX,ENA,ET,KC,LS,NFT,OPZ,RIF
		12	5627	PROS1	protein S (alpha)	1383.5	1043	6020	1064	940	1064	APAP,AA,BEA,CAP,CSA,DOX,ENA,ET,HCB,LS,NFT,OPZ
		16	6307	MSMO1	methylsterol monooxygenase 1	363.5	1065	6020	1029	1276	1065	APAP,APL,BEA,CSA,ET,HCB,IM,KC,LS,NFT,OPZ,NPAA,PhB,RIF,TAA,VPA
		14	55337	C19orf66	chromosome 19 open reading frame 66	755	6605.5	6020	1065	904	1065	APAP,AA,CAP,ET,HCB,IM,KC,LS,MTS,NFT,OPZ,NPAA,PhB,TAA
		13	22872	SEC31A	SEC31 homolog A (S. cerevisiae)	1037	1092	6020	1068	700	1068	APAP,APL,AA,CAP,CPA,CSA,DOX,ET,KC,NFT,OPZ,PhB,VPA
		13	9804	TOMM20	translocase of outer mitochondrial membrane 20 homolog (yeast)	1037	1069	6020	1061	1546	1069	APAP,APL,CAF,CAP,CPA,DOX,ENA,ET,LS,OPZ,PhB,TAA,VPA
		12	6564	SLC15A1	solute carrier family 15 (oligopeptide transporter), member 1	1383.5	900	6020	1070	641	1070	APAP,AA,BEA,CAF,DOX,ENA,ET,KC,LS,NFT,OPZ,VPA
		16	3699	ITIH3	inter-alpha-trypsin inhibitor heavy chain 3	363.5	1145	6020	928	1070	1070	APAP,AA,CAF,CAP,CSA,DOX,ENA,ET,HCB,IM,LS,NFT,OPZ,NPAA,RIF,VPA
		10	5445	PON2	paraoxonase 2	2240	1027	6020	977	1072	1072	APAP,AA,BEA,EE,ET,HCB,KC,LS,NFT,OPZ
		14	3131	HLF	hepatic leukemia factor	755	1072	6020	939	1101	1072	APAP,AA,BEA,CAP,DOX,ENA,ET,KC,LS,MTS,NFT,OPZ,PhB,VPA
		13	7078	TIMP3	TIMP metallopeptidase inhibitor 3	1037	6605.5	6020	1072	746	1072	APAP,AA,BEA,CSA,DOX,ET,KC,LS,NFT,OPZ,PhB,TAA,VPA
		12	26065	LSM14A	LSM14A, SCD6 homolog A (S. cerevisiae)	1383.5	960	6020	1073	850	1073	APAP,CSA,DOX,ENA,ET,IM,KC,NFT,OPZ,NPAA,RIF,VPA
		14	282991	BLOC1S2	biogenesis of lysosomal organelles complex-1, subunit 2	755	1073.5	6020	1203	945	1073.5	APAP,APL,AA,BEA,CAP,DOX,ET,IM,KC,NFT,OPZ,PhB,TAA,VPA
		12	9060	PAPSS2	3'-phosphoadenosine 5'-phosphosulfate synthase 2	1383.5	950	6020	1074	755	1074	APAP,AA,BEA,CAP,CSA,DOX,ENA,ET,LS,NFT,OPZ,PhB
		14	54861	SNRK	SNF related kinase	755	974	6020	1075	1258	1075	APAP,AA,BEA,CAF,CPA,DOX,ET,IM,KC,LS,NFT,OPZ,PhB,VPA
		15	55760	DHX32	DEAH (Asp-Glu-Ala-His) box polypeptide 32	527	1075	6020	986	1206	1075	APAP,BBZ,BEA,CAF,CPA,DOX,ET,IM,KC,LS,NFT,OPZ,NPAA,PhB,VPA
		14	10622	POLR3G	polymerase (RNA) III (DNA directed) polypeptide G (32kD)	755	1037	6020	1273	1076	1076	APAP,AA,BEA,CAF,CSA,DOX,ET,IM,KC,NFT,OPZ,PhB,TAA,VPA
		14	6773	STAT2	signal transducer and activator of transcription 2, 113kDa	755	1054	6020	1076	1213	1076	APAP,AA,BEA,CAF,CAP,CPX,CSA,ET,HCB,IM,LS,OPZ,RIF,VPA
		17	57530	CGN	cingulin	241	1076	6020	926	1612	1076	APAP,AA,BEA,CAF,CFB,CPA,DOX,ENA,ET,HCB,IM,KC,LS,NFT,PhB,RIF,VPA
		13	84522	JAGN1	jagunal homolog 1 (Drosophila)	1037	6605.5	6020	910	1077	1077	APAP,CAF,CSA,DOX,ENA,ET,KC,LS,MTS,NFT,OPZ,PhB,VPA
		14	6924	TCEB3	transcription elongation factor B (SIII), polypeptide 3 (110kDa, elongin A)	755	976	6020	1182	1081	1081	APAP,AA,BEA,CAF,CAP,DOX,ET,KC,LS,MTS,OPZ,PhB,TAA,VPA
		10	283431	GAS2L3	growth arrest-specific 2 like 3	2240	1036	6020	1081	628	1081	APAP,DOX,ET,IM,KC,LS,NFT,OPZ,TAA,VPA
		13	56886	UGGT1	UDP-glucose glycoprotein glucosyltransferase 1	1037	1081	6020	1124	804	1081	APAP,APL,AA,CSA,ET,IM,KC,LS,NFT,OPZ,NPAA,PhB,VPA
		12	79693	YRDC	yrdC N(6)-threonylcarbamoyltransferase domain containing	1383.5	1005	6020	1082	606	1082	APAP,AA,BEA,ENA,ET,IM,KC,LS,NFT,OPZ,PhB,VPA
		14	90809	TMEM55B	transmembrane protein 55B	755	1082	6020	1112	827	1082	APAP,APL,AA,CAF,CSA,DOX,ENA,ET,KC,NFT,OPZ,NPAA,PhB,VPA
		12	25901	CCDC28A	coiled-coil domain containing 28A	1383.5	998.5	6020	1038	1084	1084	APAP,CAF,CSA,ET,KC,NFT,OPZ,PCT,PhB,RIF,TAA,VPA
		14	27329	ANGPTL3	angiopoietin-like 3	755	1086	6020	1126	1067	1086	APAP,AA,BEA,CAF,CAP,DOX,ENA,ET,HCB,KC,NFT,OPZ,TAA,VPA
		17	134429	STARD4	StAR-related lipid transfer (START) domain containing 4	241	1087.5	6020	969	1570	1087.5	APAP,APL,AA,CAF,CAP,CSA,ET,IMI,IM,KC,LS,NFT,OPZ,PhB,RIF,TAA,VPA
		11	491	ATP2B2	ATPase, Ca++ transporting, plasma membrane 2	1789	879	6020	1090	790	1090	APAP,AA,CAF,ET,HCB,IM,KC,LS,NFT,OPZ,VPA
		12	25939	SAMHD1	SAM domain and HD domain 1	1383.5	1048	6020	1042	1091	1091	APAP,AA,CAF,DOX,IM,KC,LS,MTS,NFT,OPZ,NPAA,VPA
		14	57559	STAMBPL1	STAM binding protein-like 1	755	1092	6020	991	1229	1092	APAP,BEA,CAF,CFB,CSA,DOX,ET,IM,KC,NFT,OPZ,NPAA,TAA,VPA
		13	3613	IMPA2	inositol(myo)-1(or 4)-monophosphatase 2	1037	1059	6020	1094	1110	1094	AA,BEA,CAF,CAP,CSA,DOX,ENA,ET,LS,OPZ,RIF,TAA,VPA
		14	526	ATP6V1B2	ATPase, H+ transporting, lysosomal 56/58kDa, V1 subunit B2	755	1094	6020	1050	1145	1094	APAP,APL,AA,BEA,ENA,HCB,IMI,KC,LS,NFT,OPZ,NPAA,PhB,VPA
		14	5101	PCDH9	protocadherin 9	755	1095.5	6020	1096	974	1095.5	APAP,AA,BEA,DOX,ET,IM,KC,LS,MTS,NFT,OPZ,PhB,RIF,VPA
		13	4733	DRG1	developmentally regulated GTP binding protein 1	1037	1097.5	6020	952	1234	1097.5	APAP,ACZ,BEA,CSA,DOX,IM,KC,LS,NFT,OPZ,RIF,TAA,VPA
		12	147841	SPC24	SPC24, NDC80 kinetochore complex component	1383.5	871	6020	679	1098	1098	APAP,AA,BBZ,CSA,ET,KC,MCT,NFT,OPZ,NPAA,PhB,RIF
		15	56261	GPCPD1	glycerophosphocholine phosphodiesterase GDE1 homolog (S. cerevisiae)	527	964	6020	1099	1392	1099	APAP,APL,BEA,CAF,CSA,DOX,ET,KC,LS,NFT,OPZ,NPAA,PhB,TAA,VPA
		13	3487	IGFBP4	insulin-like growth factor binding protein 4	1037	1099	6020	922	1647	1099	APAP,ACZ,BEA,CAF,CAP,CPA,ENA,ET,KC,LS,OPZ,RIF,VPA
		14	2237	FEN1	flap structure-specific endonuclease 1	755	1089	6020	1101	1162	1101	APAP,CAF,CAP,CPA,CSA,DOX,ENA,ET,KC,NFT,OPZ,NPAA,PhB,VPA
		13	29980	DONSON	downstream neighbor of SON	1037	1120	6020	1102	842	1102	APAP,APL,CAP,CSA,ET,KC,LS,NFT,OPZ,NPAA,PhB,RIF,VPA
		14	55640	FLVCR2	feline leukemia virus subgroup C cellular receptor family, member 2	755	1045	6020	1103	1718	1103	APAP,AA,BEA,CAF,CAP,DOX,ENA,ET,KC,MTS,OPZ,NPAA,TAA,VPA
		14	4176	MCM7	minichromosome maintenance complex component 7	755	6605.5	6020	1098	1104	1104	APAP,BEA,CAP,CPA,CSA,DOX,ENA,ET,KC,LS,NFT,PhB,TAA,VPA
		13	254531	LPCAT4	lysophosphatidylcholine acyltransferase 4	1037	1105	6020	1157	914	1105	AA,BEA,CAP,DOX,ET,IM,KC,LS,NFT,OPZ,PhB,RIF,VPA
		10	3140	MR1	major histocompatibility complex, class I-related	2240	1106	6020	1057	717	1106	APAP,AA,CAF,DOX,ET,IM,KC,NFT,OPZ,VPA
		12	283130	SLC25A45	solute carrier family 25, member 45	1383.5	917	6020	1107	877	1107	APAP,AA,CAF,DOX,ET,KC,LS,NFT,OPZ,PCT,PhB,VPA
		12	3398	ID2	inhibitor of DNA binding 2, dominant negative helix-loop-helix protein	1383.5	998.5	6020	1071	1107	1107	APAP,BEA,CAP,CSA,DOX,ET,KC,LS,NFT,OPZ,PhB,VPA
		14	84287	ZDHHC16	zinc finger, DHHC-type containing 16	755	1108	6020	1087	1629	1108	APAP,APL,AA,BEA,CPX,DOX,ET,KC,LS,NFT,OPZ,PCT,PhB,RIF
		13	163126	EID2	EP300 interacting inhibitor of differentiation 2	1037	6605.5	6020	1091	1108	1108	APAP,CAF,CAP,CSA,DOX,ENA,ET,IM,KC,NFT,OPZ,PhB,VPA
		14	80010	RMI1	RecQ mediated genome instability 1	755	1109	6020	890	1311	1109	APAP,APL,BEA,CAF,CFB,CPA,ET,KC,LS,NFT,OPZ,NPAA,TAA,VPA
		13	8467	SMARCA5	SWI/SNF related, matrix associated, actin dependent regulator of chromatin, subfamily a, member 5	1037	817	6020	1111	1329	1111	APAP,AA,CAF,CAP,CSA,DOX,ENA,ET,KC,NFT,OPZ,NPAA,TAA
		12	57619	SHROOM3	shroom family member 3	1383.5	855	6020	813	1111	1111	APAP,BEA,CAF,CFB,DOX,ENA,ET,KC,LS,NFT,OPZ,VPA
		13	7345	UCHL1	ubiquitin carboxyl-terminal esterase L1 (ubiquitin thiolesterase)	1037	6605.5	6020	1110	1114	1114	APAP,BEA,CAF,CFB,CSA,ET,IM,LS,NFT,OPZ,RIF,TAA,VPA
		14	7520	XRCC5	X-ray repair complementing defective repair in Chinese hamster cells 5 (double-strand-break rejoining)	755	1115.5	6020	1001	1361	1115.5	APAP,AA,CAF,CSA,DOX,ENA,ET,HCB,KC,LS,NFT,OPZ,NPAA,PhB
		11	6421	SFPQ	splicing factor proline/glutamine-rich	1789	708	6020	765	1117	1117	APAP,BBZ,BEA,CAF,ENA,ET,HCB,IM,NFT,OPZ,VPA
		10	2534	FYN	FYN proto-oncogene, Src family tyrosine kinase	2240	982	6020	1117	702	1117	APAP,AA,ET,IM,KC,LS,OPZ,PhB,TAA,VPA
		13	2052	EPHX1	epoxide hydrolase 1, microsomal (xenobiotic)	1037	1066.5	6020	1118	1543	1118	APAP,CAP,CFB,CSA,IM,LS,NFT,OPZ,PCT,NPAA,PhB,RIF,VPA
		13	7447	VSNL1	visinin-like 1	1037	1115.5	6020	1481	1120	1120	APAP,AA,BEA,CSA,DOX,ET,IM,KC,LS,NFT,OPZ,PhB,VPA
		14	523	ATP6V1A	ATPase, H+ transporting, lysosomal 70kDa, V1 subunit A	755	1019	6020	1121	1245	1121	APAP,AA,BEA,CAF,CSA,DOX,EE,ET,HCB,KC,NFT,OPZ,PhB,VPA
		12	3675	ITGA3	integrin, alpha 3 (antigen CD49C, alpha 3 subunit of VLA-3 receptor)	1383.5	1121	6020	1067	957	1121	APAP,AA,BEA,CAF,CAP,DOX,ENA,ET,OPZ,PhB,TAA,VPA
		13	27429	HTRA2	HtrA serine peptidase 2	1037	6605.5	6020	1122	970	1122	APAP,APL,AA,CAF,ENA,ET,IM,KC,LS,NFT,OPZ,RIF,VPA
		14	26094	DCAF4	DDB1 and CUL4 associated factor 4	755	6605.5	6020	1123	1122	1123	APAP,APL,CPA,ET,IM,KC,LS,MTS,NFT,OPZ,NPAA,PhB,RIF,VPA
		15	54512	EXOSC4	exosome component 4	527	6605.5	6020	1108	1125	1125	APAP,AA,BEA,CAF,CAP,CFB,CSA,DOX,ET,KC,LS,NFT,OPZ,TAA,VPA
		15	55829	VIMP	VCP-interacting membrane protein	527	1126	6020	1016	1246	1126	APAP,BEA,CAP,CFB,CSA,DOX,ET,KC,LS,NFT,OPZ,PCT,PhB,RIF,VPA
		10	26287	ANKRD2	ankyrin repeat domain 2 (stretch responsive muscle)	2240	1009	6020	1129	854	1129	APAP,AA,EE,ET,IM,LS,NFT,OPZ,PhB,VPA
		13	5830	PEX5	peroxisomal biogenesis factor 5	1037	1129	6020	1162	724	1129	APAP,AA,BEA,CAP,CPA,DOX,ENA,ET,KC,LS,NFT,OPZ,TAA
		12	13	AADAC	arylacetamide deacetylase	1383.5	953	6020	692	1130	1130	APAP,AA,BEA,CAF,CAP,CFB,IM,OPZ,PCT,NPAA,PhB,VPA
		16	57122	NUP107	nucleoporin 107kDa	363.5	1046.5	6020	1130	1157	1130	APAP,BEA,CAF,CAP,CSA,ENA,ET,IM,KC,LS,NFT,OPZ,NPAA,PhB,RIF,VPA
		8	9111	NMI	N-myc (and STAT) interactor	3316.5	1021	6020	1131	928	1131	APAP,DOX,ET,NFT,OPZ,RIF,TAA,VPA
		13	51373	MRPS17	mitochondrial ribosomal protein S17	1037	940	6020	1132	1456	1132	APAP,APL,BEA,CAF,CSA,DOX,ET,IM,LS,OPZ,NPAA,RIF,VPA
		15	51726	DNAJB11	DnaJ (Hsp40) homolog, subfamily B, member 11	527	1133	6020	994	1444	1133	APAP,APL,AA,BEA,CAF,CSA,IMI,IM,KC,LS,NFT,OPZ,NPAA,PhB,VPA
		11	834	CASP1	caspase 1, apoptosis-related cysteine peptidase	1789	1135	6020	1105	910	1135	APAP,APL,AA,CAF,ENA,IM,LS,NFT,OPZ,NPAA,VPA
		12	55219	TMEM57	transmembrane protein 57	1383.5	1079	6020	1137	1078	1137	APAP,APL,CAF,CPX,CSA,DOX,ET,IM,KC,NFT,NPAA,VPA
		13	6775	STAT4	signal transducer and activator of transcription 4	1037	1137	6020	1008	1281	1137	APAP,APL,AA,CAF,CFB,CPA,ET,KC,LS,NFT,OPZ,PCT,PhB
		12	7980	TFPI2	tissue factor pathway inhibitor 2	1383.5	732	6020	677	1139	1139	APAP,APL,AA,BBZ,CAF,CAP,CPA,ET,IMI,NFT,OPZ,PhB
		13	9146	HGS	hepatocyte growth factor-regulated tyrosine kinase substrate	1037	1141	6020	1198	730	1141	APAP,APL,BEA,CSA,DOX,ENA,ET,KC,LS,NFT,OPZ,NPAA,VPA
		12	6281	S100A10	S100 calcium binding protein A10	1383.5	1142	6020	1134	848	1142	APAP,AA,BEA,CAF,DOX,ET,IM,KC,NFT,OPZ,PhB,VPA
		13	57178	ZMIZ1	zinc finger, MIZ-type containing 1	1037	1143.5	6020	1289	925	1143.5	APAP,AA,BEA,CSA,DOX,ET,KC,LS,NFT,OPZ,PhB,TAA,VPA
		15	26260	FBXO25	F-box protein 25	527	6605.5	6020	1145	935	1145	APAP,AA,BEA,CSA,DOX,ENA,ET,HCB,IM,KC,NFT,OPZ,PhB,RIF,VPA
		11	6299	SALL1	spalt-like transcription factor 1	1789	1147	6020	1140	810	1147	APAP,AA,BEA,CAF,DOX,ET,KC,LS,NFT,OPZ,TAA
		13	79094	CHAC1	ChaC glutathione-specific gamma-glutamylcyclotransferase 1	1037	872	6020	1148	2056	1148	APAP,APL,AA,BEA,CAP,CSA,IM,KC,NFT,OPZ,PhB,RIF,TAA
		12	9136	RRP9	ribosomal RNA processing 9, small subunit (SSU) processome component, homolog (yeast)	1383.5	860.5	6020	1000	1150	1150	APAP,BEA,CAF,CAP,CFB,CSA,DOX,ET,KC,NFT,OPZ,VPA
		12	84128	WDR75	WD repeat domain 75	1383.5	1062	6020	1150	994	1150	APAP,APL,BEA,CAF,CPA,DOX,ET,LS,NFT,OPZ,PhB,VPA
		11	78996	C7orf49	chromosome 7 open reading frame 49	1789	704	6020	617	1151	1151	APAP,APL,CFB,CSA,DOX,ET,KC,NFT,OPZ,TAA,VPA
		14	8835	SOCS2	suppressor of cytokine signaling 2	755	1151.5	6020	1276	1096	1151.5	APAP,AA,BEA,CAF,CAP,DOX,ENA,ET,KC,NFT,OPZ,NPAA,PhB,VPA
		12	2353	FOS	FBJ murine osteosarcoma viral oncogene homolog	1383.5	946.5	6020	744	1153	1153	APAP,AA,BEA,CAF,CSA,DOX,ET,IM,NFT,PCT,PhB,VPA
		13	5372	PMM1	phosphomannomutase 1	1037	1154	6020	1180	839	1154	APAP,AA,BEA,CAF,CSA,ET,KC,LS,NFT,OPZ,PhB,TAA,VPA
		15	64759	TNS3	tensin 3	527	6605.5	6020	1155	1026	1155	APAP,AA,BEA,CAF,CPA,CSA,DOX,ET,IM,KC,LS,NFT,OPZ,RIF,VPA
		12	3692	EIF6	eukaryotic translation initiation factor 6	1383.5	1157	6020	1044	727	1157	APAP,AA,BEA,CAF,CAP,DOX,ET,KC,LS,OPZ,TAA,VPA
		16	7398	USP1	ubiquitin specific peptidase 1	363.5	1090	6020	1158	2073	1158	APAP,AA,CAP,CFB,CPA,CSA,DOX,HCB,IM,KC,LS,NFT,OPZ,PhB,RIF,VPA
		13	23071	ERP44	endoplasmic reticulum protein 44	1037	1143.5	6020	1288	1159	1159	APAP,APL,AA,BEA,CAP,CSA,ET,IM,KC,LS,NFT,PhB,VPA
		15	55847	CISD1	CDGSH iron sulfur domain 1	527	1159	6020	1039	1792	1159	APAP,AA,BEA,CAF,CAP,CSA,DOX,ENA,EE,ET,IM,KC,OPZ,NPAA,VPA
		15	2730	GCLM	glutamate-cysteine ligase, modifier subunit	527	1138	6020	1299	1160	1160	APAP,AA,BEA,CPA,DOX,ET,IM,KC,LS,NFT,OPZ,PhB,RIF,TAA,VPA
		13	11164	NUDT5	nudix (nucleoside diphosphate linked moiety X)-type motif 5	1037	1162	6020	1420	1048	1162	APAP,AA,CAF,DOX,ENA,ET,KC,LS,NFT,OPZ,NPAA,PhB,VPA
		13	55647	RAB20	RAB20, member RAS oncogene family	1037	1163.5	6020	1389	1142	1163.5	APAP,BEA,CAF,CAP,DOX,ET,IM,LS,NFT,OPZ,PhB,RIF,VPA
		12	26953	RANBP6	RAN binding protein 6	1383.5	1163.5	6020	1051	1164	1164	APAP,BEA,CAF,CSA,DOX,ENA,ET,KC,LS,NFT,OPZ,VPA
		12	10949	HNRNPA0	heterogeneous nuclear ribonucleoprotein A0	1383.5	1165	6020	1066	566	1165	APAP,APL,AA,CAP,DOX,ENA,ET,KC,LS,NFT,OPZ,PhB
		12	3421	IDH3G	isocitrate dehydrogenase 3 (NAD+) gamma	1383.5	1101	6020	1167	548	1167	APAP,AA,BEA,CAF,ET,KC,LS,NFT,OPZ,PhB,RIF,VPA
		12	517	ATP5G2	ATP synthase, H+ transporting, mitochondrial Fo complex, subunit C2 (subunit 9)	1383.5	805	6020	905	1169	1169	APAP,AA,BEA,CAF,CSA,DOX,EE,ET,LS,PhB,RIF,VPA
		11	26058	GIGYF2	GRB10 interacting GYF protein 2	1789	1084.5	6020	1170	972	1170	APAP,AA,BEA,CAP,ENA,ET,NFT,OPZ,RIF,TAA,VPA
		12	83877	TM2D2	TM2 domain containing 2	1383.5	922	6020	1171	898	1171	APAP,BEA,CSA,ET,KC,LS,NFT,OPZ,NPAA,PhB,TAA,VPA
		12	224	ALDH3A2	aldehyde dehydrogenase 3 family, member A2	1383.5	1071	6020	1173	686	1173	APAP,AA,BEA,CAF,CAP,DOX,ET,KC,LS,OPZ,PhB,VPA
		13	55181	SMG8	SMG8 nonsense mediated mRNA decay factor	1037	1173	6020	1069	1201	1173	APAP,AA,BBZ,BEA,CSA,DOX,ET,KC,LS,NFT,OPZ,NPAA,VPA
		15	9844	ELMO1	engulfment and cell motility 1	527	1139.5	6020	1174	1538	1174	APAP,AA,BEA,CAF,CPA,CSA,DOX,ET,KC,LS,NFT,OPZ,PhB,RIF,VPA
		11	2542	SLC37A4	solute carrier family 37 (glucose-6-phosphate transporter), member 4	1789	1049	6020	1178	873	1178	APAP,AA,CAF,CAP,CPA,ET,KC,LS,NFT,OPZ,NPAA
		12	516	ATP5G1	ATP synthase, H+ transporting, mitochondrial Fo complex, subunit C1 (subunit 9)	1383.5	1112	6020	1113	1182	1182	APAP,AA,CAF,CAP,CSA,ET,MTS,NFT,OPZ,NPAA,PhB,RIF
		9	1435	CSF1	colony stimulating factor 1 (macrophage)	2758	1043	6020	1190	667	1190	APAP,AA,DOX,ET,KC,NFT,OPZ,PhB,VPA
		11	114883	OSBPL9	oxysterol binding protein-like 9	1789	988	6020	1191	932	1191	APAP,AA,CAF,CAP,CSA,DOX,ET,KC,LS,NFT,VPA
		12	23481	PES1	pescadillo ribosomal biogenesis factor 1	1383.5	1167	6020	1193	888	1193	APAP,APL,AA,BEA,DOX,IM,KC,LS,OPZ,PhB,TAA,VPA
		14	10717	AP4B1	adaptor-related protein complex 4, beta 1 subunit	755	6605.5	6020	1195	1029	1195	APAP,AA,CAF,CPX,DOX,ET,IM,KC,LS,NFT,OPZ,RIF,TAA,VPA
		12	22984	PDCD11	programmed cell death 11	1383.5	1034.5	6020	1196	1119	1196	APAP,APL,BEA,CSA,DOX,KC,LS,NFT,OPZ,PhB,TAA,VPA
		13	93183	PIGM	phosphatidylinositol glycan anchor biosynthesis, class M	1037	6605.5	6020	1200	1105	1200	APAP,AA,BEA,CAF,CAP,ENA,ET,HCB,LS,NFT,OPZ,TAA,VPA
		11	10424	PGRMC2	progesterone receptor membrane component 2	1789	1149.5	6020	1206	971	1206	APAP,BEA,CAF,DOX,ET,KC,LS,NFT,OPZ,RIF,TAA
		14	23076	RRP1B	ribosomal RNA processing 1B	755	6605.5	6020	1209	745	1209	APAP,APL,AA,BEA,CSA,DOX,ET,IM,KC,LS,NFT,OPZ,PhB,TAA
		13	1603	DAD1	defender against cell death 1	1037	6605.5	6020	1139	1209	1209	APAP,AA,CAP,CSA,DOX,ENA,ET,IMI,KC,MTS,NFT,PhB,VPA
		14	8310	ACOX3	acyl-CoA oxidase 3, pristanoyl	755	1161	6020	1210	1310	1210	APAP,AA,CAF,CAP,CPA,CSA,DOX,ET,HCB,LS,NFT,OPZ,PhB,RIF
		14	3015	H2AFZ	H2A histone family, member Z	755	1102	6020	1256	1212	1212	APAP,AA,CAP,CSA,ENA,ET,IM,KC,LS,NFT,NPAA,PhB,TAA,VPA
		13	7511	XPNPEP1	X-prolyl aminopeptidase (aminopeptidase P) 1, soluble	1037	1139.5	6020	1213	1496	1213	APAP,AA,BEA,CAF,CAP,CFB,ENA,HCB,IM,KC,NFT,OPZ,VPA
		13	1650	DDOST	dolichyl-diphosphooligosaccharide--protein glycosyltransferase subunit (non-catalytic)	1037	1134	6020	1218	1216	1216	APAP,APL,AA,BEA,CAF,CSA,IM,KC,LS,NFT,NPAA,PhB,VPA
x		14	1806	DPYD	dihydropyrimidine dehydrogenase	755	6605.5	6020	1216	1155	1216	APAP,APL,AA,BEA,CAP,CPA,DOX,ET,KC,LS,NFT,OPZ,TAA,VPA
		12	23125	CAMTA2	calmodulin binding transcription activator 2	1383.5	969	6020	993	1217	1217	AA,CAF,CAP,CPX,CSA,IM,KC,NFT,OPZ,PhB,RIF,VPA
		12	2879	GPX4	glutathione peroxidase 4	1383.5	1115.5	6020	1220	1116	1220	APAP,AA,CAF,CAP,CSA,DOX,KC,NFT,OPZ,PhB,TAA,VPA
		13	114327	EFHC1	EF-hand domain (C-terminal) containing 1	1037	6605.5	6020	1133	1220	1220	AA,BEA,DOX,HCB,KC,LS,MTS,NFT,OPZ,NPAA,PhB,RIF,VPA
		12	113444	SMIM12	small integral membrane protein 12	1383.5	1107	6020	1215	1221	1221	APAP,AA,BEA,CSA,DOX,ENA,ET,LS,MTS,NFT,OPZ,NPAA
		13	718	C3	complement component 3	1037	6605.5	6020	1136	1224	1224	APAP,AA,CAP,CPA,DOX,ENA,ET,HCB,KC,LS,NFT,OPZ,TAA
		14	50640	PNPLA8	patatin-like phospholipase domain containing 8	755	6605.5	6020	1224	1018	1224	APAP,AA,CAF,CAP,CSA,DOX,ENA,ET,IM,KC,LS,NFT,OPZ,VPA
		12	54888	NSUN2	NOP2/Sun RNA methyltransferase family, member 2	1383.5	1130	6020	1227	1062	1227	AA,CAF,CAP,CPA,CSA,ET,IM,KC,LS,NFT,OPZ,PhB
		13	9276	COPB2	coatomer protein complex, subunit beta 2 (beta prime)	1037	6605.5	6020	1229	805	1229	APL,AA,CAF,CSA,DOX,ET,IM,KC,LS,NFT,OPZ,PhB,VPA
		9	7384	UQCRC1	ubiquinol-cytochrome c reductase core protein I	2758	1010	6020	1233	990	1233	APAP,AA,CPA,ENA,IM,KC,LS,OPZ,RIF
		14	1891	ECH1	enoyl CoA hydratase 1, peroxisomal	755	6605.5	6020	1234	1203	1234	APAP,AA,BEA,CAP,CFB,DOX,ET,IM,KC,LS,NFT,NPAA,PhB,TAA
		13	2027	ENO3	enolase 3 (beta, muscle)	1037	1122.5	6020	1235	1257	1235	APAP,AA,CAF,CAP,DOX,ET,LS,MTS,NFT,NPAA,PhB,RIF,VPA
		10	3837	KPNB1	karyopherin (importin) beta 1	2240	1131	6020	1243	1205	1243	APL,AA,CAP,CSA,IM,KC,NFT,OPZ,PhB,VPA
		17	51302	CYP39A1	cytochrome P450, family 39, subfamily A, polypeptide 1	241	1147	6020	1246	1421	1246	AA,BEA,CAF,CAP,CPA,CSA,DOX,ENA,ET,KC,LS,NFT,OPZ,PhB,RIF,TAA,VPA
		11	11340	EXOSC8	exosome component 8	1789	1052.5	6020	1141	1250	1250	APAP,CAF,CAP,CPA,CSA,ENA,ET,IM,OPZ,NPAA,VPA
		12	291	SLC25A4	solute carrier family 25 (mitochondrial carrier; adenine nucleotide translocator), member 4	1383.5	1000	6020	1255	1045	1255	APAP,AA,CAF,CSA,ENA,ET,IM,KC,OPZ,NPAA,PhB,VPA
		10	54407	SLC38A2	solute carrier family 38, member 2	2240	975	6020	659	1256	1256	APAP,AA,BEA,CAF,CAP,DOX,ENA,ET,NFT,OPZ
		10	960	CD44	CD44 molecule (Indian blood group)	2240	1007	6020	1257	1083	1257	APAP,CAF,CAP,CSA,IM,KC,LS,PhB,TAA,VPA
		14	57132	CHMP1B	charged multivesicular body protein 1B	755	1168	6020	1262	1743	1262	APAP,AA,BEA,CAF,CAP,DOX,ENA,ET,KC,LS,NFT,OPZ,PhB,VPA
		13	7327	UBE2G2	ubiquitin-conjugating enzyme E2G 2	1037	6605.5	6020	1228	1262	1262	APAP,APL,CAF,CSA,DOX,ET,HCB,KC,NFT,OPZ,NPAA,PhB,RIF
		12	8974	P4HA2	prolyl 4-hydroxylase, alpha polypeptide II	1383.5	832.5	6020	800	1264	1264	APAP,AA,BBZ,BEA,CAF,CFB,IM,OPZ,NPAA,PhB,TAA,VPA
		13	6197	RPS6KA3	ribosomal protein S6 kinase, 90kDa, polypeptide 3	1037	1064	6020	1362	1265	1265	APAP,AA,BEA,CAF,CSA,DOX,ET,KC,LS,NFT,OPZ,PCT,VPA
		13	23204	ARL6IP1	ADP-ribosylation factor-like 6 interacting protein 1	1037	1066.5	6020	1265	1430	1265	APAP,APL,AA,BEA,CAF,CAP,CPA,DOX,ET,KC,NFT,TAA,VPA
		12	55638	SYBU	syntabulin (syntaxin-interacting)	1383.5	1160	6020	1268	1163	1268	APAP,BEA,CAF,CAP,CSA,DOX,ENA,ET,NFT,PhB,RIF,VPA
		15	54800	KLHL24	kelch-like family member 24	527	6605.5	6020	1269	1138	1269	APAP,AA,CAF,CAP,CSA,DOX,ENA,ET,KC,LS,NFT,OPZ,PhB,TAA,VPA
		12	1503	CTPS1	CTP synthase 1	1383.5	776	6020	1080	1271	1271	APAP,AA,CAF,CSA,ET,IM,KC,NFT,OPZ,PhB,TAA,VPA
		14	9789	SPCS2	signal peptidase complex subunit 2 homolog (S. cerevisiae)	755	1125	6020	1272	1324	1272	APAP,APL,AA,BEA,CAF,CPA,CSA,IM,KC,LS,NFT,OPZ,PhB,VPA
		13	80789	INTS5	integrator complex subunit 5	1037	6605.5	6020	1169	1273	1273	APAP,AA,BEA,CPA,DOX,ET,KC,LS,NFT,OPZ,NPAA,RIF,VPA
		9	2517	FUCA1	fucosidase, alpha-L- 1, tissue	2758	1080	6020	1275	1019	1275	APAP,AA,CAP,CSA,DOX,ET,OPZ,PhB,VPA
		14	26275	HIBCH	3-hydroxyisobutyryl-CoA hydrolase	755	6605.5	6020	1266	1279	1279	APAP,AA,BEA,CAF,CAP,ET,KC,LS,MTS,NFT,OPZ,PhB,TAA,VPA
		12	57154	SMURF1	SMAD specific E3 ubiquitin protein ligase 1	1383.5	1104	6020	1280	921	1280	APAP,AA,CAF,CSA,DOX,ET,IM,KC,LS,NFT,OPZ,TAA
		14	5252	PHF1	PHD finger protein 1	755	6605.5	6020	1283	1006	1283	APAP,AA,BEA,CAF,CSA,DOX,ET,KC,NFT,OPZ,NPAA,PhB,RIF,VPA
		13	90634	N4BP2L1	NEDD4 binding protein 2-like 1	1037	1169	6020	1285	1582	1285	APAP,AA,BEA,CAF,DOX,KC,LS,NFT,OPZ,PhB,RIF,TAA,VPA
		10	7915	ALDH5A1	aldehyde dehydrogenase 5 family, member A1	2240	1083	6020	1286	906	1286	APAP,AA,BEA,CAF,ET,IM,LS,OPZ,TAA,VPA
		8	4704	NDUFA9	NADH dehydrogenase (ubiquinone) 1 alpha subcomplex, 9, 39kDa	3316.5	972	6020	1287	1051	1287	APAP,AA,LS,NFT,OPZ,NPAA,PhB,RIF
		12	131601	TPRA1	transmembrane protein, adipocyte asscociated 1	1383.5	1068	6020	1290	1064	1290	APAP,AA,BEA,ET,IM,KC,LS,NFT,OPZ,PhB,RIF,VPA
		11	9910	RABGAP1L	RAB GTPase activating protein 1-like	1789	1151.5	6020	1004	1294	1294	APAP,AA,BEA,CPA,DOX,EME,EE,ET,LS,OPZ,PhB
		14	8942	KYNU	kynureninase	755	6605.5	6020	1135	1296	1296	APAP,AA,CAF,ENA,ET,IM,KC,LS,MTS,NFT,OPZ,PhB,TAA,VPA
		13	10240	MRPS31	mitochondrial ribosomal protein S31	1037	6605.5	6020	1187	1299	1299	APAP,AA,CAF,CSA,EE,ET,HCB,IM,LS,NFT,OPZ,TAA,VPA
		14	84967	LSM10	LSM10, U7 small nuclear RNA associated	755	1100	6020	1302	1549	1302	APAP,APL,BEA,CAF,CAP,CSA,DOX,ENA,ET,LS,MTS,NFT,OPZ,PhB
		12	80895	ILKAP	integrin-linked kinase-associated serine/threonine phosphatase	1383.5	991	6020	814	1305	1305	APAP,AA,BBZ,BEA,CAP,CPA,ENA,ET,HCB,IM,LS,NPAA
		12	5002	SLC22A18	solute carrier family 22, member 18	1383.5	1011.5	6020	1241	1312	1312	APAP,AA,BEA,CAP,CPA,DOX,KC,LS,OPZ,PCT,RIF,VPA
		14	58505	OSTC	oligosaccharyltransferase complex subunit (non-catalytic)	755	6605.5	6020	1313	1189	1313	APAP,AA,CAF,CAP,CSA,DOX,ET,IM,KC,LS,NFT,OPZ,PhB,VPA
		14	10007	GNPDA1	glucosamine-6-phosphate deaminase 1	755	1077	6020	1317	1457	1317	APAP,AA,BEA,CAF,CPA,CSA,DOX,ET,KC,LS,NFT,OPZ,PhB,TAA
		10	34	ACADM	acyl-CoA dehydrogenase, C-4 to C-12 straight chain	2240	1118.5	6020	1310	1319	1319	APAP,AA,BEA,CFB,ET,IM,LS,NFT,OPZ,RIF
		13	115294	PCMTD1	protein-L-isoaspartate (D-aspartate) O-methyltransferase domain containing 1	1037	6605.5	6020	1322	1071	1322	APAP,APL,AA,CAF,CSA,DOX,ET,HCB,KC,NFT,OPZ,TAA,VPA
		12	462	SERPINC1	serpin peptidase inhibitor, clade C (antithrombin), member 1	1383.5	862	6020	661	1326	1326	APAP,ACZ,AA,CAF,CAP,CSA,DOX,ENA,ET,KC,OPZ,PCT
		10	2203	FBP1	fructose-1,6-bisphosphatase 1	2240	1128	6020	1326	1094	1326	APAP,AA,BEA,CAP,DOX,ET,LS,NFT,OPZ,VPA
		13	51321	AMZ2	archaelysin family metallopeptidase 2	1037	6605.5	6020	1327	1228	1327	APAP,APL,AA,BEA,CAF,CAP,DOX,ET,IM,KC,NFT,RIF,VPA
		13	56605	ERO1LB	ERO1-like beta (S. cerevisiae)	1037	6605.5	6020	1281	1328	1328	APAP,APL,AA,CAF,CSA,DOX,HCB,IM,KC,LS,NFT,OPZ,PhB
		13	64087	MCCC2	methylcrotonoyl-CoA carboxylase 2 (beta)	1037	6605.5	6020	1331	1143	1331	APAP,AA,CAF,DOX,EE,ET,IM,KC,LS,NFT,OPZ,PhB,VPA
		10	6722	SRF	serum response factor (c-fos serum response element-binding transcription factor)	2240	1097.5	6020	1106	1332	1332	APAP,AA,BEA,EE,ET,KC,LS,NFT,PCT,VPA
		13	4835	NQO2	NAD(P)H dehydrogenase, quinone 2	1037	6605.5	6020	1334	1219	1334	APAP,AA,CPA,CSA,DOX,ET,KC,LS,NFT,OPZ,PhB,RIF,VPA
		13	85377	MICALL1	MICAL-like 1	1037	6605.5	6020	1335	962	1335	APAP,AA,BEA,CAF,CAP,DOX,ET,KC,LS,NFT,OPZ,TAA,VPA
		13	2171	FABP5	fatty acid binding protein 5 (psoriasis-associated)	1037	6605.5	6020	1343	1272	1343	BEA,CAF,CAP,CSA,DOX,ET,IM,KC,NFT,OPZ,PhB,RIF,VPA
		13	112616	CMTM7	CKLF-like MARVEL transmembrane domain containing 7	1037	6605.5	6020	1260	1344	1344	APL,AA,BEA,CAF,CSA,ET,IM,KC,LS,NFT,OPZ,PhB,VPA
		12	8803	SUCLA2	succinate-CoA ligase, ADP-forming, beta subunit	1383.5	1155	6020	1298	1348	1348	APAP,APL,BEA,CAF,DOX,ET,KC,OPZ,NPAA,RIF,TAA,VPA
		13	6498	SKIL	SKI-like proto-oncogene	1037	6605.5	6020	1349	1141	1349	APAP,AA,CSA,DOX,ENA,ET,IM,KC,NFT,OPZ,RIF,TAA,VPA
		12	444	ASPH	aspartate beta-hydroxylase	1383.5	1118.5	6020	1321	1350	1350	APAP,AA,BEA,CAF,CSA,DOX,LS,MTS,OPZ,NPAA,RIF,VPA
		13	148423	C1orf52	chromosome 1 open reading frame 52	1037	6605.5	6020	1350	665	1350	APAP,AA,BEA,CSA,DOX,ET,IM,KC,LS,NFT,OPZ,RIF,VPA
		11	81555	YIPF5	Yip1 domain family, member 5	1789	1136	6020	1351	1068	1351	APL,AA,BEA,CSA,DOX,ET,IM,KC,OPZ,PhB,VPA
		15	83607	AMMECR1L	AMMECR1-like	527	6605.5	6020	1159	1351	1351	APAP,AA,BBZ,BEA,CAF,CAP,CSA,DOX,ENA,ET,LS,NFT,OPZ,NPAA,VPA
		14	6196	RPS6KA2	ribosomal protein S6 kinase, 90kDa, polypeptide 2	755	6605.5	6020	988	1353	1353	APAP,AA,BEA,CAP,CPX,CSA,DOX,ET,KC,LS,MTS,NFT,OPZ,RIF
		10	57510	XPO5	exportin 5	2240	1166	6020	1354	1168	1354	APAP,APL,CAP,CPA,DOX,LS,OPZ,PhB,RIF,VPA
		13	94107	TMEM203	transmembrane protein 203	1037	6605.5	6020	1207	1354	1354	APAP,APL,AA,CAF,CSA,DOX,ET,HCB,KC,NFT,OPZ,TAA,VPA
		13	10116	FEM1B	fem-1 homolog b (C. elegans)	1037	6605.5	6020	1175	1355	1355	APAP,APL,AA,BEA,CAF,CPX,ENA,ET,KC,LS,NFT,OPZ,NPAA
		14	5373	PMM2	phosphomannomutase 2	755	6605.5	6020	1197	1357	1357	APAP,APL,AA,BEA,CFB,CPA,DOX,ET,KC,LS,NFT,OPZ,PhB,TAA
		12	6500	SKP1	S-phase kinase-associated protein 1	1383.5	1023	6020	1142	1358	1358	APAP,AA,BEA,CAF,CAP,CPA,DOX,ET,KC,LS,NPAA,PhB
		11	6118	RPA2	replication protein A2, 32kDa	1789	950	6020	1163	1363	1363	AA,BEA,CAP,CPA,CSA,DOX,ET,KC,LS,OPZ,TAA
		13	6240	RRM1	ribonucleotide reductase M1	1037	6605.5	6020	1341	1369	1369	APAP,AA,CAF,CAP,CFB,CSA,DOX,ET,IM,KC,NFT,OPZ,NPAA
		15	8726	EED	embryonic ectoderm development	527	6605.5	6020	1059	1370	1370	APAP,APL,AA,BEA,CAP,CSA,DOX,ET,KC,LS,NFT,OPZ,NPAA,PhB,VPA
		13	3482	IGF2R	insulin-like growth factor 2 receptor	1037	6605.5	6020	1377	1004	1377	APAP,AA,BEA,CFB,CSA,DOX,ET,IM,KC,NFT,OPZ,PhB,VPA
		13	10668	CGRRF1	cell growth regulator with ring finger domain 1	1037	6605.5	6020	1379	858	1379	APAP,AA,BEA,CAF,CSA,DOX,ET,IM,KC,LS,NFT,OPZ,VPA
		12	8878	SQSTM1	sequestosome 1	1383.5	945	6020	660	1380	1380	APAP,CAF,DOX,EE,ET,KC,LS,MTS,NFT,OPZ,NPAA,PhB
		14	10328	EMC8	ER membrane protein complex subunit 8	755	6605.5	6020	1382	1024	1382	APAP,AA,CAF,CAP,CSA,DOX,ENA,KC,LS,NFT,OPZ,NPAA,PhB,VPA
		12	2152	F3	coagulation factor III (thromboplastin, tissue factor)	1383.5	666	6020	752	1873	1383.5	APAP,BEA,CAF,CAP,DOX,ENA,EE,IM,LS,NFT,PhB,RIF
		12	403313	PPAPDC2	phosphatidic acid phosphatase type 2 domain containing 2	1383.5	972	6020	1040	1527	1383.5	APAP,CAF,CAP,CSA,DOX,ENA,ET,KC,OPZ,PhB,TAA,VPA
		12	29093	MRPL22	mitochondrial ribosomal protein L22	1383.5	978.5	6020	1125	2040	1383.5	APAP,CAF,CSA,ENA,ET,IMI,KC,MTS,NFT,OPZ,NPAA,VPA
		12	10923	SUB1	SUB1 homolog (S. cerevisiae)	1383.5	993	6020	1282	1565	1383.5	APAP,CAP,DOX,ET,IM,KC,MTS,NFT,OPZ,NPAA,PhB,TAA
		12	9373	PLAA	phospholipase A2-activating protein	1383.5	1011.5	6020	940	1449	1383.5	APAP,AA,CPX,CSA,DOX,ET,HCB,LS,NFT,OPZ,PCT,VPA
		12	8493	PPM1D	protein phosphatase, Mg2+/Mn2+ dependent, 1D	1383.5	1020	6020	920	1445	1383.5	APAP,APL,AA,BEA,DOX,ET,HCB,LS,NFT,OPZ,RIF,VPA
x		12	5981	RFC1	replication factor C (activator 1) 1, 145kDa	1383.5	1022	6020	950	1450	1383.5	APAP,APL,AA,BEA,CAF,CFB,DOX,ET,KC,NFT,OPZ,PhB
		12	56929	FEM1C	fem-1 homolog c (C. elegans)	1383.5	1038	6020	1292	1574	1383.5	APAP,AA,BEA,CAF,CAP,CSA,DOX,ET,LS,NFT,OPZ,RIF
		12	205428	C3orf58	chromosome 3 open reading frame 58	1383.5	1039	6020	1093	1425	1383.5	APAP,CAF,CAP,CPA,DOX,ET,IM,KC,MTS,NFT,PhB,RIF
		12	6780	STAU1	staufen double-stranded RNA binding protein 1	1383.5	1050	6020	1116	1981	1383.5	APAP,AA,CAF,CFB,DOX,ET,IM,KC,LS,NPAA,PhB,TAA
		12	55500	ETNK1	ethanolamine kinase 1	1383.5	1055	6020	915	1510	1383.5	APAP,APL,BEA,BCT,CAP,CSA,ENA,ET,KC,NFT,NPAA,VPA
		12	9774	BCLAF1	BCL2-associated transcription factor 1	1383.5	1070	6020	1147	1535	1383.5	APAP,AA,CAF,CAP,EE,ET,IM,KC,NFT,NPAA,PhB,VPA
		12	5538	PPT1	palmitoyl-protein thioesterase 1	1383.5	1078	6020	832	1738	1383.5	AA,CAF,CPX,CSA,ET,IMI,IM,OPZ,NPAA,PhB,RIF,VPA
		12	157638	FAM84B	family with sequence similarity 84, member B	1383.5	1084.5	6020	1225	2117	1383.5	APAP,BEA,CPA,CSA,DOX,ET,KC,NFT,PCT,PhB,RIF,TAA
		12	23731	TMEM245	transmembrane protein 245	1383.5	1147	6020	1035	1727	1383.5	APAP,AA,BEA,CAF,CFB,DOX,EE,KC,LS,NFT,OPZ,VPA
		12	4319	MMP10	matrix metallopeptidase 10	1383.5	1153	6020	1143	1554	1383.5	APAP,AA,BEA,CAF,CSA,DOX,ENA,ET,OPZ,NPAA,PhB,VPA
		12	4212	MEIS2	Meis homeobox 2	1383.5	1172	6020	1383	1823	1383.5	APAP,BEA,CAF,CSA,DOX,ET,IM,LS,OPZ,PCT,NPAA,VPA
		12	400745	SH2D5	SH2 domain containing 5	1383.5	6605.5	6020	1244	1123	1383.5	APL,AA,DOX,ENA,KC,LS,NFT,OPZ,NPAA,PhB,TAA,VPA
		12	116225	ZMYND19	zinc finger, MYND-type containing 19	1383.5	6605.5	6020	975	680	1383.5	APAP,APL,AA,BEA,CPA,CSA,DOX,ET,LS,NFT,OPZ,PhB
		12	27072	VPS41	vacuolar protein sorting 41 homolog (S. cerevisiae)	1383.5	6605.5	6020	1355	1223	1383.5	APAP,AA,BEA,CAF,ENA,ET,KC,LS,MTS,NPAA,TAA,VPA
		12	121260	SLC15A4	solute carrier family 15 (oligopeptide transporter), member 4	1383.5	6605.5	6020	1149	784	1383.5	CAF,DOX,ET,IM,KC,LS,NFT,OPZ,PhB,RIF,TAA,VPA
		12	1389	CREBL2	cAMP responsive element binding protein-like 2	1383.5	6605.5	6020	1237	1034	1383.5	APAP,AA,BEA,CAF,CAP,DOX,ET,LS,NFT,OPZ,PCT,VPA
		12	8864	PER2	period circadian clock 2	1383.5	6605.5	6020	1100	855	1383.5	AA,BEA,CAF,DOX,ENA,ET,KC,LS,NFT,OPZ,NPAA,VPA
		12	55920	RCC2	regulator of chromosome condensation 2	1383.5	6605.5	6020	1259	820	1383.5	APAP,AA,BEA,CAP,CSA,DOX,ET,IM,KC,OPZ,PhB,VPA
		12	1175	AP2S1	adaptor-related protein complex 2, sigma 1 subunit	1383.5	6605.5	6020	1338	835	1383.5	APAP,AA,CAF,CAP,CPA,DOX,ET,KC,LS,NFT,OPZ,VPA
		12	5704	PSMC4	proteasome (prosome, macropain) 26S subunit, ATPase, 4	1383.5	6605.5	6020	1204	1382	1383.5	APAP,AA,CAF,DOX,EE,ET,LS,MTS,OPZ,PhB,TAA,VPA
		12	57645	POGK	pogo transposable element with KRAB domain	1383.5	6605.5	6020	1328	1144	1383.5	APAP,APL,AA,BEA,DOX,ET,HCB,KC,LS,OPZ,TAA,VPA
		12	51260	PBDC1	polysaccharide biosynthesis domain containing 1	1383.5	6605.5	6020	1119	892	1383.5	APAP,CAF,CAP,CSA,DOX,IM,LS,NFT,OPZ,NPAA,RIF,VPA
		12	146909	KIF18B	kinesin family member 18B	1383.5	6605.5	6020	1346	833	1383.5	APAP,AA,BEA,CSA,ET,KC,LS,NFT,OPZ,NPAA,PhB,VPA
		12	10175	CNIH1	cornichon family AMPA receptor auxiliary protein 1	1383.5	6605.5	6020	1165	1268	1383.5	APAP,CPX,CSA,DOX,ENA,ET,IM,KC,NFT,OPZ,NPAA,VPA
		12	203328	SUSD3	sushi domain containing 3	1383.5	6605.5	6020	1364	1275	1383.5	APAP,AA,BEA,CAF,CSA,DOX,ET,IM,LS,OPZ,RIF,VPA
		12	22921	MSRB2	methionine sulfoxide reductase B2	1383.5	6605.5	6020	1361	817	1383.5	APAP,AA,CSA,DOX,ET,IM,LS,NFT,OPZ,PhB,RIF,VPA
		12	10060	ABCC9	ATP-binding cassette, sub-family C (CFTR/MRP), member 9	1383.5	6605.5	6020	1022	1270	1383.5	APAP,AA,BEA,CFB,DOX,ET,IM,KC,LS,NFT,OPZ,PhB
		12	56521	DNAJC12	DnaJ (Hsp40) homolog, subfamily C, member 12	1383.5	6605.5	6020	1151	1134	1383.5	APAP,AA,CAF,CPX,CSA,DOX,ET,KC,MTS,NFT,OPZ,VPA
		12	57406	ABHD6	abhydrolase domain containing 6	1383.5	6605.5	6020	1308	1338	1383.5	APAP,AA,BEA,CAF,CAP,CFB,DOX,ET,KC,LS,OPZ,VPA
		12	10728	PTGES3	prostaglandin E synthase 3 (cytosolic)	1383.5	6605.5	6020	1048	883	1383.5	APAP,CAF,CAP,CSA,DOX,ET,KC,LS,NFT,OPZ,RIF,VPA
		12	9695	EDEM1	ER degradation enhancer, mannosidase alpha-like 1	1383.5	6605.5	6020	1240	1073	1383.5	APAP,APL,AA,CAF,CSA,DOX,ET,IM,LS,NFT,OPZ,VPA
		12	6184	RPN1	ribophorin I	1383.5	6605.5	6020	1303	996	1383.5	APAP,AA,CPA,CSA,ET,HCB,IM,KC,LS,NFT,PhB,VPA
		12	23788	MTCH2	mitochondrial carrier 2	1383.5	6605.5	6020	1185	1109	1383.5	APAP,AA,CAF,CSA,DOX,ENA,ET,KC,NFT,OPZ,NPAA,VPA
		12	1368	CPM	carboxypeptidase M	1383.5	6605.5	6020	1221	983	1383.5	AA,BEA,CAF,DOX,ET,IM,KC,LS,NFT,OPZ,PhB,VPA
		12	6718	AKR1D1	aldo-keto reductase family 1, member D1	1383.5	6605.5	6020	1056	1027	1383.5	APAP,CPA,DOX,ENA,ET,KC,MTS,NFT,OPZ,NPAA,RIF,VPA
		12	642273	FAM110C	family with sequence similarity 110, member C	1383.5	6605.5	6020	1325	1089	1383.5	APAP,AA,DOX,ENA,ET,IM,KC,NFT,OPZ,PhB,RIF,VPA
		12	54934	KANSL2	KAT8 regulatory NSL complex subunit 2	1383.5	6605.5	6020	1181	920	1383.5	APAP,AA,BEA,CAF,CSA,DOX,ET,LS,NFT,OPZ,PhB,VPA
		12	27292	DIMT1	DIM1 dimethyladenosine transferase 1 homolog (S. cerevisiae)	1383.5	6605.5	6020	1337	762	1383.5	APAP,AA,CAF,CSA,DOX,ET,IM,KC,LS,OPZ,RIF,VPA
		12	57037	ANKMY2	ankyrin repeat and MYND domain containing 2	1383.5	6605.5	6020	1231	1028	1383.5	APAP,APL,BEA,CSA,DOX,ET,KC,LS,NFT,OPZ,RIF,VPA
		12	3667	IRS1	insulin receptor substrate 1	1383.5	6605.5	6020	1345	1371	1383.5	APAP,DOX,ENA,ET,IM,LS,NFT,OPZ,NPAA,RIF,TAA,VPA
		12	116519	APOA5	apolipoprotein A-V	1383.5	6605.5	6020	1374	1058	1383.5	APAP,AA,CAF,CPA,CSA,DOX,ET,IM,OPZ,PhB,RIF,VPA
		12	10605	PAIP1	poly(A) binding protein interacting protein 1	1383.5	6605.5	6020	1179	1171	1383.5	APAP,APL,AA,DOX,ENA,ET,KC,NFT,OPZ,RIF,TAA,VPA
		12	706	TSPO	translocator protein (18kDa)	1383.5	6605.5	6020	1357	955	1383.5	APAP,APL,AA,BEA,CAF,DOX,ENA,ET,IM,LS,OPZ,VPA
		12	432	ASGR1	asialoglycoprotein receptor 1	1383.5	6605.5	6020	1353	1366	1383.5	APAP,AA,CAF,CAP,CFB,DOX,EE,ET,LS,NFT,OPZ,PhB
		12	9655	SOCS5	suppressor of cytokine signaling 5	1383.5	6605.5	6020	1183	1253	1383.5	APAP,AA,CAP,DOX,ENA,EE,ET,KC,LS,OPZ,RIF,VPA
		12	5621	PRNP	prion protein	1383.5	6605.5	6020	1368	1322	1383.5	APAP,AA,BEA,CAP,DOX,ET,IM,KC,LS,OPZ,PCT,VPA
		13	51444	RNF138	ring finger protein 138, E3 ubiquitin protein ligase	1037	6605.5	6020	1385	988	1385	APAP,APL,AA,CAF,CAP,CSA,DOX,ET,KC,NFT,OPZ,PhB,VPA
		13	64782	AEN	apoptosis enhancing nuclease	1037	6605.5	6020	1388	1165	1388	APAP,APL,AA,BEA,DOX,ENA,ET,KC,LS,OPZ,PhB,RIF,VPA
		13	9218	VAPA	VAMP (vesicle-associated membrane protein)-associated protein A, 33kDa	1037	6605.5	6020	1392	1301	1392	APAP,APL,AA,CPA,ENA,ET,IM,KC,OPZ,PhB,RIF,TAA,VPA
		13	1573	CYP2J2	cytochrome P450, family 2, subfamily J, polypeptide 2	1037	6605.5	6020	1395	949	1395	APAP,AA,CAP,CPA,ET,IM,KC,LS,NFT,OPZ,PhB,TAA,VPA
		12	2954	GSTZ1	glutathione S-transferase zeta 1	1383.5	6605.5	6020	1396	946	1396	APAP,AA,BEA,CSA,DOX,ENA,ET,LS,NFT,OPZ,NPAA,VPA
		13	1786	DNMT1	DNA (cytosine-5-)-methyltransferase 1	1037	6605.5	6020	1397	1321	1397	APAP,CAF,CSA,DOX,ET,IM,KC,NFT,OPZ,PhB,RIF,TAA,VPA
		11	55813	UTP6	UTP6, small subunit (SSU) processome component, homolog (yeast)	1789	1171	6020	1398	875	1398	APAP,AA,CAF,CSA,ET,KC,LS,NFT,PhB,TAA,VPA
		13	57561	ARRDC3	arrestin domain containing 3	1037	6605.5	6020	1400	1198	1400	APAP,APL,AA,CAF,DOX,ENA,ET,KC,NFT,OPZ,NPAA,PhB,VPA
		13	57560	IFT80	intraflagellar transport 80	1037	6605.5	6020	1199	1402	1402	APAP,AA,BEA,CAF,CAP,DOX,ENA,ET,KC,LS,OPZ,TAA,VPA
		14	9563	H6PD	hexose-6-phosphate dehydrogenase (glucose 1-dehydrogenase)	755	6605.5	6020	1403	1102	1403	APAP,AA,BEA,CAF,DOX,ET,HCB,KC,LS,NFT,OPZ,RIF,TAA,VPA
		14	2261	FGFR3	fibroblast growth factor receptor 3	755	6605.5	6020	1404	1227	1404	APAP,APL,AA,BEA,CSA,DOX,ET,IM,KC,LS,NFT,OPZ,RIF,VPA
		13	622	BDH1	3-hydroxybutyrate dehydrogenase, type 1	1037	6605.5	6020	1405	1035	1405	APAP,AA,BEA,CAF,DOX,ENA,ET,IM,KC,LS,NFT,OPZ,VPA
		14	246184	CDC26	cell division cycle 26	755	6605.5	6020	1168	1407	1407	APAP,APL,AA,CAF,CPA,CSA,DOX,ENA,EE,ET,KC,NFT,OPZ,VPA
		14	8682	PEA15	phosphoprotein enriched in astrocytes 15	755	6605.5	6020	1409	1225	1409	APAP,AA,BEA,CAP,CPA,DOX,ENA,ET,KC,LS,NFT,OPZ,RIF,VPA
		12	91298	C12orf29	chromosome 12 open reading frame 29	1383.5	6605.5	6020	1410	1002	1410	APAP,AA,BEA,CAP,DOX,ET,IM,KC,LS,OPZ,PhB,TAA
		12	3832	KIF11	kinesin family member 11	1383.5	6605.5	6020	1418	1202	1418	APAP,AA,CAP,CSA,DOX,ET,KC,NFT,OPZ,NPAA,PhB,VPA
		14	10130	PDIA6	protein disulfide isomerase family A, member 6	755	6605.5	6020	1421	1146	1421	APAP,APL,AA,BEA,CSA,DOX,IM,KC,LS,NFT,OPZ,PhB,TAA,VPA
		13	361	AQP4	aquaporin 4	1037	6605.5	6020	1270	1424	1424	APAP,BEA,CAF,CAP,CSA,DOX,ET,IM,KC,LS,NFT,PCT,PhB
		13	64757	MARC1	mitochondrial amidoxime reducing component 1	1037	6605.5	6020	1003	1426	1426	APAP,AA,BEA,CAF,CAP,CSA,DOX,ET,IM,NFT,PhB,RIF,TAA
		12	55793	FAM63A	family with sequence similarity 63, member A	1383.5	6605.5	6020	1427	740	1427	APAP,AA,BEA,CAP,DOX,ET,KC,LS,NFT,OPZ,PhB,VPA
		13	118471	PRAP1	proline-rich acidic protein 1	1037	6605.5	6020	1186	1427	1427	APAP,AA,CAP,DOX,ENA,ET,IMI,KC,LS,NFT,OPZ,PhB,RIF
		12	9200	HACD1	3-hydroxyacyl-CoA dehydratase 1	1383.5	6605.5	6020	1184	1428	1428	APAP,AA,CAF,CAP,ENA,EE,ET,KC,NFT,RIF,TAA,VPA
		12	83732	RIOK1	RIO kinase 1	1383.5	6605.5	6020	1428	1288	1428	APAP,APL,AA,BEA,CAP,DOX,ENA,ET,NFT,OPZ,RIF,TAA
		13	9181	ARHGEF2	Rho/Rac guanine nucleotide exchange factor (GEF) 2	1037	6605.5	6020	1429	1303	1429	AA,BEA,CAF,CAP,CSA,DOX,IM,KC,LS,NFT,OPZ,PhB,RIF
		13	898	CCNE1	cyclin E1	1037	1156	6020	1434	2444	1434	APAP,AA,CSA,DOX,IM,KC,LS,NFT,OPZ,PhB,RIF,TAA,VPA
		12	334	APLP2	amyloid beta (A4) precursor-like protein 2	1383.5	6605.5	6020	1188	1435	1435	APAP,ACZ,AA,BEA,CSA,ET,HCB,KC,NFT,OPZ,PhB,VPA
		13	5547	PRCP	prolylcarboxypeptidase (angiotensinase C)	1037	6605.5	6020	1164	1437	1437	AA,BEA,CAP,CPA,DOX,EE,ET,IM,LS,OPZ,NPAA,TAA,VPA
		12	10848	PPP1R13L	protein phosphatase 1, regulatory subunit 13 like	1383.5	6605.5	6020	1440	1406	1440	APAP,APL,AA,BEA,CAP,KC,MTS,NFT,OPZ,PhB,RIF,VPA
		12	10782	ZNF274	zinc finger protein 274	1383.5	6605.5	6020	1442	1036	1442	APAP,AA,BEA,CAF,DOX,ET,KC,MTS,NFT,OPZ,PhB,VPA
		12	55054	ATG16L1	autophagy related 16-like 1 (S. cerevisiae)	1383.5	6605.5	6020	1443	1183	1443	AA,CAP,DOX,ENA,ET,KC,LS,NFT,OPZ,PhB,RIF,VPA
		13	1901	S1PR1	sphingosine-1-phosphate receptor 1	1037	1062	6020	1444	1998	1444	APAP,AA,BEA,CAF,CPA,CSA,DOX,ET,KC,LS,NFT,OPZ,PhB
		10	2193	FARSA	phenylalanyl-tRNA synthetase, alpha subunit	2240	1122.5	6020	1446	1360	1446	AA,BEA,CAF,CSA,ET,IM,KC,LS,OPZ,TAA
		12	9514	GAL3ST1	galactose-3-O-sulfotransferase 1	1383.5	6605.5	6020	1049	1447	1447	AA,CPA,CSA,ET,LS,MCT,NFT,OPZ,PhB,RIF,TAA,VPA
		15	27284	SULT1B1	sulfotransferase family, cytosolic, 1B, member 1	527	6605.5	6020	1315	1448	1448	APAP,AA,BEA,CAF,CAP,CPA,ET,HCB,KC,LS,NFT,OPZ,RIF,TAA,VPA
		12	29080	CCDC59	coiled-coil domain containing 59	1383.5	6605.5	6020	1453	1059	1453	APAP,AA,BEA,CAF,CAP,DOX,ET,LS,NFT,OPZ,NPAA,VPA
		14	54480	CHPF2	chondroitin polymerizing factor 2	755	6605.5	6020	1454	1184	1454	APAP,APL,AA,BEA,CPA,CSA,DOX,ET,KC,LS,NFT,OPZ,RIF,VPA
		13	114569	MAL2	mal, T-cell differentiation protein 2 (gene/pseudogene)	1037	6605.5	6020	1458	1179	1458	APAP,AA,BEA,CAF,DOX,ENA,ET,KC,NFT,OPZ,PhB,TAA,VPA
		13	9075	CLDN2	claudin 2	1037	6605.5	6020	1300	1462	1462	APL,AA,BEA,CAF,CSA,DOX,HCB,KC,NFT,OPZ,RIF,TAA,VPA
		14	140838	NANP	N-acetylneuraminic acid phosphatase	755	6605.5	6020	1211	1465	1465	APAP,AA,BEA,CAP,CPA,CSA,DOX,ET,KC,LS,NFT,OPZ,PhB,VPA
		12	81558	FAM117A	family with sequence similarity 117, member A	1383.5	6605.5	6020	1466	1082	1466	APAP,AA,CSA,ET,KC,LS,NFT,OPZ,NPAA,PhB,TAA,VPA
		12	151393	RMDN2	regulator of microtubule dynamics 2	1383.5	6605.5	6020	1467	1054	1467	APAP,AA,BEA,CSA,DOX,ET,KC,NFT,OPZ,PhB,TAA,VPA
		14	5429	POLH	polymerase (DNA directed), eta	755	6605.5	6020	1205	1475	1475	APAP,AA,BEA,CAF,CSA,DOX,EE,ET,KC,NFT,OPZ,NPAA,PhB,VPA
		12	254295	PHYHD1	phytanoyl-CoA dioxygenase domain containing 1	1383.5	6605.5	6020	1475	1055	1475	APAP,AA,BEA,CSA,ENA,ET,LS,NFT,OPZ,PhB,RIF,VPA
		13	8495	PPFIBP2	PTPRF interacting protein, binding protein 2 (liprin beta 2)	1037	6605.5	6020	1480	1185	1480	APAP,AA,BEA,CAF,CAP,DOX,ENA,ET,LS,NFT,OPZ,TAA,VPA
		14	23394	ADNP	activity-dependent neuroprotector homeobox	755	6605.5	6020	1485	1420	1485	APAP,AA,BEA,CAF,CAP,CFB,DOX,ENA,ET,KC,NFT,OPZ,PhB,VPA
		12	266812	NAP1L5	nucleosome assembly protein 1-like 5	1383.5	6605.5	6020	1486	1443	1486	APAP,BEA,CAF,CAP,DOX,ET,KC,LS,NFT,OPZ,NPAA,VPA
		12	64207	IRF2BPL	interferon regulatory factor 2 binding protein-like	1383.5	6605.5	6020	1347	1487	1487	APAP,AA,CAF,CAP,DOX,ET,LS,NFT,OPZ,RIF,TAA,VPA
		12	55621	TRMT1	tRNA methyltransferase 1 homolog (S. cerevisiae)	1383.5	6605.5	6020	1491	947	1491	APAP,APL,AA,BEA,DOX,ET,KC,LS,NFT,OPZ,TAA,VPA
		14	284018	C17orf58	chromosome 17 open reading frame 58	755	6605.5	6020	1492	1056	1492	APAP,AA,CAF,CPA,DOX,ET,KC,LS,NFT,OPZ,PhB,RIF,TAA,VPA
		12	51009	DERL2	derlin 2	1383.5	6605.5	6020	1402	1492	1492	APAP,APL,CPX,CSA,ET,IM,KC,LS,NFT,NPAA,PhB,VPA
		17	58515	SELK	selenoprotein K	241	6605.5	6020	1311	1494	1494	APAP,APL,AA,BEA,CAP,CSA,DOX,ENA,ET,IM,KC,LS,NFT,OPZ,PhB,TAA,VPA
		14	83638	C11orf68	chromosome 11 open reading frame 68	755	6605.5	6020	1497	1320	1497	APAP,APL,AA,CSA,DOX,ET,IM,KC,NFT,OPZ,PhB,RIF,TAA,VPA
		12	7068	THRB	thyroid hormone receptor, beta	1383.5	6605.5	6020	1370	1497	1497	APAP,AA,BEA,CAF,DOX,ENA,ET,HCB,IM,LS,OPZ,VPA
		13	84172	POLR1B	polymerase (RNA) I polypeptide B, 128kDa	1037	6605.5	6020	1505	1129	1505	APAP,CAF,DOX,ENA,ET,KC,NFT,OPZ,NPAA,PhB,RIF,TAA,VPA
		12	10447	FAM3C	family with sequence similarity 3, member C	1383.5	6605.5	6020	1506	1485	1506	APAP,AA,CAP,CPX,CSA,DOX,ET,IM,NFT,PhB,RIF,VPA
		14	10626	TRIM16	tripartite motif containing 16	755	6605.5	6020	1507	1298	1507	APAP,AA,BEA,CPA,DOX,ENA,ET,KC,LS,NFT,OPZ,PhB,RIF,VPA
		13	79762	C1orf115	chromosome 1 open reading frame 115	1037	6605.5	6020	1510	1304	1510	APAP,AA,BEA,CAF,CAP,DOX,ET,IM,KC,LS,NFT,OPZ,VPA
		12	3084	NRG1	neuregulin 1	1383.5	6605.5	6020	1511	1455	1511	APAP,BEA,CSA,DOX,ET,KC,LS,NFT,OPZ,RIF,TAA,VPA
		12	91614	DEPDC7	DEP domain containing 7	1383.5	6605.5	6020	1514	1175	1514	APAP,AA,CAF,CAP,DOX,ET,IM,KC,NFT,OPZ,PhB,VPA
		15	8914	TIMELESS	timeless circadian clock	527	6605.5	6020	1109	1520	1520	AA,CAF,CPX,CSA,ENA,ET,KC,LS,NFT,OPZ,NPAA,PhB,RIF,TAA,VPA
		12	29959	NRBP1	nuclear receptor binding protein 1	1383.5	6605.5	6020	1520	1063	1520	APAP,AA,BEA,DOX,ENA,ET,KC,LS,NFT,OPZ,PCT,VPA
		14	55122	AKIRIN2	akirin 2	755	6605.5	6020	1226	1523	1523	APAP,AA,BEA,CAF,CPA,DOX,ENA,HCB,KC,LS,NFT,OPZ,PhB,RIF
		13	6574	SLC20A1	solute carrier family 20 (phosphate transporter), member 1	1037	6605.5	6020	1523	1459	1523	APAP,AA,CSA,DOX,ET,KC,LS,MTS,NFT,OPZ,PhB,TAA,VPA
		13	9410	SNRNP40	small nuclear ribonucleoprotein 40kDa (U5)	1037	6605.5	6020	1296	1525	1525	BEA,CAF,CPA,CSA,DOX,HCB,KC,LS,NFT,OPZ,NPAA,PhB,VPA
		13	92667	MGME1	mitochondrial genome maintenance exonuclease 1	1037	6605.5	6020	1525	1260	1525	APAP,AA,BEA,CAF,CAP,CPA,CSA,DOX,ET,KC,NFT,OPZ,VPA
		8	1277	COL1A1	collagen, type I, alpha 1	3316.5	1149.5	6020	1531	1384	1531	AA,CAF,CAP,CPA,KC,LS,OPZ,VPA
		12	148479	PHF13	PHD finger protein 13	1383.5	6605.5	6020	1535	1367	1535	APAP,AA,BEA,CAF,CAP,DOX,ENA,ET,NFT,OPZ,RIF,VPA
		12	57473	ZNF512B	zinc finger protein 512B	1383.5	6605.5	6020	1537	1306	1537	APAP,BEA,CAF,CSA,DOX,ENA,ET,IM,LS,NFT,OPZ,VPA
		13	6720	SREBF1	sterol regulatory element binding transcription factor 1	1037	6605.5	6020	1515	1541	1541	APAP,APL,AA,CPA,CSA,DOX,ET,IM,KC,NPAA,PhB,RIF,VPA
		12	9061	PAPSS1	3'-phosphoadenosine 5'-phosphosulfate synthase 1	1383.5	6605.5	6020	1541	1506	1541	APAP,AA,BEA,CAF,CFB,ET,KC,LS,NFT,OPZ,PhB,VPA
		12	284996	RNF149	ring finger protein 149	1383.5	6605.5	6020	1219	1542	1542	APAP,AA,CPX,DOX,ENA,ET,KC,LS,NFT,OPZ,NPAA,PhB
		13	5983	RFC3	replication factor C (activator 1) 3, 38kDa	1037	6605.5	6020	1546	1493	1546	APAP,AA,CAP,CPA,CSA,DOX,ET,KC,LS,NFT,OPZ,NPAA,PhB
		12	51330	TNFRSF12A	tumor necrosis factor receptor superfamily, member 12A	1383.5	6605.5	6020	1547	861	1547	APAP,AA,BEA,CAF,CAP,ENA,ET,KC,LS,NFT,OPZ,VPA
		11	7431	VIM	vimentin	1789	1051	6020	960	1548	1548	ACZ,BEA,CAF,CAP,CSA,DOX,ENA,ET,LS,TAA,VPA
		13	55198	APPL2	adaptor protein, phosphotyrosine interaction, PH domain and leucine zipper containing 2	1037	6605.5	6020	1548	1291	1548	APAP,AA,BEA,CAF,CAP,DOX,ET,KC,LS,MTS,NFT,OPZ,VPA
		12	84886	C1orf198	chromosome 1 open reading frame 198	1383.5	6605.5	6020	1549	1289	1549	APAP,AA,BEA,DOX,ENA,ET,KC,LS,NFT,OPZ,PhB,TAA
		13	51020	HDDC2	HD domain containing 2	1037	6605.5	6020	1371	1550	1550	APAP,AA,CAP,DOX,ENA,EE,ET,KC,LS,NFT,OPZ,RIF,VPA
		12	23158	TBC1D9	TBC1 domain family, member 9 (with GRAM domain)	1383.5	6605.5	6020	1550	1476	1550	APAP,APL,AA,BEA,DOX,ET,IM,LS,NFT,OPZ,RIF,VPA
		15	5931	RBBP7	retinoblastoma binding protein 7	527	6605.5	6020	1238	1555	1555	APAP,APL,AA,BEA,CAF,CFB,CSA,IM,KC,LS,NFT,OPZ,PhB,RIF,VPA
		14	94240	EPSTI1	epithelial stromal interaction 1 (breast)	755	6605.5	6020	1305	1560	1560	APAP,APL,CAF,ENA,ET,HCB,IM,LS,NFT,OPZ,NPAA,PhB,RIF,VPA
		12	55055	ZWILCH	zwilch kinetochore protein	1383.5	6605.5	6020	1560	1480	1560	APAP,CAP,CSA,DOX,ET,IM,KC,NFT,OPZ,NPAA,PhB,VPA
		12	22824	HSPA4L	heat shock 70kDa protein 4-like	1383.5	6605.5	6020	1447	1562	1562	APAP,APL,AA,CSA,DOX,ET,IM,KC,NFT,OPZ,PhB,VPA
		14	79003	MIS12	MIS12 kinetochore complex component	755	6605.5	6020	1562	1197	1562	APAP,APL,CAF,CSA,DOX,ET,IM,KC,LS,NFT,OPZ,PhB,TAA,VPA
		13	9519	TBPL1	TBP-like 1	1037	6605.5	6020	1563	934	1563	APAP,AA,CAF,DOX,ENA,ET,KC,LS,NFT,OPZ,PhB,RIF,VPA
		10	4723	NDUFV1	NADH dehydrogenase (ubiquinone) flavoprotein 1, 51kDa	2240	640.5	6020	809	1564	1564	APAP,AA,BBZ,BEA,CAP,DOX,HCB,KC,OPZ,RIF
		13	734	OSGIN2	oxidative stress induced growth inhibitor family member 2	1037	6605.5	6020	1456	1568	1568	APAP,AA,BEA,CAF,CAP,DOX,ET,KC,LS,MTS,NFT,OPZ,VPA
		12	10957	PNRC1	proline-rich nuclear receptor coactivator 1	1383.5	6605.5	6020	1530	1576	1576	APAP,AA,CAF,CAP,CSA,DOX,ENA,ET,KC,MTS,NFT,OPZ
		12	155061	ZNF746	zinc finger protein 746	1383.5	6605.5	6020	1576	1121	1576	APAP,AA,BEA,CAF,CPA,DOX,ET,LS,NFT,OPZ,RIF,VPA
		14	55272	IMP3	IMP3, U3 small nucleolar ribonucleoprotein	755	6605.5	6020	1581	1529	1581	APAP,AA,BEA,CAF,CSA,DOX,ENA,ET,IM,KC,NFT,OPZ,PhB,VPA
		14	55270	NUDT15	nudix (nucleoside diphosphate linked moiety X)-type motif 15	755	6605.5	6020	1583	1498	1583	APAP,AA,BEA,CAF,CSA,ENA,ET,IM,KC,MTS,NFT,OPZ,NPAA,VPA
		13	54969	C4orf27	chromosome 4 open reading frame 27	1037	6605.5	6020	1502	1583	1583	AA,CAF,CPX,CSA,DOX,ET,KC,LS,NFT,OPZ,NPAA,RIF,VPA
		13	10856	RUVBL2	RuvB-like AAA ATPase 2	1037	6605.5	6020	1503	1584	1584	APAP,AA,BEA,CAF,CSA,ET,IM,KC,LS,NFT,OPZ,PhB,VPA
		15	23224	SYNE2	spectrin repeat containing, nuclear envelope 2	527	6605.5	6020	1348	1586	1586	APAP,AA,BEA,CAP,CSA,DOX,ENA,ET,IM,KC,MTS,NFT,OPZ,PhB,VPA
		12	1849	DUSP7	dual specificity phosphatase 7	1383.5	6605.5	6020	1336	1587	1587	BEA,CAP,CFB,CPA,CSA,DOX,ENA,ET,KC,LS,NFT,OPZ
		12	388650	FAM69A	family with sequence similarity 69, member A	1383.5	6605.5	6020	1144	1589	1589	APAP,BEA,CFB,CSA,ET,KC,NFT,OPZ,NPAA,PhB,TAA,VPA
		12	23613	ZMYND8	zinc finger, MYND-type containing 8	1383.5	6605.5	6020	1363	1591	1591	APAP,BEA,CAF,DOX,ENA,ET,KC,LS,NFT,OPZ,TAA,VPA
		13	7543	ZFX	zinc finger protein, X-linked	1037	6605.5	6020	1316	1594	1594	ACZ,APL,AA,DOX,ENA,ET,IM,LS,NFT,OPZ,PhB,RIF,VPA
		12	563	AZGP1	alpha-2-glycoprotein 1, zinc-binding	1383.5	6605.5	6020	1597	1534	1597	APAP,AA,CSA,DOX,IM,KC,LS,NFT,OPZ,PhB,RIF,VPA
		13	3842	TNPO1	transportin 1	1037	6605.5	6020	1271	1600	1600	APAP,AA,BEA,CAP,CSA,DOX,ET,KC,LS,NFT,OPZ,NPAA,VPA
		12	65260	COA7	cytochrome c oxidase assembly factor 7 (putative)	1383.5	6605.5	6020	1600	1368	1600	APAP,BEA,CAF,CPA,DOX,ET,KC,NFT,OPZ,NPAA,PhB,VPA
		12	9816	URB2	URB2 ribosome biogenesis 2 homolog (S. cerevisiae)	1383.5	6605.5	6020	1602	1284	1602	APAP,AA,CAP,CPA,CSA,ET,IM,KC,NFT,OPZ,PhB,TAA
		12	51649	MRPS23	mitochondrial ribosomal protein S23	1383.5	6605.5	6020	1301	1611	1611	ACZ,AA,BEA,CAF,CAP,ET,HCB,KC,LS,NFT,PhB,TAA
		12	4599	MX1	MX dynamin-like GTPase 1	1383.5	6605.5	6020	1559	1613	1613	APAP,BEA,CAF,CSA,ET,HCB,IM,KC,LS,OPZ,RIF,VPA
		13	7347	UCHL3	ubiquitin carboxyl-terminal esterase L3 (ubiquitin thiolesterase)	1037	6605.5	6020	1613	1580	1613	APAP,CAF,CAP,DOX,ET,IM,KC,LS,MTS,NFT,PhB,RIF,VPA
		13	10166	SLC25A15	solute carrier family 25 (mitochondrial carrier; ornithine transporter) member 15	1037	6605.5	6020	1009	1614	1614	APAP,AA,BEA,CAF,CAP,CPA,CSA,DOX,ET,KC,OPZ,PhB,VPA
		14	2806	GOT2	glutamic-oxaloacetic transaminase 2, mitochondrial	755	6605.5	6020	1616	1477	1616	APAP,AA,BEA,CAF,CSA,ET,HCB,IM,KC,NFT,OPZ,PhB,RIF,VPA
		15	760	CA2	carbonic anhydrase II	527	6605.5	6020	1015	1617	1617	APAP,AA,CPX,CFB,CSA,DOX,ENA,IM,KC,LS,NFT,OPZ,NPAA,RIF,VPA
		14	64786	TBC1D15	TBC1 domain family, member 15	755	6605.5	6020	1619	1519	1619	APAP,AA,BEA,CAF,CAP,CSA,ENA,ET,KC,NFT,OPZ,NPAA,RIF,VPA
		11	2065	ERBB3	erb-b2 receptor tyrosine kinase 3	1789	1014	6020	1236	1620	1620	APAP,AA,BEA,CAF,CAP,CSA,DOX,ET,HCB,LS,TAA
		15	139886	SPIN4	spindlin family, member 4	527	6605.5	6020	1445	1621	1621	APAP,CAF,CAP,CSA,DOX,ENA,ET,KC,NFT,OPZ,NPAA,PhB,RIF,TAA,VPA
		13	3950	LECT2	leukocyte cell-derived chemotaxin 2	1037	6605.5	6020	1629	1049	1629	APAP,APL,AA,DOX,ET,IM,KC,LS,NFT,OPZ,NPAA,PhB,VPA
		12	28978	TMEM14A	transmembrane protein 14A	1383.5	6605.5	6020	1532	1630	1630	APAP,BEA,CAF,CAP,CSA,ENA,ET,IM,KC,LS,NFT,VPA
		13	55248	TMEM206	transmembrane protein 206	1037	6605.5	6020	1636	1235	1636	APAP,AA,BEA,CAF,CPX,ET,IM,KC,LS,NFT,OPZ,PhB,VPA
		12	9836	LCMT2	leucine carboxyl methyltransferase 2	1383.5	6605.5	6020	1638	1511	1638	APAP,APL,AA,BEA,CAF,DOX,ET,KC,LS,NFT,OPZ,VPA
		13	58528	RRAGD	Ras-related GTP binding D	1037	6605.5	6020	1423	1640	1640	APAP,BEA,CAF,DOX,ENA,ET,KC,NFT,OPZ,NPAA,PhB,TAA,VPA
		14	2177	FANCD2	Fanconi anemia, complementation group D2	755	6605.5	6020	1640	1244	1640	APAP,AA,BEA,CAF,CSA,DOX,ENA,ET,NFT,OPZ,NPAA,PhB,RIF,VPA
		12	7866	IFRD2	interferon-related developmental regulator 2	1383.5	6605.5	6020	1641	1460	1641	APAP,APL,AA,CAP,DOX,ET,IM,KC,LS,NFT,OPZ,VPA
		13	55315	SLC29A3	solute carrier family 29 (equilibrative nucleoside transporter), member 3	1037	6605.5	6020	1642	1251	1642	APAP,AA,BEA,CAF,DOX,ET,IM,LS,NFT,OPZ,PhB,RIF,VPA
		13	1027	CDKN1B	cyclin-dependent kinase inhibitor 1B (p27, Kip1)	1037	6605.5	6020	1391	1643	1643	APAP,AA,CAF,CAP,CSA,DOX,IM,KC,LS,OPZ,PhB,TAA,VPA
		12	51056	LAP3	leucine aminopeptidase 3	1383.5	6605.5	6020	1412	1646	1646	AA,CAF,CAP,DOX,ET,HCB,IM,KC,LS,NFT,NPAA,PhB
		12	54915	YTHDF1	YTH N(6)-methyladenosine RNA binding protein 1	1383.5	6605.5	6020	1650	1330	1650	APAP,AA,CSA,DOX,ENA,ET,KC,LS,NFT,OPZ,PhB,VPA
		14	1075	CTSC	cathepsin C	755	6605.5	6020	1459	1650	1650	BEA,CAP,CSA,DOX,ET,IM,KC,LS,NFT,OPZ,NPAA,PhB,RIF,TAA
		17	64121	RRAGC	Ras-related GTP binding C	241	6605.5	6020	1161	1652	1652	APAP,AA,BEA,CAF,CAP,CPA,CSA,DOX,ENA,ET,IMI,KC,LS,NFT,OPZ,PhB,RIF
		14	81873	ARPC5L	actin related protein 2/3 complex, subunit 5-like	755	6605.5	6020	1652	1441	1652	APAP,AA,BEA,CAP,CPA,CSA,DOX,ET,KC,LS,NFT,OPZ,NPAA,PhB
		14	84262	PSMG3	proteasome (prosome, macropain) assembly chaperone 3	755	6605.5	6020	1661	1373	1661	APL,BEA,CAF,CAP,CSA,DOX,ET,KC,NFT,OPZ,PhB,RIF,TAA,VPA
		12	10018	BCL2L11	BCL2-like 11 (apoptosis facilitator)	1383.5	6605.5	6020	1664	1649	1664	APAP,BEA,CAF,CFB,ET,KC,LS,NFT,OPZ,NPAA,PhB,VPA
		12	51109	RDH11	retinol dehydrogenase 11 (all-trans/9-cis/11-cis)	1383.5	6605.5	6020	1667	1308	1667	APAP,APL,AA,BEA,CAF,CPA,DOX,ET,KC,NFT,TAA,VPA
		13	440026	TMEM41B	transmembrane protein 41B	1037	6605.5	6020	1007	1671	1671	APAP,APL,AA,BEA,CAF,CAP,CSA,DOX,ET,IMI,LS,NFT,TAA
		16	57176	VARS2	valyl-tRNA synthetase 2, mitochondrial	363.5	6605.5	6020	1160	1673	1673	APAP,AA,BEA,CAF,DOX,ENA,EE,ET,IM,LS,NFT,OPZ,NPAA,PhB,RIF,VPA
		13	4001	LMNB1	lamin B1	1037	6605.5	6020	1673	1677	1677	APAP,AA,CAF,CAP,CSA,DOX,ENA,ET,KC,LS,NFT,OPZ,VPA
		13	54834	GDAP2	ganglioside induced differentiation associated protein 2	1037	6605.5	6020	1678	1453	1678	APAP,AA,BEA,CAP,DOX,ET,HCB,LS,NFT,OPZ,PhB,TAA,VPA
		14	64172	OSGEPL1	O-sialoglycoprotein endopeptidase-like 1	755	6605.5	6020	1582	1679	1679	APAP,BEA,CAF,CAP,CSA,DOX,ENA,ET,KC,LS,NFT,OPZ,RIF,VPA
		12	57532	NUFIP2	nuclear fragile X mental retardation protein interacting protein 2	1383.5	6605.5	6020	1679	1556	1679	APAP,APL,BEA,CPA,DOX,ENA,ET,KC,LS,OPZ,PhB,VPA
		12	157574	FBXO16	F-box protein 16	1383.5	6605.5	6020	1680	1247	1680	APAP,APL,AA,CSA,ET,IM,KC,LS,NFT,OPZ,PhB,VPA
		12	54995	OXSM	3-oxoacyl-ACP synthase, mitochondrial	1383.5	6605.5	6020	1408	1680	1680	APAP,BEA,CSA,DOX,ET,IMI,IM,KC,NFT,OPZ,RIF,TAA
		13	6529	SLC6A1	solute carrier family 6 (neurotransmitter transporter), member 1	1037	6605.5	6020	1681	1086	1681	APAP,AA,BEA,CAP,DOX,ET,IM,KC,LS,NFT,OPZ,TAA,VPA
		14	221302	ZUFSP	zinc finger with UFM1-specific peptidase domain	755	6605.5	6020	1297	1686	1686	APAP,AA,BEA,CAP,CSA,DOX,ET,KC,LS,NFT,OPZ,NPAA,RIF,TAA
		12	10327	AKR1A1	aldo-keto reductase family 1, member A1 (aldehyde reductase)	1383.5	6605.5	6020	1693	1413	1693	APAP,AA,CAP,CSA,DOX,ET,IM,KC,LS,MTS,OPZ,VPA
		12	22827	PUF60	poly-U binding splicing factor 60KDa	1383.5	6605.5	6020	1697	1466	1697	APAP,DOX,ENA,ET,IM,KC,MTS,NFT,OPZ,PhB,TAA,VPA
		13	55120	FANCL	Fanconi anemia, complementation group L	1037	6605.5	6020	1700	1678	1700	APAP,AA,BEA,CSA,DOX,ET,IM,KC,NFT,OPZ,PhB,TAA,VPA
		12	63898	SH2D4A	SH2 domain containing 4A	1383.5	6605.5	6020	1706	1571	1706	APAP,CAP,CSA,DOX,ET,KC,NFT,OPZ,NPAA,PhB,RIF,VPA
		13	56270	WDR45B	WD repeat domain 45B	1037	6605.5	6020	1707	1359	1707	APAP,AA,BEA,CPA,DOX,ET,KC,LS,NFT,OPZ,PhB,RIF,VPA
		13	65109	UPF3B	UPF3 regulator of nonsense transcripts homolog B (yeast)	1037	6605.5	6020	1254	1711	1711	ACZ,AA,BEA,CAF,CSA,DOX,ET,KC,LS,OPZ,NPAA,RIF,VPA
		12	9104	RGN	regucalcin	1383.5	6605.5	6020	1713	1489	1713	APAP,APL,AA,CAP,DOX,ET,HCB,KC,LS,NFT,OPZ,TAA
		14	222484	LNX2	ligand of numb-protein X 2	755	6605.5	6020	1501	1715	1715	APAP,APL,AA,BEA,CAF,CAP,DOX,EE,ET,KC,LS,OPZ,PhB,VPA
		12	29078	NDUFAF4	NADH dehydrogenase (ubiquinone) complex I, assembly factor 4	1383.5	6605.5	6020	1585	1716	1716	APAP,APL,BEA,CAF,DOX,ET,KC,LS,OPZ,NPAA,RIF,VPA
		13	7726	TRIM26	tripartite motif containing 26	1037	6605.5	6020	1716	1393	1716	APAP,AA,BEA,CAP,DOX,ET,KC,MTS,NFT,OPZ,PhB,TAA,VPA
		14	79888	LPCAT1	lysophosphatidylcholine acyltransferase 1	755	6605.5	6020	1247	1717	1717	APAP,AA,CAF,CAP,CPA,CSA,DOX,ENA,ET,KC,OPZ,NPAA,TAA,VPA
		12	56254	RNF20	ring finger protein 20, E3 ubiquitin protein ligase	1383.5	6605.5	6020	1717	1608	1717	APAP,AA,CAF,CAP,CSA,DOX,ENA,ET,OPZ,NPAA,RIF,VPA
		12	191	AHCY	adenosylhomocysteinase	1383.5	6605.5	6020	1718	979	1718	APAP,AA,CSA,DOX,ET,KC,LS,NFT,OPZ,NPAA,PhB,VPA
		12	64240	ABCG5	ATP-binding cassette, sub-family G (WHITE), member 5	1383.5	6605.5	6020	1720	1191	1720	APAP,AA,BEA,CAF,CSA,DOX,ET,KC,LS,NFT,OPZ,VPA
		12	4779	NFE2L1	nuclear factor, erythroid 2-like 1	1383.5	6605.5	6020	1727	1539	1727	AA,CSA,DOX,ET,IM,KC,MTS,NFT,OPZ,RIF,TAA,VPA
		13	54471	MIEF1	mitochondrial elongation factor 1	1037	6605.5	6020	1356	1732	1732	APAP,APL,AA,BEA,DOX,ET,KC,LS,NFT,OPZ,PhB,RIF,TAA
		12	8501	SLC43A1	solute carrier family 43 (amino acid system L transporter), member 1	1383.5	6605.5	6020	1734	1526	1734	APAP,CSA,DOX,ET,IM,KC,LS,MTS,NFT,OPZ,RIF,VPA
		13	57504	MTA3	metastasis associated 1 family, member 3	1037	6605.5	6020	1737	1252	1737	APAP,AA,BEA,CAP,DOX,ET,KC,LS,NFT,OPZ,PhB,RIF,VPA
		12	10849	CD3EAP	CD3e molecule, epsilon associated protein	1383.5	6605.5	6020	1738	1604	1738	APAP,CAF,CAP,CSA,DOX,ENA,ET,IM,KC,OPZ,RIF,TAA
		13	10946	SF3A3	splicing factor 3a, subunit 3, 60kDa	1037	6605.5	6020	1633	1739	1739	APAP,BEA,CAP,CSA,DOX,ET,IM,KC,NFT,OPZ,PhB,TAA,VPA
		11	10365	KLF2	Kruppel-like factor 2	1789	1040	6020	1212	1740	1740	APAP,AA,BEA,ENA,EE,ET,HCB,IM,LS,NPAA,PhB
		15	54625	PARP14	poly (ADP-ribose) polymerase family, member 14	527	6605.5	6020	1138	1741	1741	APAP,AA,CAF,CAP,CPA,DOX,EME,ET,HCB,IM,KC,NFT,OPZ,PhB,RIF
		14	170384	FUT11	fucosyltransferase 11 (alpha (1,3) fucosyltransferase)	755	6605.5	6020	1477	1742	1742	APAP,APL,BEA,CFB,DOX,ET,HCB,KC,LS,NFT,OPZ,PhB,RIF,VPA
		15	4603	MYBL1	v-myb avian myeloblastosis viral oncogene homolog-like 1	527	6605.5	6020	1743	1626	1743	APAP,AA,BEA,CAF,CAP,CSA,DOX,ET,KC,NFT,OPZ,NPAA,PhB,RIF,VPA
		15	119392	SFR1	SWI5-dependent recombination repair 1	527	6605.5	6020	1745	1736	1745	APAP,BEA,CAF,CAP,CSA,DOX,ENA,ET,KC,LS,NFT,OPZ,NPAA,TAA,VPA
		12	9052	GPRC5A	G protein-coupled receptor, class C, group 5, member A	1383.5	6605.5	6020	1053	1750	1750	APAP,AA,BEA,CAP,DOX,IM,LS,NFT,OPZ,NPAA,RIF,VPA
		13	146923	RUNDC1	RUN domain containing 1	1037	6605.5	6020	1414	1753	1753	APAP,BEA,CAF,CAP,CFB,CSA,DOX,ENA,ET,LS,NFT,OPZ,TAA
		12	79053	ALG8	ALG8, alpha-1,3-glucosyltransferase	1383.5	6605.5	6020	1360	1756	1756	APAP,AA,BEA,CAF,ENA,EE,ET,KC,LS,NFT,OPZ,PhB
		12	57007	ACKR3	atypical chemokine receptor 3	1383.5	6605.5	6020	1449	1763	1763	APAP,APL,AA,CAF,CFB,DOX,ENA,ET,IM,LS,PhB,VPA
		13	6832	SUPV3L1	suppressor of var1, 3-like 1 (S. cerevisiae)	1037	6605.5	6020	1527	1764	1764	APAP,AA,BEA,CAF,CPA,CSA,ENA,LS,MTS,OPZ,NPAA,PhB,VPA
		14	84141	EVA1A	eva-1 homolog A (C. elegans)	755	6605.5	6020	1579	1765	1765	APAP,AA,BEA,CAF,CSA,DOX,ENA,ET,KC,MTS,NFT,OPZ,PhB,VPA
		14	2887	GRB10	growth factor receptor-bound protein 10	755	6605.5	6020	1504	1768	1768	APAP,AA,BEA,CAP,CSA,DOX,ET,IMI,IM,KC,NFT,OPZ,PhB,VPA
		13	5162	PDHB	pyruvate dehydrogenase (lipoamide) beta	1037	6605.5	6020	1496	1778	1778	APAP,APL,AA,BEA,CAF,CAP,DOX,ENA,ET,LS,NFT,OPZ,PhB
		14	65985	AACS	acetoacetyl-CoA synthetase	755	6605.5	6020	1780	1581	1780	APAP,AA,BEA,CAF,CSA,DOX,ET,IM,KC,LS,OPZ,RIF,TAA,VPA
		12	79754	ASB13	ankyrin repeat and SOCS box containing 13	1383.5	6605.5	6020	1781	1767	1781	APAP,AA,CAP,DOX,ET,LS,MTS,NFT,OPZ,PhB,RIF,VPA
		12	65055	REEP1	receptor accessory protein 1	1383.5	6605.5	6020	1643	1783	1783	APAP,APL,AA,CPA,ET,HCB,KC,LS,NFT,OPZ,TAA,VPA
		12	126382	NR2C2AP	nuclear receptor 2C2-associated protein	1383.5	6605.5	6020	1784	1243	1784	APAP,APL,AA,BEA,CPA,DOX,KC,LS,NFT,OPZ,RIF,VPA
		12	6838	SURF6	surfeit 6	1383.5	6605.5	6020	1406	1785	1785	APAP,ACZ,APL,AA,BEA,CPA,DOX,ET,KC,LS,OPZ,PhB
		12	28970	C11orf54	chromosome 11 open reading frame 54	1383.5	6605.5	6020	1785	1003	1785	APAP,APL,AA,CAP,CSA,ET,KC,LS,NFT,OPZ,PhB,VPA
		12	79828	METTL8	methyltransferase like 8	1383.5	6605.5	6020	1674	1786	1786	APAP,AA,BEA,CSA,DOX,ET,IM,KC,NFT,PhB,RIF,VPA
		11	5277	PIGA	phosphatidylinositol glycan anchor biosynthesis, class A	1789	1103	6020	1432	2628	1789	APAP,AA,CAF,DOX,ENA,ET,LS,OPZ,PCT,NPAA,VPA
		11	3624	INHBA	inhibin, beta A	1789	1158	6020	1030	2495	1789	APAP,AA,BEA,CAP,ENA,IMI,NFT,OPZ,NPAA,TAA,VPA
		11	79991	OBFC1	oligonucleotide/oligosaccharide-binding fold containing 1	1789	1170	6020	1249	1801	1789	AA,BBZ,BEA,CAF,CSA,ET,IM,LS,NFT,OPZ,PhB
		11	51092	SIDT2	SID1 transmembrane family, member 2	1789	6605.5	6020	1172	871	1789	APAP,APL,AA,CAF,ET,IM,NFT,OPZ,NPAA,RIF,VPA
		11	3557	IL1RN	interleukin 1 receptor antagonist	1789	6605.5	6020	929	1418	1789	APAP,CAF,DOX,ENA,ET,KC,MTS,OPZ,PhB,TAA,VPA
		11	10525	HYOU1	hypoxia up-regulated 1	1789	6605.5	6020	1127	1389	1789	APL,AA,CSA,IM,KC,LS,NFT,OPZ,PCT,PhB,VPA
		11	4815	NINJ2	ninjurin 2	1789	6605.5	6020	1329	829	1789	APAP,AA,BEA,CAF,ET,HCB,KC,LS,NFT,OPZ,VPA
		11	7205	TRIP6	thyroid hormone receptor interactor 6	1789	6605.5	6020	1304	1748	1789	APAP,ACZ,CAF,CSA,ET,IM,NFT,OPZ,RIF,TAA,VPA
		11	10153	CEBPZ	CCAAT/enhancer binding protein (C/EBP), zeta	1789	6605.5	6020	1201	915	1789	APAP,APL,AA,CAF,CSA,DOX,ET,KC,NFT,OPZ,TAA
		11	178	AGL	amylo-alpha-1, 6-glucosidase, 4-alpha-glucanotransferase	1789	6605.5	6020	1589	1231	1789	APAP,APL,AA,BEA,CAF,DOX,ET,LS,NFT,OPZ,VPA
		11	9790	BMS1	BMS1 ribosome biogenesis factor	1789	6605.5	6020	1239	1180	1789	APAP,AA,BBZ,CAP,DOX,IM,KC,LS,NFT,OPZ,VPA
		11	51022	GLRX2	glutaredoxin 2	1789	6605.5	6020	1367	1195	1789	APAP,AA,CPA,DOX,ET,HCB,KC,LS,NFT,OPZ,NPAA
		11	203	AK1	adenylate kinase 1	1789	6605.5	6020	1088	1439	1789	APAP,AA,BEA,CAF,DOX,EE,HCB,KC,LS,NFT,VPA
		11	8451	CUL4A	cullin 4A	1789	6605.5	6020	1476	1333	1789	APL,AA,CAP,ENA,ET,KC,LS,NFT,OPZ,TAA,VPA
		11	31	ACACA	acetyl-CoA carboxylase alpha	1789	6605.5	6020	1176	916	1789	AA,DOX,ENA,HCB,IM,KC,LS,NFT,OPZ,RIF,VPA
		11	83734	ATG10	autophagy related 10	1789	6605.5	6020	1095	1729	1789	APAP,AA,BEA,CAF,DOX,EE,ET,KC,LS,NFT,OPZ
		11	5987	TRIM27	tripartite motif containing 27	1789	6605.5	6020	1653	1074	1789	APAP,BEA,CAP,CSA,DOX,ET,KC,NFT,OPZ,PhB,VPA
		11	11236	RNF139	ring finger protein 139	1789	6605.5	6020	1618	1631	1789	APAP,AA,BEA,CAF,CSA,DOX,ENA,ET,LS,OPZ,VPA
		11	30846	EHD2	EH-domain containing 2	1789	6605.5	6020	1630	1317	1789	APAP,AA,BEA,DOX,ET,IM,KC,NFT,OPZ,PhB,VPA
		11	26022	TMEM98	transmembrane protein 98	1789	6605.5	6020	1448	950	1789	APAP,AA,CSA,ET,IM,KC,NFT,OPZ,RIF,TAA,VPA
		11	10162	LPCAT3	lysophosphatidylcholine acyltransferase 3	1789	6605.5	6020	1248	862	1789	APAP,AA,BEA,ENA,ET,IM,NFT,OPZ,NPAA,PhB,VPA
		11	54855	FAM46C	family with sequence similarity 46, member C	1789	6605.5	6020	1415	1032	1789	APAP,AA,CSA,ET,IM,KC,LS,NFT,OPZ,RIF,VPA
		11	1854	DUT	deoxyuridine triphosphatase	1789	6605.5	6020	1332	812	1789	APAP,AA,BEA,CAF,CSA,ET,KC,NFT,OPZ,PhB,VPA
		11	10890	RAB10	RAB10, member RAS oncogene family	1789	6605.5	6020	1411	1285	1789	APAP,CAF,CPX,CSA,DOX,ET,KC,LS,NFT,OPZ,RIF
		11	57493	HEG1	heart development protein with EGF-like domains 1	1789	6605.5	6020	1472	896	1789	APAP,BEA,CAF,CSA,DOX,ET,KC,LS,NFT,OPZ,VPA
x		11	6580	SLC22A1	solute carrier family 22 (organic cation transporter), member 1	1789	6605.5	6020	1232	1052	1789	APAP,AA,CSA,DOX,IM,KC,LS,NFT,PhB,RIF,VPA
		11	25824	PRDX5	peroxiredoxin 5	1789	6605.5	6020	1342	1079	1789	APAP,AA,CAF,CSA,DOX,ENA,IM,KC,LS,OPZ,PhB
		11	8480	RAE1	ribonucleic acid export 1	1789	6605.5	6020	1097	1090	1789	AA,BEA,ENA,ET,KC,LS,NFT,OPZ,NPAA,PhB,RIF
		11	2937	GSS	glutathione synthetase	1789	6605.5	6020	1251	1590	1789	AA,CAF,CFB,ENA,EE,ET,KC,NFT,OPZ,PhB,VPA
		11	10493	VAT1	vesicle amine transport 1	1789	6605.5	6020	1463	1433	1789	APAP,CAF,CSA,KC,NFT,OPZ,PCT,NPAA,PhB,TAA,VPA
		11	129401	NUP35	nucleoporin 35kDa	1789	6605.5	6020	1457	975	1789	APAP,AA,BEA,CSA,DOX,ET,KC,NFT,OPZ,TAA,VPA
		11	55240	STEAP3	STEAP family member 3, metalloreductase	1789	6605.5	6020	1422	966	1789	APAP,AA,CSA,ET,KC,LS,NFT,OPZ,PhB,RIF,VPA
		11	2326	FMO1	flavin containing monooxygenase 1	1789	6605.5	6020	1617	1069	1789	APAP,AA,CAP,ET,IM,KC,LS,NFT,OPZ,RIF,VPA
		11	4343	MOV10	Mov10 RISC complex RNA helicase	1789	6605.5	6020	1277	1495	1789	APAP,AA,BEA,CAF,CPX,ET,KC,LS,MTS,NFT,VPA
		11	4311	MME	membrane metallo-endopeptidase	1789	6605.5	6020	1222	1238	1789	AA,BEA,DOX,ET,HCB,KC,LS,MTS,OPZ,TAA,VPA
		11	6670	SP3	Sp3 transcription factor	1789	6605.5	6020	1686	1128	1789	APAP,AA,BEA,CAP,DOX,ENA,ET,KC,NFT,OPZ,VPA
		11	1312	COMT	catechol-O-methyltransferase	1789	6605.5	6020	1323	1744	1789	APAP,ACZ,CAP,DOX,ENA,ET,HCB,IM,OPZ,PhB,TAA
		11	8991	SELENBP1	selenium binding protein 1	1789	6605.5	6020	1330	852	1789	APAP,AA,BEA,CAF,CAP,CSA,ET,KC,LS,NFT,OPZ
		11	55269	PSPC1	paraspeckle component 1	1789	6605.5	6020	1217	1651	1789	APAP,AA,BBZ,BEA,CAF,ET,KC,LS,NPAA,TAA,VPA
		11	7743	ZNF189	zinc finger protein 189	1789	6605.5	6020	1715	1161	1789	APAP,AA,CAF,CSA,DOX,ET,KC,LS,NFT,OPZ,VPA
		11	9552	SPAG7	sperm associated antigen 7	1789	6605.5	6020	1764	1638	1789	APAP,BEA,CAF,CAP,DOX,ENA,ET,KC,LS,OPZ,VPA
		11	5717	PSMD11	proteasome (prosome, macropain) 26S subunit, non-ATPase, 11	1789	6605.5	6020	1493	1278	1789	AA,BEA,CAF,CAP,CSA,ENA,IM,KC,NFT,OPZ,VPA
		11	1200	TPP1	tripeptidyl peptidase I	1789	6605.5	6020	1258	1557	1789	APAP,AA,ET,HCB,IMI,KC,MTS,NFT,OPZ,PhB,VPA
		11	9939	RBM8A	RNA binding motif protein 8A	1789	6605.5	6020	1482	1170	1789	APAP,APL,BEA,CAF,CAP,DOX,KC,NFT,OPZ,NPAA,VPA
		11	174	AFP	alpha-fetoprotein	1789	6605.5	6020	1607	1471	1789	DOX,ENA,EE,ET,KC,LS,NFT,OPZ,NPAA,PhB,VPA
		11	10196	PRMT3	protein arginine methyltransferase 3	1789	6605.5	6020	1487	1199	1789	APAP,CAF,CAP,CPA,ET,KC,LS,NFT,OPZ,PhB,VPA
		11	5264	PHYH	phytanoyl-CoA 2-hydroxylase	1789	6605.5	6020	1645	923	1789	APAP,AA,DOX,ET,IM,KC,LS,NFT,PhB,TAA,VPA
		11	151246	SGOL2	shugoshin-like 2 (S. pombe)	1789	6605.5	6020	1580	963	1789	APAP,AA,BEA,CSA,DOX,ET,KC,LS,NFT,OPZ,VPA
		11	84876	ORAI1	ORAI calcium release-activated calcium modulator 1	1789	6605.5	6020	1479	1214	1789	APAP,AA,CPA,CSA,DOX,ET,KC,LS,NFT,OPZ,VPA
		11	4129	MAOB	monoamine oxidase B	1789	6605.5	6020	1376	973	1789	APAP,AA,CAF,CAP,DOX,ET,HCB,LS,NFT,OPZ,PhB
		11	51053	GMNN	geminin, DNA replication inhibitor	1789	6605.5	6020	1574	1482	1789	APAP,AA,CAF,CPA,CSA,DOX,ET,KC,LS,NFT,OPZ
		11	91404	SESTD1	SEC14 and spectrin domains 1	1789	6605.5	6020	1441	1230	1789	APAP,BEA,CAF,CPA,CSA,ET,KC,MTS,NFT,OPZ,VPA
		11	79666	PLEKHF2	pleckstrin homology domain containing, family F (with FYVE domain) member 2	1789	6605.5	6020	1622	1314	1789	APAP,AA,CAF,DOX,ENA,ET,IM,NFT,OPZ,RIF,VPA
		11	143458	LDLRAD3	low density lipoprotein receptor class A domain containing 3	1789	6605.5	6020	1307	1193	1789	APAP,AA,CAF,CAP,CFB,DOX,ET,KC,NFT,OPZ,RIF
		11	51099	ABHD5	abhydrolase domain containing 5	1789	6605.5	6020	1596	902	1789	APAP,APL,AA,CAP,ET,KC,LS,NFT,OPZ,PhB,VPA
		11	9694	EMC2	ER membrane protein complex subunit 2	1789	6605.5	6020	1555	1166	1789	APAP,APL,AA,CAP,CSA,DOX,ET,IM,KC,PhB,VPA
		11	7126	TNFAIP1	tumor necrosis factor, alpha-induced protein 1 (endothelial)	1789	6605.5	6020	1202	1410	1789	APAP,AA,CAF,CAP,DOX,ET,KC,NFT,OPZ,RIF,TAA
		11	23466	CBX6	chromobox homolog 6	1789	6605.5	6020	1538	1632	1789	APAP,AA,BEA,CPX,DOX,ET,MTS,NFT,OPZ,PhB,VPA
		11	23283	CSTF2T	cleavage stimulation factor, 3' pre-RNA, subunit 2, 64kDa, tau variant	1789	6605.5	6020	1500	1412	1789	APAP,CAF,CSA,DOX,ENA,ET,KC,OPZ,NPAA,PhB,VPA
		11	58476	TP53INP2	tumor protein p53 inducible nuclear protein 2	1789	6605.5	6020	1685	1365	1789	APAP,AA,BEA,KC,LS,NFT,OPZ,PhB,RIF,TAA,VPA
		11	24145	PANX1	pannexin 1	1789	6605.5	6020	1309	1561	1789	APAP,AA,BEA,ENA,EE,ET,LS,NFT,OPZ,NPAA,PhB
		11	5272	SERPINB9	serpin peptidase inhibitor, clade B (ovalbumin), member 9	1789	6605.5	6020	1663	1726	1789	APL,CAF,CSA,DOX,ET,KC,NFT,OPZ,NPAA,PhB,RIF
		11	9144	SYNGR2	synaptogyrin 2	1789	6605.5	6020	1654	980	1789	APAP,APL,AA,CAF,DOX,ET,LS,NFT,OPZ,PhB,VPA
		11	22838	RNF44	ring finger protein 44	1789	6605.5	6020	1545	1187	1789	AA,CAF,CSA,DOX,ET,IM,KC,NFT,OPZ,RIF,VPA
		11	5725	PTBP1	polypyrimidine tract binding protein 1	1789	6605.5	6020	1627	1339	1789	APAP,CSA,DOX,ENA,IM,KC,LS,NFT,OPZ,RIF,VPA
		11	10135	NAMPT	nicotinamide phosphoribosyltransferase	1789	6605.5	6020	1435	1007	1789	APAP,AA,CSA,DOX,KC,NFT,OPZ,NPAA,PhB,RIF,VPA
		11	1848	DUSP6	dual specificity phosphatase 6	1789	6605.5	6020	1521	1016	1789	APAP,AA,CAF,DOX,ENA,ET,KC,LS,NFT,OPZ,VPA
		11	6810	STX4	syntaxin 4	1789	6605.5	6020	1378	986	1789	APAP,AA,CAF,DOX,ET,KC,NFT,OPZ,PhB,RIF,TAA
		11	23240	KIAA0922	KIAA0922	1789	6605.5	6020	1495	1398	1789	APAP,AA,BEA,CFB,DOX,ET,IM,KC,NFT,OPZ,PhB
		11	57544	TXNDC16	thioredoxin domain containing 16	1789	6605.5	6020	1604	1446	1789	APAP,APL,CAF,CAP,ET,KC,LS,NFT,OPZ,NPAA,VPA
		11	84909	C9orf3	chromosome 9 open reading frame 3	1789	6605.5	6020	1786	1478	1789	APAP,BEA,CAF,ET,IM,KC,LS,PhB,RIF,TAA,VPA
		11	51651	PTRH2	peptidyl-tRNA hydrolase 2	1789	6605.5	6020	1577	1106	1789	APAP,AA,CAP,CPA,ET,KC,LS,MTS,NFT,OPZ,VPA
		11	11116	FGFR1OP	FGFR1 oncogene partner	1789	6605.5	6020	1776	1131	1789	AA,BEA,CAF,ET,IM,KC,LS,NFT,OPZ,NPAA,VPA
		11	9076	CLDN1	claudin 1	1789	6605.5	6020	1419	1147	1789	APAP,AA,BEA,CAF,CSA,DOX,ENA,KC,NFT,OPZ,PhB
		11	26003	GORASP2	golgi reassembly stacking protein 2, 55kDa	1789	6605.5	6020	1609	1269	1789	APAP,CAF,CAP,CSA,DOX,ET,KC,NFT,OPZ,PhB,VPA
		11	22929	SEPHS1	selenophosphate synthetase 1	1789	6605.5	6020	1614	1521	1789	APAP,CSA,DOX,ET,IM,KC,MTS,NFT,OPZ,PhB,VPA
		11	8544	PIR	pirin (iron-binding nuclear protein)	1789	6605.5	6020	1471	1397	1789	APAP,CPA,CSA,DOX,ET,KC,LS,NFT,OPZ,RIF,VPA
		11	9246	UBE2L6	ubiquitin-conjugating enzyme E2L 6	1789	6605.5	6020	1783	1290	1789	APAP,AA,CAF,DOX,ET,IM,LS,NFT,PhB,RIF,VPA
		11	3426	CFI	complement factor I	1789	6605.5	6020	1599	1705	1789	APAP,AA,BEA,CAP,DOX,ET,HCB,LS,NFT,OPZ,NPAA
		11	64718	UNKL	unkempt family zinc finger-like	1789	6605.5	6020	1750	1325	1789	APAP,AA,BEA,CPA,DOX,ET,LS,NFT,OPZ,TAA,VPA
		11	23708	GSPT2	G1 to S phase transition 2	1789	6605.5	6020	1394	1248	1789	APAP,AA,BEA,CAF,CSA,DOX,ENA,ET,KC,NFT,OPZ
		11	81563	C1orf21	chromosome 1 open reading frame 21	1789	6605.5	6020	1649	1596	1789	APAP,AA,BBZ,BEA,DOX,ET,LS,NFT,OPZ,TAA,VPA
		11	55604	LRRC16A	leucine rich repeat containing 16A	1789	6605.5	6020	1690	1499	1789	APAP,AA,BEA,CFB,CSA,DOX,ET,HCB,LS,NFT,OPZ
		11	159	ADSS	adenylosuccinate synthase	1789	6605.5	6020	1775	1005	1789	APAP,AA,DOX,ET,IM,KC,NFT,OPZ,PhB,TAA,VPA
		11	552	AVPR1A	arginine vasopressin receptor 1A	1789	6605.5	6020	1789	1488	1789	APAP,AA,BEA,CPA,DOX,ET,KC,LS,NFT,OPZ,VPA
		14	8869	ST3GAL5	ST3 beta-galactoside alpha-2,3-sialyltransferase 5	755	6605.5	6020	1790	1405	1790	APAP,AA,BEA,CAF,CSA,DOX,ET,KC,LS,NFT,OPZ,PhB,TAA,VPA
		11	23141	ANKLE2	ankyrin repeat and LEM domain containing 2	1789	6605.5	6020	1793	1242	1793	APAP,BEA,CAF,DOX,ET,KC,LS,OPZ,PhB,TAA,VPA
		11	54464	XRN1	5'-3' exoribonuclease 1	1789	6605.5	6020	1796	1331	1796	APAP,APL,AA,BEA,CAP,DOX,ET,LS,NFT,OPZ,NPAA
		11	5698	PSMB9	proteasome (prosome, macropain) subunit, beta type, 9	1789	6605.5	6020	1620	1797	1797	CAF,CAP,DOX,ENA,ET,IM,KC,LS,NFT,PhB,RIF
		11	57511	COG6	component of oligomeric golgi complex 6	1789	6605.5	6020	1799	1513	1799	APL,AA,BEA,CAF,CAP,ET,HCB,KC,LS,NFT,OPZ
		12	57545	CC2D2A	coiled-coil and C2 domain containing 2A	1383.5	6605.5	6020	1800	1575	1800	APAP,AA,CSA,DOX,ET,IM,KC,LS,NFT,OPZ,PhB,VPA
		13	54386	TERF2IP	telomeric repeat binding factor 2, interacting protein	1037	6605.5	6020	1687	1802	1802	APAP,AA,BBZ,BEA,CAF,CSA,DOX,ENA,ET,LS,OPZ,PhB,VPA
		13	283951	C16orf91	chromosome 16 open reading frame 91	1037	6605.5	6020	1802	1267	1802	APAP,AA,BEA,CAF,DOX,ENA,ET,IM,KC,NFT,OPZ,TAA,VPA
		12	4638	MYLK	myosin light chain kinase	1383.5	6605.5	6020	1803	1745	1803	APAP,AA,BEA,CAF,CAP,DOX,ENA,ET,LS,OPZ,NPAA,VPA
		13	79161	TMEM243	transmembrane protein 243, mitochondrial	1037	6605.5	6020	1230	1803	1803	APAP,AA,BEA,CSA,DOX,ET,KC,LS,MTS,NFT,NPAA,PhB,VPA
		14	90407	TMEM41A	transmembrane protein 41A	755	6605.5	6020	1628	1806	1806	APAP,AA,BEA,CAP,CPA,CSA,DOX,ET,HCB,KC,NFT,OPZ,PhB,VPA
		11	29889	GNL2	guanine nucleotide binding protein-like 2 (nucleolar)	1789	6605.5	6020	1806	1593	1806	APAP,CAF,DOX,ET,IM,KC,NFT,PhB,RIF,TAA,VPA
		10	6400	SEL1L	sel-1 suppressor of lin-12-like (C. elegans)	2240	1073.5	6020	974	1807	1807	APAP,AA,BBZ,BEA,CSA,IM,KC,LS,NFT,PhB
		12	152579	SCFD2	sec1 family domain containing 2	1383.5	6605.5	6020	989	1808	1808	AA,BEA,CAF,CAP,DOX,ENA,ET,HCB,KC,LS,OPZ,PhB
		13	3185	HNRNPF	heterogeneous nuclear ribonucleoprotein F	1037	6605.5	6020	1810	1547	1810	APAP,APL,AA,CSA,DOX,ET,IM,KC,LS,NFT,OPZ,NPAA,VPA
		12	10049	DNAJB6	DnaJ (Hsp40) homolog, subfamily B, member 6	1383.5	6605.5	6020	1811	1772	1811	AA,BEA,CAF,CAP,CSA,ET,KC,NFT,OPZ,RIF,TAA,VPA
		11	11137	PWP1	PWP1 homolog (S. cerevisiae)	1789	6605.5	6020	1812	1601	1812	APAP,APL,CAF,CPA,ET,KC,LS,OPZ,RIF,TAA,VPA
		11	10020	GNE	glucosamine (UDP-N-acetyl)-2-epimerase/N-acetylmannosamine kinase	1789	6605.5	6020	1695	1813	1813	APAP,AA,CSA,DOX,ET,KC,LS,NFT,OPZ,TAA,VPA
		11	10598	AHSA1	AHA1, activator of heat shock 90kDa protein ATPase homolog 1 (yeast)	1789	6605.5	6020	1814	1318	1814	AA,BEA,DOX,ENA,ET,IM,KC,LS,NFT,PhB,VPA
		15	10038	PARP2	poly (ADP-ribose) polymerase 2	527	6605.5	6020	1817	1734	1817	APAP,AA,CAF,CPA,CSA,DOX,ET,KC,LS,NFT,OPZ,NPAA,PhB,RIF,VPA
		14	84959	UBASH3B	ubiquitin associated and SH3 domain containing B	755	6605.5	6020	1021	1822	1822	APAP,APL,AA,BBZ,CAF,CAP,CPA,DOX,EE,ET,LS,NFT,OPZ,VPA
		11	23099	ZBTB43	zinc finger and BTB domain containing 43	1789	6605.5	6020	1822	1503	1822	APAP,AA,DOX,ENA,ET,KC,LS,NFT,OPZ,PCT,PhB
		12	10467	ZNHIT1	zinc finger, HIT-type containing 1	1383.5	6605.5	6020	1823	1050	1823	APAP,AA,CAP,CSA,DOX,ET,IM,KC,LS,NFT,OPZ,RIF
		13	113829	SLC35A4	solute carrier family 35, member A4	1037	6605.5	6020	1509	1827	1827	APL,BEA,CPA,CSA,ET,LS,NFT,OPZ,NPAA,PhB,RIF,TAA,VPA
		12	5427	POLE2	polymerase (DNA directed), epsilon 2, accessory subunit	1383.5	6605.5	6020	1829	1628	1829	APAP,CAF,CAP,CSA,DOX,ENA,ET,KC,NFT,OPZ,NPAA,VPA
		13	79974	CPED1	cadherin-like and PC-esterase domain containing 1	1037	6605.5	6020	1830	1377	1830	APAP,APL,AA,BEA,CAF,DOX,ENA,ET,KC,LS,OPZ,PhB,VPA
		15	4144	MAT2A	methionine adenosyltransferase II, alpha	527	6605.5	6020	1464	1833	1833	APAP,APL,AA,BEA,CAF,CSA,DOX,ENA,ET,HCB,IM,KC,NFT,OPZ,TAA
		12	4292	MLH1	mutL homolog 1	1383.5	6605.5	6020	1833	1411	1833	APAP,AA,BEA,CAF,ENA,ET,KC,NFT,NPAA,PhB,TAA,VPA
		13	8412	BCAR3	breast cancer anti-estrogen resistance 3	1037	6605.5	6020	1826	1836	1836	APAP,CAF,CAP,DOX,ET,IM,KC,NFT,OPZ,NPAA,PhB,RIF,VPA
		11	1431	CS	citrate synthase	1789	6605.5	6020	1836	1789	1836	APAP,APL,BEA,CPA,CSA,ET,IM,KC,NFT,OPZ,PhB
		11	9636	ISG15	ISG15 ubiquitin-like modifier	1789	6605.5	6020	1425	1838	1838	APAP,AA,ET,HCB,IM,NFT,OPZ,NPAA,PhB,TAA,VPA
		11	23197	FAF2	Fas associated factor family member 2	1789	6605.5	6020	1838	1335	1838	APAP,APL,AA,BEA,CAP,ET,KC,LS,OPZ,PhB,VPA
		12	27068	PPA2	pyrophosphatase (inorganic) 2	1383.5	6605.5	6020	1460	1843	1843	APAP,AA,BCT,CAF,DOX,ET,HCB,LS,NFT,OPZ,PhB,VPA
		14	64968	MRPS6	mitochondrial ribosomal protein S6	755	6605.5	6020	1393	1844	1844	APAP,APL,AA,BBZ,CSA,ENA,ET,IM,KC,LS,NFT,OPZ,PhB,RIF
		13	650	BMP2	bone morphogenetic protein 2	1037	6605.5	6020	1436	1847	1847	APAP,APL,CAP,CSA,DOX,ENA,ET,KC,MTS,OPZ,NPAA,PhB,VPA
		14	325	APCS	amyloid P component, serum	755	6605.5	6020	1034	1850	1850	APAP,ACZ,AA,BEA,CAP,CSA,ENA,ET,KC,LS,NFT,OPZ,PCT,RIF
		11	5205	ATP8B1	ATPase, aminophospholipid transporter, class I, type 8B, member 1	1789	6605.5	6020	1855	1341	1855	APAP,BEA,DOX,ENA,ET,KC,LS,NFT,OPZ,RIF,TAA
		11	29899	GPSM2	G-protein signaling modulator 2	1789	6605.5	6020	1856	1579	1856	ACZ,AA,CPA,ET,KC,LS,NFT,OPZ,NPAA,PhB,VPA
		11	53833	IL20RB	interleukin 20 receptor beta	1789	6605.5	6020	1711	1858	1858	APAP,AA,BEA,CSA,DOX,KC,LS,OPZ,PhB,RIF,VPA
		11	23086	EXPH5	exophilin 5	1789	6605.5	6020	1424	1859	1859	APAP,APL,AA,CFB,DOX,ET,LS,MTS,NFT,PhB,VPA
		11	51741	WWOX	WW domain containing oxidoreductase	1789	6605.5	6020	1859	1286	1859	APAP,AA,BEA,CAP,CPA,CSA,ET,KC,LS,NFT,VPA
		12	58510	PRODH2	proline dehydrogenase (oxidase) 2	1383.5	6605.5	6020	1860	1481	1860	APAP,AA,CPA,DOX,ET,IM,KC,LS,NFT,OPZ,PhB,RIF
		14	16	AARS	alanyl-tRNA synthetase	755	6605.5	6020	1407	1861	1861	APAP,AA,CAP,CSA,DOX,ENA,ET,IM,KC,LS,MTS,NFT,OPZ,PhB
		11	8531	YBX3	Y box binding protein 3	1789	6605.5	6020	1867	1522	1867	APAP,AA,CAP,ENA,ET,KC,MTS,NFT,OPZ,PhB,VPA
		12	11102	RPP14	ribonuclease P/MRP 14kDa subunit	1383.5	6605.5	6020	1791	1867	1867	APAP,APL,CPA,DOX,ENA,ET,HCB,KC,NFT,OPZ,RIF,VPA
	x	11	2056	EPO	erythropoietin	1789	6605.5	6020	1871	1381	1871	APAP,APL,AA,ET,HCB,IM,KC,NFT,OPZ,PhB,VPA
		12	22845	DOLK	dolichol kinase	1383.5	6605.5	6020	1876	1349	1876	APAP,AA,BEA,DOX,ENA,ET,KC,LS,NFT,OPZ,PhB,VPA
	x	11	883	CCBL1	cysteine conjugate-beta lyase, cytoplasmic	1789	6605.5	6020	1805	1877	1877	APL,BEA,CAP,DOX,ET,HCB,LS,OPZ,RIF,TAA,VPA
		13	10940	POP1	processing of precursor 1, ribonuclease P/MRP subunit (S. cerevisiae)	1037	6605.5	6020	1758	1879	1879	APAP,CAF,CAP,CSA,DOX,ENA,ET,IM,KC,NFT,OPZ,TAA,VPA
		13	8613	PPAP2B	phosphatidic acid phosphatase type 2B	1037	6605.5	6020	1534	1881	1881	APAP,CAP,CFB,DOX,ENA,ET,HCB,KC,LS,NFT,OPZ,NPAA,VPA
		11	55341	LSG1	large 60S subunit nuclear export GTPase 1	1789	6605.5	6020	1883	1551	1883	APAP,BEA,CAP,CSA,DOX,ET,IM,NFT,OPZ,PhB,VPA
		11	8615	USO1	USO1 vesicle transport factor	1789	6605.5	6020	1590	1885	1885	APL,AA,BEA,CAP,CSA,ET,IM,KC,LS,NFT,OPZ
		13	5238	PGM3	phosphoglucomutase 3	1037	6605.5	6020	1885	1710	1885	APAP,AA,CAF,CAP,CSA,DOX,ET,IM,KC,NFT,OPZ,PhB,RIF
		12	2266	FGG	fibrinogen gamma chain	1383.5	6605.5	6020	1886	1682	1886	APAP,AA,BEA,CAP,DOX,ENA,KC,LS,NFT,OPZ,PhB,RIF
		11	6898	TAT	tyrosine aminotransferase	1789	6605.5	6020	1426	1887	1887	AA,CAF,CAP,CPA,CSA,HCB,KC,LS,NFT,RIF,TAA
		14	9440	MED17	mediator complex subunit 17	755	6605.5	6020	1755	1889	1889	APAP,AA,BEA,CAF,CPA,DOX,ENA,ET,KC,LS,MTS,NFT,OPZ,VPA
		11	7570	ZNF22	zinc finger protein 22	1789	6605.5	6020	1194	1895	1895	APAP,BBZ,BEA,CAP,CPX,DOX,ENA,ET,NFT,OPZ,VPA
		13	51155	HN1	hematological and neurological expressed 1	1037	6605.5	6020	1242	1897	1897	APAP,BEA,CAF,CAP,CSA,DOX,ET,IM,KC,NFT,OPZ,PhB,RIF
		10	51503	CWC15	CWC15 spliceosome-associated protein	2240	1115.5	6020	1020	1899	1899	AA,BBZ,CAF,CAP,ET,HCB,IM,LS,NFT,OPZ
		11	84108	PCGF6	polycomb group ring finger 6	1789	6605.5	6020	1728	1900	1900	APAP,AA,BEA,CPA,CSA,EE,ET,KC,LS,NFT,NPAA
		12	545	ATR	ATR serine/threonine kinase	1383.5	6605.5	6020	1901	1839	1901	APAP,AA,BEA,CSA,DOX,ENA,ET,KC,NFT,OPZ,NPAA,TAA
		14	79814	AGMAT	agmatine ureohydrolase (agmatinase)	755	6605.5	6020	1816	1901	1901	APAP,AA,CAF,CPA,DOX,EE,ET,KC,LS,NFT,OPZ,NPAA,RIF,VPA
		12	4968	OGG1	8-oxoguanine DNA glycosylase	1383.5	6605.5	6020	1771	1902	1902	APAP,BEA,CSA,DOX,ET,KC,LS,NFT,PhB,RIF,TAA,VPA
		12	50618	ITSN2	intersectin 2	1383.5	6605.5	6020	1903	1883	1903	APAP,AA,BEA,CAP,CSA,DOX,ET,KC,LS,NFT,OPZ,TAA
		14	10477	UBE2E3	ubiquitin-conjugating enzyme E2E 3	755	6605.5	6020	1128	1904	1904	ACZ,AA,BEA,CAF,CFB,ENA,ET,KC,MTS,NFT,OPZ,PhB,TAA,VPA
		14	4482	MSRA	methionine sulfoxide reductase A	755	6605.5	6020	1724	1908	1908	APAP,AA,BEA,CAF,CPA,CSA,DOX,ET,HCB,LS,NFT,OPZ,RIF,VPA
		11	23710	GABARAPL1	GABA(A) receptor-associated protein like 1	1789	6605.5	6020	1526	1909	1909	AA,BEA,CAF,CAP,CPX,CSA,DOX,ENA,ET,NFT,OPZ
		14	9929	JOSD1	Josephin domain containing 1	755	6605.5	6020	1909	1559	1909	APAP,AA,CAF,CSA,DOX,ENA,ET,IM,KC,LS,NFT,OPZ,PhB,VPA
		11	22907	DHX30	DEAH (Asp-Glu-Ala-His) box helicase 30	1789	6605.5	6020	1912	1464	1912	CSA,DOX,ET,KC,LS,NFT,OPZ,PhB,RIF,TAA,VPA
		11	710	SERPING1	serpin peptidase inhibitor, clade G (C1 inhibitor), member 1	1789	6605.5	6020	1913	1399	1913	APAP,AA,CAF,CSA,DOX,ET,KC,LS,NFT,OPZ,VPA
		11	23245	ASTN2	astrotactin 2	1789	6605.5	6020	1915	1307	1915	APAP,APL,AA,BEA,DOX,ET,KC,LS,NFT,PhB,VPA
		11	57600	FNIP2	folliculin interacting protein 2	1789	6605.5	6020	1920	1323	1920	APAP,CAP,CPA,DOX,ET,KC,LS,NFT,OPZ,RIF,VPA
		14	3643	INSR	insulin receptor	755	6605.5	6020	1834	1920	1920	APAP,AA,BEA,CAF,CAP,CSA,DOX,ET,KC,LS,NFT,OPZ,PhB,VPA
		13	79644	SRD5A3	steroid 5 alpha-reductase 3	1037	6605.5	6020	1922	1692	1922	APAP,AA,CAF,CAP,DOX,ET,HCB,NFT,OPZ,PhB,RIF,TAA,VPA
		12	3929	LBP	lipopolysaccharide binding protein	1383.5	6605.5	6020	1925	1862	1925	APAP,CPA,DOX,ENA,ET,HCB,LS,NFT,OPZ,PhB,RIF,VPA
		13	997	CDC34	cell division cycle 34	1037	6605.5	6020	1926	1910	1926	APAP,AA,BEA,CPX,CSA,ET,KC,NFT,OPZ,PhB,RIF,TAA,VPA
		14	123920	CMTM3	CKLF-like MARVEL transmembrane domain containing 3	755	6605.5	6020	1606	1927	1927	APAP,CAF,CAP,CSA,ET,KC,LS,MTS,NFT,OPZ,NPAA,PhB,RIF,VPA
		11	79004	CUEDC2	CUE domain containing 2	1789	6605.5	6020	1927	1388	1927	APAP,AA,CPA,DOX,ENA,ET,LS,NFT,OPZ,PhB,RIF
		12	7508	XPC	xeroderma pigmentosum, complementation group C	1383.5	6605.5	6020	1439	1928	1928	APAP,AA,BEA,CAF,DOX,ENA,ET,IM,KC,NFT,TAA,VPA
		11	84883	AIFM2	apoptosis-inducing factor, mitochondrion-associated, 2	1789	6605.5	6020	1930	1113	1930	APAP,BEA,CSA,DOX,ET,KC,LS,NFT,OPZ,PhB,VPA
		12	154007	SNRNP48	small nuclear ribonucleoprotein 48kDa (U11/U12)	1383.5	6605.5	6020	1324	1931	1931	APAP,BEA,CAF,CAP,DOX,ENA,ET,NPAA,PhB,RIF,TAA,VPA
		11	25980	AAR2	AAR2 splicing factor homolog (S. cerevisiae)	1789	6605.5	6020	1931	1436	1931	AA,BEA,DOX,ENA,ET,KC,LS,NFT,OPZ,NPAA,VPA
		11	3983	ABLIM1	actin binding LIM protein 1	1789	6605.5	6020	1683	1932	1932	APAP,AA,BEA,CAF,CAP,CPA,DOX,ET,HCB,KC,OPZ
		12	80765	STARD5	StAR-related lipid transfer (START) domain containing 5	1383.5	6605.5	6020	1932	1637	1932	APL,AA,BEA,CSA,ET,KC,LS,NFT,OPZ,PhB,RIF,VPA
		12	63874	ABHD4	abhydrolase domain containing 4	1383.5	6605.5	6020	1662	1938	1938	APAP,AA,BEA,CAP,CSA,DOX,ET,LS,NFT,OPZ,PhB,TAA
		11	51192	CKLF	chemokine-like factor	1789	6605.5	6020	1939	1891	1939	APAP,AA,BEA,CAF,CAP,CSA,ENA,ET,KC,NFT,NPAA
		12	23191	CYFIP1	cytoplasmic FMR1 interacting protein 1	1383.5	6605.5	6020	1940	1472	1940	AA,BEA,CPA,DOX,ENA,IM,KC,LS,NFT,OPZ,PhB,VPA
		12	131616	TMEM42	transmembrane protein 42	1383.5	6605.5	6020	1941	1675	1941	APL,AA,CAF,CPA,DOX,ET,KC,LS,NFT,PhB,RIF,VPA
		13	51760	SYT17	synaptotagmin XVII	1037	6605.5	6020	1942	1442	1942	APAP,AA,BEA,CAF,DOX,ET,IM,KC,LS,NFT,OPZ,PhB,VPA
		11	85379	KIAA1671	KIAA1671	1789	6605.5	6020	1634	1942	1942	APAP,AA,BEA,CAF,CPX,DOX,ET,LS,OPZ,NPAA,VPA
		11	7283	TUBG1	tubulin, gamma 1	1789	6605.5	6020	1670	1943	1943	APAP,AA,BEA,CFB,CSA,ET,KC,LS,NFT,OPZ,RIF
		12	283489	CHAMP1	chromosome alignment maintaining phosphoprotein 1	1383.5	6605.5	6020	1943	1810	1943	APAP,AA,CPA,CSA,DOX,ET,KC,NFT,OPZ,PhB,RIF,VPA
		11	26278	SACS	sacsin molecular chaperone	1789	6605.5	6020	1945	1615	1945	APAP,AA,BEA,CAF,CAP,DOX,ET,KC,LS,OPZ,VPA
		16	10561	IFI44	interferon-induced protein 44	363.5	6605.5	6020	1092	1946	1946	APAP,BEA,CAF,CSA,DOX,ENA,ET,IM,KC,LS,MCT,NFT,OPZ,PhB,RIF,TAA
		12	79183	TTPAL	tocopherol (alpha) transfer protein-like	1383.5	6605.5	6020	1956	1821	1956	APAP,AA,CAF,CSA,DOX,ET,IM,KC,LS,MTS,OPZ,PhB
		11	81572	PDRG1	p53 and DNA-damage regulated 1	1789	6605.5	6020	1528	1958	1958	APL,AA,BEA,CAF,ENA,ET,IMI,KC,LS,NFT,OPZ
		12	64332	NFKBIZ	nuclear factor of kappa light polypeptide gene enhancer in B-cells inhibitor, zeta	1383.5	6605.5	6020	1223	1959	1959	AA,CFB,CPA,DOX,ET,IM,KC,LS,NFT,OPZ,PhB,VPA
		14	55692	LUC7L	LUC7-like (S. cerevisiae)	755	6605.5	6020	1556	1960	1960	APAP,BEA,CAF,CAP,CSA,ENA,IM,KC,MTS,NFT,OPZ,NPAA,PhB,VPA
		13	26136	TES	testin LIM domain protein	1037	6605.5	6020	1694	1962	1962	APL,AA,CAF,CSA,DOX,ENA,ET,IM,KC,LS,NFT,OPZ,PhB
		12	4436	MSH2	mutS homolog 2	1383.5	6605.5	6020	1490	1964	1964	APAP,CAF,CPA,CSA,DOX,ENA,KC,LS,NFT,OPZ,PhB,RIF
		13	1069	CETN2	centrin, EF-hand protein, 2	1037	6605.5	6020	1965	1888	1965	APAP,AA,BEA,CSA,DOX,ENA,ET,KC,NFT,NPAA,PhB,TAA,VPA
		13	11138	TBC1D8	TBC1 domain family, member 8 (with GRAM domain)	1037	6605.5	6020	1873	1965	1965	APAP,BEA,CAF,CPA,CSA,DOX,ET,KC,LS,NFT,OPZ,PhB,VPA
		11	57673	BEND3	BEN domain containing 3	1789	6605.5	6020	1611	1970	1970	APAP,APL,CFB,CPA,ET,IM,KC,OPZ,PhB,RIF,VPA
		13	821	CANX	calnexin	1037	6605.5	6020	1851	1971	1971	APAP,APL,AA,BEA,CAP,CSA,IM,KC,LS,NFT,NPAA,PhB,VPA
		11	9798	IST1	increased sodium tolerance 1 homolog (yeast)	1789	6605.5	6020	1972	1610	1972	APAP,AA,BEA,CAP,DOX,ENA,ET,LS,NFT,OPZ,VPA
		11	2634	GBP2	guanylate binding protein 2, interferon-inducible	1789	6605.5	6020	1754	1972	1972	APAP,CAF,CAP,CPA,ET,KC,MTS,NFT,OPZ,TAA,VPA
		11	114876	OSBPL1A	oxysterol binding protein-like 1A	1789	6605.5	6020	1973	1667	1973	APAP,AA,BEA,CAP,DOX,ENA,KC,LS,NFT,RIF,VPA
		11	83593	RASSF5	Ras association (RalGDS/AF-6) domain family member 5	1789	6605.5	6020	1975	1769	1975	APAP,APL,CAF,CPA,DOX,ET,KC,NFT,OPZ,PhB,VPA
		12	11007	CCDC85B	coiled-coil domain containing 85B	1383.5	6605.5	6020	1488	1976	1976	APAP,BEA,CAF,CPA,CSA,ET,HCB,LS,NFT,OPZ,PCT,RIF
		11	2318	FLNC	filamin C, gamma	1789	6605.5	6020	1808	1977	1977	APAP,BEA,CAF,CSA,ET,KC,MTS,OPZ,PhB,RIF,TAA
		12	400569	MED11	mediator complex subunit 11	1383.5	6605.5	6020	1981	1956	1981	AA,BEA,CAP,CPA,CSA,DOX,ET,IM,LS,NFT,OPZ,VPA
		12	55728	N4BP2	NEDD4 binding protein 2	1383.5	6605.5	6020	1983	1703	1983	APAP,AA,BEA,CSA,ET,IM,KC,LS,OPZ,PhB,TAA,VPA
		12	8322	FZD4	frizzled class receptor 4	1383.5	6605.5	6020	1987	1463	1987	APAP,AA,CAP,ET,IM,KC,LS,NFT,OPZ,PhB,TAA,VPA
		13	9867	PJA2	praja ring finger 2, E3 ubiquitin protein ligase	1037	6605.5	6020	1967	1990	1990	APAP,APL,AA,BEA,CSA,DOX,IM,KC,LS,NFT,OPZ,PhB,VPA
		12	91768	CABLES1	Cdk5 and Abl enzyme substrate 1	1383.5	6605.5	6020	1991	1293	1991	APAP,BEA,CSA,DOX,ET,KC,LS,NFT,OPZ,PhB,RIF,VPA
		12	84864	MINA	MYC induced nuclear antigen	1383.5	6605.5	6020	1565	1992	1992	APAP,APL,CAF,CAP,CPA,CSA,DOX,ET,LS,NFT,OPZ,VPA
		12	55178	RNMTL1	RNA methyltransferase like 1	1383.5	6605.5	6020	1994	1636	1994	APAP,AA,BEA,CSA,DOX,ET,IM,KC,LS,OPZ,PhB,VPA
		12	114034	TOE1	target of EGR1, member 1 (nuclear)	1383.5	6605.5	6020	1731	1997	1997	APAP,BEA,CSA,DOX,KC,LS,NFT,OPZ,PCT,NPAA,PhB,VPA
		11	89866	SEC16B	SEC16 homolog B (S. cerevisiae)	1789	6605.5	6020	1365	2002	2002	APAP,CFB,HCB,IM,KC,MTS,NFT,OPZ,PhB,TAA,VPA
		12	4254	KITLG	KIT ligand	1383.5	6605.5	6020	1369	2003	2003	APAP,BEA,CSA,DOX,ET,KC,LS,NFT,OPZ,NPAA,PhB,RIF
		13	262	AMD1	adenosylmethionine decarboxylase 1	1037	6605.5	6020	1733	2004	2004	APAP,AA,BEA,CAF,CAP,CSA,DOX,ENA,ET,LS,NFT,OPZ,VPA
		12	6117	RPA1	replication protein A1, 70kDa	1383.5	6605.5	6020	1390	2005	2005	APAP,AA,BEA,CFB,CSA,ENA,ET,KC,NFT,PhB,RIF,VPA
		13	10950	BTG3	BTG family, member 3	1037	6605.5	6020	2005	1835	2005	APAP,AA,BEA,CPA,ENA,ET,KC,LS,NFT,OPZ,NPAA,RIF,VPA
		11	5054	SERPINE1	serpin peptidase inhibitor, clade E (nexin, plasminogen activator inhibitor type 1), member 1	1789	6605.5	6020	2006	1712	2006	APAP,AA,BEA,CAF,CPA,DOX,KC,NFT,OPZ,PhB,VPA
		12	9021	SOCS3	suppressor of cytokine signaling 3	1383.5	6605.5	6020	1989	2007	2007	APAP,APL,AA,CAP,DOX,ENA,ET,IM,OPZ,PhB,RIF,VPA
		11	51603	METTL13	methyltransferase like 13	1789	6605.5	6020	1950	2010	2010	APAP,BEA,CAF,CFB,DOX,ET,KC,NFT,OPZ,PhB,TAA
		11	4358	MPV17	MpV17 mitochondrial inner membrane protein	1789	6605.5	6020	1610	2011	2011	APAP,AA,BEA,CAF,CSA,ENA,ET,IMI,NFT,OPZ,RIF
		12	50814	NSDHL	NAD(P) dependent steroid dehydrogenase-like	1383.5	6605.5	6020	1735	2013	2013	APAP,AA,CAF,DOX,ET,IM,KC,MTS,NFT,PhB,RIF,TAA
		12	133619	PRRC1	proline-rich coiled-coil 1	1383.5	6605.5	6020	1952	2014	2014	APL,CAP,CSA,DOX,HCB,IM,KC,LS,NFT,OPZ,PhB,VPA
		11	79594	MUL1	mitochondrial E3 ubiquitin protein ligase 1	1789	6605.5	6020	2016	1454	2016	APAP,APL,AA,CSA,DOX,ET,KC,LS,NFT,OPZ,NPAA
		13	124512	METTL23	methyltransferase like 23	1037	6605.5	6020	1592	2017	2017	APAP,AA,BEA,CAF,CAP,DOX,ENA,ET,KC,NFT,NPAA,PhB,RIF
		13	7041	TGFB1I1	transforming growth factor beta 1 induced transcript 1	1037	6605.5	6020	1375	2018	2018	BEA,CAF,CPA,CSA,ENA,EE,ET,LS,NFT,OPZ,RIF,TAA,VPA
		11	1876	E2F6	E2F transcription factor 6	1789	6605.5	6020	2020	1297	2020	APAP,AA,BEA,CPA,DOX,ENA,ET,KC,LS,OPZ,RIF
		13	1105	CHD1	chromodomain helicase DNA binding protein 1	1037	6605.5	6020	1646	2024	2024	APAP,AA,CAF,CAP,CPX,CPA,DOX,ENA,ET,NFT,OPZ,TAA,VPA
		11	25842	ASF1A	anti-silencing function 1A histone chaperone	1789	6605.5	6020	1858	2025	2025	APAP,CPA,CSA,DOX,ENA,ET,KC,LS,OPZ,NPAA,VPA
		11	10140	TOB1	transducer of ERBB2, 1	1789	6605.5	6020	1877	2026	2026	APAP,AA,CAP,CFB,DOX,ET,HCB,LS,OPZ,NPAA,VPA
		12	3249	HPN	hepsin	1383.5	6605.5	6020	1997	2028	2028	APAP,AA,BEA,CAF,CAP,CSA,DOX,ET,LS,OPZ,RIF,VPA
		11	63905	MANBAL	mannosidase, beta A, lysosomal-like	1789	6605.5	6020	1918	2029	2029	APAP,APL,AA,BEA,CAF,DOX,KC,LS,MTS,OPZ,RIF
		12	127253	TYW3	tRNA-yW synthesizing protein 3 homolog (S. cerevisiae)	1383.5	6605.5	6020	2029	1939	2029	AA,CSA,ET,HCB,IM,LS,NFT,OPZ,NPAA,PhB,RIF,VPA
		12	29087	THYN1	thymocyte nuclear protein 1	1383.5	6605.5	6020	1977	2035	2035	APAP,AA,BEA,CAF,CSA,DOX,ENA,ET,LS,OPZ,RIF,VPA
		13	1154	CISH	cytokine inducible SH2-containing protein	1037	6605.5	6020	2036	1283	2036	APAP,AA,BEA,CSA,ET,IM,KC,LS,NFT,OPZ,PhB,RIF,VPA
		12	57688	ZSWIM6	zinc finger, SWIM-type containing 6	1383.5	6605.5	6020	2009	2037	2037	APAP,AA,BEA,CAF,CAP,DOX,ENA,ET,LS,NFT,OPZ,VPA
		12	140459	ASB6	ankyrin repeat and SOCS box containing 6	1383.5	6605.5	6020	2038	1516	2038	APAP,AA,BEA,CAF,CSA,DOX,ET,KC,LS,OPZ,PhB,VPA
		11	27347	STK39	serine threonine kinase 39	1789	6605.5	6020	1910	2041	2041	APAP,APL,CAP,CPA,ET,IM,KC,OPZ,PhB,RIF,VPA
		11	203228	C9orf72	chromosome 9 open reading frame 72	1789	6605.5	6020	1279	2043	2043	APAP,BEA,CPX,CSA,ENA,ET,KC,MCT,NFT,OPZ,VPA
		11	4236	MFAP1	microfibrillar-associated protein 1	1789	6605.5	6020	1963	2048	2048	APAP,CAF,DOX,ET,IM,KC,LS,NFT,OPZ,NPAA,VPA
		12	200424	TET3	tet methylcytosine dioxygenase 3	1383.5	6605.5	6020	1884	2051	2051	APAP,AA,BEA,CAF,DOX,ENA,EE,ET,LS,NFT,OPZ,VPA
		12	10246	SLC17A2	solute carrier family 17, member 2	1383.5	6605.5	6020	2052	1687	2052	APAP,APL,AA,DOX,IM,KC,LS,NFT,OPZ,PhB,TAA,VPA
		12	10253	SPRY2	sprouty homolog 2 (Drosophila)	1383.5	6605.5	6020	1736	2052	2052	APAP,APL,AA,BEA,CAF,CAP,DOX,ENA,ET,NFT,OPZ,VPA
		12	51663	ZFR	zinc finger RNA binding protein	1383.5	6605.5	6020	2054	1761	2054	APAP,APL,AA,CAP,CPA,DOX,ET,KC,OPZ,PhB,RIF,VPA
		12	22902	RUFY3	RUN and FYVE domain containing 3	1383.5	6605.5	6020	2056	1645	2056	APAP,AA,BEA,DOX,ET,HCB,LS,NFT,OPZ,NPAA,RIF,VPA
		11	11080	DNAJB4	DnaJ (Hsp40) homolog, subfamily B, member 4	1789	6605.5	6020	2059	1870	2059	APAP,AA,CAF,CFB,DOX,ENA,ET,KC,LS,NFT,OPZ
		11	51377	UCHL5	ubiquitin carboxyl-terminal hydrolase L5	1789	6605.5	6020	2060	2038	2060	APAP,AA,CAF,CAP,DOX,ET,KC,NFT,PhB,TAA,VPA
		13	9249	DHRS3	dehydrogenase/reductase (SDR family) member 3	1037	6605.5	6020	2010	2062	2062	APAP,AA,CAF,CSA,DOX,IM,KC,LS,NFT,NPAA,PhB,RIF,VPA
		13	1303	COL12A1	collagen, type XII, alpha 1	1037	6605.5	6020	1399	2064	2064	APAP,APL,CAF,CAP,CSA,DOX,HCB,KC,LS,NFT,PCT,NPAA,PhB
		11	9791	PTDSS1	phosphatidylserine synthase 1	1789	6605.5	6020	2064	1372	2064	APAP,AA,CAF,CSA,DOX,ET,IM,KC,LS,OPZ,PhB
		12	64841	GNPNAT1	glucosamine-phosphate N-acetyltransferase 1	1383.5	6605.5	6020	1252	2066	2066	BBZ,BEA,CSA,DOX,ET,KC,LS,NFT,OPZ,NPAA,PhB,RIF
		11	375035	SFT2D2	SFT2 domain containing 2	1789	6605.5	6020	2072	1791	2072	APAP,APL,AA,BEA,DOX,IM,KC,LS,NFT,OPZ,PhB
		12	25979	DHRS7B	dehydrogenase/reductase (SDR family) member 7B	1383.5	6605.5	6020	2073	1894	2073	APAP,AA,BEA,DOX,EE,ET,LS,NFT,OPZ,NPAA,PhB,VPA
		11	51100	SH3GLB1	SH3-domain GRB2-like endophilin B1	1789	6605.5	6020	2074	1782	2074	APAP,BEA,CPA,DOX,KC,LS,NFT,OPZ,PhB,RIF,VPA
		11	2892	GRIA3	glutamate receptor, ionotropic, AMPA 3	1789	6605.5	6020	1567	2079	2079	APAP,BEA,CAP,CPX,DOX,ET,IM,NFT,NPAA,RIF,VPA
		12	9590	AKAP12	A kinase (PRKA) anchor protein 12	1383.5	6605.5	6020	1710	2080	2080	APAP,BEA,CAF,ET,HCB,IM,KC,MTS,NFT,OPZ,PhB,VPA
		13	6692	SPINT1	serine peptidase inhibitor, Kunitz type 1	1037	6605.5	6020	2081	2058	2081	APAP,CAF,DOX,ET,IM,KC,LS,NFT,OPZ,PhB,RIF,TAA,VPA
		12	22998	LIMCH1	LIM and calponin homology domains 1	1383.5	6605.5	6020	2083	1657	2083	APAP,AA,BEA,CFB,DOX,ET,KC,LS,NFT,OPZ,RIF,VPA
		12	10468	FST	follistatin	1383.5	6605.5	6020	1293	2084	2084	APAP,CAF,CSA,DOX,ENA,ET,KC,LS,MTS,PCT,NPAA,RIF
		11	10006	ABI1	abl-interactor 1	1789	6605.5	6020	2090	2085	2090	APAP,CAF,DOX,ENA,ET,KC,LS,NFT,OPZ,NPAA,TAA
		13	255027	MPV17L	MPV17 mitochondrial membrane protein-like	1037	6605.5	6020	1998	2091	2091	APAP,AA,BEA,DOX,EE,ET,KC,LS,NFT,OPZ,PhB,RIF,VPA
		14	55062	WIPI1	WD repeat domain, phosphoinositide interacting 1	755	6605.5	6020	1284	2094	2094	APAP,APL,AA,CAF,CPX,CSA,ENA,ET,IM,KC,LS,PhB,TAA,VPA
		11	55703	POLR3B	polymerase (RNA) III (DNA directed) polypeptide B	1789	6605.5	6020	2034	2095	2095	APAP,CAF,CAP,DOX,ET,IM,KC,OPZ,NPAA,TAA,VPA
		11	7494	XBP1	X-box binding protein 1	1789	6605.5	6020	1966	2098	2098	APAP,APL,BEA,CAP,CSA,DOX,ET,NFT,OPZ,RIF,VPA
		11	121053	C12orf45	chromosome 12 open reading frame 45	1789	6605.5	6020	2106	2033	2106	APAP,BEA,CSA,DOX,ET,IM,OPZ,NPAA,PhB,RIF,VPA
		13	9925	ZBTB5	zinc finger and BTB domain containing 5	1037	6605.5	6020	1804	2108	2108	APAP,APL,AA,CAF,CSA,DOX,ENA,ET,LS,NFT,OPZ,PhB,VPA
		11	51449	PCYOX1	prenylcysteine oxidase 1	1789	6605.5	6020	2108	1395	2108	AA,BEA,CAF,DOX,ET,IM,KC,LS,NFT,OPZ,VPA
		11	3665	IRF7	interferon regulatory factor 7	1789	6605.5	6020	1294	2109	2109	APAP,APL,BEA,CAF,DOX,ET,KC,NFT,NPAA,PhB,VPA
		11	9368	SLC9A3R1	solute carrier family 9, subfamily A (NHE3, cation proton antiporter 3), member 3 regulator 1	1789	6605.5	6020	1553	2110	2110	APAP,AA,CAF,ENA,HCB,KC,OPZ,NPAA,PhB,TAA,VPA
		12	79896	THNSL1	threonine synthase-like 1 (S. cerevisiae)	1383.5	6605.5	6020	2110	1668	2110	APAP,AA,CAF,CAP,CSA,DOX,ENA,ET,LS,NFT,OPZ,VPA
		11	64743	WDR13	WD repeat domain 13	1789	6605.5	6020	1769	2111	2111	APAP,AA,CAF,CAP,CSA,DOX,ET,OPZ,RIF,TAA,VPA
		11	27229	TUBGCP4	tubulin, gamma complex associated protein 4	1789	6605.5	6020	1570	2118	2118	APAP,AA,CAF,CPX,CSA,DOX,EE,LS,NFT,PhB,VPA
		12	283209	PGM2L1	phosphoglucomutase 2-like 1	1383.5	6605.5	6020	2120	2119	2120	APAP,BEA,CAP,CSA,ET,IM,KC,LS,NFT,OPZ,RIF,TAA
		14	126917	IFFO2	intermediate filament family orphan 2	755	6605.5	6020	2122	2075	2122	APAP,AA,CAF,CPA,CSA,DOX,ENA,ET,IM,LS,NFT,OPZ,PhB,VPA
		11	121457	IKBIP	IKBKB interacting protein	1789	6605.5	6020	2128	1192	2128	APAP,APL,AA,ET,IM,KC,LS,NFT,OPZ,PhB,VPA
		11	55819	RNF130	ring finger protein 130	1789	6605.5	6020	2129	1670	2129	APAP,AA,CSA,DOX,ET,KC,LS,OPZ,PCT,NPAA,VPA
		12	5908	RAP1B	RAP1B, member of RAS oncogene family	1383.5	6605.5	6020	1624	2130	2130	APL,BEA,CAP,CPX,CPA,DOX,ET,LS,NFT,OPZ,NPAA,VPA
		11	55616	ASAP3	ArfGAP with SH3 domain, ankyrin repeat and PH domain 3	1789	6605.5	6020	2031	2133	2133	APAP,BEA,ET,HCB,IM,KC,LS,NFT,NPAA,TAA,VPA
		14	4594	MUT	methylmalonyl CoA mutase	755	6605.5	6020	2135	2136	2136	APAP,APL,AA,BEA,CAF,ET,KC,LS,NFT,OPZ,NPAA,PhB,RIF,VPA
		11	466	ATF1	activating transcription factor 1	1789	6605.5	6020	2080	2137	2137	APAP,APL,AA,BEA,ET,IM,LS,OPZ,PhB,RIF,VPA
		12	57602	USP36	ubiquitin specific peptidase 36	1383.5	6605.5	6020	2144	1809	2144	APAP,AA,BEA,CAF,ET,LS,MTS,NFT,OPZ,PhB,RIF,VPA
		11	573	BAG1	BCL2-associated athanogene	1789	6605.5	6020	2147	1524	2147	APAP,APL,AA,BEA,CAF,DOX,ET,KC,LS,NFT,OPZ
		11	27044	SND1	staphylococcal nuclease and tudor domain containing 1	1789	6605.5	6020	2119	2148	2148	APAP,AA,BEA,CPA,CSA,ENA,ET,IM,LS,RIF,VPA
		11	10466	COG5	component of oligomeric golgi complex 5	1789	6605.5	6020	1657	2152	2152	APAP,AA,BEA,CFB,CSA,ENA,ET,KC,LS,NPAA,VPA
		12	128	ADH5	alcohol dehydrogenase 5 (class III), chi polypeptide	1383.5	6605.5	6020	1827	2154	2154	APAP,BEA,CAF,CAP,DOX,ENA,ET,KC,LS,NFT,NPAA,VPA
		13	415	ARSE	arylsulfatase E (chondrodysplasia punctata 1)	1037	6605.5	6020	1788	2155	2155	APAP,AA,BEA,CAF,CAP,CSA,DOX,ET,LS,MTS,RIF,TAA,VPA
		11	11019	LIAS	lipoic acid synthetase	1789	6605.5	6020	2156	1690	2156	APAP,APL,AA,CAP,DOX,ET,KC,NFT,OPZ,NPAA,VPA
		12	25828	TXN2	thioredoxin 2	1383.5	6605.5	6020	2152	2157	2157	APAP,AA,CAF,CSA,DOX,ET,LS,NFT,NPAA,PhB,RIF,VPA
		11	130814	PQLC3	PQ loop repeat containing 3	1789	6605.5	6020	2013	2158	2158	APAP,CAF,CPX,DOX,ET,KC,MTS,NFT,OPZ,RIF,VPA
		11	8661	EIF3A	eukaryotic translation initiation factor 3, subunit A	1789	6605.5	6020	2160	1856	2160	APAP,CAP,DOX,ENA,ET,IM,KC,OPZ,PhB,RIF,VPA
		11	488	ATP2A2	ATPase, Ca++ transporting, cardiac muscle, slow twitch 2	1789	6605.5	6020	2164	2050	2164	APAP,AA,BEA,DOX,EE,ET,KC,LS,NFT,OPZ,VPA
		11	26207	PITPNC1	phosphatidylinositol transfer protein, cytoplasmic 1	1789	6605.5	6020	2166	1508	2166	APAP,BEA,CAP,DOX,ENA,ET,KC,NFT,OPZ,PhB,VPA
		11	22853	LMTK2	lemur tyrosine kinase 2	1789	6605.5	6020	1957	2166	2166	AA,CSA,DOX,ENA,ET,KC,LS,NFT,OPZ,PhB,VPA
		12	25994	HIGD1A	HIG1 hypoxia inducible domain family, member 1A	1383.5	6605.5	6020	1936	2168	2168	APAP,AA,BEA,CAP,CFB,ENA,ET,IM,NFT,OPZ,TAA,VPA
		14	4050	LTB	lymphotoxin beta (TNF superfamily, member 3)	755	6605.5	6020	1177	2169	2169	APAP,AA,BBZ,CPA,EE,IM,KC,LS,MTS,NFT,OPZ,PhB,RIF,VPA
		11	84243	ZDHHC18	zinc finger, DHHC-type containing 18	1789	6605.5	6020	2170	1536	2170	APAP,AA,BEA,DOX,ENA,ET,IM,KC,LS,NFT,OPZ
		12	5479	PPIB	peptidylprolyl isomerase B (cyclophilin B)	1383.5	6605.5	6020	1639	2171	2171	APAP,AA,CSA,ET,HCB,IM,KC,NFT,PCT,NPAA,PhB,VPA
		12	51380	CSAD	cysteine sulfinic acid decarboxylase	1383.5	6605.5	6020	2177	2128	2177	APAP,AA,BEA,DOX,IM,LS,MTS,NFT,OPZ,PhB,TAA,VPA
		11	10809	STARD10	StAR-related lipid transfer (START) domain containing 10	1789	6605.5	6020	2179	1693	2179	APAP,AA,BEA,CAF,CAP,CPA,ET,KC,LS,NFT,OPZ
		11	9961	MVP	major vault protein	1789	6605.5	6020	1921	2179	2179	APAP,AA,CPA,CSA,EE,ET,KC,NFT,OPZ,NPAA,VPA
		12	8638	OASL	2'-5'-oligoadenylate synthetase-like	1383.5	6605.5	6020	1433	2180	2180	APAP,AA,CAF,CAP,CFB,DOX,ET,IM,LS,NPAA,RIF,VPA
		12	55290	BRF2	BRF2, RNA polymerase III transcription initiation factor 50 kDa subunit	1383.5	6605.5	6020	2181	1666	2181	APAP,AA,BEA,CAF,DOX,ENA,ET,HCB,KC,LS,NFT,OPZ
		11	6584	SLC22A5	solute carrier family 22 (organic cation/carnitine transporter), member 5	1789	6605.5	6020	1996	2181	2181	APAP,CAF,EE,ET,IM,KC,LS,NFT,OPZ,PhB,TAA
		12	80185	TTI2	TELO2 interacting protein 2	1383.5	6605.5	6020	2187	2074	2187	AA,BEA,CPA,DOX,ENA,ET,IM,LS,OPZ,NPAA,RIF,VPA
		13	79142	PHF23	PHD finger protein 23	1037	6605.5	6020	1647	2190	2190	APAP,APL,CAF,CAP,CFB,CSA,DOX,ET,KC,LS,NFT,OPZ,VPA
		12	55273	TMEM100	transmembrane protein 100	1383.5	6605.5	6020	2028	2192	2192	APAP,AA,CPA,DOX,ET,KC,LS,MTS,NFT,OPZ,PhB,RIF
		11	2956	MSH6	mutS homolog 6	1789	6605.5	6020	2197	1852	2197	APAP,CSA,DOX,ET,KC,LS,NFT,OPZ,PhB,TAA,VPA
		14	51382	ATP6V1D	ATPase, H+ transporting, lysosomal 34kDa, V1 subunit D	755	6605.5	6020	1594	2199	2199	APAP,APL,AA,BEA,CAF,CAP,CSA,DOX,ET,IM,KC,NFT,NPAA,VPA
		11	1508	CTSB	cathepsin B	1789	6605.5	6020	1958	2200	2200	BEA,CAP,CSA,DOX,ENA,ET,KC,NFT,OPZ,NPAA,RIF
		12	8975	USP13	ubiquitin specific peptidase 13 (isopeptidase T-3)	1383.5	6605.5	6020	2200	1934	2200	APAP,AA,CAP,CSA,DOX,ET,KC,MTS,NFT,OPZ,PhB,RIF
		12	3052	HCCS	holocytochrome c synthase	1383.5	6605.5	6020	2202	1655	2202	AA,BEA,CAF,DOX,ENA,ET,KC,NFT,OPZ,NPAA,RIF,VPA
		15	7443	VRK1	vaccinia related kinase 1	527	6605.5	6020	1516	2203	2203	APAP,APL,AA,CAF,CAP,CSA,ENA,ET,KC,LS,NFT,NPAA,PhB,RIF,TAA
		12	6480	ST6GAL1	ST6 beta-galactosamide alpha-2,6-sialyltranferase 1	1383.5	6605.5	6020	2203	2021	2203	APAP,AA,BEA,CAP,DOX,HCB,KC,LS,NFT,OPZ,TAA,VPA
		12	26269	FBXO8	F-box protein 8	1383.5	6605.5	6020	2205	2138	2205	AA,BEA,CAF,CAP,CFB,CSA,DOX,ET,KC,NFT,OPZ,VPA
		11	2244	FGB	fibrinogen beta chain	1789	6605.5	6020	2207	2000	2207	APAP,AA,BEA,CAP,DOX,ENA,KC,LS,NFT,OPZ,PhB
		11	494143	CHAC2	ChaC, cation transport regulator homolog 2 (E. coli)	1789	6605.5	6020	2216	1452	2216	APAP,CAF,CSA,ET,IM,KC,LS,NFT,OPZ,PhB,TAA
		14	22836	RHOBTB3	Rho-related BTB domain containing 3	755	6605.5	6020	2221	2195	2221	APAP,AA,BEA,CAF,DOX,ENA,ET,IM,KC,LS,MTS,NFT,OPZ,VPA
		13	80833	APOL3	apolipoprotein L, 3	1037	6605.5	6020	1413	2222	2222	APAP,AA,CAF,ET,IMI,IM,KC,LS,MTS,NFT,OPZ,NPAA,PhB
		11	55039	TRMT12	tRNA methyltransferase 12 homolog (S. cerevisiae)	1789	6605.5	6020	2222	1773	2222	APAP,AA,CAF,DOX,ET,KC,LS,NFT,OPZ,PhB,VPA
		12	23516	SLC39A14	solute carrier family 39 (zinc transporter), member 14	1383.5	6605.5	6020	2225	2123	2225	APAP,AA,BEA,CAP,ET,KC,LS,NFT,OPZ,NPAA,PhB,TAA
		13	51300	TIMMDC1	translocase of inner mitochondrial membrane domain containing 1	1037	6605.5	6020	1352	2226	2226	APAP,AA,BEA,CAF,CSA,ET,IMI,KC,LS,NFT,PhB,RIF,VPA
		11	7430	EZR	ezrin	1789	6605.5	6020	1536	2228	2228	APAP,APL,BEA,CAF,CPA,HCB,KC,LS,NFT,OPZ,NPAA
		11	10069	RWDD2B	RWD domain containing 2B	1789	6605.5	6020	1740	2230	2230	AA,CSA,ENA,ET,HCB,KC,LS,NFT,OPZ,PCT,RIF
		9	4200	ME2	malic enzyme 2, NAD(+)-dependent, mitochondrial	2758	1001	6020	1192	2231	2231	CAF,CFB,DOX,ET,IM,KC,NPAA,PhB,TAA
		12	23636	NUP62	nucleoporin 62kDa	1383.5	6605.5	6020	1854	2232	2232	APAP,CSA,DOX,ET,IM,KC,NFT,OPZ,PhB,RIF,TAA,VPA
		13	5890	RAD51B	RAD51 paralog B	1037	6605.5	6020	1166	2233	2233	APAP,BBZ,BEA,CAF,CAP,CSA,DOX,ENA,ET,KC,LS,PCT,VPA
		11	8777	MPDZ	multiple PDZ domain protein	1789	6605.5	6020	2234	1754	2234	APAP,AA,BEA,CAP,DOX,ET,KC,LS,NFT,OPZ,VPA
		11	7737	RNF113A	ring finger protein 113A	1789	6605.5	6020	1874	2234	2234	APAP,AA,BEA,CAF,CSA,DOX,ET,KC,LS,PhB,VPA
		11	127018	LYPLAL1	lysophospholipase-like 1	1789	6605.5	6020	2088	2237	2237	APAP,BEA,CAP,DOX,ET,KC,LS,NFT,OPZ,RIF,VPA
		10	84316	NAA38	N(alpha)-acetyltransferase 38, NatC auxiliary subunit	2240	6605.5	6020	931	2219	2240	AA,BBZ,CAF,CAP,DOX,ENA,EE,LS,NFT,RIF
		10	4720	NDUFS2	NADH dehydrogenase (ubiquinone) Fe-S protein 2, 49kDa (NADH-coenzyme Q reductase)	2240	6605.5	6020	1508	1154	2240	APAP,AA,CAF,ENA,ET,IM,NFT,OPZ,PhB,VPA
		10	5345	SERPINF2	serpin peptidase inhibitor, clade F (alpha-2 antiplasmin, pigment epithelium derived factor), member 2	2240	6605.5	6020	1593	1509	2240	APAP,APL,AA,DOX,ET,HCB,LS,NFT,OPZ,RIF
		10	10524	KAT5	K(lysine) acetyltransferase 5	2240	6605.5	6020	1372	939	2240	APAP,APL,AA,DOX,ET,KC,NFT,OPZ,PhB,VPA
		10	3678	ITGA5	integrin, alpha 5 (fibronectin receptor, alpha polypeptide)	2240	6605.5	6020	1380	1200	2240	APL,AA,CAP,ENA,ET,IM,NFT,NPAA,RIF,VPA
		10	6364	CCL20	chemokine (C-C motif) ligand 20	2240	6605.5	6020	1114	1167	2240	APAP,AA,CAP,ET,IM,LS,NFT,OPZ,PhB,VPA
		10	55217	TMLHE	trimethyllysine hydroxylase, epsilon	2240	6605.5	6020	1153	1993	2240	ACZ,APL,AA,BEA,CAF,ET,OPZ,NPAA,PhB,VPA
		10	51111	SUV420H1	suppressor of variegation 4-20 homolog 1 (Drosophila)	2240	6605.5	6020	1274	1190	2240	APAP,AA,DOX,ET,HCB,KC,LS,NFT,OPZ,VPA
		10	51733	UPB1	ureidopropionase, beta	2240	6605.5	6020	1214	1287	2240	APAP,AA,BEA,CAP,ET,IM,KC,PhB,RIF,VPA
		10	282679	AQP11	aquaporin 11	2240	6605.5	6020	1314	1988	2240	APAP,BEA,CAF,CPA,DOX,EE,ET,KC,NFT,VPA
		10	5909	RAP1GAP	RAP1 GTPase activating protein	2240	6605.5	6020	1318	1149	2240	APAP,AA,ET,HCB,IM,KC,MTS,NFT,PhB,VPA
		10	6623	SNCG	synuclein, gamma (breast cancer-specific protein 1)	2240	6605.5	6020	1474	703	2240	APAP,AA,BEA,ET,KC,LS,NFT,OPZ,PhB,VPA
		10	9963	SLC23A1	solute carrier family 23 (ascorbic acid transporter), member 1	2240	6605.5	6020	1381	758	2240	APAP,AA,CAP,ET,IM,KC,LS,NFT,OPZ,VPA
		10	2267	FGL1	fibrinogen-like 1	2240	6605.5	6020	1416	1025	2240	APAP,AA,CAP,CSA,DOX,ET,KC,LS,NFT,OPZ
		10	686	BTD	biotinidase	2240	6605.5	6020	1461	1451	2240	APAP,AA,BEA,CFB,HCB,LS,NFT,OPZ,TAA,VPA
		10	8520	HAT1	histone acetyltransferase 1	2240	6605.5	6020	1615	1484	2240	APAP,BEA,CSA,ET,KC,LS,NFT,OPZ,NPAA,PhB
		10	2627	GATA6	GATA binding protein 6	2240	6605.5	6020	1278	2167	2240	APAP,AA,BBZ,CSA,DOX,KC,MTS,OPZ,TAA,VPA
		10	1610	DAO	D-amino-acid oxidase	2240	6605.5	6020	1263	709	2240	APAP,AA,BEA,CSA,ET,IM,KC,LS,NFT,OPZ
		10	57020	C16orf62	chromosome 16 open reading frame 62	2240	6605.5	6020	1571	961	2240	APAP,AA,BEA,CAF,ENA,ET,LS,NFT,OPZ,VPA
		10	1063	CENPF	centromere protein F, 350/400kDa	2240	6605.5	6020	1306	752	2240	APAP,AA,CSA,ET,KC,LS,NFT,OPZ,PhB,VPA
		10	123872	DNAAF1	dynein, axonemal, assembly factor 1	2240	6605.5	6020	1267	960	2240	APAP,APL,AA,CPA,DOX,ET,KC,NFT,OPZ,VPA
		10	6988	TCTA	T-cell leukemia translocation altered	2240	6605.5	6020	1722	1924	2240	BEA,CPA,DOX,ENA,KC,LS,NFT,RIF,TAA,VPA
		10	51692	CPSF3	cleavage and polyadenylation specific factor 3, 73kDa	2240	6605.5	6020	1612	2065	2240	CAF,CAP,CSA,ENA,ET,KC,NFT,OPZ,PhB,RIF
		10	84962	AJUBA	ajuba LIM protein	2240	6605.5	6020	1518	1431	2240	APAP,BEA,CAF,DOX,ET,KC,NFT,OPZ,TAA,VPA
		10	9097	USP14	ubiquitin specific peptidase 14 (tRNA-guanine transglycosylase)	2240	6605.5	6020	1819	1429	2240	APAP,AA,CPA,DOX,ENA,ET,KC,OPZ,PhB,VPA
		10	83931	STK40	serine/threonine kinase 40	2240	6605.5	6020	1384	1811	2240	AA,BEA,CAP,CPX,CSA,DOX,ENA,ET,IM,RIF
		10	23214	XPO6	exportin 6	2240	6605.5	6020	1684	1277	2240	APAP,CSA,DOX,IM,KC,LS,NFT,PhB,TAA,VPA
		10	79892	MCMBP	minichromosome maintenance complex binding protein	2240	6605.5	6020	1340	1135	2240	APAP,APL,CAF,CAP,ET,KC,MTS,NFT,OPZ,PhB
		10	9110	MTMR4	myotubularin related protein 4	2240	6605.5	6020	1513	1375	2240	APAP,AA,DOX,EE,ET,MTS,NFT,OPZ,PhB,VPA
		10	9531	BAG3	BCL2-associated athanogene 3	2240	6605.5	6020	1468	1174	2240	AA,BEA,ENA,ET,KC,LS,NFT,OPZ,NPAA,PhB
		10	84135	UTP15	UTP15, U3 small nucleolar ribonucleoprotein, homolog (S. cerevisiae)	2240	6605.5	6020	1701	1784	2240	APAP,APL,CAF,CPA,CSA,DOX,KC,OPZ,RIF,TAA
		10	140735	DYNLL2	dynein, light chain, LC8-type 2	2240	6605.5	6020	1762	1483	2240	APAP,AA,CAF,CAP,DOX,ET,LS,NFT,OPZ,RIF
		10	339287	MSL1	male-specific lethal 1 homolog (Drosophila)	2240	6605.5	6020	1759	1906	2240	APAP,BEA,CSA,DOX,ENA,ET,LS,OPZ,NPAA,VPA
		10	9328	GTF3C5	general transcription factor IIIC, polypeptide 5, 63kDa	2240	6605.5	6020	1465	1702	2240	APAP,APL,BEA,CPX,ET,KC,LS,NFT,OPZ,PhB
		10	84946	LTV1	LTV1 ribosome biogenesis factor	2240	6605.5	6020	1551	1383	2240	APAP,BEA,CAF,DOX,ET,KC,NFT,OPZ,PhB,TAA
		10	8754	ADAM9	ADAM metallopeptidase domain 9	2240	6605.5	6020	1692	1691	2240	APAP,AA,BEA,CAP,DOX,ET,HCB,OPZ,NPAA,VPA
		10	55720	TSR1	TSR1, 20S rRNA accumulation, homolog (S. cerevisiae)	2240	6605.5	6020	1359	1486	2240	APAP,AA,BEA,CSA,DOX,NFT,OPZ,PhB,TAA,VPA
		10	84285	EIF1AD	eukaryotic translation initiation factor 1A domain containing	2240	6605.5	6020	1469	1857	2240	APL,AA,BEA,CAF,CAP,ET,KC,LS,OPZ,PhB
		10	51141	INSIG2	insulin induced gene 2	2240	6605.5	6020	1295	2227	2240	APAP,AA,BEA,CAP,CSA,NFT,OPZ,PhB,TAA,VPA
		10	252839	TMEM9	transmembrane protein 9	2240	6605.5	6020	1746	1061	2240	APAP,AA,BEA,CSA,DOX,ET,LS,OPZ,PhB,VPA
		10	10527	IPO7	importin 7	2240	6605.5	6020	1462	1337	2240	APAP,CAF,CAP,ENA,ET,MTS,NFT,OPZ,PhB,VPA
		10	54939	COMMD4	COMM domain containing 4	2240	6605.5	6020	1483	2023	2240	APAP,AA,BEA,DOX,ENA,ET,KC,MCT,NFT,VPA
		10	83988	NCALD	neurocalcin delta	2240	6605.5	6020	1401	895	2240	APAP,AA,ET,IM,KC,LS,NFT,OPZ,TAA,VPA
		10	79154	DHRS11	dehydrogenase/reductase (SDR family) member 11	2240	6605.5	6020	1923	1755	2240	APAP,BEA,CSA,ET,KC,MTS,NFT,PhB,RIF,VPA
		10	116843	SLC18B1	solute carrier family 18, subfamily B, member 1	2240	6605.5	6020	1821	1814	2240	APAP,BEA,CAF,CAP,CSA,ENA,ET,KC,OPZ,VPA
		10	128239	IQGAP3	IQ motif containing GTPase activating protein 3	2240	6605.5	6020	1890	1127	2240	APAP,AA,CAF,CAP,ET,KC,NFT,OPZ,PhB,VPA
		10	100131187	TSTD1	thiosulfate sulfurtransferase (rhodanese)-like domain containing 1	2240	6605.5	6020	1333	1390	2240	APAP,AA,CPA,DOX,EE,ET,LS,NFT,RIF,VPA
		10	9114	ATP6V0D1	ATPase, H+ transporting, lysosomal 38kDa, V0 subunit d1	2240	6605.5	6020	1676	1639	2240	APAP,AA,BEA,CSA,LS,NFT,OPZ,PCT,PhB,VPA
		10	2631	GBAS	glioblastoma amplified sequence	2240	6605.5	6020	1660	1469	2240	APAP,AA,BEA,CPX,DOX,ENA,ET,LS,OPZ,VPA
		10	65264	UBE2Z	ubiquitin-conjugating enzyme E2Z	2240	6605.5	6020	1712	1233	2240	AA,BEA,CAP,ET,LS,NFT,OPZ,NPAA,PhB,VPA
		10	51421	AMOTL2	angiomotin like 2	2240	6605.5	6020	1671	1236	2240	APAP,AA,CSA,DOX,ET,KC,NFT,RIF,TAA,VPA
		10	5683	PSMA2	proteasome (prosome, macropain) subunit, alpha type, 2	2240	6605.5	6020	1848	1812	2240	APAP,CAP,CSA,DOX,ET,KC,LS,NFT,NPAA,VPA
		10	5789	PTPRD	protein tyrosine phosphatase, receptor type, D	2240	6605.5	6020	1688	782	2240	APAP,AA,DOX,ET,IM,LS,NFT,OPZ,PhB,VPA
		10	3936	LCP1	lymphocyte cytosolic protein 1 (L-plastin)	2240	6605.5	6020	1499	1208	2240	APAP,APL,AA,CAF,CPA,DOX,ET,KC,NFT,OPZ
		10	9896	FIG4	FIG4 phosphoinositide 5-phosphatase	2240	6605.5	6020	1852	1118	2240	APAP,AA,BEA,CAF,DOX,ET,KC,NFT,OPZ,VPA
		10	10623	POLR3C	polymerase (RNA) III (DNA directed) polypeptide C (62kD)	2240	6605.5	6020	1529	1015	2240	APAP,APL,AA,CPA,DOX,KC,LS,NFT,OPZ,VPA
		10	6728	SRP19	signal recognition particle 19kDa	2240	6605.5	6020	1603	1689	2240	APAP,APL,CAF,CSA,DOX,ENA,KC,NFT,OPZ,PhB
		10	65062	TMEM237	transmembrane protein 237	2240	6605.5	6020	1828	1401	2240	APAP,AA,CAF,CAP,ET,KC,LS,NFT,PhB,VPA
		10	5533	PPP3CC	protein phosphatase 3, catalytic subunit, gamma isozyme	2240	6605.5	6020	1452	1866	2240	CPX,CPA,ENA,ET,KC,LS,NFT,OPZ,PhB,RIF
		10	1278	COL1A2	collagen, type I, alpha 2	2240	6605.5	6020	1644	1334	2240	APAP,AA,CAF,CPA,KC,LS,NFT,OPZ,RIF,VPA
		10	10395	DLC1	DLC1 Rho GTPase activating protein	2240	6605.5	6020	1698	1880	2240	APAP,CAP,CPA,DOX,ET,HCB,IM,KC,OPZ,VPA
		10	4070	TACSTD2	tumor-associated calcium signal transducer 2	2240	6605.5	6020	1672	1092	2240	AA,BEA,CPA,DOX,ET,LS,NFT,OPZ,TAA,VPA
		10	1364	CLDN4	claudin 4	2240	6605.5	6020	1937	1955	2240	APAP,DOX,ET,KC,LS,MTS,NFT,RIF,TAA,VPA
		10	133308	SLC9B2	solute carrier family 9, subfamily B (NHA2, cation proton antiporter 2), member 2	2240	6605.5	6020	1753	2213	2240	CAF,CFB,DOX,ENA,ET,KC,LS,NFT,OPZ,VPA
		10	51501	C11orf73	chromosome 11 open reading frame 73	2240	6605.5	6020	1473	1088	2240	APAP,AA,BEA,CAF,CSA,ENA,ET,KC,NFT,OPZ
		10	9702	CEP57	centrosomal protein 57kDa	2240	6605.5	6020	1818	1532	2240	APAP,AA,BEA,CAF,CPX,CSA,ET,KC,LS,VPA
		10	10723	SLC12A7	solute carrier family 12 (potassium/chloride transporter), member 7	2240	6605.5	6020	1631	2210	2240	APAP,APL,BBZ,DOX,ET,IM,KC,NFT,PhB,VPA
		10	23479	ISCU	iron-sulfur cluster assembly enzyme	2240	6605.5	6020	1868	1770	2240	APAP,APL,AA,BEA,CAP,IM,KC,OPZ,PhB,RIF
		10	165918	RNF168	ring finger protein 168, E3 ubiquitin protein ligase	2240	6605.5	6020	1605	2177	2240	APAP,CAP,CPA,CSA,DOX,ET,KC,LS,OPZ,VPA
		10	11073	TOPBP1	topoisomerase (DNA) II binding protein 1	2240	6605.5	6020	1934	1722	2240	APAP,CPA,CSA,DOX,KC,LS,NFT,OPZ,NPAA,RIF
		10	5922	RASA2	RAS p21 protein activator 2	2240	6605.5	6020	1739	1210	2240	APAP,AA,CAP,ENA,ET,LS,NFT,OPZ,TAA,VPA
		10	2355	FOSL2	FOS-like antigen 2	2240	6605.5	6020	1437	2022	2240	APAP,BEA,CAF,DOX,ET,IM,LS,OPZ,PhB,RIF
		10	23270	TSPYL4	TSPY-like 4	2240	6605.5	6020	1979	1688	2240	APAP,BEA,CAF,DOX,ENA,ET,LS,OPZ,TAA,VPA
		10	81888	HYI	hydroxypyruvate isomerase (putative)	2240	6605.5	6020	1540	1846	2240	APAP,AA,BBZ,BEA,CAF,ENA,ET,LS,NFT,VPA
		10	6051	RNPEP	arginyl aminopeptidase (aminopeptidase B)	2240	6605.5	6020	1417	1597	2240	APAP,AA,CAF,ET,HCB,NFT,PCT,PhB,TAA,VPA
		10	10552	ARPC1A	actin related protein 2/3 complex, subunit 1A, 41kDa	2240	6605.5	6020	1621	897	2240	APAP,AA,CAF,CAP,ET,KC,NFT,OPZ,PhB,VPA
		10	8073	PTP4A2	protein tyrosine phosphatase type IVA, member 2	2240	6605.5	6020	1849	1926	2240	APAP,AA,BEA,CPA,DOX,ET,HCB,LS,RIF,VPA
		10	55666	NPLOC4	nuclear protein localization 4 homolog (S. cerevisiae)	2240	6605.5	6020	1757	943	2240	APAP,AA,BEA,DOX,IM,KC,LS,NFT,OPZ,PhB
		10	6294	SAFB	scaffold attachment factor B	2240	6605.5	6020	1947	1837	2240	APAP,AA,EE,ET,HCB,IM,KC,NFT,OPZ,RIF
		10	23404	EXOSC2	exosome component 2	2240	6605.5	6020	1682	1226	2240	APAP,APL,DOX,ET,KC,NFT,OPZ,PhB,TAA,VPA
		10	29110	TBK1	TANK-binding kinase 1	2240	6605.5	6020	1725	1409	2240	APAP,AA,CAF,DOX,ENA,ET,LS,OPZ,PhB,VPA
		10	1195	CLK1	CDC-like kinase 1	2240	6605.5	6020	1656	1518	2240	APAP,AA,CAF,CPX,DOX,ENA,ET,KC,NFT,OPZ
		10	3133	HLA-E	major histocompatibility complex, class I, E	2240	6605.5	6020	1842	1967	2240	AA,BEA,CAF,CAP,CPA,DOX,KC,NFT,OPZ,RIF
		10	7357	UGCG	UDP-glucose ceramide glucosyltransferase	2240	6605.5	6020	1974	2218	2240	BEA,DOX,ET,KC,NFT,OPZ,NPAA,PhB,TAA,VPA
		10	6996	TDG	thymine-DNA glycosylase	2240	6605.5	6020	1732	1929	2240	APAP,CAF,DOX,ET,KC,LS,NFT,RIF,TAA,VPA
		10	81689	ISCA1	iron-sulfur cluster assembly 1	2240	6605.5	6020	1777	1663	2240	APAP,AA,CFB,IM,KC,LS,NFT,OPZ,NPAA,RIF
		10	27289	RND1	Rho family GTPase 1	2240	6605.5	6020	2185	2097	2240	APAP,AA,CAF,DOX,ET,LS,NFT,NPAA,PhB,VPA
		10	154	ADRB2	adrenoceptor beta 2, surface	2240	6605.5	6020	2137	2207	2240	APAP,BEA,CAF,CAP,CSA,DOX,ET,KC,TAA,VPA
		10	112752	IFT43	intraflagellar transport 43	2240	6605.5	6020	1721	1112	2240	APAP,AA,BEA,CAF,CSA,ET,KC,NFT,OPZ,VPA
		10	19	ABCA1	ATP-binding cassette, sub-family A (ABC1), member 1	2240	6605.5	6020	2017	1544	2240	APAP,DOX,ET,KC,MTS,NFT,OPZ,PhB,RIF,VPA
		10	583	BBS2	Bardet-Biedl syndrome 2	2240	6605.5	6020	2154	1376	2240	APAP,AA,BEA,CSA,DOX,ET,KC,LS,RIF,VPA
		10	7358	UGDH	UDP-glucose 6-dehydrogenase	2240	6605.5	6020	2068	1302	2240	APAP,AA,CPA,ET,KC,LS,NFT,OPZ,PhB,VPA
		10	55741	EDEM2	ER degradation enhancer, mannosidase alpha-like 2	2240	6605.5	6020	2139	1517	2240	APAP,AA,BEA,CSA,ET,LS,OPZ,PhB,RIF,VPA
		10	8031	NCOA4	nuclear receptor coactivator 4	2240	6605.5	6020	2015	1694	2240	APAP,AA,CAF,CSA,DOX,ET,IM,NFT,OPZ,PhB
x		10	10062	NR1H3	nuclear receptor subfamily 1, group H, member 3	2240	6605.5	6020	1951	1423	2240	APAP,AA,BEA,CAF,ET,LS,OPZ,NPAA,RIF,VPA
		10	8443	GNPAT	glyceronephosphate O-acyltransferase	2240	6605.5	6020	2070	1391	2240	APAP,AA,CPA,ET,KC,NFT,OPZ,NPAA,PhB,VPA
		10	23379	ICE1	interactor of little elongation complex ELL subunit 1	2240	6605.5	6020	2237	1898	2240	APAP,AA,CFB,DOX,ET,KC,LS,NFT,OPZ,VPA
		10	26505	CNNM3	cyclin and CBS domain divalent metal cation transport mediator 3	2240	6605.5	6020	2126	1918	2240	APAP,AA,CAF,ET,KC,NFT,OPZ,RIF,TAA,VPA
		10	84975	MFSD5	major facilitator superfamily domain containing 5	2240	6605.5	6020	1893	1327	2240	APAP,BEA,CPA,DOX,ET,IM,KC,NFT,OPZ,VPA
		10	10841	FTCD	formimidoyltransferase cyclodeaminase	2240	6605.5	6020	1904	1540	2240	APAP,AA,CFB,CSA,DOX,ET,KC,LS,NFT,OPZ
		10	55328	RNLS	renalase, FAD-dependent amine oxidase	2240	6605.5	6020	2040	1531	2240	APAP,AA,BEA,CSA,LS,OPZ,NPAA,RIF,TAA,VPA
		10	84759	PCGF1	polycomb group ring finger 1	2240	6605.5	6020	2014	1869	2240	APAP,AA,DOX,ENA,ET,KC,NFT,OPZ,RIF,VPA
		10	166824	RASSF6	Ras association (RalGDS/AF-6) domain family member 6	2240	6605.5	6020	1879	1065	2240	APAP,AA,BEA,CAF,DOX,ENA,ET,KC,OPZ,VPA
		10	145853	C15orf61	chromosome 15 open reading frame 61	2240	6605.5	6020	2037	2235	2240	APAP,APL,CAF,DOX,ENA,ET,NFT,OPZ,PCT,VPA
		10	3958	LGALS3	lectin, galactoside-binding, soluble, 3	2240	6605.5	6020	2007	2217	2240	APAP,AA,BBZ,DOX,KC,NFT,OPZ,RIF,TAA,VPA
		10	6391	SDHC	succinate dehydrogenase complex, subunit C, integral membrane protein, 15kDa	2240	6605.5	6020	2224	1573	2240	APAP,AA,BEA,CSA,DOX,ENA,ET,LS,OPZ,VPA
		10	10380	BPNT1	3'(2'), 5'-bisphosphate nucleotidase 1	2240	6605.5	6020	1857	1491	2240	APAP,AA,BEA,ET,IM,KC,MTS,NFT,OPZ,VPA
		10	10944	C11orf58	chromosome 11 open reading frame 58	2240	6605.5	6020	2201	1834	2240	APAP,BEA,CAF,DOX,ET,KC,NFT,OPZ,NPAA,VPA
		12	29115	SAP30BP	SAP30 binding protein	1383.5	6605.5	6020	2240	1709	2240	APAP,APL,BEA,CAP,CSA,DOX,ET,KC,LS,NFT,OPZ,PhB
		10	8624	PSMG1	proteasome (prosome, macropain) assembly chaperone 1	2240	6605.5	6020	1699	1467	2240	APAP,CAF,CSA,ET,LS,NFT,OPZ,PhB,RIF,VPA
		10	84079	ANKRD27	ankyrin repeat domain 27 (VPS9 domain)	2240	6605.5	6020	2123	1986	2240	APAP,CAF,CPX,CSA,ET,KC,NFT,OPZ,PhB,VPA
		10	33	ACADL	acyl-CoA dehydrogenase, long chain	2240	6605.5	6020	1900	1719	2240	APAP,AA,ET,HCB,KC,LS,MTS,NFT,OPZ,VPA
		10	90416	C15orf57	chromosome 15 open reading frame 57	2240	6605.5	6020	1747	1845	2240	APAP,BEA,CAP,DOX,ENA,ET,LS,NPAA,RIF,VPA
		10	253558	LCLAT1	lysocardiolipin acyltransferase 1	2240	6605.5	6020	1928	1468	2240	APAP,BEA,CAF,CPA,DOX,ET,KC,NFT,OPZ,RIF
		10	54913	RPP25	ribonuclease P/MRP 25kDa subunit	2240	6605.5	6020	2131	1912	2240	APAP,APL,AA,CPA,ET,KC,NFT,OPZ,TAA,VPA
		10	2948	GSTM4	glutathione S-transferase mu 4	2240	6605.5	6020	1705	1874	2240	APAP,AA,BEA,CSA,DOX,ET,IM,OPZ,NPAA,VPA
		10	7099	TLR4	toll-like receptor 4	2240	6605.5	6020	2117	1578	2240	APAP,APL,CAP,DOX,ET,KC,LS,NFT,OPZ,VPA
		10	55893	ZNF395	zinc finger protein 395	2240	6605.5	6020	2162	2034	2240	APAP,BEA,ET,LS,MTS,NFT,OPZ,NPAA,PhB,VPA
		10	11222	MRPL3	mitochondrial ribosomal protein L3	2240	6605.5	6020	1761	2116	2240	APAP,CAF,DOX,ET,KC,OPZ,NPAA,PhB,TAA,VPA
		10	27042	DIEXF	digestive organ expansion factor homolog (zebrafish)	2240	6605.5	6020	1862	1514	2240	APAP,APL,CAP,DOX,ET,LS,NFT,NPAA,TAA,VPA
		10	55668	GPATCH2L	G patch domain containing 2-like	2240	6605.5	6020	2093	1598	2240	APAP,BEA,CSA,DOX,ET,HCB,LS,NFT,OPZ,VPA
		10	112483	SAT2	spermidine/spermine N1-acetyltransferase family member 2	2240	6605.5	6020	2161	1537	2240	APAP,AA,BEA,CAF,DOX,KC,NFT,OPZ,PhB,VPA
		10	56940	DUSP22	dual specificity phosphatase 22	2240	6605.5	6020	2235	2044	2240	APAP,AA,CAF,ET,LS,NFT,OPZ,NPAA,TAA,VPA
		10	7113	TMPRSS2	transmembrane protease, serine 2	2240	6605.5	6020	2071	1725	2240	APAP,CAF,DOX,ET,KC,LS,NFT,OPZ,PhB,VPA
		10	9577	BRE	brain and reproductive organ-expressed (TNFRSF1A modulator)	2240	6605.5	6020	1542	2101	2240	APAP,AA,BEA,CAF,CFB,CPA,DOX,KC,LS,NFT
		10	3843	IPO5	importin 5	2240	6605.5	6020	2192	1634	2240	CAF,CFB,DOX,ET,KC,LS,NFT,OPZ,PhB,VPA
		10	55975	KLHL7	kelch-like family member 7	2240	6605.5	6020	2024	1696	2240	BEA,ENA,ET,KC,LS,MTS,NFT,OPZ,RIF,VPA
		10	11245	GPR176	G protein-coupled receptor 176	2240	6605.5	6020	1543	1698	2240	AA,BBZ,CAF,CAP,CPA,DOX,ET,KC,NFT,OPZ
		10	54981	NMRK1	nicotinamide riboside kinase 1	2240	6605.5	6020	1948	1545	2240	AA,CAF,CSA,DOX,ET,IM,LS,NFT,OPZ,TAA
		10	64792	IFT22	intraflagellar transport 22	2240	6605.5	6020	1959	1215	2240	AA,BEA,CPA,ET,KC,LS,NFT,OPZ,PhB,VPA
		10	261729	STEAP2	STEAP family member 2, metalloreductase	2240	6605.5	6020	1709	2020	2240	CAF,CAP,CSA,DOX,ENA,ET,OPZ,NPAA,TAA,VPA
		10	5007	OSBP	oxysterol binding protein	2240	6605.5	6020	1770	1572	2240	AA,CAF,CSA,DOX,IM,KC,LS,PhB,TAA,VPA
		10	2288	FKBP4	FK506 binding protein 4, 59kDa	2240	6605.5	6020	2171	1528	2240	AA,CAF,CSA,ENA,ET,KC,LS,NFT,OPZ,VPA
		10	163859	SDE2	SDE2 telomere maintenance homolog (S. pombe)	2240	6605.5	6020	1929	1724	2240	AA,BEA,CSA,DOX,ENA,ET,LS,OPZ,NPAA,RIF
		10	29102	DROSHA	drosha, ribonuclease type III	2240	6605.5	6020	1778	1982	2240	CPA,DOX,EE,ET,KC,NFT,OPZ,PhB,RIF,VPA
		10	6890	TAP1	transporter 1, ATP-binding cassette, sub-family B (MDR/TAP)	2240	6605.5	6020	2066	1438	2240	AA,DOX,ET,IM,KC,NFT,OPZ,PhB,RIF,VPA
		11	55129	ANO10	anoctamin 10	1789	6605.5	6020	2242	1757	2242	APAP,BEA,CPA,CSA,DOX,ET,IM,KC,NFT,OPZ,RIF
		11	283298	OLFML1	olfactomedin-like 1	1789	6605.5	6020	2246	2001	2246	APAP,AA,CPA,ET,HCB,KC,LS,OPZ,PhB,RIF,VPA
		13	79714	CCDC51	coiled-coil domain containing 51	1037	6605.5	6020	2213	2249	2249	APAP,CAF,CAP,CPA,CSA,ET,KC,LS,NFT,OPZ,NPAA,RIF,TAA
		11	27257	LSM1	LSM1, U6 small nuclear RNA associated	1789	6605.5	6020	2250	2178	2250	APAP,AA,CAP,DOX,ET,KC,LS,NFT,OPZ,NPAA,PhB
		10	1803	DPP4	dipeptidyl-peptidase 4	2240	6605.5	6020	2251	1751	2251	APAP,BEA,ENA,ET,KC,NFT,NPAA,PhB,RIF,VPA
		10	3074	HEXB	hexosaminidase B (beta polypeptide)	2240	6605.5	6020	1666	2254	2254	APAP,CAF,HCB,IMI,KC,LS,NFT,OPZ,NPAA,VPA
		12	4882	NPR2	natriuretic peptide receptor 2	1383.5	6605.5	6020	2254	1949	2254	APAP,AA,BEA,CAF,ENA,ET,KC,NFT,OPZ,RIF,TAA,VPA
		12	63979	FIGNL1	fidgetin-like 1	1383.5	6605.5	6020	2255	2236	2255	APAP,CAF,CAP,CSA,DOX,ET,KC,NFT,OPZ,NPAA,PhB,TAA
		11	84317	CCDC115	coiled-coil domain containing 115	1789	6605.5	6020	2102	2258	2258	APAP,APL,BEA,CPX,DOX,ET,KC,NFT,OPZ,PhB,TAA
		13	2328	FMO3	flavin containing monooxygenase 3	1037	6605.5	6020	2168	2259	2259	APAP,AA,CAF,CAP,CPX,CSA,DOX,ET,KC,LS,NFT,OPZ,VPA
		11	2117	ETV3	ets variant 3	1789	6605.5	6020	2132	2260	2260	APAP,APL,AA,BEA,CFB,DOX,ENA,ET,LS,OPZ,VPA
		10	2263	FGFR2	fibroblast growth factor receptor 2	2240	6605.5	6020	2264	1087	2264	APAP,AA,CSA,ET,KC,LS,NFT,OPZ,PhB,VPA
		10	26017	FAM32A	family with sequence similarity 32, member A	2240	6605.5	6020	1850	2264	2264	AA,BEA,DOX,ENA,ET,IMI,KC,NFT,OPZ,VPA
		11	4121	MAN1A1	mannosidase, alpha, class 1A, member 1	1789	6605.5	6020	2269	1419	2269	APAP,AA,BEA,CSA,ET,IM,KC,LS,NFT,OPZ,VPA
		10	57162	PELI1	pellino E3 ubiquitin protein ligase 1	2240	6605.5	6020	1795	2270	2270	AA,CAF,DOX,ENA,ET,KC,LS,OPZ,TAA,VPA
		10	337	APOA4	apolipoprotein A-IV	2240	6605.5	6020	2272	1340	2272	APAP,AA,CSA,DOX,ET,KC,NFT,PhB,TAA,VPA
		10	90871	TMEM261	transmembrane protein 261	2240	6605.5	6020	2274	2141	2274	APAP,AA,BEA,CAF,CAP,CSA,ENA,ET,RIF,VPA
		10	55437	STRADB	STE20-related kinase adaptor beta	2240	6605.5	6020	2275	1504	2275	APAP,AA,BEA,CSA,ET,LS,NFT,OPZ,PhB,VPA
		10	25938	HEATR5A	HEAT repeat containing 5A	2240	6605.5	6020	1993	2276	2276	APAP,AA,BEA,CAF,CSA,DOX,ET,KC,OPZ,VPA
		10	7071	KLF10	Kruppel-like factor 10	2240	6605.5	6020	1455	2280	2280	APAP,CSA,DOX,ET,IM,KC,NFT,OPZ,RIF,TAA
		11	4091	SMAD6	SMAD family member 6	1789	6605.5	6020	2104	2282	2282	APAP,BEA,CAF,DOX,ENA,ET,KC,NFT,OPZ,TAA,VPA
		10	379	ARL4D	ADP-ribosylation factor-like 4D	2240	6605.5	6020	2282	1975	2282	APAP,APL,CPA,CSA,ET,NFT,OPZ,PhB,RIF,VPA
		11	51547	SIRT7	sirtuin 7	1789	6605.5	6020	2284	1515	2284	APAP,AA,BEA,DOX,ET,KC,LS,NFT,OPZ,PhB,VPA
		13	23344	ESYT1	extended synaptotagmin-like protein 1	1037	6605.5	6020	1077	2285	2285	AA,BCT,CAP,CPA,ENA,ET,KC,LS,NFT,OPZ,PCT,RIF,VPA
		10	221294	NT5DC1	5'-nucleotidase domain containing 1	2240	6605.5	6020	2285	1642	2285	APAP,AA,BEA,CAF,CPA,ET,KC,NFT,OPZ,VPA
		10	25948	KBTBD2	kelch repeat and BTB (POZ) domain containing 2	2240	6605.5	6020	2000	2286	2286	CAP,DOX,ENA,ET,KC,LS,OPZ,PhB,RIF,VPA
		13	10783	NEK6	NIMA-related kinase 6	1037	6605.5	6020	1899	2287	2287	APAP,APL,AA,BEA,CAP,CSA,ENA,ET,KC,NFT,OPZ,PhB,VPA
		8	23423	TMED3	transmembrane emp24 protein transport domain containing 3	3316.5	931.5	6020	997	2288	2288	APAP,BBZ,BEA,CAF,IMI,NPAA,PhB,VPA
		12	79956	ERMP1	endoplasmic reticulum metallopeptidase 1	1383.5	6605.5	6020	1824	2290	2290	APAP,BEA,CAF,CPA,DOX,KC,LS,MTS,NFT,OPZ,PCT,VPA
		13	8504	PEX3	peroxisomal biogenesis factor 3	1037	6605.5	6020	2033	2291	2291	APAP,AA,CAF,DOX,ET,HCB,IM,KC,LS,NFT,OPZ,PhB,TAA
		12	64645	HIAT1	hippocampus abundant transcript 1	1383.5	6605.5	6020	2292	2289	2292	APAP,AA,CAP,CSA,DOX,ET,IM,KC,LS,OPZ,NPAA,RIF
		12	26271	FBXO5	F-box protein 5	1383.5	6605.5	6020	2294	1911	2294	APAP,AA,BEA,CAF,ENA,ET,KC,NFT,OPZ,NPAA,PhB,VPA
		11	51645	PPIL1	peptidylprolyl isomerase (cyclophilin)-like 1	1789	6605.5	6020	2295	1830	2295	APAP,CAF,DOX,ENA,ET,KC,NFT,OPZ,PhB,RIF,VPA
		11	57149	LYRM1	LYR motif containing 1	1789	6605.5	6020	2300	2069	2300	APAP,APL,AA,CAF,DOX,ET,KC,MTS,OPZ,PhB,VPA
		11	3065	HDAC1	histone deacetylase 1	1789	6605.5	6020	2176	2301	2301	APAP,CAF,CSA,ET,IM,KC,LS,NFT,OPZ,TAA,VPA
		12	84247	LDOC1L	leucine zipper, down-regulated in cancer 1-like	1383.5	6605.5	6020	2050	2302	2302	APAP,BEA,CSA,DOX,ET,KC,LS,NFT,OPZ,PhB,TAA,VPA
		13	25909	AHCTF1	AT hook containing transcription factor 1	1037	6605.5	6020	2303	2188	2303	APAP,BEA,CAF,CAP,DOX,ENA,ET,IM,KC,OPZ,RIF,TAA,VPA
		10	10664	CTCF	CCCTC-binding factor (zinc finger protein)	2240	6605.5	6020	2305	1984	2305	APAP,AA,DOX,ENA,ET,IM,NFT,OPZ,RIF,VPA
		12	3570	IL6R	interleukin 6 receptor	1383.5	6605.5	6020	2306	1798	2306	APAP,BEA,DOX,ENA,ET,IM,KC,LS,NFT,OPZ,RIF,VPA
		11	6575	SLC20A2	solute carrier family 20 (phosphate transporter), member 2	1789	6605.5	6020	2308	1530	2308	BEA,CAF,CSA,DOX,ET,IM,KC,LS,NFT,OPZ,VPA
		11	26499	PLEK2	pleckstrin 2	1789	6605.5	6020	1990	2309	2309	APAP,AA,CSA,ET,IM,KC,NFT,OPZ,PhB,TAA,VPA
		10	64897	C12orf43	chromosome 12 open reading frame 43	2240	6605.5	6020	2310	1864	2310	APAP,APL,AA,CAP,ENA,ET,KC,LS,OPZ,PhB
		12	125488	TTC39C	tetratricopeptide repeat domain 39C	1383.5	6605.5	6020	2125	2311	2311	APAP,BEA,CAF,CAP,DOX,ET,IM,KC,MTS,NFT,OPZ,PhB
		11	2706	GJB2	gap junction protein, beta 2, 26kDa	1789	6605.5	6020	2311	2295	2311	BEA,CPA,CSA,ET,IM,KC,LS,NFT,OPZ,RIF,VPA
		13	10978	CLP1	cleavage and polyadenylation factor I subunit 1	1037	6605.5	6020	2313	1781	2313	APAP,AA,BEA,CAP,DOX,ENA,ET,KC,LS,NFT,OPZ,RIF,VPA
		11	6431	SRSF6	serine/arginine-rich splicing factor 6	1789	6605.5	6020	2019	2314	2314	APAP,AA,CAF,CAP,DOX,ET,KC,LS,OPZ,NPAA,VPA
		11	26472	PPP1R14B	protein phosphatase 1, regulatory (inhibitor) subunit 14B	1789	6605.5	6020	2315	2140	2315	APAP,DOX,ET,KC,LS,NFT,OPZ,PhB,RIF,TAA,VPA
		11	3827	KNG1	kininogen 1	1789	6605.5	6020	1840	2315	2315	APAP,CAF,DOX,ET,HCB,KC,LS,MTS,NFT,PhB,VPA
		12	55454	CSGALNACT2	chondroitin sulfate N-acetylgalactosaminyltransferase 2	1383.5	6605.5	6020	2180	2317	2317	APAP,BEA,CAF,DOX,ENA,ET,HCB,IM,LS,NFT,OPZ,VPA
		10	7026	NR2F2	nuclear receptor subfamily 2, group F, member 2	2240	6605.5	6020	2320	2161	2320	APAP,AA,BEA,CAF,CSA,DOX,ET,LS,NFT,OPZ
		10	9582	APOBEC3B	apolipoprotein B mRNA editing enzyme, catalytic polypeptide-like 3B	2240	6605.5	6020	1533	2322	2322	APAP,AA,DOX,ENA,ET,KC,LS,MTS,NPAA,PhB
		12	93664	CADPS2	Ca++-dependent secretion activator 2	1383.5	6605.5	6020	1748	2323	2323	APL,BEA,CAP,CPA,CSA,IM,KC,LS,NFT,OPZ,PhB,VPA
		14	112479	ERI2	ERI1 exoribonuclease family member 2	755	6605.5	6020	2324	2120	2324	APAP,AA,BEA,CAF,CSA,DOX,ET,IM,KC,NFT,OPZ,PhB,RIF,VPA
		10	79697	C14orf169	chromosome 14 open reading frame 169	2240	6605.5	6020	2325	2121	2325	APAP,APL,AA,BEA,DOX,ET,LS,OPZ,PhB,VPA
		14	7132	TNFRSF1A	tumor necrosis factor receptor superfamily, member 1A	755	6605.5	6020	1208	2326	2326	APAP,APL,CAF,CAP,CPA,DOX,ET,KC,LS,OPZ,NPAA,PhB,RIF,VPA
		11	3035	HARS	histidyl-tRNA synthetase	1789	6605.5	6020	2328	1819	2328	CAF,CPA,CSA,DOX,ET,IM,KC,LS,NFT,OPZ,VPA
		11	9466	IL27RA	interleukin 27 receptor, alpha	1789	6605.5	6020	2263	2330	2330	APAP,AA,CAF,CSA,ET,IM,KC,LS,OPZ,RIF,VPA
		10	83719	YPEL3	yippee-like 3 (Drosophila)	2240	6605.5	6020	2331	2036	2331	AA,BEA,CAF,CAP,DOX,ET,LS,OPZ,TAA,VPA
		10	226	ALDOA	aldolase A, fructose-bisphosphate	2240	6605.5	6020	2335	2243	2335	APAP,BEA,CPA,CSA,DOX,ET,OPZ,RIF,TAA,VPA
		11	3626	INHBC	inhibin, beta C	1789	6605.5	6020	2338	2186	2338	APAP,ET,HCB,IM,KC,LS,NFT,OPZ,PhB,RIF,VPA
		11	139341	FUNDC1	FUN14 domain containing 1	1789	6605.5	6020	2340	2327	2340	APAP,AA,BEA,CAF,CSA,DOX,ENA,IM,NFT,OPZ,VPA
		15	4601	MXI1	MAX interactor 1, dimerization protein	527	6605.5	6020	1430	2341	2341	CAF,CSA,DOX,ET,IMI,IM,KC,LS,MTS,NFT,OPZ,NPAA,PhB,RIF,VPA
		10	25820	ARIH1	ariadne RBR E3 ubiquitin protein ligase 1	2240	6605.5	6020	2121	2342	2342	APAP,AA,CFB,DOX,ENA,ET,KC,LS,NFT,OPZ
		11	6767	ST13	suppression of tumorigenicity 13 (colon carcinoma) (Hsp70 interacting protein)	1789	6605.5	6020	2342	2067	2342	APAP,APL,AA,BEA,CAF,DOX,ET,KC,LS,OPZ,VPA
		11	6897	TARS	threonyl-tRNA synthetase	1789	6605.5	6020	2043	2344	2344	APL,AA,BEA,CAF,CAP,CPA,ET,IM,PhB,RIF,VPA
		11	1843	DUSP1	dual specificity phosphatase 1	1789	6605.5	6020	1291	2347	2347	APAP,CAF,CPX,CPA,DOX,ET,MTS,NFT,OPZ,PhB,VPA
		10	80018	NAA25	N(alpha)-acetyltransferase 25, NatB auxiliary subunit	2240	6605.5	6020	2347	1776	2347	APAP,BEA,DOX,ET,HCB,IM,OPZ,NPAA,PhB,VPA
		12	6047	RNF4	ring finger protein 4	1383.5	6605.5	6020	2348	1914	2348	APAP,APL,AA,BEA,CSA,DOX,ET,KC,LS,OPZ,RIF,VPA
		13	8099	CDK2AP1	cyclin-dependent kinase 2 associated protein 1	1037	6605.5	6020	1917	2350	2350	APAP,AA,BEA,CAP,CPX,EE,ET,KC,NFT,OPZ,PhB,RIF,VPA
		11	56901	NDUFA4L2	NADH dehydrogenase (ubiquinone) 1 alpha subcomplex, 4-like 2	1789	6605.5	6020	1756	2351	2351	APAP,AA,CAF,CPA,ET,IM,KC,OPZ,PhB,RIF,TAA
		10	64783	RBM15	RNA binding motif protein 15	2240	6605.5	6020	2351	1794	2351	APAP,AA,BEA,CAP,DOX,ENA,ET,NFT,OPZ,VPA
		11	54520	CCDC93	coiled-coil domain containing 93	1789	6605.5	6020	2353	2088	2353	APAP,AA,BEA,CAP,ENA,ET,KC,LS,NFT,OPZ,NPAA
		11	23313	KIAA0930	KIAA0930	1789	6605.5	6020	2267	2353	2353	APL,AA,BEA,DOX,ET,HCB,KC,NFT,OPZ,NPAA,VPA
		10	2168	FABP1	fatty acid binding protein 1, liver	2240	6605.5	6020	2354	1989	2354	APAP,AA,CFB,DOX,ET,IM,KC,NFT,OPZ,RIF
		11	51315	KRCC1	lysine-rich coiled-coil 1	1789	6605.5	6020	2103	2354	2354	APAP,CAF,CAP,CSA,DOX,ET,KC,NFT,OPZ,PhB,VPA
		10	64801	ARV1	ARV1 homolog (S. cerevisiae)	2240	6605.5	6020	2357	2223	2357	APAP,APL,AA,ET,KC,NFT,OPZ,NPAA,PhB,VPA
		11	10885	WDR3	WD repeat domain 3	1789	6605.5	6020	2359	1720	2359	APAP,APL,AA,CAP,DOX,ET,LS,NFT,OPZ,TAA,VPA
		11	51696	HECA	headcase homolog (Drosophila)	1789	6605.5	6020	2231	2359	2359	APAP,AA,CAF,CSA,DOX,ENA,ET,KC,NFT,OPZ,VPA
		10	8915	BCL10	B-cell CLL/lymphoma 10	2240	6605.5	6020	2360	1954	2360	APAP,AA,CAF,CAP,ENA,ET,KC,NFT,OPZ,NPAA
		13	9258	MFHAS1	malignant fibrous histiocytoma amplified sequence 1	1037	6605.5	6020	2212	2363	2363	APAP,AA,CAF,DOX,ENA,ET,HCB,KC,LS,NFT,OPZ,PhB,VPA
		10	6696	SPP1	secreted phosphoprotein 1	2240	6605.5	6020	1719	2364	2364	APAP,AA,BEA,CAF,ENA,ET,IMI,NFT,OPZ,VPA
		12	11321	GPN1	GPN-loop GTPase 1	1383.5	6605.5	6020	2153	2365	2365	APAP,AA,CAF,CAP,CSA,ET,IM,LS,NFT,PhB,TAA,VPA
		11	54936	ADPRHL2	ADP-ribosylhydrolase like 2	1789	6605.5	6020	2366	1855	2366	APAP,BEA,CSA,DOX,ET,IM,KC,LS,NFT,OPZ,VPA
		12	8540	AGPS	alkylglycerone phosphate synthase	1383.5	6605.5	6020	2195	2369	2369	APAP,APL,BEA,CAF,ENA,ET,LS,NFT,OPZ,NPAA,TAA,VPA
		11	8553	BHLHE40	basic helix-loop-helix family, member e40	1789	6605.5	6020	2370	2310	2370	APAP,AA,CAF,CAP,DOX,ENA,ET,KC,OPZ,PhB,VPA
		9	10512	SEMA3C	sema domain, immunoglobulin domain (Ig), short basic domain, secreted, (semaphorin) 3C	2758	1095.5	6020	1083	2374	2374	APAP,BEA,CAF,CAP,CSA,DOX,ENA,KC,PCT
		11	127262	TPRG1L	tumor protein p63 regulated 1-like	1789	6605.5	6020	1489	2377	2377	APAP,APL,AA,CAP,CPA,DOX,ET,HCB,MTS,OPZ,PhB
		10	11030	RBPMS	RNA binding protein with multiple splicing	2240	6605.5	6020	1557	2378	2378	APAP,BEA,CAF,DOX,ENA,ET,IMI,KC,NFT,VPA
		13	80219	COQ10B	coenzyme Q10 homolog B (S. cerevisiae)	1037	6605.5	6020	1595	2382	2382	APAP,APL,AA,CPA,DOX,ET,KC,LS,NFT,OPZ,PCT,PhB,VPA
		11	8204	NRIP1	nuclear receptor interacting protein 1	1789	6605.5	6020	2382	2197	2382	APAP,AA,CAF,CAP,DOX,ET,HCB,LS,NFT,OPZ,TAA
		11	55041	PLEKHB2	pleckstrin homology domain containing, family B (evectins) member 2	1789	6605.5	6020	1689	2385	2385	AA,CAF,CAP,DOX,ENA,ET,KC,LS,NFT,OPZ,VPA
		11	336	APOA2	apolipoprotein A-II	1789	6605.5	6020	2377	2389	2389	APAP,AA,CAF,CSA,DOX,ENA,ET,HCB,KC,OPZ,PhB
		10	9819	TSC22D2	TSC22 domain family, member 2	2240	6605.5	6020	2390	2103	2390	APAP,DOX,ET,IM,KC,LS,NFT,PhB,RIF,VPA
		11	51175	TUBE1	tubulin, epsilon 1	1789	6605.5	6020	2067	2391	2391	APAP,BEA,CSA,DOX,ET,KC,LS,NFT,OPZ,PhB,RIF
		11	5303	PIN4	peptidylprolyl cis/trans isomerase, NIMA-interacting 4	1789	6605.5	6020	2109	2397	2397	APAP,APL,AA,CSA,EE,ET,IM,KC,NFT,OPZ,PhB
		12	533	ATP6V0B	ATPase, H+ transporting, lysosomal 21kDa, V0 subunit b	1383.5	6605.5	6020	2398	1944	2398	APAP,AA,BEA,CSA,DOX,ET,HCB,KC,LS,OPZ,RIF,VPA
		11	80723	SLC35G2	solute carrier family 35, member G2	1789	6605.5	6020	2158	2399	2399	APAP,BEA,CAF,CSA,DOX,ENA,ET,IM,PhB,TAA,VPA
		10	121551	BTBD11	BTB (POZ) domain containing 11	2240	6605.5	6020	2400	1919	2400	APAP,DOX,ENA,ET,KC,LS,NFT,OPZ,RIF,VPA
		11	55277	FGGY	FGGY carbohydrate kinase domain containing	1789	6605.5	6020	1888	2400	2400	APAP,AA,BEA,CAP,CPA,DOX,IM,LS,NFT,RIF,VPA
		10	58490	RPRD1B	regulation of nuclear pre-mRNA domain containing 1B	2240	6605.5	6020	2291	2404	2404	APAP,CAF,ET,IM,KC,LS,MTS,NFT,OPZ,VPA
		12	4026	LPP	LIM domain containing preferred translocation partner in lipoma	1383.5	6605.5	6020	2406	2135	2406	APAP,AA,BEA,CFB,ENA,ET,IM,KC,LS,NFT,OPZ,VPA
		12	90410	IFT20	intraflagellar transport 20	1383.5	6605.5	6020	2408	1558	2408	APAP,AA,BEA,DOX,ET,KC,LS,NFT,OPZ,PhB,RIF,VPA
		10	27163	NAAA	N-acylethanolamine acid amidase	2240	6605.5	6020	2409	1656	2409	APAP,AA,BEA,DOX,KC,LS,OPZ,NPAA,RIF,VPA
		12	56980	PRDM10	PR domain containing 10	1383.5	6605.5	6020	1914	2409	2409	APAP,CAF,CAP,CFB,DOX,ENA,ET,KC,LS,OPZ,RIF,VPA
		10	2644	GCHFR	GTP cyclohydrolase I feedback regulator	2240	6605.5	6020	1730	2413	2413	APAP,AA,CAP,DOX,ET,MCT,OPZ,PhB,TAA,VPA
		11	79631	EFTUD1	elongation factor Tu GTP binding domain containing 1	1789	6605.5	6020	1863	2414	2414	APAP,BEA,CAF,CAP,DOX,ET,IMI,KC,LS,NFT,OPZ
		10	51388	NIP7	NIP7, nucleolar pre-rRNA processing protein	2240	6605.5	6020	2416	1800	2416	APAP,APL,AA,CAF,ET,KC,OPZ,PhB,TAA,VPA
		12	4097	MAFG	v-maf avian musculoaponeurotic fibrosarcoma oncogene homolog G	1383.5	6605.5	6020	2304	2416	2416	APAP,AA,BEA,CSA,DOX,ENA,ET,KC,LS,NFT,OPZ,PhB
		11	143	PARP4	poly (ADP-ribose) polymerase family, member 4	1789	6605.5	6020	2418	1994	2418	APAP,AA,CAF,DOX,ET,HCB,KC,MTS,NFT,OPZ,VPA
		11	2195	FAT1	FAT atypical cadherin 1	1789	6605.5	6020	2419	1826	2419	APAP,AA,BEA,CAF,DOX,ET,LS,NFT,OPZ,NPAA,VPA
		10	1997	ELF1	E74-like factor 1 (ets domain transcription factor)	2240	6605.5	6020	2259	2421	2421	APAP,AA,BEA,CAP,DOX,ET,KC,OPZ,PhB,VPA
		10	29922	NME7	NME/NM23 family member 7	2240	6605.5	6020	2113	2423	2423	APAP,BEA,CAF,ENA,EE,KC,LS,NFT,OPZ,VPA
		10	59349	KLHL12	kelch-like family member 12	2240	6605.5	6020	1601	2424	2424	APAP,AA,BEA,CAF,DOX,ET,IM,LS,TAA,VPA
		10	1774	DNASE1L1	deoxyribonuclease I-like 1	2240	6605.5	6020	2424	1922	2424	APAP,AA,BEA,CPA,CSA,ET,NFT,OPZ,RIF,VPA
		14	10483	SEC23B	Sec23 homolog B (S. cerevisiae)	755	6605.5	6020	1861	2425	2425	APAP,APL,BEA,CAF,CAP,CSA,DOX,ENA,IM,NFT,OPZ,NPAA,PhB,VPA
		11	10903	MTMR11	myotubularin related protein 11	1789	6605.5	6020	1953	2427	2427	APAP,BEA,CAF,CAP,DOX,ENA,KC,LS,OPZ,RIF,VPA
		11	10026	PIGK	phosphatidylinositol glycan anchor biosynthesis, class K	1789	6605.5	6020	2427	2113	2427	APAP,AA,BEA,DOX,ET,KC,NFT,OPZ,NPAA,PhB,VPA
		12	25843	MOB4	MOB family member 4, phocein	1383.5	6605.5	6020	1623	2430	2430	APAP,BEA,CAF,CAP,CSA,DOX,ENA,ET,NFT,OPZ,NPAA,RIF
		12	23352	UBR4	ubiquitin protein ligase E3 component n-recognin 4	1383.5	6605.5	6020	1115	2431	2431	APAP,ACZ,BEA,CAF,CSA,DOX,ET,IM,MTS,OPZ,PCT,VPA
		11	201626	PDE12	phosphodiesterase 12	1789	6605.5	6020	2433	2143	2433	APAP,CAF,CSA,DOX,ET,KC,LS,OPZ,NPAA,PhB,VPA
		11	56647	BCCIP	BRCA2 and CDKN1A interacting protein	1789	6605.5	6020	1902	2434	2434	APAP,APL,BEA,CAP,CFB,CSA,DOX,KC,LS,NFT,PhB
		14	201895	SMIM14	small integral membrane protein 14	755	6605.5	6020	1539	2438	2438	APAP,AA,CAP,CSA,ENA,ET,HCB,KC,LS,NFT,PCT,NPAA,TAA,VPA
		14	196513	DCP1B	decapping mRNA 1B	755	6605.5	6020	2402	2440	2440	APAP,APL,AA,BEA,CAF,DOX,ENA,ET,IM,KC,NFT,OPZ,RIF,VPA
[truncated: 10,038 more rows]

## Sheet: rat.hepatocyte
Literature_liver	Literature_kidney	Number_compounds	Entrez_ID	Gene_symbol	Gene_name	NC	RRA	MEAN	STUART	BIRRA	AR	Compounds
		26	8991	SELENBP1	selenium binding protein 1	7	2	3.5	2	3	3	APAP,ACZ,BEA,BCT,CAF,CAP,CFB,CPA,CSA,DOX,ENA,EME,EE,ET,IMI,IM,KC,LS,MTS,MCT,NFT,OPZ,NPAA,PhB,RIF,VPA
x		25	1557	CYP2C19	cytochrome P450, family 2, subfamily C, polypeptide 19	19	5	8	5	2	5	APAP,APL,AA,BBZ,BEA,CAF,CAP,CPX,CFB,CPA,CSA,DOX,ENA,EE,ET,IMI,IM,KC,MTS,MCT,NFT,OPZ,PhB,RIF,VPA
x		25	1544	CYP1A2	cytochrome P450, family 1, subfamily A, polypeptide 2	19	1	6.5	1	6	6	APAP,ACZ,APL,AA,BBZ,BEA,BCT,CAF,CAP,CPX,CPA,CSA,DOX,ENA,ET,IMI,IM,KC,LS,MCT,NFT,OPZ,PCT,RIF,VPA
		26	725	C4BPB	complement component 4 binding protein, beta	7	8	3.5	6	1	6	APAP,ACZ,AA,BEA,BCT,CAF,CAP,CPX,CFB,CPA,CSA,DOX,ENA,EE,ET,IMI,IM,KC,MTS,MCT,NFT,OPZ,NPAA,PhB,RIF,VPA
		27	23530	NNT	nicotinamide nucleotide transhydrogenase	3	26	1	16	7	7	APAP,ACZ,AA,BEA,CAF,CAP,CPX,CFB,CPA,CSA,DOX,ENA,EE,ET,HCB,IMI,IM,KC,MTS,MCT,NFT,OPZ,PCT,NPAA,PhB,RIF,VPA
		23	5009	OTC	ornithine carbamoyltransferase	88.5	3	41.5	3	9	9	APAP,AA,BBZ,BCT,CAP,CFB,CPA,CSA,DOX,ENA,EME,ET,IMI,IM,KC,MCT,NFT,OPZ,NPAA,PhB,RIF,TAA,VPA
		24	2203	FBP1	fructose-1,6-bisphosphatase 1	44.5	12	20.5	12	4	12	APAP,APL,AA,CAF,CAP,CFB,CPA,CSA,DOX,ENA,EE,ET,HCB,IMI,IM,KC,MCT,NFT,OPZ,PCT,NPAA,PhB,RIF,VPA
x		23	2950	GSTP1	glutathione S-transferase pi 1	88.5	7	48.5	8	13	13	APAP,ACZ,AA,CAF,CFB,CPA,DOX,ENA,EE,ET,HCB,IMI,IM,KC,LS,NFT,OPZ,PCT,NPAA,PhB,RIF,TAA,VPA
		23	5313	PKLR	pyruvate kinase, liver and RBC	88.5	12	48.5	14	5	14	APAP,AA,BBZ,CAF,CAP,CPX,CPA,CSA,DOX,ENA,ET,IMI,IM,KC,LS,MTS,MCT,NFT,OPZ,NPAA,PhB,RIF,TAA
		27	272	AMPD3	adenosine monophosphate deaminase 3	3	33.5	2	36	17	17	APAP,APL,AA,BEA,BCT,CAF,CAP,CPX,CFB,CPA,CSA,DOX,EME,ET,IMI,IM,KC,LS,MCT,NFT,OPZ,PCT,NPAA,PhB,RIF,TAA,VPA
		23	79611	ACSS3	acyl-CoA synthetase short-chain family member 3	88.5	12	46.5	11	19	19	APAP,ACZ,BBZ,BEA,CAF,CPX,CPA,CSA,ENA,ET,HCB,IMI,IM,KC,LS,MTS,MCT,NFT,OPZ,PhB,RIF,TAA,VPA
		25	6876	TAGLN	transgelin	19	31	10	13	22	19	APAP,ACZ,BEA,BCT,CAF,CPA,CSA,DOX,ENA,EME,ET,HCB,IMI,IM,KC,LS,MTS,MCT,NFT,OPZ,NPAA,PhB,RIF,TAA,VPA
		25	90637	ZFAND2A	zinc finger, AN1-type domain 2A	19	33.5	11.5	27	11	19	APAP,BBZ,BEA,BCT,CAF,CAP,CFB,CPA,CSA,DOX,ENA,ET,HCB,IMI,IM,KC,LS,MCT,NFT,OPZ,NPAA,PhB,RIF,TAA,VPA
		22	3931	LCAT	lecithin-cholesterol acyltransferase	151.5	9	81	9	20	20	APAP,ACZ,AA,CAP,CPX,CFB,CPA,CSA,DOX,ENA,ET,HCB,IMI,IM,KC,LS,MCT,PCT,NPAA,PhB,RIF,VPA
		25	10894	LYVE1	lymphatic vessel endothelial hyaluronan receptor 1	19	36	11.5	23	21	21	APAP,ACZ,AA,BBZ,BEA,CAF,CAP,CPX,CFB,CPA,DOX,ENA,EME,EE,IMI,IM,KC,MTS,MCT,NFT,NPAA,PhB,RIF,TAA,VPA
		23	3925	STMN1	stathmin 1	88.5	17	51	22	14	22	APAP,AA,BBZ,BCT,CAP,CPX,CSA,DOX,ENA,EME,ET,IMI,IM,KC,LS,MTS,MCT,NFT,PCT,NPAA,PhB,RIF,VPA
		23	7367	UGT2B17	UDP glucuronosyltransferase 2 family, polypeptide B17	88.5	22	52	17	18	22	APAP,APL,AA,BEA,CAF,CPA,CSA,DOX,ENA,EE,ET,HCB,IMI,IM,KC,LS,MTS,MCT,NFT,OPZ,PhB,RIF,VPA
		22	6659	SOX4	SRY (sex determining region Y)-box 4	151.5	15	86	18	23	23	APAP,AA,BEA,CAF,CAP,CPX,CFB,CPA,DOX,ENA,EE,ET,HCB,IMI,IM,KC,LS,MTS,NFT,OPZ,PhB,VPA
		24	2167	FABP4	fatty acid binding protein 4, adipocyte	44.5	19	28	24	15	24	APAP,AA,BEA,CAF,CAP,CPX,CFB,CPA,CSA,DOX,ENA,EME,ET,IMI,KC,LS,MTS,MCT,NFT,PCT,PhB,RIF,TAA,VPA
		24	3175	ONECUT1	one cut homeobox 1	44.5	30	23	26	10	26	APAP,AA,BEA,CAF,CAP,CFB,CPA,CSA,DOX,ENA,EE,ET,IMI,IM,KC,LS,MTS,NFT,OPZ,NPAA,PhB,RIF,TAA,VPA
		24	3399	ID3	inhibitor of DNA binding 3, dominant negative helix-loop-helix protein	44.5	35	23	28	8	28	APAP,AA,BEA,CAF,CAP,CPX,CFB,CPA,CSA,DOX,ENA,EE,IMI,IM,KC,LS,NFT,OPZ,PCT,NPAA,PhB,RIF,TAA,VPA
		21	3818	KLKB1	kallikrein B, plasma (Fletcher factor) 1	245.5	28	140	29	16	29	APAP,AA,BBZ,CAF,CAP,CPX,CPA,CSA,DOX,ENA,EE,IMI,IM,KC,MCT,NFT,OPZ,NPAA,PhB,RIF,VPA
		22	7069	THRSP	thyroid hormone responsive	151.5	20	88	30	29	30	APAP,APL,AA,BEA,CAP,CFB,CPA,CSA,DOX,ENA,EME,EE,ET,IMI,IM,KC,MCT,NFT,PhB,RIF,TAA,VPA
x		20	1571	CYP2E1	cytochrome P450, family 2, subfamily E, polypeptide 1	401.5	6	6113.5	7	31	31	APAP,AA,BEA,CAF,CAP,CPX,DOX,ENA,ET,HCB,IMI,IM,KC,MTS,MCT,NFT,NPAA,PhB,RIF,VPA
		22	6999	TDO2	tryptophan 2,3-dioxygenase	151.5	18	94	31	27	31	APAP,AA,BEA,CAF,CAP,CFB,CPA,CSA,DOX,ENA,EME,EE,ET,IMI,KC,MTS,NFT,PCT,NPAA,PhB,RIF,VPA
		20	6554	SLC10A1	solute carrier family 10 (sodium/bile acid cotransporter), member 1	401.5	23	6113.5	19	33	33	APAP,BBZ,CAF,CAP,CPA,CSA,DOX,ENA,ET,IMI,IM,KC,MTS,MCT,NFT,OPZ,PCT,PhB,RIF,VPA
		22	29958	DMGDH	dimethylglycine dehydrogenase	151.5	27	88	33	12	33	APAP,AA,BBZ,BEA,BCT,CAF,CAP,CPX,CPA,CSA,DOX,EE,IMI,IM,KC,MCT,NFT,NPAA,PhB,RIF,TAA,VPA
		19	563	AZGP1	alpha-2-glycoprotein 1, zinc-binding	595.5	21	6113.5	20	34	34	APAP,AA,CAF,CAP,CPA,CSA,DOX,ENA,EE,ET,IMI,IM,KC,MCT,NFT,PCT,PhB,RIF,VPA
		22	5105	PCK1	phosphoenolpyruvate carboxykinase 1 (soluble)	151.5	32	91	35	26	35	APAP,BEA,CAF,CAP,CPX,CFB,CPA,CSA,DOX,ENA,EE,ET,HCB,IMI,IM,KC,MCT,NFT,PCT,PhB,RIF,VPA
		19	27329	ANGPTL3	angiopoietin-like 3	595.5	24	6113.5	34	40	40	APAP,AA,CAF,CAP,CPX,CPA,CSA,DOX,ENA,ET,IMI,IM,KC,MTS,MCT,NFT,PCT,PhB,RIF
		25	229	ALDOB	aldolase B, fructose-bisphosphate	19	60.5	15	40	86	40	APAP,APL,AA,BEA,BCT,CAF,CAP,CFB,CPA,CSA,DOX,ENA,EME,ET,IMI,IM,KC,MTS,MCT,NFT,OPZ,PhB,RIF,TAA,VPA
		20	173	AFM	afamin	401.5	10	6113.5	10	41	41	APAP,AA,BBZ,CAF,CPX,CFB,CPA,CSA,DOX,ENA,ET,HCB,IMI,IM,KC,LS,MCT,OPZ,PCT,TAA
		25	64902	AGXT2	alanine--glyoxylate aminotransferase 2	19	88	17	78	42	42	APAP,APL,AA,BBZ,BEA,CAF,CAP,CFB,CPA,CSA,DOX,ENA,EE,ET,IMI,IM,KC,LS,MCT,NFT,OPZ,NPAA,PhB,RIF,VPA
		22	10747	MASP2	mannan-binding lectin serine peptidase 2	151.5	40	96.5	43	24	43	APAP,CAF,CAP,CFB,CPA,CSA,DOX,ENA,EE,ET,IMI,IM,KC,LS,MCT,NFT,OPZ,PCT,NPAA,PhB,RIF,VPA
		24	761	CA3	carbonic anhydrase III	44.5	65	33	39	53	44.5	APAP,APL,AA,BEA,BCT,CAF,CPA,CSA,DOX,ENA,EE,ET,HCB,IMI,IM,LS,MTS,MCT,NFT,OPZ,NPAA,PhB,RIF,VPA
		24	1649	DDIT3	DNA-damage-inducible transcript 3	44.5	73	16	67	38	44.5	APAP,AA,BBZ,BEA,BCT,CAF,CAP,CPX,CSA,DOX,ENA,ET,IMI,IM,KC,MCT,NFT,OPZ,PCT,NPAA,PhB,RIF,TAA,VPA
		24	284018	C17orf58	chromosome 17 open reading frame 58	44.5	79	37.5	82	43	44.5	APAP,ACZ,AA,BBZ,BCT,CAF,CAP,CPX,CSA,DOX,ENA,ET,HCB,IMI,IM,KC,MTS,MCT,PCT,NPAA,PhB,RIF,TAA,VPA
		24	7052	TGM2	transglutaminase 2	44.5	85	34	60	44	44.5	APAP,AA,BBZ,BEA,BCT,CAF,CAP,CFB,CPA,CSA,DOX,ENA,EE,ET,HCB,IMI,KC,LS,MTS,MCT,NFT,OPZ,RIF,VPA
		24	23764	MAFF	v-maf avian musculoaponeurotic fibrosarcoma oncogene homolog F	44.5	90.5	36	74	32	44.5	APAP,AA,BEA,CAF,CAP,CFB,CPA,CSA,DOX,ENA,EE,ET,IMI,IM,KC,LS,MTS,MCT,NFT,NPAA,PhB,RIF,TAA,VPA
		24	1958	EGR1	early growth response 1	44.5	71	37.5	68	45	45	APAP,APL,AA,BEA,CAF,CAP,CFB,CPA,CSA,DOX,ENA,ET,IMI,IM,KC,LS,MTS,MCT,NFT,NPAA,PhB,RIF,TAA,VPA
		21	1847	DUSP5	dual specificity phosphatase 5	245.5	39	139	32	46	46	APAP,ACZ,BBZ,BEA,CAF,CAP,CFB,CSA,ENA,EE,ET,IMI,IM,KC,LS,MTS,MCT,NFT,OPZ,RIF,VPA
		21	344	APOC2	apolipoprotein C-II	245.5	44	152	46	28	46	APAP,AA,BEA,CAF,CFB,CPA,CSA,DOX,ENA,ET,IMI,IM,KC,MCT,NFT,OPZ,PCT,PhB,RIF,TAA,VPA
		21	732	C8B	complement component 8, beta polypeptide	245.5	38	156	47	36	47	APAP,AA,CAP,CPX,CFB,CPA,CSA,DOX,ENA,EE,HCB,IMI,IM,KC,LS,MCT,NFT,OPZ,PhB,RIF,VPA
		21	3950	LECT2	leukocyte cell-derived chemotaxin 2	245.5	25	137.5	25	50	50	APAP,APL,AA,BEA,CAF,CAP,CPX,CPA,DOX,ENA,EE,ET,IMI,KC,LS,OPZ,PCT,PhB,RIF,TAA,VPA
		23	79174	CRELD2	cysteine-rich with EGF-like domains 2	88.5	54	39	51	39	51	APAP,AA,BBZ,BEA,BCT,CAF,CAP,CPX,CFB,CSA,DOX,EME,EE,ET,HCB,IMI,IM,KC,MCT,OPZ,PCT,PhB,VPA
		24	23175	LPIN1	lipin 1	44.5	53	31.5	64	61	53	APAP,BBZ,BEA,BCT,CAF,CAP,CFB,CSA,DOX,ENA,EE,IMI,IM,KC,LS,MTS,NFT,OPZ,PCT,NPAA,PhB,RIF,TAA,VPA
		22	1901	S1PR1	sphingosine-1-phosphate receptor 1	151.5	52	95	55	30	55	APAP,AA,BBZ,BEA,BCT,CAF,CAP,CFB,CPA,CSA,DOX,ENA,ET,IMI,KC,LS,MCT,NFT,NPAA,PhB,TAA,VPA
		23	116285	ACSM1	acyl-CoA synthetase medium-chain family member 1	88.5	55	57	65	47	57	APAP,APL,AA,BEA,CAF,CAP,CFB,CPA,CSA,DOX,ENA,EE,ET,IMI,IM,KC,MCT,NFT,OPZ,PhB,RIF,TAA,VPA
		22	3417	IDH1	isocitrate dehydrogenase 1 (NADP+), soluble	151.5	48	102	52	58	58	APAP,ACZ,BEA,CAF,CAP,CFB,CPA,CSA,DOX,ENA,EE,ET,IMI,IM,KC,LS,NFT,OPZ,NPAA,PhB,TAA,VPA
		23	2316	FLNA	filamin A, alpha	88.5	58	55.5	59	25	58	APAP,AA,BEA,CAF,CAP,CPX,CPA,CSA,DOX,ENA,ET,IMI,IM,KC,LS,MTS,MCT,NFT,NPAA,PhB,RIF,TAA,VPA
		19	116519	APOA5	apolipoprotein A-V	595.5	62	6113.5	58	48	62	APAP,AA,BEA,CAF,CAP,CPA,CSA,DOX,ENA,EE,IMI,IM,KC,LS,NFT,PCT,PhB,RIF,VPA
		24	983	CDK1	cyclin-dependent kinase 1	44.5	72	35	62	68	62	APAP,APL,AA,BBZ,BEA,BCT,CAF,CAP,CPX,CSA,DOX,ENA,EME,ET,IMI,IM,KC,MTS,NFT,NPAA,PhB,RIF,TAA,VPA
		21	10457	GPNMB	glycoprotein (transmembrane) nmb	245.5	56	148	50	66	66	APAP,AA,BEA,BCT,CAF,CAP,CPA,CSA,DOX,EME,IMI,IM,KC,LS,MTS,MCT,NFT,OPZ,NPAA,PhB,VPA
		23	6717	SRI	sorcin	88.5	69	60	66	35	66	APAP,BEA,CAF,CAP,CPA,CSA,DOX,ENA,EME,EE,ET,IMI,IM,KC,MTS,NFT,OPZ,PCT,NPAA,PhB,RIF,TAA,VPA
		20	55825	PECR	peroxisomal trans-2-enoyl-CoA reductase	401.5	51	6113.5	70	52	70	APAP,AA,CAP,CFB,CPA,CSA,ENA,EE,ET,HCB,IMI,IM,KC,MCT,NFT,OPZ,PCT,NPAA,RIF,VPA
		23	84699	CREB3L3	cAMP responsive element binding protein 3-like 3	88.5	70	61	85	63	70	APAP,AA,BEA,CAF,CAP,CFB,CPA,CSA,DOX,ENA,EE,ET,IMI,IM,KC,LS,MTS,NFT,OPZ,NPAA,RIF,TAA,VPA
		22	5272	SERPINB9	serpin peptidase inhibitor, clade B (ovalbumin), member 9	151.5	64	110	71	56	71	APAP,AA,BBZ,BEA,CAF,CPX,CPA,CSA,DOX,ENA,ET,IMI,IM,KC,LS,MTS,NFT,OPZ,PCT,PhB,RIF,VPA
		21	51186	WBP5	WW domain binding protein 5	245.5	67.5	150.5	61	72	72	APAP,BEA,CAF,CAP,CPX,CSA,DOX,ENA,EME,ET,IMI,IM,KC,LS,NFT,OPZ,PCT,NPAA,RIF,TAA,VPA
		20	11001	SLC27A2	solute carrier family 27 (fatty acid transporter), member 2	401.5	14	6113.5	21	73	73	APAP,ACZ,AA,CAF,CAP,CFB,CPA,CSA,DOX,ENA,EE,ET,IMI,IM,MTS,MCT,NPAA,PhB,RIF,VPA
		20	5446	PON3	paraoxonase 3	401.5	66	6113.5	73	37	73	APAP,AA,BEA,CAF,CAP,CPA,CSA,DOX,ENA,EE,IMI,IM,KC,MCT,NFT,OPZ,NPAA,PhB,RIF,VPA
		20	183	AGT	angiotensinogen (serpin peptidase inhibitor, clade A, member 8)	401.5	46.5	6113.5	45	74	74	APAP,AA,BBZ,BEA,BCT,CAF,CPA,CSA,DOX,ENA,EME,ET,HCB,IMI,IM,MTS,MCT,NPAA,PhB,VPA
		22	1019	CDK4	cyclin-dependent kinase 4	151.5	60.5	107	77	71	77	APAP,AA,CAF,CAP,CPX,CFB,CPA,CSA,DOX,ENA,EME,EE,ET,IMI,IM,KC,LS,NFT,OPZ,NPAA,PhB,VPA
		18	1066	CES1	carboxylesterase 1	825	43	6113.5	41	78	78	APAP,AA,BBZ,BCT,CAF,CAP,CPA,CSA,DOX,ENA,ET,IMI,IM,KC,LS,MCT,PhB,RIF
		20	9104	RGN	regucalcin	401.5	63	6113.5	56	81	81	APAP,BBZ,BEA,CAF,CAP,CFB,CSA,DOX,ENA,ET,IMI,IM,KC,MTS,MCT,NFT,OPZ,PhB,RIF,VPA
		24	8061	FOSL1	FOS-like antigen 1	44.5	81	41.5	96	110	81	APAP,BBZ,BCT,CAF,CAP,CFB,CPA,CSA,DOX,ENA,EME,ET,IMI,IM,KC,LS,MTS,MCT,NFT,OPZ,NPAA,RIF,TAA,VPA
		21	3418	IDH2	isocitrate dehydrogenase 2 (NADP+), mitochondrial	245.5	83	165	80	76	83	APAP,AA,BEA,BCT,CAF,CAP,CPA,DOX,ENA,ET,HCB,IMI,IM,KC,LS,MCT,NFT,OPZ,NPAA,PhB,VPA
		23	80381	CD276	CD276 molecule	88.5	106	69	83	49	83	APAP,AA,BBZ,BEA,CAF,CPX,CFB,CPA,CSA,DOX,ENA,ET,HCB,IMI,IM,KC,MTS,NFT,OPZ,PhB,RIF,TAA,VPA
		20	445	ASS1	argininosuccinate synthase 1	401.5	50	6113.5	54	87	87	APAP,AA,BEA,BCT,CAF,CAP,CFB,CPA,CSA,ENA,EE,ET,HCB,IMI,IM,LS,MCT,NPAA,TAA,VPA
		23	7105	TSPAN6	tetraspanin 6	88.5	89	64	87	59	87	APAP,AA,BBZ,BEA,BCT,CAF,CAP,CPA,DOX,ENA,EME,ET,HCB,IMI,IM,KC,NFT,OPZ,PCT,NPAA,PhB,RIF,VPA
		18	1401	CRP	C-reactive protein, pentraxin-related	825	37	6113.5	44	88	88	APAP,AA,BEA,CAF,CAP,CPX,CSA,DOX,ENA,IMI,IM,KC,MTS,NFT,OPZ,PCT,RIF,VPA
		23	58	ACTA1	actin, alpha 1, skeletal muscle	88.5	98	67.5	88	67	88	APAP,BEA,BCT,CAF,CFB,CPA,CSA,DOX,ENA,ET,IMI,IM,KC,LS,MTS,MCT,NFT,OPZ,PCT,PhB,RIF,TAA,VPA
		23	929	CD14	CD14 molecule	88.5	67.5	71	92	99	88.5	APAP,APL,AA,BEA,BCT,CAF,CAP,CFB,CPA,CSA,DOX,ENA,ET,IMI,IM,KC,MTS,MCT,NFT,OPZ,PhB,TAA,VPA
		23	7184	HSP90B1	heat shock protein 90kDa beta (Grp94), member 1	88.5	86	73	103	94	88.5	APAP,ACZ,CAF,CAP,CPX,CPA,CSA,DOX,ENA,EE,ET,HCB,IMI,IM,KC,MCT,NFT,OPZ,PCT,NPAA,PhB,RIF,VPA
		23	63901	FAM111A	family with sequence similarity 111, member A	88.5	92	75	106	64	88.5	APAP,AA,BBZ,BEA,CAF,CAP,CPX,CPA,CSA,DOX,ENA,EE,ET,IMI,IM,KC,NFT,OPZ,NPAA,PhB,RIF,TAA,VPA
		23	83877	TM2D2	TM2 domain containing 2	88.5	99	64	94	75	88.5	APAP,ACZ,BBZ,BEA,CAF,CPX,CPA,CSA,DOX,ENA,ET,IMI,IM,KC,MTS,MCT,OPZ,PCT,NPAA,PhB,RIF,TAA,VPA
		23	53918	PELO	pelota homolog (Drosophila)	88.5	108	62	91	60	88.5	APAP,APL,AA,BBZ,BEA,CAF,CAP,CFB,CPA,CSA,ENA,EE,ET,HCB,IMI,IM,KC,LS,MCT,NFT,PCT,PhB,RIF
		23	857	CAV1	caveolin 1, caveolae protein, 22kDa	88.5	121	67.5	107	55	88.5	APAP,AA,BEA,CAF,CPX,CPA,CSA,DOX,ENA,ET,IMI,IM,KC,LS,MTS,MCT,NFT,OPZ,PCT,NPAA,PhB,RIF,VPA
		23	3627	CXCL10	chemokine (C-X-C motif) ligand 10	88.5	133.5	66	57	190	88.5	APAP,ACZ,BBZ,BEA,BCT,CAF,CFB,CSA,DOX,ENA,EME,EE,ET,IMI,KC,LS,MTS,MCT,NPAA,PhB,RIF,TAA,VPA
		23	3295	HSD17B4	hydroxysteroid (17-beta) dehydrogenase 4	88.5	188	77.5	135	83	88.5	APAP,BEA,CAF,CAP,CPX,CFB,CPA,CSA,DOX,ENA,EE,ET,IMI,IM,KC,MCT,NFT,OPZ,PCT,NPAA,PhB,RIF,VPA
		20	51179	HAO2	hydroxyacid oxidase 2 (long chain)	401.5	87	6113.5	89	65	89	APAP,AA,BEA,CAF,CAP,CFB,CPA,CSA,DOX,ENA,ET,IMI,IM,KC,MCT,NFT,OPZ,PhB,RIF,VPA
		21	5340	PLG	plasminogen	245.5	58	154	69	90	90	APAP,ACZ,AA,BEA,CAF,CAP,CPX,CPA,CSA,DOX,ENA,EE,ET,HCB,IMI,IM,KC,LS,MCT,NFT,NPAA
		22	7104	TM4SF4	transmembrane 4 L six family member 4	151.5	75	105.5	90	69	90	APAP,AA,BEA,CAF,CAP,CFB,CPA,CSA,DOX,ENA,ET,IMI,IM,KC,LS,MTS,NFT,OPZ,PhB,RIF,TAA,VPA
		20	2638	GC	group-specific component (vitamin D binding protein)	401.5	45	6113.5	48	91	91	APAP,APL,BBZ,BEA,CAF,CAP,CPA,DOX,ENA,EE,ET,IMI,IM,LS,MCT,NFT,OPZ,PCT,RIF,VPA
		19	54463	FAM134B	family with sequence similarity 134, member B	595.5	76	6113.5	93	79	93	APAP,AA,CAF,CAP,CPA,DOX,ENA,EE,ET,IMI,IM,KC,MTS,NFT,PCT,PhB,RIF,TAA,VPA
		25	7431	VIM	vimentin	19	93	18.5	127	130	93	APAP,AA,BEA,BCT,CAF,CAP,CPA,CSA,DOX,ENA,EME,ET,HCB,IMI,IM,KC,LS,MTS,MCT,NFT,OPZ,NPAA,PhB,RIF,VPA
		20	5166	PDK4	pyruvate dehydrogenase kinase, isozyme 4	401.5	94.5	6113.5	84	77	94.5	APAP,BBZ,CAF,CAP,CFB,CSA,DOX,ENA,EE,ET,IMI,IM,KC,MTS,NFT,OPZ,NPAA,PhB,RIF,VPA
		20	10841	FTCD	formimidoyltransferase cyclodeaminase	401.5	94.5	6113.5	75	93	94.5	APAP,BEA,CAF,CAP,CFB,CPA,CSA,DOX,ENA,ET,IMI,IM,KC,LS,MCT,NFT,PCT,PhB,RIF,VPA
		20	2168	FABP1	fatty acid binding protein 1, liver	401.5	4	6113.5	4	95	95	APAP,ACZ,APL,AA,BEA,CAF,CAP,CPX,CFB,CPA,DOX,ENA,EE,IMI,IM,MCT,PCT,NPAA,RIF,VPA
		19	1410	CRYAB	crystallin, alpha B	595.5	80	6113.5	95	92	95	APAP,AA,CAF,CPX,CSA,DOX,ENA,EE,ET,IM,KC,MTS,NFT,OPZ,PCT,NPAA,PhB,RIF,VPA
		24	54103	GSAP	gamma-secretase activating protein	44.5	96	44.5	117	117	96	APAP,ACZ,AA,BEA,CAF,CAP,CPX,CFB,CPA,CSA,DOX,ENA,EE,ET,IMI,IM,KC,LS,MCT,NFT,OPZ,PhB,RIF,VPA
		19	3053	SERPIND1	serpin peptidase inhibitor, clade D (heparin cofactor), member 1	595.5	41	6113.5	37	98	98	APAP,AA,BBZ,BEA,CAF,CAP,CPA,CSA,DOX,ENA,EME,ET,IMI,MTS,MCT,OPZ,PhB,RIF,VPA
		22	132299	OCIAD2	OCIA domain containing 2	151.5	83	105.5	98	57	98	APAP,BBZ,BCT,CAF,CAP,CFB,CPA,CSA,DOX,ENA,EE,ET,IMI,IM,KC,MTS,NFT,OPZ,NPAA,PhB,RIF,VPA
		23	890	CCNA2	cyclin A2	88.5	122.5	76	99	120	99	APAP,BBZ,BEA,BCT,CAF,CAP,CPX,CPA,CSA,DOX,ENA,EME,ET,IMI,IM,KC,MTS,NFT,OPZ,PhB,RIF,TAA,VPA
		22	23632	CA14	carbonic anhydrase XIV	151.5	100	102	101	80	101	APAP,AA,BEA,CAF,CPA,CSA,DOX,ENA,EME,EE,ET,IMI,IM,KC,LS,MTS,MCT,NFT,OPZ,NPAA,RIF,VPA
		23	56603	CYP26B1	cytochrome P450, family 26, subfamily B, polypeptide 1	88.5	107	71	128	104	104	APAP,AA,BEA,BCT,CAF,CAP,CPA,DOX,ENA,EE,ET,IMI,IM,KC,LS,MCT,NFT,OPZ,PCT,PhB,RIF,TAA,VPA
x	x	18	1576	CYP3A4	cytochrome P450, family 3, subfamily A, polypeptide 4	825	46.5	6113.5	42	105	105	APAP,BBZ,BEA,CAF,CAP,DOX,ENA,EE,ET,IMI,IM,MTS,MCT,NFT,OPZ,PCT,PhB,VPA
x	x	24	1244	ABCC2	ATP-binding cassette, sub-family C (CFTR/MRP), member 2	44.5	132	43	105	111	105	APAP,AA,BEA,CAF,CAP,CPX,CFB,CPA,DOX,ENA,ET,HCB,IMI,IM,KC,LS,MTS,NFT,OPZ,NPAA,PhB,RIF,TAA,VPA
		20	6319	SCD	stearoyl-CoA desaturase (delta-9-desaturase)	401.5	49	6113.5	53	107	107	APAP,AA,BEA,CAF,CPX,CFB,CSA,DOX,ENA,EE,ET,IMI,MTS,MCT,NFT,OPZ,NPAA,PhB,RIF,TAA
		24	6307	MSMO1	methylsterol monooxygenase 1	44.5	158	50	156	108	108	APAP,AA,BBZ,BEA,CAF,CAP,CSA,DOX,ENA,EE,ET,HCB,IMI,IM,KC,LS,MTS,NFT,OPZ,NPAA,PhB,RIF,TAA,VPA
		22	54965	PIGX	phosphatidylinositol glycan anchor biosynthesis, class X	151.5	111	108.5	100	62	108.5	APAP,AA,BBZ,CAF,CPX,CPA,CSA,DOX,ENA,ET,IMI,IM,KC,LS,MTS,MCT,NFT,PCT,NPAA,RIF,TAA,VPA
		18	13	AADAC	arylacetamide deacetylase	825	58	6113.5	63	109	109	APAP,APL,AA,BBZ,BEA,CAF,CAP,CFB,CSA,DOX,ENA,IMI,IM,KC,NFT,PhB,RIF,VPA
		26	66002	CYP4F12	cytochrome P450, family 4, subfamily F, polypeptide 12	7	137	9	109	119	109	APAP,ACZ,AA,BBZ,BEA,CAF,CAP,CPX,CPA,CSA,DOX,ENA,EME,EE,ET,HCB,IMI,IM,KC,LS,MCT,NFT,NPAA,PhB,RIF,VPA
		21	91663	MYADM	myeloid-associated differentiation marker	245.5	74	164	112	100	112	APAP,AA,CAF,CAP,CPX,CFB,CPA,CSA,DOX,ENA,EE,ET,HCB,IMI,IM,KC,MTS,NFT,PhB,TAA,VPA
		20	6540	SLC6A13	solute carrier family 6 (neurotransmitter transporter), member 13	401.5	77.5	6113.5	76	112	112	APAP,APL,BEA,CAF,CAP,CFB,CPA,CSA,DOX,ENA,ET,IMI,IM,KC,LS,MCT,NFT,OPZ,PCT,PhB
		22	5624	PROC	protein C (inactivator of coagulation factors Va and VIIIa)	151.5	77.5	112	123	51	112	APAP,AA,BEA,CAP,CPA,CSA,DOX,ENA,EE,ET,HCB,IMI,IM,KC,LS,MCT,NFT,PCT,NPAA,PhB,RIF,VPA
		21	8000	PSCA	prostate stem cell antigen	245.5	109	161.5	113	97	113	APAP,BBZ,BEA,CAF,CAP,CFB,CPA,CSA,DOX,ENA,ET,IMI,IM,KC,MTS,NFT,OPZ,NPAA,PhB,TAA,VPA
		22	5066	PAM	peptidylglycine alpha-amidating monooxygenase	151.5	83	114	133	102	114	APAP,ACZ,AA,CAF,CAP,CPA,CSA,DOX,ENA,ET,IMI,IM,KC,MTS,MCT,NFT,OPZ,NPAA,PhB,RIF,TAA,VPA
		21	6414	SEPP1	selenoprotein P, plasma, 1	245.5	114	157	108	54	114	APAP,ACZ,AA,BBZ,CAF,CAP,CPA,CSA,DOX,ENA,EE,ET,IMI,IM,KC,MCT,NFT,NPAA,PhB,RIF,TAA
		20	26998	FETUB	fetuin B	401.5	103	6113.5	115	70	115	APAP,BEA,CAF,CAP,CPA,CSA,DOX,ENA,EE,ET,HCB,IMI,IM,KC,MCT,NFT,NPAA,PhB,RIF,VPA
		18	28234	SLCO1B3	solute carrier organic anion transporter family, member 1B3	825	105	6113.5	79	115	115	APAP,BBZ,BEA,CAP,CPA,DOX,ENA,ET,IMI,IM,KC,LS,MTS,NFT,OPZ,PhB,RIF,VPA
		18	6898	TAT	tyrosine aminotransferase	825	115	6113.5	114	106	115	APAP,AA,BEA,CAF,CAP,CFB,CPA,CSA,ENA,EE,HCB,IMI,IM,KC,MCT,NPAA,PhB,VPA
		18	5827	PXMP2	peroxisomal membrane protein 2, 22kDa	825	29	6113.5	38	116	116	APAP,APL,AA,CAF,CAP,CPX,CFB,CPA,CSA,DOX,ENA,ET,IMI,IM,KC,PhB,RIF,TAA
		20	5267	SERPINA4	serpin peptidase inhibitor, clade A (alpha-1 antiproteinase, antitrypsin), member 4	401.5	104	6113.5	118	96	118	APAP,AA,BEA,CAF,CFB,CPA,CSA,DOX,ENA,EE,ET,HCB,IMI,IM,KC,MCT,NFT,PCT,NPAA,VPA
		21	116068	LYSMD3	LysM, putative peptidoglycan-binding, domain containing 3	245.5	90.5	158.5	119	89	119	APAP,BBZ,BEA,CAF,CAP,CSA,DOX,ENA,EE,ET,HCB,IMI,IM,LS,MCT,NFT,PCT,NPAA,RIF,TAA,VPA
		21	224	ALDH3A2	aldehyde dehydrogenase 3 family, member A2	245.5	119	161.5	121	103	121	APAP,AA,BEA,CAP,CPX,CFB,DOX,ENA,ET,HCB,IMI,IM,KC,LS,MTS,NFT,OPZ,PhB,RIF,TAA,VPA
		23	4124	MAN2A1	mannosidase, alpha, class 2A, member 1	88.5	159	71	122	127	122	APAP,ACZ,BEA,BCT,CAF,CAP,CPX,CPA,CSA,DOX,ENA,ET,IMI,IM,KC,MTS,MCT,NFT,PCT,NPAA,PhB,TAA,VPA
		25	3638	INSIG1	insulin induced gene 1	19	124.5	25	153	223	124.5	APAP,APL,AA,BEA,BCT,CAF,CAP,CPX,CFB,CSA,DOX,ENA,EE,ET,IMI,IM,KC,MTS,NFT,OPZ,NPAA,PhB,RIF,TAA,VPA
		19	336	APOA2	apolipoprotein A-II	595.5	128	6113.5	97	85	128	APAP,AA,BBZ,BEA,CAF,CPA,CSA,DOX,ENA,EE,ET,HCB,IMI,IM,KC,MCT,PCT,PhB,RIF
		23	735	C9	complement component 9	88.5	153	79	150	128	128	AA,BEA,CAF,CAP,CPX,CFB,CPA,CSA,DOX,ENA,EE,ET,HCB,IMI,IM,KC,LS,MCT,NFT,PCT,PhB,RIF,VPA
		20	9415	FADS2	fatty acid desaturase 2	401.5	120	6113.5	81	129	129	APAP,AA,BEA,CAF,CAP,CFB,CSA,DOX,ENA,EME,IMI,IM,KC,LS,MCT,OPZ,PCT,RIF,TAA,VPA
		24	22949	PTGR1	prostaglandin reductase 1	44.5	129	46.5	131	137	129	APAP,BEA,BCT,CAF,CAP,CPX,CFB,CPA,CSA,DOX,ENA,EME,ET,HCB,IMI,IM,KC,LS,MCT,NFT,OPZ,NPAA,RIF,VPA
		20	5950	RBP4	retinol binding protein 4, plasma	401.5	126	6113.5	130	126	130	APAP,CAF,CAP,CPX,CFB,CPA,CSA,DOX,EME,EE,ET,IMI,IM,KC,MCT,NFT,NPAA,PhB,RIF,VPA
x		17	1565	CYP2D6	cytochrome P450, family 2, subfamily D, polypeptide 6	1118	16	6113.5	15	132	132	APAP,AA,CAF,CAP,CPX,CFB,CPA,CSA,DOX,ENA,EE,ET,IMI,IM,MCT,NFT,VPA
		20	29950	SERTAD1	SERTA domain containing 1	401.5	118	6113.5	132	131	132	APAP,AA,CAF,CAP,CPA,DOX,ENA,EE,ET,IMI,KC,LS,MTS,MCT,NFT,PCT,NPAA,PhB,TAA,VPA
		18	6342	SCP2	sterol carrier protein 2	825	113	6113.5	134	118	134	APAP,BBZ,BEA,CAF,CFB,CSA,DOX,ENA,EE,ET,IMI,IM,KC,MCT,NFT,OPZ,PhB,RIF
		23	9601	PDIA4	protein disulfide isomerase family A, member 4	88.5	150	80	154	134	134	APAP,AA,BBZ,BEA,CAF,CAP,CPX,CFB,CSA,DOX,ENA,EME,ET,HCB,IMI,IM,KC,MCT,OPZ,PCT,NPAA,PhB,VPA
		21	760	CA2	carbonic anhydrase II	245.5	135	161.5	72	84	135	APAP,AA,BEA,CAF,CAP,CFB,CPA,DOX,ENA,IMI,IM,KC,LS,MTS,MCT,NFT,OPZ,NPAA,RIF,TAA,VPA
		25	1735	DIO3	deiodinase, iodothyronine, type III	19	136	26.5	149	179	136	APAP,APL,AA,BEA,BCT,CAF,CAP,CPX,CFB,CPA,CSA,DOX,ENA,ET,IMI,IM,KC,LS,MTS,NFT,OPZ,PhB,RIF,TAA,VPA
		19	291	SLC25A4	solute carrier family 25 (mitochondrial carrier; adenine nucleotide translocator), member 4	595.5	138	6113.5	110	82	138	APAP,AA,CAF,CAP,CSA,DOX,ENA,ET,HCB,IMI,IM,KC,NFT,OPZ,PCT,NPAA,PhB,RIF,VPA
x	x	24	3162	HMOX1	heme oxygenase (decycling) 1	44.5	264	53.5	158	138	138	APAP,AA,BEA,CAF,CAP,CFB,CPA,CSA,DOX,ENA,ET,IMI,IM,KC,LS,MTS,MCT,NFT,OPZ,NPAA,PhB,RIF,TAA,VPA
		18	3479	IGF1	insulin-like growth factor 1 (somatomedin C)	825	101	6113.5	116	140	140	APAP,AA,CAF,CAP,CFB,CPA,CSA,DOX,ENA,EME,EE,IMI,IM,KC,LS,MCT,NFT,RIF
		20	9592	IER2	immediate early response 2	401.5	116	6113.5	140	101	140	APAP,AA,BBZ,CAF,CAP,CFB,CPA,CSA,ENA,EE,ET,IMI,IM,KC,LS,MCT,NFT,PhB,TAA,VPA
		23	3475	IFRD1	interferon-related developmental regulator 1	88.5	140	77.5	146	150	140	APAP,BEA,BCT,CAF,CAP,CPX,CFB,CSA,DOX,ENA,EE,ET,HCB,IMI,IM,KC,NFT,PCT,NPAA,PhB,RIF,TAA,VPA
		18	55937	APOM	apolipoprotein M	825	112	6113.5	141	122	141	APAP,AA,BBZ,CAF,CAP,CFB,CPA,CSA,DOX,ENA,ET,HCB,IMI,IM,KC,PhB,RIF,TAA
		18	687	KLF9	Kruppel-like factor 9	825	127	6113.5	139	141	141	APAP,BEA,CAF,CAP,CFB,CSA,DOX,ENA,ET,IMI,IM,MTS,NFT,PCT,NPAA,RIF,TAA,VPA
		22	9768	KIAA0101	KIAA0101	151.5	141	112	120	143	141	APAP,APL,BBZ,BCT,CAF,CAP,CPA,CSA,DOX,ENA,EME,ET,IMI,IM,KC,MTS,NFT,NPAA,PhB,RIF,TAA,VPA
		17	3294	HSD17B2	hydroxysteroid (17-beta) dehydrogenase 2	1118	110	6113.5	86	142	142	APAP,AA,CAF,CFB,CPA,CSA,DOX,ENA,ET,IMI,IM,KC,LS,MTS,MCT,PhB,VPA
		20	8291	DYSF	dysferlin	401.5	131	6113.5	142	113	142	APAP,BEA,CAF,CAP,CPA,CSA,DOX,ENA,ET,IMI,IM,KC,LS,MTS,MCT,NFT,OPZ,PhB,RIF,VPA
		25	3918	LAMC2	laminin, gamma 2	19	143.5	14	161	290	143.5	APAP,ACZ,APL,AA,CAF,CPX,CFB,CPA,CSA,DOX,ENA,ET,IMI,IM,KC,LS,MTS,MCT,NFT,OPZ,NPAA,PhB,RIF,TAA,VPA
		25	51526	OSER1	oxidative stress responsive serine-rich 1	19	148	20.5	144	164	144	APAP,APL,AA,BEA,CAF,CFB,CPA,CSA,DOX,ENA,EE,ET,IMI,IM,KC,LS,MCT,NFT,OPZ,PCT,NPAA,PhB,RIF,TAA,VPA
		21	7102	TSPAN7	tetraspanin 7	245.5	145	167	138	125	145	APAP,ACZ,AA,BEA,CAF,CAP,CPA,CSA,DOX,ENA,ET,IMI,IM,KC,LS,NFT,OPZ,PhB,RIF,TAA,VPA
		20	11259	FILIP1L	filamin A interacting protein 1-like	401.5	146	6113.5	136	121	146	APAP,AA,CAF,CAP,CPA,CSA,DOX,ENA,ET,IMI,IM,KC,LS,MTS,NFT,OPZ,NPAA,RIF,TAA,VPA
		25	1363	CPE	carboxypeptidase E	19	151	26.5	147	248	147	APAP,ACZ,APL,BEA,BCT,CAF,CAP,CFB,CPA,CSA,DOX,ENA,ET,IM,KC,LS,MTS,MCT,NFT,OPZ,NPAA,PhB,RIF,TAA,VPA
		21	51733	UPB1	ureidopropionase, beta	245.5	143.5	173	129	149	149	APAP,APL,AA,BEA,CAP,CFB,CPA,CSA,DOX,ENA,EME,ET,IMI,IM,KC,MCT,NFT,OPZ,PhB,RIF,VPA
		18	54827	NXPE4	neurexophilin and PC-esterase domain family, member 4	825	122.5	6113.5	151	133	151	APAP,BBZ,CAP,CFB,CPA,CSA,ENA,ET,IMI,KC,MCT,NFT,OPZ,NPAA,PhB,RIF,TAA,VPA
		22	11145	PLA2G16	phospholipase A2, group XVI	151.5	174	123.5	145	165	151.5	APAP,AA,BEA,BCT,CAF,CAP,CPX,CPA,DOX,ENA,EME,IMI,IM,KC,LS,MTS,NFT,OPZ,PCT,PhB,RIF,TAA
		22	3158	HMGCS2	3-hydroxy-3-methylglutaryl-CoA synthase 2 (mitochondrial)	151.5	192	130	155	135	151.5	APAP,BEA,CAF,CAP,CFB,CPA,CSA,DOX,ENA,EE,ET,IMI,IM,KC,MTS,MCT,NFT,OPZ,NPAA,PhB,RIF,VPA
		22	26056	RAB11FIP5	RAB11 family interacting protein 5 (class I)	151.5	207	123.5	179	139	151.5	APAP,AA,BEA,CAF,CAP,CPX,CFB,CSA,DOX,ENA,EE,ET,HCB,IMI,KC,MTS,MCT,NFT,NPAA,PhB,TAA,VPA
		22	3397	ID1	inhibitor of DNA binding 1, dominant negative helix-loop-helix protein	151.5	298	142.5	200	145	151.5	APAP,AA,BEA,CAF,CAP,CPX,CPA,CSA,DOX,ENA,ET,IMI,IM,KC,MCT,NFT,PCT,NPAA,PhB,RIF,TAA,VPA
		21	58488	PCTP	phosphatidylcholine transfer protein	245.5	102	170	137	152	152	APAP,ACZ,BEA,CAF,CAP,CFB,CSA,DOX,ENA,EE,ET,IMI,IM,KC,LS,MTS,NFT,PCT,NPAA,PhB,VPA
		22	343	AQP8	aquaporin 8	151.5	152	119	162	175	152	APAP,AA,BCT,CAF,CAP,CPA,CSA,DOX,ENA,EE,ET,HCB,IMI,IM,KC,LS,MTS,NFT,PCT,NPAA,PhB,VPA
		25	4609	MYC	v-myc avian myelocytomatosis viral oncogene homolog	19	157	23	152	186	152	APAP,ACZ,AA,BEA,CAF,CAP,CPX,CFB,CPA,CSA,DOX,ENA,EE,ET,HCB,IMI,IM,KC,LS,NFT,PCT,NPAA,PhB,TAA,VPA
		19	733	C8G	complement component 8, gamma polypeptide	595.5	133.5	6113.5	104	155	155	APAP,APL,AA,BEA,CAF,CAP,CFB,CPA,CSA,DOX,ENA,ET,HCB,IMI,IM,KC,MCT,RIF,TAA
		25	9173	IL1RL1	interleukin 1 receptor-like 1	19	193	29	157	191	157	APAP,AA,BBZ,BEA,BCT,CAF,CAP,CPX,CFB,CSA,DOX,ENA,EME,EE,ET,IMI,IM,KC,MTS,MCT,PCT,PhB,RIF,TAA,VPA
		23	1632	ECI1	enoyl-CoA delta isomerase 1	88.5	196	82	159	209	159	APAP,ACZ,BEA,CAF,CAP,CPX,CFB,CPA,CSA,DOX,ENA,EE,ET,IMI,IM,KC,MTS,NFT,PCT,NPAA,PhB,RIF,VPA
		22	3483	IGFALS	insulin-like growth factor binding protein, acid labile subunit	151.5	162	128	185	160	160	APAP,AA,BEA,CAF,CAP,CFB,CPA,CSA,DOX,ENA,ET,HCB,IMI,IM,KC,LS,MTS,NFT,OPZ,PhB,RIF,VPA
		18	325	APCS	amyloid P component, serum	825	130	6113.5	111	161	161	APAP,BEA,BCT,CAP,CSA,DOX,ENA,EME,EE,ET,HCB,IMI,IM,KC,LS,NPAA,PhB,VPA
		20	3995	FADS3	fatty acid desaturase 3	401.5	147	6113.5	164	114	164	APAP,AA,BBZ,BEA,CAF,CPA,CSA,DOX,ENA,EE,ET,HCB,IMI,IM,KC,NFT,OPZ,PhB,TAA,VPA
		18	4314	MMP3	matrix metallopeptidase 3	825	124.5	6113.5	102	166	166	APAP,AA,BBZ,BEA,CAF,CAP,CSA,DOX,ENA,EME,EE,ET,IMI,IM,KC,LS,MTS,TAA
		26	11067	C10orf10	chromosome 10 open reading frame 10	7	166	13	166	215	166	APAP,AA,BEA,BCT,CAF,CAP,CPX,CFB,CPA,CSA,DOX,ENA,EE,ET,IMI,IM,KC,LS,MTS,MCT,NFT,OPZ,NPAA,PhB,TAA,VPA
		27	57016	AKR1B10	aldo-keto reductase family 1, member B10 (aldose reductase)	3	183.5	6.5	167	265	167	AA,BBZ,BEA,BCT,CAF,CAP,CPX,CFB,CPA,CSA,DOX,ENA,EME,HCB,IMI,IM,KC,LS,MTS,MCT,NFT,OPZ,NPAA,PhB,RIF,TAA,VPA
		21	622	BDH1	3-hydroxybutyrate dehydrogenase, type 1	245.5	149	184	163	169	169	APAP,APL,AA,BEA,CAF,CAP,CFB,CPA,CSA,ENA,EME,ET,IMI,IM,KC,MTS,MCT,NFT,PhB,RIF,VPA
x		26	1543	CYP1A1	cytochrome P450, family 1, subfamily A, polypeptide 1	7	190.5	18.5	171	334	171	ACZ,AA,BEA,BCT,CAF,CAP,CFB,CPA,CSA,DOX,ENA,EE,ET,HCB,IMI,IM,KC,LS,MTS,NFT,OPZ,PCT,NPAA,PhB,RIF,VPA
		24	8780	RIOK3	RIO kinase 3	44.5	200	55.5	198	171	171	APAP,AA,BBZ,BEA,CAF,CPX,CPA,CSA,DOX,ENA,EE,ET,IMI,IM,KC,LS,MTS,MCT,NFT,OPZ,PhB,RIF,TAA,VPA
		25	3484	IGFBP1	insulin-like growth factor binding protein 1	19	172	30	186	384	172	APAP,ACZ,APL,AA,BEA,BCT,CAF,CAP,CFB,CSA,DOX,ENA,EE,ET,IMI,IM,LS,MTS,NFT,OPZ,PCT,NPAA,PhB,RIF,VPA
		24	3157	HMGCS1	3-hydroxy-3-methylglutaryl-CoA synthase 1 (soluble)	44.5	173	53.5	192	213	173	APAP,BBZ,BEA,CAF,CAP,CPX,CFB,CPA,CSA,DOX,EE,ET,HCB,IMI,IM,KC,LS,MCT,NFT,OPZ,NPAA,PhB,RIF,TAA
		20	5590	PRKCZ	protein kinase C, zeta	401.5	160	188.5	175	163	175	APAP,AA,BBZ,BCT,CAF,CPA,DOX,ENA,EME,EE,ET,IMI,IM,KC,LS,MCT,OPZ,PhB,RIF,VPA
		24	5284	PIGR	polymeric immunoglobulin receptor	44.5	176	59	217	387	176	APAP,ACZ,BEA,CAF,CAP,CFB,CPA,CSA,DOX,ENA,EME,EE,ET,HCB,IMI,IM,KC,LS,MCT,NFT,NPAA,RIF,TAA,VPA
		22	891	CCNB1	cyclin B1	151.5	239.5	135	227	177	177	APAP,AA,BEA,CAF,CAP,CPX,CSA,DOX,ENA,ET,IMI,IM,KC,LS,MCT,NFT,PCT,NPAA,PhB,RIF,TAA,VPA
		21	26354	GNL3	guanine nucleotide binding protein-like 3 (nucleolar)	245.5	154	177.5	193	144	177.5	APAP,AA,BBZ,BEA,CAF,CAP,CSA,DOX,ENA,EE,ET,IMI,IM,KC,LS,MCT,NFT,PhB,RIF,TAA,VPA
		17	51375	SNX7	sorting nexin 7	1118	139	6113.5	148	178	178	APAP,ACZ,CAF,CAP,CSA,DOX,ENA,EE,IMI,IM,KC,LS,NFT,NPAA,PhB,RIF,VPA
		21	23753	SDF2L1	stromal cell-derived factor 2-like 1	245.5	181.5	180	172	124	180	APAP,AA,BBZ,BEA,CAP,CPX,CPA,DOX,ET,HCB,IMI,IM,KC,MTS,OPZ,PCT,NPAA,PhB,RIF,TAA,VPA
		25	26227	PHGDH	phosphoglycerate dehydrogenase	19	253	31.5	181	198	181	APAP,ACZ,AA,BEA,CAF,CAP,CPX,CPA,CSA,DOX,ENA,ET,HCB,IMI,IM,KC,LS,MCT,NFT,OPZ,PCT,NPAA,PhB,TAA,VPA
		22	7429	VIL1	villin 1	151.5	292	146.5	240	182	182	APAP,BEA,CAF,CAP,CFB,CPA,CSA,DOX,ENA,ET,IMI,IM,KC,LS,MTS,MCT,NFT,OPZ,NPAA,PhB,RIF,VPA
		21	221749	PXDC1	PX domain containing 1	245.5	228	182.5	183	123	183	APAP,AA,BBZ,BEA,CAF,CAP,CPA,CSA,DOX,ENA,EE,ET,HCB,IMI,IM,KC,LS,MCT,RIF,TAA,VPA
		28	23657	SLC7A11	solute carrier family 7 (anionic amino acid transporter light chain, xc- system), member 11	1	245	5	184	394	184	AA,BBZ,BEA,BCT,CAF,CAP,CPX,CPA,CSA,DOX,ENA,EME,EE,ET,HCB,IMI,IM,KC,LS,MTS,MCT,NFT,OPZ,PCT,NPAA,PhB,RIF,VPA
		22	960	CD44	CD44 molecule (Indian blood group)	151.5	186	131	224	229	186	APAP,AA,BBZ,BEA,CAF,CAP,CPX,CFB,CPA,CSA,DOX,EME,ET,HCB,IMI,IM,KC,OPZ,PCT,PhB,RIF,VPA
		15	10998	SLC27A5	solute carrier family 27 (fatty acid transporter), member 5	1837.5	42	6113.5	49	187	187	APAP,AA,BBZ,CAF,CAP,CPA,DOX,ENA,EE,ET,IMI,KC,MCT,PhB,VPA
		18	1036	CDO1	cysteine dioxygenase type 1	825	187	6113.5	143	136	187	APAP,AA,BEA,CAF,CAP,CSA,DOX,ENA,ET,IMI,IM,KC,LS,MCT,NFT,PhB,RIF,VPA
		23	2243	FGA	fibrinogen alpha chain	88.5	210	88	187	246	187	AA,BBZ,BEA,CAF,CAP,CPX,CPA,CSA,DOX,ENA,ET,IMI,IM,KC,LS,MTS,MCT,NFT,OPZ,PhB,RIF,TAA,VPA
		20	64332	NFKBIZ	nuclear factor of kappa light polypeptide gene enhancer in B-cells inhibitor, zeta	401.5	183.5	6113.5	189	157	189	APAP,AA,BEA,CAF,CAP,CSA,DOX,ENA,EME,EE,ET,IMI,IM,KC,LS,OPZ,NPAA,PhB,RIF,VPA
		22	2173	FABP7	fatty acid binding protein 7, brain	151.5	197	129	194	205	194	APAP,APL,AA,BBZ,BEA,CAF,CAP,CFB,CPA,DOX,ENA,ET,HCB,IMI,IM,KC,LS,OPZ,PhB,RIF,TAA,VPA
		18	6446	SGK1	serum/glucocorticoid regulated kinase 1	825	177	6113.5	195	192	195	APAP,BEA,CAF,CAP,CPA,CSA,ENA,EME,EE,ET,IMI,IM,KC,MTS,NFT,PhB,RIF,VPA
		20	12	SERPINA3	serpin peptidase inhibitor, clade A (alpha-1 antiproteinase, antitrypsin), member 3	401.5	179	6113.5	196	174	196	APAP,AA,BBZ,CAF,CAP,CPX,CPA,CSA,ENA,HCB,IMI,IM,KC,LS,MTS,MCT,NFT,NPAA,RIF,VPA
		22	4129	MAOB	monoamine oxidase B	151.5	256	133	210	197	197	APAP,BEA,CAF,CAP,CPA,CSA,DOX,ENA,ET,IMI,IM,KC,MTS,MCT,NFT,OPZ,PCT,NPAA,PhB,RIF,TAA,VPA
		19	1843	DUSP1	dual specificity phosphatase 1	595.5	198	6113.5	170	189	198	ACZ,AA,BEA,CAF,CPA,CSA,DOX,ENA,ET,IMI,KC,MTS,NFT,OPZ,PCT,NPAA,PhB,RIF,VPA
		20	5819	PVRL2	poliovirus receptor-related 2 (herpesvirus entry mediator B)	401.5	171	6113.5	199	172	199	APAP,ACZ,AA,BBZ,BEA,CAF,CAP,CPX,CPA,CSA,ENA,ET,IMI,IM,KC,MTS,NFT,NPAA,PhB,VPA
		20	2213	FCGR2B	Fc fragment of IgG, low affinity IIb, receptor (CD32)	401.5	185	6113.5	177	199	199	APAP,AA,BEA,CAF,CAP,CPA,DOX,ENA,HCB,IMI,IM,KC,MTS,MCT,NFT,NPAA,PhB,RIF,TAA,VPA
		18	4616	GADD45B	growth arrest and DNA-damage-inducible, beta	825	155	6113.5	165	200	200	APAP,APL,BEA,CAF,CAP,CPX,CSA,DOX,ENA,ET,IMI,IM,KC,MTS,NFT,NPAA,TAA,VPA
		18	51433	ANAPC5	anaphase promoting complex subunit 5	825	163	6113.5	201	156	201	APAP,AA,BEA,BCT,CAF,CPX,CSA,DOX,ENA,ET,IMI,IM,KC,NFT,PCT,PhB,RIF,VPA
		18	10171	RCL1	RNA terminal phosphate cyclase-like 1	825	201	6113.5	169	185	201	APAP,ACZ,AA,BEA,CAF,CAP,CPA,CSA,DOX,ENA,EE,ET,IMI,IM,KC,MCT,PhB,VPA
		19	26509	MYOF	myoferlin	595.5	181.5	6113.5	202	173	202	APAP,BBZ,BEA,CAF,CAP,CPA,CSA,DOX,ENA,EME,ET,IM,KC,MTS,MCT,NFT,NPAA,PhB,VPA
		21	2593	GAMT	guanidinoacetate N-methyltransferase	245.5	178	6113.5	203	153	203	APAP,AA,BEA,CAF,CAP,CPX,CFB,CPA,CSA,DOX,ENA,ET,IMI,IM,KC,MCT,NFT,OPZ,PhB,RIF,VPA
		20	51635	DHRS7	dehydrogenase/reductase (SDR family) member 7	401.5	204	6113.5	191	194	204	APAP,BCT,CAF,CAP,CPX,CFB,CSA,DOX,ENA,EE,ET,HCB,IMI,IM,KC,MTS,NFT,PCT,PhB,VPA
		19	9493	KIF23	kinesin family member 23	595.5	205	6113.5	204	158	205	APAP,AA,BBZ,BEA,BCT,CAF,CAP,CPX,CSA,ENA,ET,IMI,IM,KC,NFT,PhB,RIF,TAA,VPA
		19	10627	MYL12A	myosin, light chain 12A, regulatory, non-sarcomeric	595.5	97	6113.5	124	206	206	APAP,APL,CPX,CPA,CSA,ENA,EME,ET,IMI,IM,KC,MTS,NFT,OPZ,NPAA,PhB,RIF,TAA,VPA
		20	9695	EDEM1	ER degradation enhancer, mannosidase alpha-like 1	401.5	206	6113.5	180	148	206	APAP,BBZ,BEA,BCT,CAF,CAP,CPX,CSA,DOX,ENA,EE,ET,HCB,IMI,IM,KC,NFT,PhB,RIF,VPA
		21	51477	ISYNA1	inositol-3-phosphate synthase 1	245.5	208	6113.5	190	181	208	APAP,AA,BBZ,BCT,CAF,CAP,CFB,ENA,ET,HCB,IMI,IM,MTS,MCT,NFT,OPZ,PCT,NPAA,PhB,RIF,VPA
		18	223	ALDH9A1	aldehyde dehydrogenase 9 family, member A1	825	168.5	6113.5	209	204	209	APAP,AA,BEA,CAF,CPX,CFB,CPA,ENA,ET,IMI,IM,KC,MTS,NFT,OPZ,NPAA,PhB,VPA
		20	2706	GJB2	gap junction protein, beta 2, 26kDa	401.5	189	6113.5	211	147	211	APAP,AA,BBZ,CAF,CAP,CFB,CSA,DOX,ENA,ET,HCB,IMI,IM,KC,MTS,MCT,OPZ,PhB,RIF,VPA
		20	1522	CTSZ	cathepsin Z	401.5	212	6113.5	205	211	212	APAP,APL,BEA,BCT,CAF,CAP,CPA,CSA,DOX,ENA,IMI,IM,LS,MCT,NFT,PCT,NPAA,PhB,TAA,VPA
		23	54884	RETSAT	retinol saturase (all-trans-retinol 13,14-reductase)	88.5	247	93	213	227	213	APAP,AA,BBZ,BEA,BCT,CAF,CAP,CFB,CPA,CSA,ENA,EE,HCB,IMI,KC,MCT,NFT,OPZ,PCT,NPAA,PhB,TAA,VPA
x		20	6580	SLC22A1	solute carrier family 22 (organic cation transporter), member 1	401.5	175	6113.5	214	188	214	APAP,AA,BBZ,BEA,BCT,CAF,CAP,CPX,CFB,CSA,ENA,EE,ET,IMI,MCT,NFT,OPZ,PhB,RIF,VPA
		23	27284	SULT1B1	sulfotransferase family, cytosolic, 1B, member 1	88.5	230.5	96.5	215	221	215	APAP,AA,BEA,BCT,CAF,CAP,CFB,CSA,DOX,ENA,EME,ET,IMI,IM,KC,MTS,NFT,OPZ,NPAA,PhB,RIF,TAA,VPA
x		19	4780	NFE2L2	nuclear factor, erythroid 2-like 2	595.5	216	6113.5	206	159	216	APAP,BBZ,BEA,CAF,CAP,CPA,CSA,DOX,EE,ET,IMI,IM,KC,MTS,NFT,PhB,RIF,TAA,VPA
		20	51271	UBAP1	ubiquitin associated protein 1	401.5	167	6113.5	218	167	218	APAP,BEA,CAF,CAP,CPA,DOX,ENA,ET,IMI,IM,KC,LS,MCT,NFT,PCT,NPAA,PhB,RIF,TAA,VPA
		18	2677	GGCX	gamma-glutamyl carboxylase	825	168.5	6113.5	168	218	218	APAP,ACZ,BEA,CAF,CAP,CPX,CPA,CSA,DOX,ENA,ET,IMI,IM,KC,MCT,NFT,PCT,VPA
		22	2159	F10	coagulation factor X	151.5	296	104	265	222	222	APAP,AA,BBZ,BEA,BCT,CAF,CAP,CFB,CPA,CSA,DOX,ENA,EE,ET,HCB,IMI,IM,KC,MCT,NPAA,PhB,VPA
		20	1407	CRY1	cryptochrome circadian clock 1	401.5	203	6113.5	223	170	223	APAP,BBZ,BEA,CAF,CPX,CFB,CPA,DOX,ENA,EE,ET,HCB,IMI,IM,KC,NFT,NPAA,PhB,RIF,VPA
		23	4143	MAT1A	methionine adenosyltransferase I, alpha	88.5	223	98	239	285	223	APAP,AA,BEA,BCT,CAF,CAP,CFB,CPA,ENA,EE,ET,IMI,KC,LS,MTS,MCT,NFT,OPZ,PCT,NPAA,PhB,RIF,VPA
		19	2263	FGFR2	fibroblast growth factor receptor 2	595.5	214	6113.5	225	183	225	APAP,AA,BEA,CAF,CAP,CFB,CPA,DOX,ENA,EE,ET,IMI,IM,LS,NFT,OPZ,PhB,RIF,VPA
		20	79762	C1orf115	chromosome 1 open reading frame 115	401.5	221	6113.5	226	162	226	APAP,AA,BEA,BCT,CAF,CAP,CFB,CSA,DOX,ENA,EE,ET,IMI,IM,KC,LS,MCT,NFT,OPZ,PhB
		22	3422	IDI1	isopentenyl-diphosphate delta isomerase 1	151.5	226	134	230	262	226	APAP,APL,BBZ,BEA,CAF,CAP,CSA,DOX,ENA,IMI,IM,KC,LS,MCT,NFT,OPZ,PCT,NPAA,PhB,RIF,TAA,VPA
		21	55679	LIMS2	LIM and senescent cell antigen-like domains 2	245.5	229	186	245	207	229	APAP,BEA,BCT,CAF,CAP,CPA,CSA,DOX,ENA,ET,IMI,IM,KC,LS,MTS,MCT,NFT,OPZ,PhB,RIF,VPA
		21	1069	CETN2	centrin, EF-hand protein, 2	245.5	218	6113.5	222	230	230	APAP,BEA,BCT,CAF,CPX,CFB,CPA,CSA,DOX,ENA,EME,ET,IM,KC,MCT,NFT,PCT,NPAA,PhB,RIF,VPA
		18	1149	CIDEA	cell death-inducing DFFA-like effector a	825	117	6113.5	126	231	231	APAP,ACZ,BCT,CAF,CAP,CPX,CFB,CSA,DOX,ENA,EE,ET,KC,NFT,PCT,NPAA,TAA,VPA
		19	440335	SMIM22	small integral membrane protein 22	595.5	211	6113.5	231	146	231	APAP,BEA,CAF,CPX,CPA,CSA,DOX,ENA,ET,IMI,IM,KC,MTS,NFT,OPZ,PCT,NPAA,RIF,VPA
		21	2948	GSTM4	glutathione S-transferase mu 4	245.5	217	187	232	264	232	APAP,BEA,BCT,CAF,CPA,CSA,ENA,EME,EE,ET,IMI,IM,KC,NFT,OPZ,PCT,NPAA,PhB,RIF,TAA,VPA
		20	1894	ECT2	epithelial cell transforming 2	401.5	232.5	6113.5	220	154	232.5	APAP,AA,BBZ,BEA,CAF,CAP,CPX,CSA,DOX,ENA,ET,IMI,IM,KC,NFT,OPZ,PhB,RIF,TAA,VPA
		15	866	SERPINA6	serpin peptidase inhibitor, clade A (alpha-1 antiproteinase, antitrypsin), member 6	1837.5	180	6113.5	125	233	233	APAP,AA,CAF,CPA,CSA,DOX,ENA,EE,ET,IMI,KC,MCT,OPZ,RIF,VPA
		22	595	CCND1	cyclin D1	151.5	234	149	258	310	234	APAP,ACZ,BBZ,BEA,BCT,CAF,CAP,CSA,DOX,ENA,ET,IMI,IM,KC,LS,MCT,NFT,OPZ,PhB,RIF,TAA,VPA
		19	112817	HOGA1	4-hydroxy-2-oxoglutarate aldolase 1	595.5	161	6113.5	233	235	235	APAP,BBZ,BEA,CAF,CAP,CPA,DOX,EE,ET,HCB,IMI,IM,KC,LS,MCT,NFT,NPAA,PhB,VPA
		19	175	AGA	aspartylglucosaminidase	595.5	236.5	6113.5	228	236	236.5	APAP,BEA,BCT,CAF,CPX,CSA,DOX,ENA,EME,ET,HCB,IMI,IM,LS,NFT,PCT,NPAA,PhB,VPA
		22	11065	UBE2C	ubiquitin-conjugating enzyme E2C	151.5	261	153	237	243	237	APAP,APL,AA,BEA,BCT,CAF,CAP,CSA,DOX,ENA,ET,IMI,IM,KC,MTS,MCT,NFT,PCT,PhB,RIF,TAA,VPA
		15	10247	HRSP12	heat-responsive protein 12	1837.5	202	6113.5	197	238	238	APAP,CAF,CAP,CPX,CPA,DOX,ENA,EE,ET,IMI,IM,KC,PhB,RIF,TAA
		21	2180	ACSL1	acyl-CoA synthetase long-chain family member 1	245.5	238	6113.5	219	203	238	APAP,APL,BBZ,BEA,CAF,CAP,CFB,CPA,DOX,ENA,EE,ET,IMI,IM,KC,MCT,NFT,PCT,PhB,TAA,VPA
		15	58510	PRODH2	proline dehydrogenase (oxidase) 2	1837.5	225	6113.5	241	237	241	APAP,AA,BEA,CAF,CAP,CPA,CSA,ENA,EE,ET,IMI,NFT,PCT,NPAA,PhB
		21	6574	SLC20A1	solute carrier family 20 (phosphate transporter), member 1	245.5	242	188.5	244	228	242	APAP,BCT,CAF,CAP,CFB,CPA,CSA,DOX,ENA,IMI,IM,KC,LS,MCT,NFT,OPZ,NPAA,PhB,RIF,TAA,VPA
		19	5999	RGS4	regulator of G-protein signaling 4	595.5	222	6113.5	243	202	243	APAP,AA,BEA,CAF,CAP,CPA,CSA,DOX,ENA,EME,ET,IMI,IM,KC,LS,PhB,RIF,TAA,VPA
		21	131669	UROC1	urocanate hydratase 1	245.5	244	6113.5	242	234	244	APAP,BEA,BCT,CAF,CAP,CFB,CPA,CSA,DOX,ENA,EME,ET,IMI,IM,KC,MCT,NFT,OPZ,PhB,RIF,VPA
		21	383	ARG1	arginase 1	245.5	251	6113.5	216	180	245.5	APAP,AA,BEA,CAF,CAP,CFB,CSA,ENA,EME,EE,ET,IMI,IM,KC,LS,MCT,NFT,OPZ,PhB,RIF,VPA
		21	6373	CXCL11	chemokine (C-X-C motif) ligand 11	245.5	257.5	144	176	341	245.5	APAP,ACZ,BEA,BCT,CAP,CPX,CFB,CPA,CSA,DOX,ENA,EME,ET,IMI,IM,KC,LS,NFT,NPAA,PhB,RIF
		21	4288	MKI67	marker of proliferation Ki-67	245.5	335	168	287	219	245.5	APAP,BBZ,BEA,CAF,CAP,CPX,CPA,CSA,ENA,ET,IMI,IM,KC,MTS,NFT,OPZ,NPAA,PhB,RIF,TAA,VPA
		25	211	ALAS1	5'-aminolevulinate synthase 1	19	257.5	40	246	247	246	APAP,AA,BEA,CAF,CAP,CPX,CFB,CPA,CSA,DOX,ENA,EE,ET,HCB,IMI,IM,KC,LS,MTS,MCT,NFT,OPZ,PhB,RIF,VPA
		21	119710	C11orf74	chromosome 11 open reading frame 74	245.5	287	6113.5	248	168	248	APAP,AA,BEA,CAP,CPX,CPA,CSA,DOX,ENA,ET,IMI,IM,KC,MTS,NFT,OPZ,PCT,NPAA,PhB,TAA,VPA
		18	7274	TTPA	tocopherol (alpha) transfer protein	825	249.5	6113.5	250	240	250	APAP,AA,BBZ,BCT,CAP,CFB,CPA,DOX,ENA,ET,IM,LS,MCT,NFT,NPAA,PhB,TAA,VPA
		18	4255	MGMT	O-6-methylguanine-DNA methyltransferase	825	195	6113.5	251	195	251	APAP,AA,BEA,CAF,CPX,CPA,DOX,ENA,EE,ET,IMI,KC,OPZ,PCT,NPAA,PhB,RIF,VPA
		16	433	ASGR2	asialoglycoprotein receptor 2	1450	194	6113.5	160	253	253	APAP,AA,CAF,CAP,CFB,CPA,CSA,DOX,ENA,EME,ET,HCB,IMI,IM,MCT,VPA
		17	64321	SOX17	SRY (sex determining region Y)-box 17	1118	232.5	6113.5	234	255	255	APAP,AA,BEA,CAF,CAP,CPX,CPA,DOX,ENA,ET,IMI,KC,LS,MTS,MCT,PhB,VPA
		19	3700	ITIH4	inter-alpha-trypsin inhibitor heavy chain family, member 4	595.5	215	6113.5	257	212	257	APAP,AA,BEA,CAF,CAP,CPX,CPA,CSA,ENA,EE,HCB,IMI,IM,KC,LS,MCT,NFT,PhB,TAA
		21	432	ASGR1	asialoglycoprotein receptor 1	245.5	220	6113.5	274	257	257	APAP,AA,BCT,CAF,CAP,CFB,CPA,CSA,DOX,ENA,HCB,IM,KC,MCT,NFT,OPZ,PCT,NPAA,RIF,TAA,VPA
		23	51374	ATRAID	all-trans retinoic acid-induced differentiation factor	88.5	274	44.5	259	370	259	APAP,APL,AA,BBZ,BCT,CAF,CAP,CPX,CPA,ENA,EE,ET,HCB,IM,KC,MCT,NFT,OPZ,PCT,NPAA,PhB,RIF,VPA
		19	22800	RRAS2	related RAS viral (r-ras) oncogene homolog 2	595.5	252	6113.5	253	260	260	APAP,BEA,CAF,CAP,CPA,DOX,ENA,EME,IMI,IM,KC,LS,NFT,OPZ,PCT,NPAA,PhB,TAA,VPA
		20	2642	GCGR	glucagon receptor	401.5	260	6113.5	254	210	260	APAP,AA,CAF,CPA,CSA,DOX,ENA,EME,EE,ET,IMI,IM,KC,LS,MCT,NFT,PCT,PhB,RIF,VPA
		24	169693	TMEM252	transmembrane protein 252	44.5	262.5	64	266	311	262.5	APAP,AA,BEA,CAF,CAP,CFB,CPA,CSA,DOX,ENA,ET,IMI,IM,KC,LS,MTS,MCT,NFT,OPZ,NPAA,PhB,RIF,TAA,VPA
		15	2690	GHR	growth hormone receptor	1837.5	262.5	6113.5	174	220	262.5	APAP,BBZ,CAF,CAP,CPA,DOX,ENA,EE,ET,IMI,IM,KC,PCT,RIF,VPA
		19	23023	TMCC1	transmembrane and coiled-coil domain family 1	595.5	239.5	6113.5	236	263	263	APAP,APL,AA,BEA,CFB,CPA,CSA,DOX,ENA,ET,IMI,IM,NFT,OPZ,NPAA,PhB,RIF,TAA,VPA
		21	50506	DUOX2	dual oxidase 2	245.5	241	6113.5	264	406	264	APAP,APL,BEA,BCT,CAP,CSA,DOX,ENA,EME,EE,ET,IMI,IM,KC,LS,MTS,OPZ,NPAA,PhB,RIF,VPA
		20	467	ATF3	activating transcription factor 3	401.5	265	6113.5	235	151	265	APAP,AA,BBZ,BEA,CAF,CAP,CFB,CSA,ENA,EE,ET,IMI,IM,KC,NFT,NPAA,PhB,RIF,TAA,VPA
		18	5621	PRNP	prion protein	825	209	6113.5	207	267	267	APAP,BEA,BCT,CAF,CPA,CSA,DOX,ENA,ET,IMI,KC,LS,MTS,NFT,OPZ,PCT,TAA,VPA
		19	813	CALU	calumenin	595.5	266	6113.5	267	176	267	APAP,AA,BBZ,BEA,CAF,CAP,CPX,CSA,DOX,ENA,ET,IM,KC,MCT,NFT,PCT,RIF,TAA,VPA
		20	22977	AKR7A3	aldo-keto reductase family 7, member A3 (aflatoxin aldehyde reductase)	401.5	156	6113.5	173	268	268	APAP,BEA,BCT,CAF,CPX,CPA,CSA,DOX,ENA,EME,EE,ET,IMI,KC,LS,MTS,NFT,OPZ,NPAA,VPA
		19	10525	HYOU1	hypoxia up-regulated 1	595.5	268	6113.5	252	224	268	APAP,AA,BBZ,CPX,CSA,DOX,ENA,EME,ET,IMI,IM,KC,MTS,MCT,OPZ,PCT,NPAA,PhB,VPA
		21	3015	H2AFZ	H2A histone family, member Z	245.5	334	6113.5	269	196	269	APAP,AA,BBZ,BEA,CAF,CAP,CPX,CFB,DOX,ENA,EE,ET,HCB,KC,NFT,OPZ,PCT,NPAA,PhB,RIF,VPA
		21	1854	DUT	deoxyuridine triphosphatase	245.5	230.5	6113.5	270	270	270	APAP,BBZ,BEA,BCT,CAF,CAP,CPX,CPA,CSA,DOX,ENA,ET,IMI,IM,KC,MTS,MCT,NFT,PhB,RIF,TAA
		17	50808	AK3	adenylate kinase 3	1118	227	6113.5	271	244	271	APAP,ACZ,BEA,CAF,CPX,CSA,DOX,ENA,ET,IMI,IM,KC,NFT,NPAA,PhB,RIF,VPA
		20	2705	GJB1	gap junction protein, beta 1, 32kDa	401.5	272	6113.5	268	273	273	APAP,BEA,BCT,CAF,CAP,CFB,CPA,CSA,DOX,ENA,ET,HCB,IMI,IM,KC,LS,NFT,PhB,RIF,VPA
		19	93663	ARHGAP18	Rho GTPase activating protein 18	595.5	259	6113.5	275	266	275	APAP,BEA,BCT,CAF,CAP,CPA,CSA,DOX,ENA,ET,IMI,IM,KC,LS,MTS,NFT,OPZ,PhB,RIF
		22	7852	CXCR4	chemokine (C-X-C motif) receptor 4	151.5	275	121	276	306	275	APAP,AA,BEA,CAF,CAP,CPX,CFB,CPA,CSA,DOX,ENA,IMI,IM,LS,MTS,MCT,NFT,OPZ,PhB,RIF,TAA,VPA
		21	3958	LGALS3	lectin, galactoside-binding, soluble, 3	245.5	276	6113.5	302	225	276	APAP,BEA,BCT,CAF,CAP,CPX,CPA,CSA,DOX,ENA,EE,ET,HCB,IMI,IM,KC,NFT,PCT,NPAA,PhB,VPA
		21	85403	EAF1	ELL associated factor 1	245.5	254	6113.5	278	292	278	APAP,BBZ,BEA,CAF,CAP,CPX,CPA,CSA,DOX,ENA,EME,ET,IMI,IM,KC,LS,MCT,NFT,PhB,RIF,VPA
		20	5919	RARRES2	retinoic acid receptor responder (tazarotene induced) 2	401.5	255	6113.5	279	241	279	APAP,AA,CAF,CAP,CPX,CFB,CPA,CSA,DOX,EE,ET,HCB,IMI,IM,KC,MCT,NFT,PhB,RIF,VPA
		19	4321	MMP12	matrix metallopeptidase 12	595.5	243	6113.5	260	280	280	APAP,BEA,CAF,CAP,CFB,CPA,CSA,DOX,ENA,EME,IMI,IM,MCT,NFT,OPZ,NPAA,PhB,RIF,VPA
		21	699	BUB1	BUB1 mitotic checkpoint serine/threonine kinase	245.5	288	6113.5	280	217	280	APAP,AA,BBZ,BEA,CAF,CAP,CPX,CFB,CSA,DOX,ENA,ET,IMI,IM,KC,NFT,PCT,PhB,RIF,TAA,VPA
		20	7078	TIMP3	TIMP metallopeptidase inhibitor 3	401.5	219	6113.5	282	272	282	APAP,AA,BBZ,BEA,BCT,CAF,CAP,CPA,DOX,ENA,ET,HCB,IMI,IM,KC,MCT,NFT,PhB,TAA,VPA
		18	594	BCKDHB	branched chain keto acid dehydrogenase E1, beta polypeptide	825	235	6113.5	255	282	282	APAP,APL,AA,BEA,CAF,CAP,CFB,CPA,DOX,ENA,EE,IMI,KC,LS,MCT,NFT,RIF,VPA
		18	3557	IL1RN	interleukin 1 receptor antagonist	825	142	6113.5	182	283	283	APAP,ACZ,AA,BCT,CAF,CAP,CPX,CPA,CSA,ENA,EE,ET,IM,MTS,MCT,OPZ,PhB,VPA
		22	92421	CHMP4C	charged multivesicular body protein 4C	151.5	284	158.5	313	351	284	APAP,AA,CAF,CPA,CSA,DOX,ENA,EME,ET,IMI,IM,KC,LS,MTS,MCT,NFT,OPZ,PCT,PhB,RIF,TAA,VPA
		20	254427	PROSER2	proline and serine rich 2	401.5	278	6113.5	285	256	285	AA,BBZ,BEA,CAF,CAP,CSA,DOX,ENA,EME,EE,ET,IMI,IM,KC,MTS,MCT,NPAA,RIF,TAA,VPA
		15	5444	PON1	paraoxonase 1	1837.5	213	6113.5	221	286	286	APAP,AA,CAF,CAP,CPA,DOX,EE,ET,HCB,IMI,IM,MCT,NFT,NPAA,VPA
		15	3795	KHK	ketohexokinase (fructokinase)	1837.5	236.5	6113.5	281	288	288	APAP,AA,BBZ,BEA,CAF,CAP,CFB,CPA,DOX,ENA,ET,HCB,KC,MCT,RIF
		23	216	ALDH1A1	aldehyde dehydrogenase 1 family, member A1	88.5	300	90	288	317	288	APAP,BBZ,BEA,BCT,CAF,CAP,CFB,CPA,CSA,DOX,ENA,EE,ET,IMI,IM,KC,LS,MCT,NFT,PhB,RIF,TAA,VPA
		23	55872	PBK	PDZ binding kinase	88.5	362	118	289	324	289	APAP,APL,BBZ,BEA,BCT,CAF,CAP,CPX,CPA,CSA,ENA,ET,IMI,IM,KC,MTS,MCT,NFT,NPAA,PhB,RIF,TAA,VPA
		21	6357	CCL13	chemokine (C-C motif) ligand 13	245.5	316	6113.5	290	216	290	APAP,AA,BEA,CAF,CAP,CFB,CPA,CSA,DOX,ENA,EE,ET,IMI,IM,KC,MTS,NFT,NPAA,PhB,RIF,VPA
		17	4190	MDH1	malate dehydrogenase 1, NAD (soluble)	1118	290	6113.5	292	232	292	APAP,AA,BCT,CAF,CAP,CSA,ENA,ET,HCB,IMI,IM,KC,MCT,NFT,NPAA,PhB,VPA
		20	10861	SLC26A1	solute carrier family 26 (anion exchanger), member 1	401.5	248	6113.5	291	293	293	APAP,BBZ,BCT,CAF,CAP,CPX,CSA,DOX,ET,IMI,IM,KC,MTS,NFT,OPZ,PCT,NPAA,PhB,TAA,VPA
		21	2184	FAH	fumarylacetoacetate hydrolase (fumarylacetoacetase)	245.5	293	6113.5	319	291	293	APAP,BEA,CAF,CAP,CFB,CPA,CSA,DOX,ENA,ET,IMI,IM,KC,MTS,MCT,NFT,PCT,PhB,RIF,TAA,VPA
		18	27063	ANKRD1	ankyrin repeat domain 1 (cardiac muscle)	825	249.5	6113.5	294	279	294	APAP,AA,CAF,CPA,DOX,ENA,EE,ET,HCB,IMI,IM,KC,LS,MTS,NFT,OPZ,PhB,VPA
		17	130814	PQLC3	PQ loop repeat containing 3	1118	224	6113.5	263	295	295	APAP,BEA,BCT,CAP,CSA,ENA,EME,ET,IMI,IM,MTS,OPZ,PCT,NPAA,PhB,RIF,TAA
		16	6282	S100A11	S100 calcium binding protein A11	1450	190.5	6113.5	229	297	297	APAP,AA,BEA,CAF,CAP,CPA,DOX,ENA,ET,HCB,IM,MTS,MCT,OPZ,PhB,VPA
		19	6277	S100A6	S100 calcium binding protein A6	595.5	170	6113.5	178	299	299	APAP,APL,BBZ,BEA,CAF,CAP,CPX,DOX,ENA,EME,ET,HCB,IM,MTS,OPZ,PCT,PhB,RIF,VPA
		20	1075	CTSC	cathepsin C	401.5	299	6113.5	277	193	299	APAP,AA,BBZ,BEA,CAF,CAP,CPA,DOX,ENA,ET,IMI,IM,KC,LS,MCT,NFT,PhB,RIF,TAA,VPA
		23	3249	HPN	hepsin	88.5	303	58	348	599	303	APAP,AA,BBZ,BEA,CAF,CAP,CFB,CPA,CSA,DOX,ENA,EME,EE,ET,IMI,IM,KC,MCT,NFT,NPAA,RIF,TAA,VPA
		20	1119	CHKA	choline kinase alpha	401.5	285	6113.5	261	304	304	APAP,AA,BBZ,BEA,CAF,ENA,EE,ET,HCB,IMI,IM,KC,MTS,MCT,NFT,OPZ,PCT,PhB,RIF,VPA
		19	3032	HADHB	hydroxyacyl-CoA dehydrogenase/3-ketoacyl-CoA thiolase/enoyl-CoA hydratase (trifunctional protein), beta subunit	595.5	304	6113.5	273	239	304	APAP,AA,BBZ,BCT,CAF,CAP,CFB,CSA,DOX,ENA,ET,IMI,IM,KC,OPZ,PCT,NPAA,PhB,VPA
		19	6303	SAT1	spermidine/spermine N1-acetyltransferase 1	595.5	280.5	6113.5	293	305	305	APAP,BEA,CAP,CSA,DOX,ENA,EE,ET,HCB,IMI,IM,KC,LS,MCT,OPZ,PCT,NPAA,PhB,VPA
		19	6564	SLC15A1	solute carrier family 15 (oligopeptide transporter), member 1	595.5	307	6113.5	304	274	307	APAP,AA,BEA,BCT,CAP,CPA,DOX,ENA,ET,IMI,IM,KC,MCT,OPZ,PCT,PhB,RIF,TAA,VPA
		19	65124	SOWAHC	sosondowah ankyrin repeat domain family member C	595.5	308	6113.5	262	201	308	APAP,BBZ,BEA,CAF,CAP,CFB,CSA,DOX,ENA,EE,ET,IMI,IM,KC,MTS,NFT,RIF,TAA,VPA
		23	60370	AVPI1	arginine vasopressin-induced 1	88.5	315	120	308	375	308	APAP,AA,BBZ,BEA,BCT,CAF,CPX,CPA,DOX,ENA,EME,ET,IMI,KC,LS,MCT,NFT,OPZ,PCT,NPAA,PhB,RIF,VPA
		14	706	TSPO	translocator protein (18kDa)	2269.5	246	6113.5	208	309	309	APAP,AA,CAF,CAP,ENA,ET,IMI,IM,KC,NFT,NPAA,PhB,TAA,VPA
		19	48	ACO1	aconitase 1, soluble	595.5	309	6113.5	256	208	309	APAP,BBZ,BEA,CAF,CAP,CFB,DOX,ENA,EE,ET,IMI,IM,KC,LS,MCT,NFT,NPAA,PhB,VPA
		23	1183	CLCN4	chloride channel, voltage-sensitive 4	88.5	359	115.5	309	346	309	APAP,AA,BEA,CAF,CAP,CPX,CFB,CPA,CSA,DOX,ENA,ET,IMI,IM,KC,LS,MTS,MCT,NFT,OPZ,NPAA,PhB,RIF
		21	2330	FMO5	flavin containing monooxygenase 5	245.5	302	6113.5	310	466	310	APAP,ACZ,BEA,BCT,CAF,CAP,CPX,CFB,CSA,DOX,ENA,ET,IM,KC,LS,NFT,NPAA,PhB,RIF,TAA,VPA
		17	91289	LMF2	lipase maturation factor 2	1118	310	6113.5	283	275	310	APAP,AA,BBZ,BEA,CPX,CPA,DOX,ENA,EME,ET,IMI,IM,NFT,PCT,PhB,RIF,VPA
		19	81618	ITM2C	integral membrane protein 2C	595.5	311	6113.5	295	184	311	APAP,AA,BEA,BCT,CAF,CSA,DOX,ENA,EE,ET,HCB,IMI,IM,KC,MCT,NFT,PCT,PhB,RIF
		22	63924	CIDEC	cell death-inducing DFFA-like effector c	151.5	312	161.5	322	404	312	APAP,AA,BEA,BCT,CAF,CAP,CFB,CPA,CSA,DOX,ENA,ET,IMI,IM,KC,LS,OPZ,NPAA,PhB,RIF,TAA,VPA
		21	2161	F12	coagulation factor XII (Hageman factor)	245.5	370	6113.5	315	271	315	APAP,AA,BEA,CAP,CPX,CFB,CPA,CSA,DOX,ENA,EE,ET,HCB,IMI,IM,KC,MCT,NFT,PCT,TAA,VPA
		16	57007	ACKR3	atypical chemokine receptor 3	1450	270	6113.5	284	316	316	APAP,BEA,BCT,CAF,CAP,CPA,DOX,IMI,IM,LS,MTS,NFT,PCT,NPAA,PhB,VPA
		20	4891	SLC11A2	solute carrier family 11 (proton-coupled divalent metal ion transporter), member 2	401.5	314	6113.5	316	251	316	APAP,AA,BEA,CAF,CPX,CPA,CSA,DOX,ENA,EE,ET,HCB,IMI,IM,LS,MCT,NFT,PhB,RIF,VPA
		23	316	AOX1	aldehyde oxidase 1	88.5	317.5	112	336	545	317.5	APAP,ACZ,BBZ,BCT,CAF,CAP,CPX,CPA,CSA,DOX,ENA,EE,ET,IMI,IM,KC,LS,MCT,NFT,OPZ,NPAA,TAA,VPA
		20	51776	ZAK	sterile alpha motif and leucine zipper containing kinase AZK	401.5	280.5	6113.5	318	250	318	APAP,BCT,CAF,CAP,CPA,CSA,DOX,ENA,EE,ET,IMI,IM,KC,MTS,NFT,OPZ,NPAA,PhB,RIF,VPA
		21	1474	CST6	cystatin E/M	245.5	295	6113.5	334	320	320	APAP,AA,BBZ,BEA,CAF,CAP,CFB,CPA,CSA,DOX,ENA,EE,ET,IMI,KC,LS,OPZ,NPAA,PhB,RIF,VPA
		23	4240	MFGE8	milk fat globule-EGF factor 8 protein	88.5	320.5	117	347	412	320.5	APAP,AA,BEA,CAF,CAP,CFB,CSA,DOX,ENA,ET,HCB,IMI,IM,KC,LS,MTS,MCT,NFT,OPZ,PCT,PhB,TAA,VPA
		18	7975	MAFK	v-maf avian musculoaponeurotic fibrosarcoma oncogene homolog K	825	294	6113.5	321	277	321	APAP,AA,BBZ,CAF,CFB,CSA,DOX,ENA,EME,ET,IMI,IM,KC,NFT,PhB,RIF,TAA,VPA
		15	1154	CISH	cytokine inducible SH2-containing protein	1837.5	306	6113.5	314	322	322	APAP,AA,CAF,CAP,CPA,CSA,ENA,EE,ET,IMI,KC,NFT,OPZ,PCT,RIF
		21	2153	F5	coagulation factor V (proaccelerin, labile factor)	245.5	322	6113.5	351	313	322	APAP,AA,BBZ,BEA,CAF,CFB,CPA,CSA,DOX,ENA,EE,ET,IMI,IM,KC,LS,MCT,NFT,OPZ,PhB,VPA
		19	55686	MREG	melanoregulin	595.5	273	6113.5	323	298	323	APAP,BEA,CAF,CAP,CFB,CPA,CSA,DOX,ENA,ET,IMI,IM,KC,MCT,NFT,PhB,RIF,TAA,VPA
		20	11283	CYP4F8	cytochrome P450, family 4, subfamily F, polypeptide 8	401.5	324	6113.5	300	226	324	APAP,AA,BEA,CAF,CAP,CPA,CSA,ENA,ET,IMI,IM,KC,LS,MTS,MCT,NFT,OPZ,NPAA,PhB,RIF
		22	1361	CPB2	carboxypeptidase B2 (plasma)	151.5	325	171	366	390	325	APAP,AA,BEA,CAF,CAP,CFB,CPA,CSA,ENA,EE,ET,IMI,IM,KC,LS,MCT,NFT,NPAA,PhB,RIF,TAA,VPA
		21	28973	MRPS18B	mitochondrial ribosomal protein S18B	245.5	364	6113.5	326	259	326	APAP,BBZ,BEA,CAF,CFB,CPA,CSA,DOX,EE,ET,IMI,IM,KC,LS,MCT,NFT,OPZ,PhB,RIF,TAA,VPA
		15	2158	F9	coagulation factor IX	1837.5	269	6113.5	247	329	329	APAP,AA,BBZ,BEA,CAF,CAP,CPX,CPA,DOX,ENA,ET,MTS,MCT,NFT,TAA
		19	80219	COQ10B	coenzyme Q10 homolog B (S. cerevisiae)	595.5	329	6113.5	238	249	329	APAP,APL,BBZ,BCT,CAF,CSA,DOX,ENA,HCB,IMI,IM,KC,LS,MCT,NFT,PhB,RIF,TAA,VPA
		20	722	C4BPA	complement component 4 binding protein, alpha	401.5	280.5	6113.5	296	330	330	APAP,BEA,CAF,CAP,CPX,CFB,CPA,CSA,ENA,EE,HCB,IMI,IM,KC,LS,MCT,NFT,PhB,RIF,VPA
		20	23362	PSD3	pleckstrin and Sec7 domain containing 3	401.5	301	6113.5	330	328	330	APAP,BEA,CAF,CAP,CPA,CSA,DOX,ENA,EME,ET,IMI,IM,KC,MTS,MCT,NFT,OPZ,PhB,RIF,VPA
		19	81572	PDRG1	p53 and DNA-damage regulated 1	595.5	330	6113.5	298	296	330	APAP,BEA,CAF,CPA,CSA,ENA,ET,HCB,IMI,IM,KC,LS,MCT,NFT,PCT,NPAA,PhB,RIF,VPA
		18	64651	CSRNP1	cysteine-serine-rich nuclear protein 1	825	332	6113.5	303	289	332	APAP,BEA,CAF,CAP,CSA,DOX,ENA,ET,IMI,KC,LS,MTS,NFT,PCT,PhB,RIF,TAA,VPA
		18	10864	SLC22A7	solute carrier family 22 (organic anion transporter), member 7	825	164	6113.5	249	333	333	APAP,AA,BEA,CAF,CAP,CFB,CSA,ENA,EME,ET,HCB,IMI,IM,KC,LS,NFT,PhB,RIF
		16	462	SERPINC1	serpin peptidase inhibitor, clade C (antithrombin), member 1	1450	336	6113.5	328	312	336	APAP,AA,BEA,CAF,CAP,CFB,CPA,DOX,ENA,EE,ET,HCB,IMI,KC,MCT,TAA
		20	54941	RNF125	ring finger protein 125, E3 ubiquitin protein ligase	401.5	289	6113.5	325	337	337	APAP,BBZ,CAF,CAP,CPX,CFB,DOX,ENA,EE,ET,IMI,IM,KC,LS,NFT,PCT,NPAA,PhB,RIF,VPA
		21	10231	RCAN2	regulator of calcineurin 2	245.5	475	6113.5	337	315	337	APAP,BBZ,BEA,BCT,CAF,CAP,CPX,CPA,DOX,ENA,ET,IMI,IM,KC,MCT,OPZ,PCT,NPAA,PhB,RIF,VPA
		14	7743	ZNF189	zinc finger protein 189	2269.5	291	6113.5	335	339	339	APAP,BEA,CAF,CAP,CSA,DOX,ENA,EE,ET,IMI,KC,MTS,RIF,VPA
		21	8470	SORBS2	sorbin and SH3 domain containing 2	245.5	305	6113.5	339	435	339	APAP,ACZ,BEA,CAF,CAP,CPX,CPA,DOX,ENA,EE,ET,IMI,IM,KC,LS,MTS,NFT,OPZ,PhB,RIF,VPA
		18	10124	ARL4A	ADP-ribosylation factor-like 4A	825	340	6113.5	341	242	341	APAP,AA,CAF,CAP,CSA,DOX,ENA,EE,ET,IMI,IM,KC,MCT,NFT,NPAA,PhB,RIF,TAA
		20	6400	SEL1L	sel-1 suppressor of lin-12-like (C. elegans)	401.5	323	6113.5	331	343	343	APAP,ACZ,AA,BBZ,BEA,CAF,CAP,CPX,CSA,ENA,EME,ET,IMI,IM,KC,MCT,OPZ,PhB,TAA,VPA
	x	24	9376	SLC22A8	solute carrier family 22 (organic anion transporter), member 8	44.5	343	85	370	479	343	ACZ,AA,BEA,CAF,CAP,CPX,CPA,CSA,DOX,ENA,ET,IMI,IM,KC,LS,MTS,MCT,NFT,OPZ,NPAA,PhB,RIF,TAA,VPA
		15	4072	EPCAM	epithelial cell adhesion molecule	1837.5	280.5	6113.5	343	344	344	APAP,AA,CAP,DOX,ENA,EE,HCB,IMI,IM,KC,MTS,NFT,NPAA,RIF,VPA
		21	2940	GSTA3	glutathione S-transferase alpha 3	245.5	371	6113.5	344	326	344	APAP,AA,BEA,BCT,CAF,CAP,CPA,DOX,ENA,ET,IMI,KC,LS,MCT,NFT,OPZ,PCT,NPAA,RIF,TAA,VPA
		22	1490	CTGF	connective tissue growth factor	151.5	345	172	362	392	345	APAP,AA,BEA,CAF,CAP,CPA,CSA,DOX,ENA,EE,ET,HCB,IMI,IM,KC,LS,MTS,OPZ,PhB,RIF,TAA,VPA
		20	5264	PHYH	phytanoyl-CoA 2-hydroxylase	401.5	347	6113.5	301	319	347	APAP,AA,BEA,CAF,CAP,CFB,CPA,CSA,ENA,EE,ET,IMI,IM,KC,MCT,NFT,OPZ,PCT,RIF,VPA
		17	1200	TPP1	tripeptidyl peptidase I	1118	348	6113.5	332	281	348	APAP,AA,BEA,CAP,CPA,ENA,ET,HCB,IMI,KC,MCT,OPZ,NPAA,PhB,RIF,TAA,VPA
		22	51474	LIMA1	LIM domain and actin binding 1	151.5	350	166	365	441	350	APAP,BBZ,BEA,CAF,CAP,CPA,CSA,DOX,ENA,ET,IMI,IM,KC,LS,MTS,MCT,NFT,OPZ,PhB,RIF,TAA,VPA
		24	8767	RIPK2	receptor-interacting serine-threonine kinase 2	44.5	410.5	83.5	352	606	352	APAP,ACZ,APL,BEA,BCT,CAF,CAP,CFB,CPA,CSA,DOX,ENA,EE,ET,IMI,IM,KC,LS,MTS,NFT,OPZ,PhB,RIF,VPA
		20	257629	ANKS4B	ankyrin repeat and sterile alpha motif domain containing 4B	401.5	353	6113.5	286	245	353	APAP,ACZ,BBZ,BEA,CAF,CAP,CSA,ENA,ET,IMI,IM,KC,MTS,NFT,OPZ,PCT,NPAA,PhB,RIF,VPA
		16	57162	PELI1	pellino E3 ubiquitin protein ligase 1	1450	351	6113.5	354	314	354	APAP,AA,BBZ,BEA,CAP,CFB,CPA,ENA,EE,ET,IMI,KC,NPAA,PhB,TAA,VPA
		18	7991	TUSC3	tumor suppressor candidate 3	825	357	6113.5	312	252	357	APAP,BEA,BCT,CAF,CAP,CPA,ENA,ET,IMI,IM,KC,NFT,OPZ,PCT,NPAA,PhB,TAA,VPA
		15	51447	IP6K2	inositol hexakisphosphate kinase 2	1837.5	333	6113.5	358	353	358	APAP,AA,CAF,CAP,CPA,CSA,ENA,EE,IMI,KC,LS,PCT,PhB,RIF,VPA
		20	7128	TNFAIP3	tumor necrosis factor, alpha-induced protein 3	401.5	277	6113.5	342	360	360	APAP,AA,CAF,CPX,CFB,CPA,CSA,DOX,ENA,EE,ET,IMI,IM,KC,OPZ,NPAA,PhB,RIF,TAA,VPA
		18	51380	CSAD	cysteine sulfinic acid decarboxylase	825	360	6113.5	350	284	360	APAP,BEA,CAF,CAP,CFB,CSA,DOX,ENA,ET,HCB,IMI,IM,KC,MCT,OPZ,PhB,RIF,VPA
		16	157506	RDH10	retinol dehydrogenase 10 (all-trans)	1450	267	6113.5	356	361	361	APAP,CAF,CAP,CFB,CPA,DOX,ENA,ET,IMI,IM,MTS,NFT,OPZ,PhB,RIF,VPA
		17	1962	EHHADH	enoyl-CoA, hydratase/3-hydroxyacyl CoA dehydrogenase	1118	341	6113.5	361	347	361	APAP,AA,CAF,CAP,CFB,DOX,ENA,EE,ET,IMI,IM,NFT,OPZ,NPAA,PhB,RIF,VPA
		19	2877	GPX2	glutathione peroxidase 2	595.5	337	6113.5	363	355	363	APAP,BEA,CPX,CPA,DOX,ENA,EE,ET,IMI,IM,KC,LS,MTS,MCT,NFT,OPZ,NPAA,PhB,VPA
		22	22925	PLA2R1	phospholipase A2 receptor 1, 180kDa	151.5	363	179	386	603	363	APAP,ACZ,APL,AA,BBZ,BEA,CAF,CAP,CPA,CSA,DOX,ENA,ET,IMI,IM,KC,MTS,MCT,NFT,NPAA,PhB,VPA
		19	7045	TGFBI	transforming growth factor, beta-induced, 68kDa	595.5	365	6113.5	333	348	365	APAP,AA,BEA,CAP,CPX,CFB,CPA,CSA,ENA,EE,ET,IM,LS,MCT,NFT,OPZ,RIF,TAA,VPA
		24	4790	NFKB1	nuclear factor of kappa light polypeptide gene enhancer in B-cells 1	44.5	391.5	83.5	368	688	368	APAP,AA,BEA,CAP,CPX,CFB,CPA,CSA,DOX,ENA,EE,ET,HCB,IMI,IM,KC,LS,MTS,MCT,NFT,OPZ,PhB,TAA,VPA
		19	57142	RTN4	reticulon 4	595.5	367	6113.5	305	369	369	APAP,BBZ,BEA,CAP,CPX,CSA,EE,ET,IMI,IM,LS,MTS,NFT,OPZ,PCT,PhB,RIF,TAA,VPA
		15	3074	HEXB	hexosaminidase B (beta polypeptide)	1837.5	369	6113.5	317	340	369	APAP,AA,BEA,BCT,CAF,CPA,ENA,ET,IMI,MCT,NFT,NPAA,RIF,TAA,VPA
		20	2266	FGG	fibrinogen gamma chain	401.5	271	6113.5	311	372	372	APAP,AA,BBZ,BEA,CAF,CAP,CPA,CSA,ENA,EE,HCB,IMI,IM,KC,MTS,MCT,NFT,PhB,RIF,TAA
		21	9194	SLC16A7	solute carrier family 16 (monocarboxylate transporter), member 7	245.5	354.5	6113.5	372	436	372	APAP,ACZ,BBZ,BEA,BCT,CAF,CAP,DOX,ENA,EE,ET,IMI,IM,KC,LS,NFT,OPZ,NPAA,PhB,TAA,VPA
		19	25814	ATXN10	ataxin 10	595.5	326	6113.5	320	373	373	APAP,APL,AA,BEA,CAF,CAP,CPA,ENA,EE,ET,IMI,IM,KC,LS,MTS,MCT,NFT,OPZ,VPA
		17	114789	SLC25A25	solute carrier family 25 (mitochondrial carrier; phosphate carrier), member 25	1118	339	6113.5	373	294	373	APAP,AA,BBZ,CAF,CSA,DOX,ENA,ET,IMI,IM,KC,MCT,NFT,OPZ,NPAA,TAA,VPA
		17	3073	HEXA	hexosaminidase A (alpha polypeptide)	1118	373	6113.5	349	307	373	APAP,BBZ,BEA,CAF,CAP,CPA,CSA,DOX,ENA,EE,ET,IMI,MCT,NFT,PCT,RIF,VPA
		19	6646	SOAT1	sterol O-acyltransferase 1	595.5	358	6113.5	375	254	375	APAP,AA,BBZ,BEA,CAF,CAP,CPA,DOX,ENA,ET,IMI,IM,KC,NFT,OPZ,NPAA,PhB,RIF,VPA
		20	23012	STK38L	serine/threonine kinase 38 like	401.5	375	6113.5	353	308	375	APAP,AA,BEA,BCT,CPX,CPA,CSA,DOX,ENA,ET,IMI,IM,KC,LS,NFT,OPZ,PCT,NPAA,PhB,VPA
		18	11186	RASSF1	Ras association (RalGDS/AF-6) domain family member 1	825	376	6113.5	327	300	376	APAP,BBZ,BEA,CAF,CSA,DOX,ENA,ET,IMI,IM,LS,MCT,NFT,PCT,NPAA,PhB,TAA,VPA
		20	94274	PPP1R14A	protein phosphatase 1, regulatory (inhibitor) subunit 14A	401.5	354.5	6113.5	359	377	377	APAP,ACZ,AA,BEA,BCT,CAF,CPX,CPA,CSA,ENA,ET,IMI,IM,KC,NFT,PCT,NPAA,RIF,TAA,VPA
		22	4023	LPL	lipoprotein lipase	151.5	433	126.5	378	460	378	APAP,APL,BEA,CAF,CAP,CPX,CPA,CSA,DOX,ENA,EE,ET,IMI,IM,KC,MCT,OPZ,NPAA,PhB,RIF,TAA,VPA
		16	64747	MFSD1	major facilitator superfamily domain containing 1	1450	352	6113.5	379	302	379	APAP,AA,BEA,CAF,CAP,CPX,DOX,ENA,EE,ET,HCB,IM,KC,PhB,RIF,VPA
		22	11346	SYNPO	synaptopodin	151.5	379	176	419	422	379	APAP,AA,BEA,BCT,CAF,CAP,CFB,CSA,DOX,ENA,EE,ET,IMI,IM,KC,MTS,NFT,NPAA,PhB,RIF,TAA,VPA
		24	91614	DEPDC7	DEP domain containing 7	44.5	380	92	397	521	380	APAP,AA,BBZ,BEA,CAF,CAP,CFB,CPA,CSA,DOX,ENA,EME,EE,ET,HCB,IMI,IM,KC,LS,NFT,PhB,RIF,TAA,VPA
		17	347735	SERINC2	serine incorporator 2	1118	383	6113.5	369	321	383	APAP,AA,CAF,CAP,DOX,ENA,EME,ET,HCB,IMI,IM,KC,LS,NFT,NPAA,RIF,VPA
		16	729	C6	complement component 6	1450	349	6113.5	384	287	384	APAP,AA,BEA,CAF,CAP,CPX,CPA,CSA,DOX,ENA,ET,IMI,IM,KC,RIF,VPA
		22	2052	EPHX1	epoxide hydrolase 1, microsomal (xenobiotic)	151.5	384	142.5	426	784	384	APAP,BEA,BCT,CAF,CFB,CPA,CSA,DOX,ENA,EME,ET,HCB,IMI,IM,KC,LS,NFT,OPZ,NPAA,PhB,RIF,VPA
		12	54490	UGT2B28	UDP glucuronosyltransferase 2 family, polypeptide B28	3276.5	199	6113.5	188	385	385	APAP,CAF,CAP,CSA,ENA,ET,IMI,IM,KC,MCT,RIF,VPA
		18	191	AHCY	adenosylhomocysteinase	825	385	6113.5	297	342	385	APAP,AA,BCT,CAF,CAP,CPX,CFB,CPA,DOX,ENA,EE,ET,HCB,IMI,KC,MCT,PhB,VPA
		23	29957	SLC25A24	solute carrier family 25 (mitochondrial carrier; phosphate carrier), member 24	88.5	390	125	385	419	385	APAP,AA,BBZ,BEA,BCT,CAF,CAP,CPX,CFB,CPA,ENA,ET,HCB,IMI,IM,KC,MTS,OPZ,PCT,NPAA,PhB,RIF,VPA
		16	26499	PLEK2	pleckstrin 2	1450	283	6113.5	306	386	386	APAP,BEA,BCT,CAF,CAP,CFB,DOX,ENA,EE,ET,IMI,LS,MCT,PhB,RIF,VPA
		19	64798	DEPTOR	DEP domain containing MTOR-interacting protein	595.5	382	6113.5	387	352	387	APAP,BEA,BCT,CAF,CAP,CPA,CSA,DOX,ENA,ET,IMI,IM,KC,LS,MCT,NFT,NPAA,PhB,RIF
		21	23475	QPRT	quinolinate phosphoribosyltransferase	245.5	387	169	390	496	387	APAP,AA,CAF,CAP,CPX,CFB,CSA,ENA,EE,ET,IMI,IM,KC,LS,MTS,NFT,OPZ,PhB,RIF,TAA,VPA
		18	51257	MARCH2	membrane-associated ring finger (C3HC4) 2, E3 ubiquitin protein ligase	825	342	6113.5	389	325	389	APAP,BEA,BCT,CAF,CAP,CFB,ENA,ET,IMI,IM,KC,NFT,PCT,NPAA,PhB,RIF,TAA,VPA
		20	51752	ERAP1	endoplasmic reticulum aminopeptidase 1	401.5	378	6113.5	380	389	389	APAP,ACZ,AA,BEA,BCT,CAF,CPA,CSA,DOX,ENA,EE,ET,IMI,LS,MCT,NFT,PhB,RIF,TAA,VPA
		13	137872	ADHFE1	alcohol dehydrogenase, iron containing, 1	2739.5	319	6113.5	299	391	391	APAP,AA,BCT,CAP,DOX,ENA,IM,MCT,NFT,PCT,NPAA,PhB,VPA
		19	23423	TMED3	transmembrane emp24 protein transport domain containing 3	595.5	346	6113.5	391	269	391	APAP,BBZ,BEA,CAF,CAP,CSA,DOX,ENA,ET,HCB,IMI,IM,KC,OPZ,PCT,NPAA,PhB,RIF,VPA
		20	2328	FMO3	flavin containing monooxygenase 3	401.5	317.5	6113.5	338	393	393	APAP,BEA,CAF,CAP,CPA,CSA,ENA,EE,ET,IMI,IM,KC,MTS,MCT,NFT,OPZ,NPAA,PhB,RIF,TAA
		20	128240	APOA1BP	apolipoprotein A-I binding protein	401.5	393	6113.5	340	278	393	APAP,AA,BEA,BCT,CAF,CAP,CPX,CPA,CSA,DOX,ENA,EE,ET,IMI,IM,KC,MCT,NFT,PhB,VPA
		21	29948	OSGIN1	oxidative stress induced growth inhibitor 1	245.5	386	6113.5	394	447	394	APAP,BBZ,BEA,BCT,CAF,CAP,CSA,DOX,ENA,EE,ET,HCB,IMI,KC,MCT,NFT,OPZ,PhB,RIF,TAA,VPA
		19	7077	TIMP2	TIMP metallopeptidase inhibitor 2	595.5	395	6113.5	357	214	395	APAP,AA,BEA,CAF,CAP,CPX,CPA,CSA,DOX,ENA,ET,IMI,IM,MCT,NFT,PCT,PhB,RIF,VPA
		19	5201	PFDN1	prefoldin subunit 1	595.5	399	6113.5	382	354	399	APAP,BBZ,BEA,CAF,CAP,CPX,CPA,DOX,ENA,IM,MCT,NFT,OPZ,PCT,NPAA,PhB,RIF,TAA,VPA
		17	118881	COMTD1	catechol-O-methyltransferase domain containing 1	1118	401	6113.5	377	276	401	APAP,AA,BEA,CAF,CPX,CSA,DOX,ENA,ET,IMI,IM,KC,MCT,OPZ,PCT,NPAA,VPA
		20	64091	POPDC2	popeye domain containing 2	401.5	344	6113.5	405	401	401.5	APAP,AA,CAF,CAP,CPA,CSA,DOX,ENA,ET,IMI,IM,KC,LS,MTS,MCT,NFT,PhB,RIF,TAA,VPA
		20	5862	RAB2A	RAB2A, member RAS oncogene family	401.5	400	6113.5	398	438	401.5	APAP,ACZ,BEA,BCT,CAF,CPA,ENA,EE,ET,IMI,IM,KC,MTS,MCT,NFT,PCT,NPAA,PhB,RIF,VPA
		20	1495	CTNNA1	catenin (cadherin-associated protein), alpha 1, 102kDa	401.5	440	6113.5	392	367	401.5	APAP,BEA,BCT,CAF,CPX,CPA,CSA,DOX,ENA,ET,IMI,IM,KC,LS,MTS,NFT,OPZ,NPAA,PhB,VPA
		20	9824	ARHGAP11A	Rho GTPase activating protein 11A	401.5	446	6113.5	371	258	401.5	APAP,AA,BBZ,BEA,CAF,CAP,CPA,CSA,DOX,ENA,ET,IMI,IM,KC,NFT,NPAA,PhB,RIF,TAA,VPA
		23	5654	HTRA1	HtrA serine peptidase 1	88.5	402.5	136	432	556	402.5	APAP,AA,BBZ,BEA,CAF,CAP,CPX,CFB,CPA,CSA,DOX,ENA,ET,IMI,IM,KC,LS,MTS,NFT,NPAA,PhB,RIF,VPA
		19	51669	SARAF	store-operated calcium entry-associated regulatory factor	595.5	286	6113.5	307	403	403	APAP,AA,BBZ,CAP,CFB,CPA,CSA,EME,EE,IMI,IM,KC,MCT,OPZ,PCT,PhB,RIF,TAA,VPA
		20	1316	KLF6	Kruppel-like factor 6	401.5	428.5	6113.5	396	405	405	APAP,BEA,CAF,CAP,CPX,CSA,DOX,ENA,EE,ET,HCB,IMI,KC,MTS,NFT,NPAA,PhB,RIF,TAA,VPA
		21	552	AVPR1A	arginine vasopressin receptor 1A	245.5	406	6113.5	355	563	406	APAP,ACZ,AA,BEA,BCT,CAF,CAP,CFB,CSA,DOX,ENA,ET,IMI,IM,KC,MCT,OPZ,PCT,NPAA,PhB,VPA
		21	714	C1QC	complement component 1, q subcomponent, C chain	245.5	407	6113.5	364	526	407	APAP,APL,BEA,BCT,CAF,CAP,CPX,CPA,CSA,DOX,ENA,EME,EE,ET,IMI,KC,MCT,NFT,OPZ,NPAA,VPA
		21	28959	TMEM176B	transmembrane protein 176B	245.5	419	6113.5	407	345	407	APAP,AA,BEA,BCT,CAP,CPA,CSA,DOX,ENA,ET,IMI,IM,KC,LS,MCT,NFT,PCT,NPAA,PhB,RIF,VPA
		23	375790	AGRN	agrin	88.5	408	137.5	449	464	408	APAP,BBZ,BEA,CAF,CAP,CPX,CPA,CSA,DOX,ENA,ET,IMI,IM,KC,LS,MTS,NFT,OPZ,NPAA,PhB,RIF,TAA,VPA
		19	5092	PCBD1	pterin-4 alpha-carbinolamine dehydratase/dimerization cofactor of hepatocyte nuclear factor 1 alpha	595.5	409	6113.5	409	408	409	APAP,BEA,BCT,CAF,CPA,CSA,ENA,EE,ET,HCB,IMI,IM,KC,LS,NFT,NPAA,PhB,TAA,VPA
		19	10130	PDIA6	protein disulfide isomerase family A, member 6	595.5	328	6113.5	272	410	410	APAP,ACZ,APL,AA,BBZ,BEA,CAP,CPX,CSA,DOX,EME,ET,IM,KC,MTS,NFT,OPZ,NPAA,VPA
		17	2646	GCKR	glucokinase (hexokinase 4) regulator	1118	372	6113.5	410	336	410	APAP,AA,CAF,CAP,CFB,DOX,ENA,ET,IMI,IM,KC,NFT,OPZ,NPAA,PhB,RIF,VPA
		21	85415	RHPN2	rhophilin, Rho GTPase binding protein 2	245.5	426	6113.5	411	368	411	APAP,AA,BBZ,BEA,BCT,CAF,CAP,CFB,CPA,CSA,DOX,ENA,ET,IMI,IM,KC,NFT,PhB,RIF,TAA,VPA
		20	51330	TNFRSF12A	tumor necrosis factor receptor superfamily, member 12A	401.5	528	6113.5	412	362	412	APAP,AA,BEA,CAP,CPA,CSA,DOX,ENA,ET,HCB,IMI,KC,LS,MCT,NFT,NPAA,PhB,RIF,TAA,VPA
	x	18	2067	ERCC1	excision repair cross-complementation group 1	825	366	6113.5	413	331	413	APAP,AA,CAF,CAP,CSA,DOX,ENA,EE,ET,HCB,IMI,IM,KC,MCT,NFT,PhB,RIF,VPA
		19	310	ANXA7	annexin A7	595.5	413.5	6113.5	383	383	413.5	APAP,ACZ,AA,BBZ,CAF,CAP,CSA,DOX,ENA,EE,ET,IMI,IM,MCT,NFT,OPZ,NPAA,PhB,VPA
		20	3697	ITIH1	inter-alpha-trypsin inhibitor heavy chain 1	401.5	368	6113.5	414	465	414	APAP,AA,BEA,BCT,CAF,CAP,CPX,CPA,CSA,ENA,EE,ET,HCB,IMI,IM,KC,LS,MCT,NFT,VPA
		18	11015	KDELR3	KDEL (Lys-Asp-Glu-Leu) endoplasmic reticulum protein retention receptor 3	825	320.5	6113.5	417	414	417	APAP,CAF,CAP,CPX,DOX,ENA,EME,ET,IMI,IM,KC,MCT,NFT,PCT,NPAA,RIF,TAA,VPA
		17	8837	CFLAR	CASP8 and FADD-like apoptosis regulator	1118	338	6113.5	400	417	417	APAP,BEA,BCT,CAF,CAP,CPA,DOX,ENA,EE,ET,HCB,IMI,IM,KC,OPZ,PCT,PhB
		21	140809	SRXN1	sulfiredoxin 1	245.5	396	6113.5	429	418	418	APAP,BEA,CAF,CPX,CPA,CSA,DOX,ENA,ET,IMI,IM,LS,MTS,MCT,NFT,OPZ,PCT,NPAA,PhB,RIF,VPA
		22	5176	SERPINF1	serpin peptidase inhibitor, clade F (alpha-2 antiplasmin, pigment epithelium derived factor), member 1	151.5	418	146.5	424	504	418	APAP,AA,BEA,BCT,CAF,CAP,CPX,CFB,CPA,CSA,DOX,ENA,ET,HCB,IMI,IM,KC,LS,MCT,OPZ,PhB,VPA
		17	3171	FOXA3	forkhead box A3	1118	420	6113.5	393	357	420	APAP,AA,BEA,CAF,CAP,CFB,CPA,CSA,ENA,EE,ET,IMI,IM,KC,MCT,NFT,VPA
		20	55968	NSFL1C	NSFL1 (p97) cofactor (p47)	401.5	422	6113.5	436	359	422	APAP,BEA,CAF,CPA,CSA,DOX,ENA,ET,HCB,IMI,IM,KC,LS,MCT,NFT,NPAA,PhB,RIF,TAA,VPA
		21	6652	SORD	sorbitol dehydrogenase	245.5	423	6113.5	404	524	423	APAP,ACZ,APL,AA,CAF,CAP,CFB,CPA,CSA,DOX,ET,HCB,IMI,IM,KC,LS,OPZ,NPAA,PhB,RIF,VPA
		13	7538	ZFP36	ZFP36 ring finger protein	2739.5	165	6113.5	212	424	424	APAP,CAF,CAP,ENA,EE,ET,IMI,KC,LS,MTS,NFT,TAA,VPA
		22	54677	CROT	carnitine O-octanoyltransferase	151.5	424	181	442	548	424	APAP,BEA,BCT,CAF,CAP,CPX,CFB,CPA,CSA,ENA,EE,ET,IMI,IM,KC,LS,MCT,NFT,PCT,NPAA,PhB,RIF
		16	51629	SLC25A39	solute carrier family 25, member 39	1450	313	6113.5	346	426	426	APAP,APL,CAF,CAP,CPX,DOX,ENA,ET,IMI,KC,NFT,OPZ,PCT,PhB,TAA,VPA
		24	27314	RAB30	RAB30, member RAS oncogene family	44.5	557	102	428	520	428	APAP,AA,BBZ,BEA,CAF,CAP,CSA,DOX,ENA,EME,ET,HCB,IMI,IM,KC,LS,MCT,NFT,OPZ,NPAA,PhB,RIF,TAA,VPA
		20	79689	STEAP4	STEAP family member 4	401.5	428.5	6113.5	360	434	428.5	APAP,APL,BEA,CAF,CPA,DOX,ENA,EME,ET,HCB,IMI,IM,KC,MCT,NFT,OPZ,PhB,RIF,TAA,VPA
		17	1990	CELA1	chymotrypsin-like elastase family, member 1	1118	413.5	6113.5	430	378	430	APAP,AA,BBZ,CAF,CPX,CFB,CSA,ENA,EE,ET,IMI,IM,KC,NFT,OPZ,PhB,VPA
		20	51478	HSD17B7	hydroxysteroid (17-beta) dehydrogenase 7	401.5	430.5	6113.5	433	420	430.5	APAP,APL,AA,CAF,CAP,CFB,CSA,ENA,ET,IMI,IM,KC,MCT,NFT,OPZ,NPAA,PhB,RIF,TAA,VPA
		20	2823	GPM6A	glycoprotein M6A	401.5	430.5	6113.5	395	529	430.5	APAP,ACZ,APL,AA,BBZ,BEA,CAF,CAP,CPA,DOX,ENA,ET,IMI,IM,KC,MCT,NFT,OPZ,PCT,PhB
		23	50486	G0S2	G0/G1 switch 2	88.5	538	99	431	782	431	APAP,ACZ,BEA,BCT,CAF,CAP,CFB,CPA,CSA,DOX,ENA,EE,ET,IMI,IM,KC,LS,MCT,NPAA,PhB,RIF,TAA,VPA
		16	91543	RSAD2	radical S-adenosyl methionine domain containing 2	1450	297	6113.5	329	432	432	APAP,CAF,CAP,CPA,CSA,DOX,ENA,ET,HCB,IMI,IM,KC,NFT,PCT,NPAA,VPA
		21	3383	ICAM1	intercellular adhesion molecule 1	245.5	388	6113.5	434	531	434	APAP,AA,BEA,BCT,CAF,CAP,CPX,CPA,DOX,ENA,EE,ET,IMI,KC,LS,MTS,NFT,OPZ,NPAA,PhB,VPA
		19	55829	VIMP	VCP-interacting membrane protein	595.5	436	6113.5	421	397	436	APAP,AA,BBZ,BEA,CAF,CAP,CPX,CSA,DOX,ENA,EME,ET,HCB,IMI,IM,KC,PhB,RIF,VPA
		24	51520	LARS	leucyl-tRNA synthetase	44.5	438	122	503	871	438	APAP,ACZ,BBZ,BEA,BCT,CAF,CPX,CPA,CSA,DOX,ENA,EE,ET,HCB,IMI,IM,KC,MCT,NFT,NPAA,PhB,RIF,TAA,VPA
		25	6513	SLC2A1	solute carrier family 2 (facilitated glucose transporter), member 1	19	503	74	440	644	440	APAP,APL,AA,BEA,BCT,CAF,CAP,CFB,CPA,CSA,DOX,ENA,ET,IMI,IM,KC,MTS,NFT,OPZ,PCT,NPAA,PhB,RIF,TAA,VPA
		20	10257	ABCC4	ATP-binding cassette, sub-family C (CFTR/MRP), member 4	401.5	441	6113.5	445	374	441	APAP,AA,BBZ,BEA,CAF,CAP,CPX,CFB,DOX,ENA,ET,HCB,IMI,IM,KC,MTS,MCT,OPZ,RIF,VPA
		22	7329	UBE2I	ubiquitin-conjugating enzyme E2I	151.5	511	185	441	470	441	APAP,BBZ,CAF,CAP,CPX,DOX,ENA,EME,EE,ET,HCB,IMI,IM,KC,MTS,MCT,NFT,OPZ,PhB,RIF,TAA,VPA
		17	840	CASP7	caspase 7, apoptosis-related cysteine peptidase	1118	374	6113.5	443	399	443	APAP,AA,BEA,CAP,CPX,CFB,CPA,ENA,EE,ET,IMI,KC,NFT,PCT,PhB,RIF,VPA
		18	3843	IPO5	importin 5	825	444	6113.5	374	338	444	APAP,BBZ,BEA,CAF,CAP,CPX,CSA,DOX,ENA,EE,HCB,IMI,KC,LS,MCT,NFT,PhB,RIF
		18	6478	SIAH2	siah E3 ubiquitin protein ligase 2	825	446	6113.5	376	335	446	APAP,BEA,CAF,CPA,CSA,DOX,ENA,ET,IMI,IM,KC,MTS,MCT,NFT,NPAA,PhB,TAA,VPA
		15	3570	IL6R	interleukin 6 receptor	1837.5	327	6113.5	447	416	447	APAP,CAF,CAP,DOX,ENA,EE,ET,IMI,IM,MTS,NFT,PCT,NPAA,PhB,TAA
		21	4121	MAN1A1	mannosidase, alpha, class 1A, member 1	245.5	421	6113.5	448	655	448	APAP,ACZ,BEA,CAF,CAP,CPX,CFB,CPA,CSA,ENA,EE,ET,IMI,IM,KC,LS,MCT,NFT,PhB,RIF,VPA
		19	10404	CPQ	carboxypeptidase Q	595.5	331	6113.5	381	449	449	APAP,ACZ,AA,BBZ,BEA,BCT,CPA,DOX,ENA,EE,HCB,IMI,IM,KC,MCT,NFT,PCT,TAA,VPA
		24	9630	GNA14	guanine nucleotide binding protein (G protein), alpha 14	44.5	449.5	108.5	452	789	449.5	APAP,BEA,CAF,CAP,CPA,CSA,DOX,ENA,EE,ET,IMI,IM,KC,LS,MTS,MCT,NFT,OPZ,PCT,NPAA,PhB,RIF,TAA,VPA
		18	51167	CYB5R4	cytochrome b5 reductase 4	825	443	6113.5	450	379	450	APAP,BBZ,BEA,BCT,CAF,CSA,ENA,ET,IMI,IM,KC,MTS,NFT,PCT,NPAA,PhB,TAA,VPA
		20	53343	NUDT9	nudix (nucleoside diphosphate linked moiety X)-type motif 9	401.5	398	6113.5	492	451	451	APAP,BEA,CAF,CAP,CPA,CSA,DOX,ENA,EE,IMI,IM,KC,LS,NFT,PCT,NPAA,PhB,RIF,TAA,VPA
		17	6694	SPP2	secreted phosphoprotein 2, 24kDa	1118	446	6113.5	451	261	451	APAP,AA,BEA,CPA,CSA,DOX,ENA,ET,IMI,IM,KC,MCT,NFT,PhB,RIF,TAA,VPA
		20	11082	ESM1	endothelial cell-specific molecule 1	401.5	451	6113.5	408	623	451	APAP,AA,BEA,CAF,CAP,CPX,CFB,CPA,CSA,DOX,IMI,IM,LS,MTS,MCT,NPAA,PhB,RIF,TAA,VPA
		18	29841	GRHL1	grainyhead-like 1 (Drosophila)	825	452	6113.5	422	396	452	APAP,APL,BBZ,CAF,CAP,CPX,DOX,ENA,ET,IMI,IM,KC,MTS,NFT,NPAA,PhB,RIF,VPA
		20	84649	DGAT2	diacylglycerol O-acyltransferase 2	401.5	454	6113.5	438	487	454	APAP,AA,BEA,CAF,CAP,CFB,CPA,CSA,DOX,ENA,EME,EE,ET,IMI,IM,LS,NFT,PhB,TAA,VPA
		18	7001	PRDX2	peroxiredoxin 2	825	455	6113.5	416	363	455	APAP,AA,BEA,BCT,CAF,CPX,CPA,DOX,ENA,ET,HCB,IMI,IM,KC,NFT,PCT,NPAA,VPA
		21	1428	CRYM	crystallin, mu	245.5	469	6113.5	455	366	455	APAP,AA,BEA,CAF,CAP,CPA,CSA,DOX,ENA,ET,HCB,IMI,IM,KC,MTS,NFT,OPZ,PCT,PhB,RIF,VPA
		20	9960	USP3	ubiquitin specific peptidase 3	401.5	397	6113.5	456	469	456	APAP,AA,BBZ,CAF,CAP,CPX,CFB,CPA,CSA,DOX,ENA,EE,HCB,IMI,KC,LS,MTS,NPAA,RIF,VPA
		16	4008	LMO7	LIM domain 7	1450	442	6113.5	402	456	456	APAP,APL,BEA,CAF,CPA,CSA,DOX,ENA,IMI,IM,KC,MTS,NFT,NPAA,PhB,VPA
		15	80176	SPSB1	splA/ryanodine receptor domain and SOCS box containing 1	1837.5	416	6113.5	457	318	457	APAP,CAF,CAP,CSA,DOX,ENA,IMI,IM,KC,LS,NFT,NPAA,PhB,RIF,VPA
		21	79134	TMEM185B	transmembrane protein 185B	245.5	356	6113.5	458	471	458	APAP,AA,BBZ,CAF,CAP,CSA,ENA,ET,IMI,IM,KC,LS,MTS,MCT,NFT,PCT,NPAA,PhB,RIF,TAA,VPA
		20	34	ACADM	acyl-CoA dehydrogenase, C-4 to C-12 straight chain	401.5	470	6113.5	454	458	458	APAP,AA,BEA,BCT,CAP,CFB,CPA,CSA,DOX,ENA,EE,ET,IMI,IM,KC,MTS,MCT,NFT,PhB,VPA
		24	10263	CDK2AP2	cyclin-dependent kinase 2 associated protein 2	44.5	500	100	460	586	460	APAP,AA,BBZ,BEA,CAF,CAP,CPX,CFB,CPA,CSA,DOX,ENA,ET,IMI,IM,KC,MTS,NFT,OPZ,PCT,PhB,RIF,TAA,VPA
		16	435	ASL	argininosuccinate lyase	1450	377	6113.5	420	462	462	APAP,APL,AA,BEA,BCT,CAF,CAP,CFB,CSA,ENA,ET,IMI,KC,PhB,RIF,VPA
		21	928	CD9	CD9 molecule	245.5	456	6113.5	486	463	463	APAP,AA,BEA,CAF,CAP,CPA,CSA,DOX,ENA,ET,HCB,IMI,IM,KC,MCT,NFT,OPZ,PCT,NPAA,PhB,VPA
		20	1147	CHUK	conserved helix-loop-helix ubiquitous kinase	401.5	466	6113.5	463	425	463	APAP,BBZ,BEA,CAF,CPX,CFB,CPA,CSA,ENA,EE,ET,HCB,IMI,IM,KC,NFT,OPZ,PhB,RIF,VPA
		17	59344	ALOXE3	arachidonate lipoxygenase 3	1118	464	6113.5	401	364	464	APAP,BBZ,BEA,CAF,CPX,CPA,CSA,DOX,ENA,EE,IMI,KC,MCT,NFT,OPZ,RIF,VPA
		20	80777	CYB5B	cytochrome b5 type B (outer mitochondrial membrane)	401.5	457	6113.5	465	500	465	APAP,ACZ,AA,BBZ,CAF,CAP,CSA,DOX,ENA,EME,ET,HCB,IMI,IM,KC,OPZ,PCT,PhB,RIF,VPA
		19	10592	SMC2	structural maintenance of chromosomes 2	595.5	453	6113.5	470	358	470	APAP,AA,BBZ,BEA,BCT,CAF,CAP,CSA,DOX,ENA,ET,IMI,IM,NFT,OPZ,PhB,RIF,TAA,VPA
		20	25976	TIPARP	TCDD-inducible poly(ADP-ribose) polymerase	401.5	468	6113.5	471	659	471	APAP,ACZ,APL,AA,BCT,CAF,CPA,DOX,EE,ET,IMI,IM,KC,LS,NFT,OPZ,PCT,PhB,RIF,VPA
		19	10491	CRTAP	cartilage associated protein	595.5	471	6113.5	406	382	471	APAP,ACZ,AA,CAF,CPX,CSA,DOX,ENA,ET,HCB,IMI,IM,KC,NFT,NPAA,PhB,RIF,TAA,VPA
		21	1959	EGR2	early growth response 2	245.5	462	6113.5	475	505	475	AA,BBZ,BEA,BCT,CAF,CAP,CFB,CPA,CSA,DOX,ENA,EE,ET,IMI,IM,KC,LS,MTS,NFT,PhB,VPA
		15	5860	QDPR	quinoid dihydropteridine reductase	1837.5	437	6113.5	476	413	476	APAP,BBZ,CAF,CAP,CPX,CPA,DOX,ENA,ET,IMI,IM,NFT,PCT,NPAA,VPA
		19	54407	SLC38A2	solute carrier family 38, member 2	595.5	476	6113.5	415	409	476	AA,BBZ,BEA,CAF,CPX,CPA,CSA,DOX,ENA,EE,ET,HCB,IMI,IM,KC,NPAA,PhB,RIF,TAA
		19	1592	CYP26A1	cytochrome P450, family 26, subfamily A, polypeptide 1	595.5	432	6113.5	477	472	477	APAP,AA,BEA,BCT,CAF,CAP,CSA,DOX,ENA,ET,IMI,IM,LS,MCT,OPZ,PhB,RIF,TAA,VPA
		18	55705	IPO9	importin 9	825	473	6113.5	479	380	479	APAP,AA,BEA,CAF,CAP,CPA,DOX,ENA,ET,IMI,IM,MTS,MCT,NFT,OPZ,NPAA,PhB,VPA
		20	373156	GSTK1	glutathione S-transferase kappa 1	401.5	478	6113.5	480	572	480	APAP,AA,BCT,CAP,CPX,CFB,CSA,DOX,ENA,EE,ET,IMI,IM,KC,MTS,NFT,OPZ,NPAA,PhB,VPA
		21	10079	ATP9A	ATPase, class II, type 9A	245.5	509	6113.5	427	480	480	APAP,ACZ,AA,BEA,CAF,CAP,CPX,CPA,CSA,DOX,ENA,ET,IMI,IM,MCT,NFT,PCT,NPAA,PhB,TAA,VPA
		19	29095	ORMDL2	ORMDL sphingolipid biosynthesis regulator 2	595.5	481	6113.5	467	349	481	APAP,AA,BCT,CAF,CAP,CPX,CPA,CSA,ENA,ET,IMI,IM,KC,NFT,PCT,NPAA,PhB,RIF,VPA
		18	28972	SPCS1	signal peptidase complex subunit 1 homolog (S. cerevisiae)	825	480	6113.5	482	402	482	APAP,AA,BEA,CAF,CPX,CSA,DOX,ENA,HCB,IMI,KC,MCT,NFT,PCT,NPAA,PhB,RIF,VPA
		18	54206	ERRFI1	ERBB receptor feedback inhibitor 1	825	482	6113.5	472	461	482	APAP,AA,BEA,CAF,CAP,CPX,CFB,CPA,DOX,ENA,EE,IMI,KC,LS,OPZ,PCT,NPAA,VPA
x		18	8647	ABCB11	ATP-binding cassette, sub-family B (MDR/TAP), member 11	825	417	6113.5	484	446	484	APAP,AA,BEA,CAF,CPX,CFB,CPA,CSA,ENA,ET,KC,LS,MCT,NFT,OPZ,NPAA,PhB,VPA
		20	9055	PRC1	protein regulator of cytokinesis 1	401.5	615	6113.5	446	486	486	APAP,AA,BBZ,BCT,CAF,CAP,CPX,CPA,CSA,DOX,ENA,ET,IMI,IM,KC,NFT,PhB,RIF,TAA,VPA
		20	113277	TMEM106A	transmembrane protein 106A	401.5	587	6113.5	488	421	488	APAP,BEA,CAF,CAP,CSA,DOX,ENA,EE,ET,IMI,IM,KC,MTS,NFT,OPZ,NPAA,PhB,RIF,TAA,VPA
		20	3161	HMMR	hyaluronan-mediated motility receptor (RHAMM)	401.5	693.5	6113.5	466	488	488	APAP,AA,BBZ,BCT,CAF,CAP,CPA,CSA,ENA,EME,ET,IMI,IM,KC,NFT,PCT,PhB,RIF,TAA,VPA
		17	6470	SHMT1	serine hydroxymethyltransferase 1 (soluble)	1118	434	6113.5	489	323	489	APAP,AA,BEA,CAF,CPA,CSA,DOX,ENA,ET,IMI,KC,NFT,PCT,NPAA,PhB,RIF,VPA
		17	26022	TMEM98	transmembrane protein 98	1118	489	6113.5	388	303	489	APAP,BEA,BCT,CAF,DOX,ENA,ET,IM,KC,MTS,NFT,PCT,NPAA,PhB,RIF,TAA,VPA
		16	1369	CPN1	carboxypeptidase N, polypeptide 1	1450	490	6113.5	469	371	490	APAP,AA,BEA,CAP,DOX,ENA,ET,IMI,IM,KC,LS,MCT,NFT,OPZ,NPAA,VPA
		20	5218	CDK14	cyclin-dependent kinase 14	401.5	498	6113.5	439	491	491	APAP,ACZ,AA,BEA,CAF,CAP,CPA,DOX,ENA,ET,IMI,IM,LS,MTS,MCT,NFT,OPZ,PhB,RIF,VPA
		23	9709	HERPUD1	homocysteine-inducible, endoplasmic reticulum stress-inducible, ubiquitin-like domain member 1	88.5	492	132	589	1037	492	APAP,AA,BBZ,BEA,CAF,CAP,CPX,CPA,CSA,DOX,ENA,EME,EE,ET,HCB,IM,KC,OPZ,PCT,NPAA,PhB,TAA,VPA
		20	94241	TP53INP1	tumor protein p53 inducible nuclear protein 1	401.5	493	6113.5	551	484	493	APAP,BBZ,BEA,BCT,CAF,CAP,DOX,ENA,ET,IMI,IM,KC,MTS,NFT,OPZ,PCT,NPAA,PhB,TAA,VPA
		22	57458	TMCC3	transmembrane and coiled-coil domain family 3	151.5	571	145	493	809	493	APAP,BCT,CAF,CAP,CPX,CFB,CSA,DOX,ENA,EE,ET,IMI,IM,KC,MTS,NFT,OPZ,NPAA,PhB,RIF,TAA,VPA
		16	3437	IFIT3	interferon-induced protein with tetratricopeptide repeats 3	1450	404	6113.5	324	495	495	APAP,CAP,CPA,CSA,DOX,ENA,ET,HCB,IMI,KC,MTS,MCT,PCT,NPAA,TAA,VPA
		20	197257	LDHD	lactate dehydrogenase D	401.5	449.5	6113.5	496	689	496	BEA,CAF,CAP,CPA,CSA,DOX,ENA,EME,EE,ET,IMI,IM,KC,MTS,NFT,PCT,NPAA,PhB,RIF,VPA
		16	221395	ADGRF5	adhesion G protein-coupled receptor F5	1450	496	6113.5	437	400	496	APAP,ACZ,AA,BBZ,CAF,CAP,CPA,CSA,DOX,ENA,KC,LS,PCT,PhB,RIF,VPA
		17	54472	TOLLIP	toll interacting protein	1118	496	6113.5	490	350	496	APAP,BBZ,CAF,CPX,CSA,ENA,EE,ET,IMI,IM,KC,NFT,OPZ,NPAA,PhB,RIF,VPA
		17	427	ASAH1	N-acylsphingosine amidohydrolase (acid ceramidase) 1	1118	427	6113.5	502	327	502	APAP,BEA,CAF,CSA,DOX,ENA,ET,IMI,IM,KC,NFT,OPZ,PCT,NPAA,PhB,RIF,VPA
		19	9086	EIF1AY	eukaryotic translation initiation factor 1A, Y-linked	595.5	502	6113.5	367	332	502	APAP,AA,BBZ,BEA,BCT,CAF,CAP,CPA,CSA,DOX,ENA,EE,HCB,IMI,IM,KC,NFT,PhB,VPA
		23	219899	TBCEL	tubulin folding cofactor E-like	88.5	638	155	504	590	504	APAP,AA,BBZ,BEA,BCT,CAF,CAP,CPX,CPA,CSA,DOX,ENA,ET,IMI,IM,LS,MCT,NFT,OPZ,NPAA,PhB,RIF,VPA
		17	5269	SERPINB6	serpin peptidase inhibitor, clade B (ovalbumin), member 6	1118	439	6113.5	498	506	506	APAP,BEA,BCT,CAP,CSA,DOX,EME,ET,IMI,IM,KC,LS,NFT,OPZ,NPAA,RIF,VPA
		22	64236	PDLIM2	PDZ and LIM domain 2 (mystique)	151.5	506	6113.5	524	429	506	APAP,AA,BEA,CAF,CAP,CPA,CSA,DOX,ENA,EE,ET,IMI,IM,KC,MTS,NFT,OPZ,PCT,NPAA,PhB,RIF,VPA
		16	123920	CMTM3	CKLF-like MARVEL transmembrane domain containing 3	1450	506	6113.5	483	450	506	APAP,AA,BEA,CAF,CAP,CFB,DOX,ENA,EME,ET,IMI,IM,MCT,NFT,PhB,VPA
		13	23580	CDC42EP4	CDC42 effector protein (Rho GTPase binding) 4	2739.5	479	6113.5	507	489	507	APAP,AA,BBZ,BEA,CAF,CAP,CSA,ENA,ET,HCB,PCT,RIF,VPA
		20	115708	TRMT61A	tRNA methyltransferase 61A	401.5	460.5	6113.5	540	510	510	APAP,AA,BBZ,BEA,BCT,CAF,CAP,CSA,DOX,ENA,ET,IMI,IM,KC,MCT,NFT,NPAA,PhB,RIF,VPA
		17	5493	PPL	periplakin	1118	463	6113.5	510	452	510	APAP,BBZ,BEA,CAP,CSA,DOX,ENA,EE,ET,IM,KC,LS,NFT,PCT,NPAA,RIF,VPA
		23	57761	TRIB3	tribbles pseudokinase 3	88.5	510	115.5	515	925	510	APAP,APL,AA,BBZ,BEA,BCT,CAF,CAP,CFB,CSA,DOX,ENA,ET,IMI,IM,KC,MCT,NFT,OPZ,PCT,NPAA,PhB,VPA
		19	10095	ARPC1B	actin related protein 2/3 complex, subunit 1B, 41kDa	595.5	483.5	6113.5	511	483	511	APAP,BEA,CAF,CAP,CFB,CPA,DOX,ENA,EE,ET,IMI,IM,MTS,NFT,NPAA,PhB,RIF,TAA,VPA
		20	5106	PCK2	phosphoenolpyruvate carboxykinase 2 (mitochondrial)	401.5	512	6113.5	523	476	512	APAP,ACZ,BBZ,BEA,CAF,CAP,CFB,CSA,DOX,ENA,ET,IMI,IM,KC,MTS,MCT,NFT,NPAA,PhB,VPA
		21	126382	NR2C2AP	nuclear receptor 2C2-associated protein	245.5	486.5	6113.5	513	562	513	APAP,AA,BBZ,CAF,CAP,CFB,CSA,DOX,ET,HCB,IMI,IM,KC,LS,MCT,NFT,OPZ,NPAA,PhB,RIF,VPA
		17	337	APOA4	apolipoprotein A-IV	1118	514	6113.5	435	356	514	APAP,AA,BEA,CAF,CAP,CFB,CPA,DOX,ENA,EE,HCB,IMI,LS,MCT,PhB,RIF,VPA
		20	712	C1QA	complement component 1, q subcomponent, A chain	401.5	514	6113.5	512	652	514	APAP,AA,BEA,BCT,CAF,CAP,CPX,CPA,CSA,DOX,ENA,EME,ET,IMI,KC,MTS,NFT,OPZ,NPAA,VPA
		20	2810	SFN	stratifin	401.5	501	6113.5	516	528	516	APAP,BEA,CAP,CPX,CPA,CSA,DOX,ENA,ET,IMI,IM,KC,LS,MCT,NFT,OPZ,NPAA,PhB,RIF,TAA
		18	10535	RNASEH2A	ribonuclease H2, subunit A	825	516	6113.5	425	398	516	APAP,ACZ,BEA,CAF,CAP,CSA,ENA,ET,IMI,IM,KC,NFT,OPZ,PCT,NPAA,PhB,TAA,VPA
		17	65983	GRAMD3	GRAM domain containing 3	1118	412	6113.5	517	442	517	APAP,AA,CAP,CPA,CSA,DOX,ENA,EE,ET,IMI,IM,KC,NFT,OPZ,NPAA,PhB,VPA
		18	23531	MMD	monocyte to macrophage differentiation-associated	825	415	6113.5	464	517	517	APAP,ACZ,BEA,CAP,CPX,CPA,DOX,ENA,ET,IM,KC,MTS,NFT,OPZ,NPAA,RIF,TAA,VPA
		20	2969	GTF2I	general transcription factor IIi	401.5	575	6113.5	494	518	518	APAP,ACZ,AA,BEA,CAF,CPX,CPA,CSA,DOX,ENA,ET,IMI,IM,KC,NFT,OPZ,PCT,NPAA,PhB,VPA
		21	3726	JUNB	jun B proto-oncogene	245.5	519	6113.5	514	812	519	APAP,APL,AA,BEA,BCT,CAF,CAP,CFB,CPA,CSA,ENA,ET,IMI,IM,LS,MTS,MCT,NFT,RIF,TAA,VPA
		21	6575	SLC20A2	solute carrier family 20 (phosphate transporter), member 2	245.5	520	6113.5	509	600	520	APAP,APL,AA,BBZ,CAF,CAP,CPX,CFB,DOX,ENA,EE,ET,IMI,IM,KC,LS,NFT,OPZ,PhB,TAA,VPA
		16	25934	NIPSNAP3A	nipsnap homolog 3A (C. elegans)	1450	477	6113.5	521	365	521	APAP,AA,CAF,CSA,DOX,ENA,ET,IMI,IM,KC,NFT,OPZ,NPAA,PhB,RIF,VPA
		19	23087	TRIM35	tripartite motif containing 35	595.5	522.5	6113.5	487	381	522.5	APAP,AA,BEA,CAF,CAP,CPX,DOX,ENA,ET,IMI,IM,LS,NFT,OPZ,NPAA,PhB,RIF,TAA,VPA
		17	350	APOH	apolipoprotein H (beta-2-glycoprotein I)	1118	526	6113.5	501	440	526	APAP,AA,BEA,CAF,CAP,CFB,CPA,DOX,ENA,EE,ET,HCB,IMI,KC,MCT,NFT,VPA
		20	10781	ZNF266	zinc finger protein 266	401.5	590	6113.5	526	516	526	APAP,BBZ,BEA,CAF,CSA,DOX,ENA,EME,ET,IMI,IM,KC,MTS,MCT,OPZ,PCT,NPAA,PhB,RIF,VPA
		18	10160	FARP1	FERM, RhoGEF (ARHGEF) and pleckstrin domain protein 1 (chondrocyte-derived)	825	458.5	6113.5	527	459	527	APAP,BEA,CAF,CPX,CPA,DOX,ENA,ET,IMI,IM,KC,MTS,MCT,NFT,OPZ,PhB,TAA,VPA
		18	5168	ENPP2	ectonucleotide pyrophosphatase/phosphodiesterase 2	825	527	6113.5	345	301	527	APAP,BEA,CAF,CAP,CPA,CSA,DOX,ENA,IMI,IM,KC,LS,MCT,NFT,PCT,PhB,RIF,VPA
		16	1339	COX6A2	cytochrome c oxidase subunit VIa polypeptide 2	1450	465	6113.5	528	515	528	APAP,BEA,CAF,CPA,CSA,DOX,ENA,EME,ET,IMI,KC,LS,MCT,NFT,RIF,VPA
		17	7108	TM7SF2	transmembrane 7 superfamily member 2	1118	504	6113.5	529	427	529	APAP,AA,CAF,CAP,CFB,CSA,DOX,ET,IMI,IM,KC,MCT,OPZ,PCT,RIF,TAA,VPA
		21	79072	FASTKD3	FAST kinase domains 3	245.5	529	6113.5	548	499	529	APAP,AA,BBZ,BEA,CAF,CAP,CFB,CSA,DOX,ENA,ET,IM,KC,MCT,NFT,PCT,NPAA,PhB,RIF,TAA,VPA
		19	5345	SERPINF2	serpin peptidase inhibitor, clade F (alpha-2 antiplasmin, pigment epithelium derived factor), member 2	595.5	381	6113.5	399	530	530	ACZ,AA,BEA,CAP,CPX,CFB,CPA,CSA,DOX,ET,IMI,KC,MCT,NFT,NPAA,PhB,RIF,TAA,VPA
		22	140885	SIRPA	signal-regulatory protein alpha	151.5	483.5	6113.5	531	692	531	APAP,AA,CAF,CAP,CPX,CPA,CSA,DOX,ENA,ET,IMI,IM,KC,LS,MTS,MCT,NFT,OPZ,NPAA,PhB,RIF,VPA
		18	83787	ARMC10	armadillo repeat containing 10	825	460.5	6113.5	418	533	533	APAP,APL,AA,BCT,CAF,CFB,CPA,DOX,ENA,ET,MTS,NFT,OPZ,PCT,NPAA,RIF,TAA,VPA
		15	64123	ADGRL4	adhesion G protein-coupled receptor L4	1837.5	488	6113.5	535	473	535	APAP,BEA,CAF,CAP,CPA,CSA,DOX,ENA,ET,IM,MCT,OPZ,PhB,RIF,VPA
		21	307	ANXA4	annexin A4	245.5	536	6113.5	555	433	536	APAP,AA,BEA,BCT,CAF,CAP,CPA,CSA,DOX,ENA,ET,IMI,IM,KC,MTS,MCT,NFT,NPAA,PhB,RIF,VPA
		20	3728	JUP	junction plakoglobin	401.5	536	6113.5	518	587	536	APAP,AA,BCT,CAP,CPA,CSA,DOX,ENA,ET,HCB,IMI,IM,KC,LS,MTS,NFT,OPZ,PhB,TAA,VPA
		16	79001	VKORC1	vitamin K epoxide reductase complex, subunit 1	1450	402.5	6113.5	537	492	537	APAP,AA,CAF,CAP,CPX,CPA,DOX,ENA,IMI,IM,KC,LS,NFT,PhB,RIF,VPA
		15	113419	TEX261	testis expressed 261	1837.5	530	6113.5	538	525	538	APAP,ACZ,BBZ,CAF,CSA,DOX,ENA,ET,IM,KC,MTS,NFT,PCT,NPAA,VPA
		15	301	ANXA1	annexin A1	1837.5	517.5	6113.5	485	539	539	APAP,BBZ,BEA,CAF,CAP,CFB,DOX,ENA,EME,IMI,NFT,PCT,NPAA,PhB,RIF
		15	22883	CLSTN1	calsyntenin 1	1837.5	540	6113.5	520	411	540	APAP,CAF,CAP,ENA,EE,ET,IMI,IM,KC,NFT,OPZ,NPAA,PhB,TAA,VPA
		19	259230	SGMS1	sphingomyelin synthase 1	595.5	534	6113.5	541	536	541	APAP,AA,BEA,BCT,CAF,CAP,CFB,CPA,DOX,ENA,EE,IM,KC,NFT,OPZ,PhB,RIF,TAA,VPA
		17	259	AMBP	alpha-1-microglobulin/bikunin precursor	1118	542	6113.5	530	439	542	APAP,AA,BEA,CAF,CAP,CFB,CPA,DOX,ENA,EE,ET,HCB,IMI,IM,KC,MCT,RIF
		20	901	CCNG2	cyclin G2	401.5	550	6113.5	545	503	545	APAP,BEA,BCT,CAF,CAP,CPA,CSA,DOX,ENA,EE,ET,IMI,IM,KC,MTS,NFT,PCT,NPAA,TAA,VPA
		18	3486	IGFBP3	insulin-like growth factor binding protein 3	825	425	6113.5	468	546	546	APAP,AA,BEA,BCT,CAF,CAP,CPA,DOX,EME,ET,IMI,IM,KC,LS,NFT,OPZ,PhB,VPA
		22	54363	HAO1	hydroxyacid oxidase (glycolate oxidase) 1	151.5	533	6113.5	547	874	547	AA,BEA,BCT,CAF,CPX,CFB,CSA,DOX,ENA,EME,ET,IMI,IM,KC,LS,MCT,NFT,OPZ,PhB,RIF,TAA,VPA
		16	2896	GRN	granulin	1450	548	6113.5	519	445	548	APAP,AA,BEA,CAF,CAP,CFB,CPA,ENA,ET,HCB,IMI,IM,KC,OPZ,TAA,VPA
		17	29984	RHOD	ras homolog family member D	1118	551	6113.5	536	550	551	APAP,ACZ,BEA,CAF,CAP,CPX,CPA,CSA,DOX,ENA,ET,IMI,IM,KC,NFT,NPAA,VPA
		17	2697	GJA1	gap junction protein, alpha 1, 43kDa	1118	552	6113.5	491	493	552	APAP,BEA,BCT,CAF,CAP,CPA,DOX,ENA,HCB,IMI,KC,LS,NFT,PhB,RIF,TAA,VPA
		21	25854	FAM149A	family with sequence similarity 149, member A	245.5	657	6113.5	552	467	552	APAP,AA,BBZ,BEA,CAF,CFB,CPA,CSA,DOX,ENA,ET,IMI,IM,KC,LS,MTS,NFT,OPZ,PhB,RIF,VPA
		16	5833	PCYT2	phosphate cytidylyltransferase 2, ethanolamine	1450	486.5	6113.5	553	407	553	APAP,AA,BEA,CAF,CAP,CFB,CSA,ENA,ET,IMI,IM,KC,NFT,OPZ,PhB,VPA
		19	1515	CTSV	cathepsin V	595.5	405	6113.5	444	555	555	APAP,BEA,BCT,CAF,CAP,DOX,ET,HCB,IMI,IM,KC,LS,MTS,NFT,OPZ,PCT,NPAA,PhB,VPA
		20	2224	FDPS	farnesyl diphosphate synthase	401.5	543	6113.5	556	778	556	AA,BEA,BCT,CAP,CSA,EE,ET,HCB,IMI,IM,KC,LS,MTS,MCT,OPZ,PCT,PhB,RIF,TAA,VPA
		21	84830	ADTRP	androgen-dependent TFPI-regulating protein	245.5	514	6113.5	558	779	558	BEA,CAP,CFB,CPA,CSA,DOX,ENA,EE,ET,IMI,IM,KC,MTS,MCT,NFT,OPZ,PCT,NPAA,PhB,RIF,VPA
		19	203068	TUBB	tubulin, beta class I	595.5	558.5	6113.5	499	454	558.5	APAP,BEA,CAF,CAP,CPX,CFB,CSA,DOX,ENA,ET,IMI,IM,KC,MTS,NFT,OPZ,NPAA,PhB,VPA
		14	4670	HNRNPM	heterogeneous nuclear ribonucleoprotein M	2269.5	391.5	6113.5	462	559	559	APAP,BBZ,CAF,CPX,CPA,DOX,EME,HCB,IMI,KC,MTS,NPAA,PhB,VPA
		21	85315	PAQR8	progestin and adipoQ receptor family member VIII	245.5	494	6113.5	560	815	560	APAP,AA,BEA,CAF,CAP,CSA,DOX,ENA,ET,HCB,IMI,IM,KC,LS,MTS,MCT,NFT,OPZ,PhB,TAA,VPA
		17	10237	SLC35B1	solute carrier family 35, member B1	1118	560.5	6113.5	543	553	560.5	APAP,AA,BBZ,CAF,CAP,CFB,CPA,CSA,DOX,HCB,IMI,IM,KC,OPZ,PCT,RIF,VPA
		19	51166	AADAT	aminoadipate aminotransferase	595.5	524	6113.5	474	561	561	APAP,BBZ,BEA,CAF,CFB,CPA,CSA,DOX,ENA,EE,ET,IM,LS,MTS,MCT,NFT,OPZ,RIF,VPA
		19	1666	DECR1	2,4-dienoyl CoA reductase 1, mitochondrial	595.5	539	6113.5	561	523	561	APAP,BBZ,BEA,CAF,CAP,CPX,CFB,CPA,ENA,EE,ET,IMI,IM,KC,NFT,NPAA,PhB,RIF,VPA
		20	5597	MAPK6	mitogen-activated protein kinase 6	401.5	562	6113.5	539	607	562	APAP,AA,BBZ,BEA,CAF,CAP,CPX,CSA,ENA,EME,EE,ET,HCB,IMI,IM,KC,NFT,PhB,RIF,VPA
		20	83478	ARHGAP24	Rho GTPase activating protein 24	401.5	669	6113.5	562	468	562	APAP,BBZ,BEA,BCT,CAF,CPA,CSA,DOX,ENA,ET,IMI,IM,KC,MCT,NFT,OPZ,NPAA,PhB,RIF,VPA
		18	222166	MTURN	maturin, neural progenitor differentiation regulator homolog (Xenopus)	825	474	6113.5	544	566	566	APAP,BEA,CAF,CFB,CPA,CSA,DOX,ENA,EE,ET,IMI,IM,KC,NFT,PCT,PhB,RIF,VPA
		22	1808	DPYSL2	dihydropyrimidinase-like 2	151.5	553	6113.5	566	676	566	APAP,AA,BBZ,BEA,CAF,CAP,CPA,CSA,DOX,ENA,EME,ET,IMI,IM,KC,MTS,NFT,OPZ,PCT,PhB,TAA,VPA
		17	54704	PDP1	pyruvate dehyrogenase phosphatase catalytic subunit 1	1118	506	6113.5	525	567	567	APAP,ACZ,AA,BBZ,BEA,CAF,CAP,DOX,ET,IMI,IM,KC,LS,MCT,NFT,PCT,PhB
		22	136	ADORA2B	adenosine A2b receptor	151.5	680	177.5	568	790	568	APAP,AA,BEA,BCT,CAF,CPA,CSA,DOX,ENA,EE,ET,IMI,IM,KC,LS,MTS,NFT,OPZ,NPAA,PhB,TAA,VPA
		16	55337	C19orf66	chromosome 19 open reading frame 66	1450	485	6113.5	505	569	569	AA,BBZ,BEA,CAF,CAP,CFB,CSA,ENA,ET,IMI,NFT,OPZ,PhB,RIF,TAA,VPA
		18	5169	ENPP3	ectonucleotide pyrophosphatase/phosphodiesterase 3	825	569	6113.5	500	388	569	APAP,AA,BEA,BCT,CAF,CAP,CPA,CSA,ENA,ET,IMI,IM,KC,LS,MCT,NFT,NPAA,VPA
		19	8876	VNN1	vanin 1	595.5	448	6113.5	546	570	570	APAP,BBZ,BEA,BCT,CAP,CFB,CSA,ENA,EE,ET,IMI,IM,KC,MTS,NFT,OPZ,NPAA,PhB,RIF
		22	9249	DHRS3	dehydrogenase/reductase (SDR family) member 3	151.5	599	6113.5	574	540	574	APAP,AA,BEA,BCT,CAF,CAP,CFB,CSA,DOX,ENA,ET,HCB,IMI,IM,KC,LS,MCT,NFT,PhB,RIF,TAA,VPA
		21	4061	LY6E	lymphocyte antigen 6 complex, locus E	245.5	546	6113.5	575	810	575	APAP,ACZ,BEA,CAF,CPX,CPA,CSA,DOX,EME,ET,IMI,IM,KC,MTS,MCT,NFT,OPZ,NPAA,PhB,RIF,VPA
		19	7153	TOP2A	topoisomerase (DNA) II alpha 170kDa	595.5	576	6113.5	461	395	576	APAP,BEA,BCT,CAF,CAP,CPX,CSA,ENA,ET,IMI,IM,KC,MTS,NFT,NPAA,PhB,RIF,TAA,VPA
		20	11161	C14orf1	chromosome 14 open reading frame 1	401.5	435	6113.5	579	1008	579	APAP,AA,BCT,CAP,CFB,CPA,CSA,DOX,ENA,EE,ET,IMI,IM,KC,MCT,NFT,OPZ,PCT,PhB,VPA
		21	6941	TCF19	transcription factor 19	245.5	579	6113.5	522	622	579	ACZ,AA,BBZ,BCT,CAF,CAP,CSA,DOX,ENA,ET,IMI,IM,KC,MTS,MCT,NFT,OPZ,PhB,RIF,TAA,VPA
		19	119504	ANAPC16	anaphase promoting complex subunit 16	595.5	570	6113.5	580	514	580	APAP,BEA,CAF,CFB,CPA,CSA,DOX,ENA,ET,IMI,IM,KC,LS,MCT,NFT,NPAA,PhB,RIF,VPA
		19	353322	ANKRD37	ankyrin repeat domain 37	595.5	389	6113.5	453	581	581	APAP,ACZ,BBZ,BCT,CAF,CAP,CPX,CFB,DOX,ENA,ET,IMI,IM,KC,PCT,NPAA,PhB,RIF,TAA
		16	10577	NPC2	Niemann-Pick disease, type C2	1450	554	6113.5	583	512	583	APAP,AA,BCT,CAP,CPX,CSA,DOX,ENA,ET,HCB,IMI,KC,PCT,NPAA,RIF,TAA
		18	10050	SLC17A4	solute carrier family 17, member 4	825	532	6113.5	584	485	584	APAP,AA,BBZ,BEA,BCT,CAF,CSA,ENA,EME,ET,IMI,IM,KC,NFT,NPAA,PhB,RIF,VPA
x		14	217	ALDH2	aldehyde dehydrogenase 2 family (mitochondrial)	2269.5	567	6113.5	585	551	585	APAP,AA,CPX,CPA,CSA,ENA,ET,IMI,IM,KC,MCT,NFT,NPAA,PhB
		22	4017	LOXL2	lysyl oxidase-like 2	151.5	586	6113.5	532	693	586	APAP,AA,BEA,BCT,CAF,CAP,CPA,DOX,ENA,ET,HCB,IMI,IM,KC,LS,MTS,MCT,NFT,OPZ,PhB,TAA,VPA
		24	4638	MYLK	myosin light chain kinase	44.5	677	126.5	586	1168	586	APAP,ACZ,BEA,BCT,CAF,CAP,CFB,CPA,DOX,ENA,ET,IMI,IM,KC,LS,MTS,MCT,NFT,OPZ,NPAA,PhB,RIF,TAA,VPA
		20	55349	CHDH	choline dehydrogenase	401.5	563	6113.5	587	660	587	APAP,APL,AA,BEA,CAF,CAP,CPA,CSA,DOX,ENA,ET,IMI,IM,KC,MCT,NFT,OPZ,NPAA,RIF,VPA
		17	9445	ITM2B	integral membrane protein 2B	1118	584	6113.5	588	376	588	APAP,AA,BEA,CAF,CAP,CPA,DOX,ENA,ET,IMI,IM,KC,LS,NFT,PhB,RIF,VPA
		14	4713	NDUFB7	NADH dehydrogenase (ubiquinone) 1 beta subcomplex, 7, 18kDa	2269.5	491	6113.5	557	589	589	APAP,AA,CAF,CPX,CPA,CSA,ENA,HCB,IM,MCT,NFT,PCT,NPAA,VPA
		18	1379	CR1L	complement component (3b/4b) receptor 1-like	825	589	6113.5	578	448	589	APAP,AA,BEA,CAF,CAP,CPA,DOX,ENA,ET,IMI,IM,KC,MTS,NFT,OPZ,PhB,TAA,VPA
		20	57405	SPC25	SPC25, NDC80 kinetochore complex component	401.5	780.5	6113.5	590	557	590	APAP,BEA,CAF,CAP,CPA,CSA,DOX,ENA,EME,ET,IMI,IM,KC,MCT,NFT,NPAA,PhB,RIF,TAA,VPA
		20	26353	HSPB8	heat shock 22kDa protein 8	401.5	544	6113.5	594	591	591	APAP,BEA,CAF,CAP,CPA,CSA,ENA,EE,ET,IMI,IM,KC,LS,MCT,NFT,OPZ,NPAA,PhB,RIF,VPA
		21	1728	NQO1	NAD(P)H dehydrogenase, quinone 1	245.5	591	6113.5	549	672	591	AA,BEA,CAF,CAP,CPA,CSA,DOX,ENA,EE,ET,IMI,KC,LS,MCT,NFT,OPZ,PCT,NPAA,RIF,TAA,VPA
		20	4282	MIF	macrophage migration inhibitory factor (glycosylation-inhibiting factor)	401.5	592	6113.5	577	604	592	APAP,AA,CAF,CAP,CPX,CFB,CPA,CSA,DOX,ENA,EME,EE,ET,IM,KC,LS,NFT,OPZ,RIF,VPA
		19	961	CD47	CD47 molecule	595.5	593	6113.5	554	423	593	APAP,AA,BEA,CAF,CPA,CSA,DOX,ENA,EE,ET,HCB,IMI,IM,MCT,NFT,PCT,PhB,RIF,VPA
		19	8880	FUBP1	far upstream element (FUSE) binding protein 1	595.5	594	6113.5	582	475	594	APAP,BBZ,BEA,CAF,CAP,CPA,CSA,DOX,ENA,ET,IMI,IM,KC,MCT,NFT,OPZ,PCT,PhB,VPA
		16	8802	SUCLG1	succinate-CoA ligase, alpha subunit	1450	588	6113.5	576	595	595	APAP,CAF,CAP,CPX,CFB,CPA,DOX,ENA,ET,HCB,IMI,LS,NFT,PCT,TAA,VPA
		19	5796	PTPRK	protein tyrosine phosphatase, receptor type, K	595.5	410.5	6113.5	565	742	595.5	APAP,AA,BBZ,BEA,CAF,CAP,CPX,CPA,DOX,ENA,ET,IMI,KC,MTS,MCT,PhB,RIF,TAA,VPA
		19	5445	PON2	paraoxonase 2	595.5	467	6113.5	403	634	595.5	APAP,ACZ,BEA,BCT,CAF,CAP,CPA,ENA,EME,ET,HCB,KC,LS,MTS,NFT,PCT,NPAA,PhB,VPA
		19	2746	GLUD1	glutamate dehydrogenase 1	595.5	565	6113.5	640	593	595.5	APAP,AA,BEA,CAF,CAP,CPX,CPA,CSA,ENA,ET,IMI,IM,KC,LS,NFT,OPZ,PhB,RIF,VPA
		19	6184	RPN1	ribophorin I	595.5	582.5	6113.5	634	501	595.5	APAP,BBZ,BEA,CAF,CAP,CPA,CSA,DOX,ENA,EE,ET,HCB,IMI,IM,MTS,MCT,NFT,PhB,VPA
		19	1891	ECH1	enoyl CoA hydratase 1, peroxisomal	595.5	627.5	6113.5	550	428	595.5	APAP,BBZ,BEA,CAP,CFB,CSA,DOX,ENA,EE,ET,IMI,IM,KC,NFT,NPAA,PhB,RIF,TAA,VPA
		20	5575	PRKAR1B	protein kinase, cAMP-dependent, regulatory, type I, beta	401.5	582.5	6113.5	597	618	597	APAP,AA,BEA,BCT,CAF,CAP,CFB,CPA,DOX,ENA,ET,IMI,IM,MCT,NFT,NPAA,PhB,RIF,TAA,VPA
		22	9819	TSC22D2	TSC22 domain family, member 2	151.5	598	6113.5	563	971	598	APAP,ACZ,APL,BEA,CAF,CAP,CFB,CPA,CSA,DOX,ENA,EE,ET,IMI,IM,KC,LS,NFT,NPAA,PhB,RIF,VPA
		21	1164	CKS2	CDC28 protein kinase regulatory subunit 2	245.5	566	6113.5	599	647	599	APAP,BEA,CAF,CAP,CPX,CPA,CSA,DOX,ENA,EE,ET,IMI,IM,KC,LS,MCT,PCT,NPAA,PhB,RIF,VPA
		20	79717	PPCS	phosphopantothenoylcysteine synthetase	401.5	577	6113.5	601	671	601	APAP,AA,BEA,CAF,CAP,CPX,CFB,CPA,CSA,DOX,ENA,EE,ET,IM,KC,MTS,NFT,NPAA,RIF,VPA
		18	2267	FGL1	fibrinogen-like 1	825	601	6113.5	567	596	601	AA,BEA,CAF,CAP,CFB,CPA,CSA,ENA,EE,ET,HCB,IMI,IM,KC,MCT,NFT,OPZ,VPA
		21	6095	RORA	RAR-related orphan receptor A	245.5	525	6113.5	602	899	602	APAP,APL,AA,BEA,BCT,CAF,CAP,CPX,CFB,CPA,DOX,ENA,ET,IMI,IM,KC,LS,OPZ,NPAA,PhB,VPA
		17	27247	NFU1	NFU1 iron-sulfur cluster scaffold	1118	541	6113.5	604	457	604	APAP,BBZ,CAF,CAP,CPX,CSA,DOX,ENA,ET,IMI,IM,KC,NFT,PCT,PhB,TAA,VPA
		18	79801	SHCBP1	SHC SH2-domain binding protein 1	825	605	6113.5	533	415	605	APAP,BBZ,CAF,CAP,CPX,CSA,DOX,ENA,ET,IMI,IM,KC,NFT,OPZ,PhB,RIF,TAA,VPA
		15	587	BCAT2	branched chain amino-acid transaminase 2, mitochondrial	1837.5	607	6113.5	473	568	607	APAP,BBZ,CAF,CAP,CSA,DOX,ENA,EME,ET,IM,MTS,NFT,OPZ,NPAA,VPA
		22	84285	EIF1AD	eukaryotic translation initiation factor 1A domain containing	151.5	608	6113.5	572	631	608	APAP,AA,CAF,CAP,CPA,CSA,DOX,ENA,EME,EE,ET,HCB,IMI,IM,KC,NFT,OPZ,PCT,PhB,RIF,TAA,VPA
		16	4830	NME1	NME/NM23 nucleoside diphosphate kinase 1	1450	609	6113.5	542	444	609	APAP,AA,BBZ,CAF,CAP,CPX,ENA,ET,HCB,IMI,KC,MCT,OPZ,PhB,TAA,VPA
		18	84188	FAR1	fatty acyl CoA reductase 1	825	517.5	6113.5	610	431	610	APAP,BEA,CAF,CAP,CSA,DOX,ENA,EE,ET,IMI,IM,KC,NFT,OPZ,NPAA,PhB,RIF,VPA
		20	4015	LOX	lysyl oxidase	401.5	610.5	6113.5	570	651	610.5	APAP,BEA,BCT,CAF,CAP,CPX,CPA,DOX,ENA,EE,ET,IMI,IM,KC,LS,MTS,NFT,OPZ,PhB,VPA
		16	2822	GPLD1	glycosylphosphatidylinositol specific phospholipase D1	1450	612	6113.5	611	522	612	APAP,AA,CAF,CAP,CFB,CPA,ENA,ET,IMI,IM,KC,OPZ,PhB,RIF,TAA,VPA
		21	80344	DCAF11	DDB1 and CUL4 associated factor 11	245.5	613.5	6113.5	612	578	612	APAP,AA,BBZ,CAF,CAP,CPX,CFB,CSA,DOX,ENA,ET,IMI,IM,KC,MTS,MCT,NFT,OPZ,PhB,RIF,VPA
		20	147841	SPC24	SPC24, NDC80 kinetochore complex component	401.5	654.5	6113.5	614	580	614	APAP,AA,BBZ,BEA,CAF,CAP,CPX,CFB,CSA,ET,IMI,KC,MTS,MCT,NFT,NPAA,PhB,RIF,TAA,VPA
		19	51582	AZIN1	antizyme inhibitor 1	595.5	616	6113.5	689	542	616	APAP,AA,BBZ,CAF,CAP,CPX,CSA,DOX,ENA,ET,IMI,IM,KC,MCT,NFT,PhB,RIF,TAA,VPA
		23	7436	VLDLR	very low density lipoprotein receptor	88.5	660	174	616	713	616	APAP,AA,BEA,CAF,CAP,CPX,CFB,CPA,CSA,DOX,ENA,ET,HCB,IMI,IM,LS,MCT,NFT,OPZ,NPAA,PhB,RIF,VPA
		16	8996	NOL3	nucleolar protein 3 (apoptosis repressor with CARD domain)	1450	606	6113.5	618	502	618	APAP,BEA,CAF,CAP,CPA,CSA,DOX,ENA,ET,IM,LS,NFT,NPAA,PhB,RIF,VPA
		22	55089	SLC38A4	solute carrier family 38, member 4	151.5	618	6113.5	609	705	618	APAP,AA,BBZ,BEA,CAF,CAP,CPA,DOX,ENA,EE,ET,HCB,IMI,IM,KC,LS,NFT,OPZ,PCT,PhB,TAA,VPA
		16	4322	MMP13	matrix metallopeptidase 13	1450	560.5	6113.5	619	560	619	APAP,BEA,CAF,CAP,CFB,CSA,DOX,ENA,ET,IMI,IM,KC,LS,OPZ,PhB,VPA
		17	6415	SEPW1	selenoprotein W, 1	1118	620	6113.5	478	453	620	APAP,AA,BEA,CAF,CAP,CPX,CPA,ENA,ET,HCB,IM,MCT,OPZ,PCT,PhB,TAA,VPA
		20	2887	GRB10	growth factor receptor-bound protein 10	401.5	536	6113.5	630	621	621	APAP,BEA,BCT,CAF,CPA,CSA,DOX,ENA,EE,ET,IMI,IM,KC,MCT,OPZ,NPAA,PhB,RIF,TAA,VPA
		18	9236	CCPG1	cell cycle progression 1	825	621.5	6113.5	606	588	621.5	APAP,AA,BEA,CAF,CAP,CPX,CFB,CSA,DOX,ENA,ET,HCB,LS,NFT,OPZ,PCT,NPAA,VPA
		21	5997	RGS2	regulator of G-protein signaling 2	245.5	573.5	6113.5	622	937	622	APAP,BEA,CAF,CAP,CFB,CPA,CSA,DOX,ENA,EME,EE,IMI,IM,LS,MCT,NFT,OPZ,PCT,PhB,RIF,VPA
		19	38	ACAT1	acetyl-CoA acetyltransferase 1	595.5	675	6113.5	624	601	624	APAP,AA,BEA,CAF,CAP,CFB,CPA,DOX,ENA,ET,IMI,IM,KC,MTS,MCT,NFT,OPZ,RIF,VPA
		23	8801	SUCLG2	succinate-CoA ligase, GDP-forming, beta subunit	88.5	643.5	141	625	1430	625	APAP,ACZ,AA,BBZ,BEA,BCT,CAF,CAP,CPX,CFB,CPA,DOX,ENA,EE,ET,KC,MCT,NFT,NPAA,PhB,RIF,TAA,VPA
		21	11057	ABHD2	abhydrolase domain containing 2	245.5	531	6113.5	626	698	626	APAP,AA,CAF,CAP,CPA,CSA,DOX,ENA,EE,ET,IMI,KC,MTS,MCT,NFT,OPZ,NPAA,PhB,RIF,TAA,VPA
		14	10099	TSPAN3	tetraspanin 3	2269.5	627.5	6113.5	598	478	627.5	APAP,CAF,CAP,DOX,ENA,EE,ET,IMI,IM,KC,NFT,OPZ,NPAA,PhB
		13	23670	TMEM2	transmembrane protein 2	2739.5	621.5	6113.5	628	625	628	APAP,AA,BEA,CAP,CPX,DOX,KC,LS,MCT,NFT,OPZ,PhB,RIF
		16	22818	COPZ1	coatomer protein complex, subunit zeta 1	1450	627.5	6113.5	592	629	629	APAP,ACZ,AA,BCT,CAF,CPA,CSA,DOX,ENA,ET,HCB,IM,NFT,PCT,NPAA,TAA
		19	10460	TACC3	transforming, acidic coiled-coil containing protein 3	595.5	697	6113.5	631	585	631	APAP,BBZ,BEA,CAF,CAP,CSA,ENA,EME,ET,IMI,IM,KC,MCT,NFT,NPAA,PhB,RIF,TAA,VPA
		19	134147	CMBL	carboxymethylenebutenolidase homolog (Pseudomonas)	595.5	627.5	6113.5	632	792	632	APAP,BEA,CAP,CPX,CFB,CSA,ENA,EME,EE,ET,IMI,IM,KC,MTS,MCT,NFT,NPAA,RIF,VPA
		17	4170	MCL1	myeloid cell leukemia 1	1118	632	6113.5	595	430	632	APAP,AA,CAF,CPA,CSA,DOX,ENA,EE,ET,HCB,IMI,KC,NFT,NPAA,PhB,TAA,VPA
		21	731	C8A	complement component 8, alpha polypeptide	245.5	521	6113.5	633	860	633	BBZ,BEA,CAF,CPX,CFB,CPA,CSA,DOX,ENA,EE,ET,IMI,IM,KC,LS,MCT,NFT,PhB,RIF,TAA,VPA
		23	5711	PSMD5	proteasome (prosome, macropain) 26S subunit, non-ATPase, 5	88.5	633	175	636	864	633	APAP,AA,BBZ,BEA,BCT,CAF,CPX,CPA,CSA,DOX,ENA,EE,ET,HCB,IMI,IM,KC,LS,MCT,NFT,PhB,RIF,TAA
		18	27	ABL2	ABL proto-oncogene 2, non-receptor tyrosine kinase	825	631	6113.5	635	576	635	APAP,BBZ,CAF,CAP,CPA,CSA,ENA,EE,ET,IMI,KC,LS,MCT,NFT,OPZ,PhB,RIF,VPA
		21	51573	GDE1	glycerophosphodiester phosphodiesterase 1	245.5	522.5	6113.5	637	1049	637	APAP,CAF,CAP,CFB,CSA,ENA,EE,ET,HCB,IMI,IM,KC,LS,NFT,OPZ,PCT,NPAA,PhB,RIF,TAA,VPA
		14	1634	DCN	decorin	2269.5	637	6113.5	564	543	637	APAP,BEA,CAF,CAP,CPA,DOX,ET,IMI,KC,MTS,NFT,OPZ,RIF,VPA
		18	1969	EPHA2	EPH receptor A2	825	499	6113.5	573	638	638	APAP,APL,BBZ,CAF,CAP,CSA,DOX,ENA,ET,IMI,KC,LS,MCT,NFT,PhB,RIF,TAA,VPA
		18	10622	POLR3G	polymerase (RNA) III (DNA directed) polypeptide G (32kD)	825	623	6113.5	642	628	642	APAP,BBZ,BCT,CAF,CPX,CSA,DOX,ENA,ET,HCB,IMI,IM,KC,MTS,OPZ,PCT,PhB,VPA
		18	3426	CFI	complement factor I	825	642	6113.5	571	619	642	BEA,CAP,CPX,CPA,CSA,ENA,EE,ET,HCB,IMI,IM,KC,MCT,NFT,OPZ,NPAA,PhB,VPA
		21	115123	MARCH3	membrane-associated ring finger (C3HC4) 3, E3 ubiquitin protein ligase	245.5	556	6113.5	647	783	647	APAP,AA,BBZ,BEA,CAF,CPA,CSA,DOX,ENA,EE,ET,IMI,IM,KC,LS,MTS,MCT,NFT,RIF,TAA,VPA
		19	196743	PAOX	polyamine oxidase (exo-N4-amino)	595.5	647	6113.5	654	477	647	APAP,AA,BBZ,BEA,CAF,CAP,CPA,CSA,DOX,ENA,ET,IMI,IM,KC,MCT,OPZ,NPAA,PhB,VPA
		15	5538	PPT1	palmitoyl-protein thioesterase 1	1837.5	549	6113.5	617	648	648	APAP,BCT,CAF,CSA,DOX,ENA,EME,ET,NFT,OPZ,PCT,NPAA,PhB,TAA,VPA
		18	9500	MAGED1	melanoma antigen family D1	825	619	6113.5	649	474	649	APAP,AA,CAF,CPX,CSA,DOX,ENA,ET,HCB,IMI,IM,KC,LS,MCT,NFT,OPZ,PhB,VPA
		20	55062	WIPI1	WD repeat domain, phosphoinositide interacting 1	401.5	649	6113.5	534	670	649	APAP,APL,BBZ,CAP,CPX,CPA,CSA,DOX,EE,ET,HCB,IMI,KC,MTS,NFT,PCT,NPAA,PhB,RIF,VPA
		20	3699	ITIH3	inter-alpha-trypsin inhibitor heavy chain 3	401.5	726	6113.5	644	649	649	APAP,BEA,CAF,CAP,CPX,CPA,CSA,DOX,ENA,EE,ET,HCB,IMI,IM,KC,LS,MCT,NFT,TAA,VPA
		18	10131	TRAP1	TNF receptor-associated protein 1	825	602	6113.5	650	511	650	APAP,AA,BEA,BCT,CAF,CPX,CPA,CSA,DOX,ENA,ET,IMI,IM,KC,MCT,NFT,RIF,VPA
		22	93082	NEURL3	neuralized E3 ubiquitin protein ligase 3	151.5	650	182.5	652	1102	650	APAP,BEA,BCT,CAF,CAP,CPA,CSA,DOX,ENA,EME,EE,IMI,IM,KC,LS,MTS,MCT,NFT,OPZ,NPAA,RIF,VPA
		17	2098	ESD	esterase D	1118	545	6113.5	651	547	651	APAP,AA,BEA,CAF,CAP,CPX,CFB,CPA,CSA,DOX,ENA,ET,IM,NFT,NPAA,RIF,VPA
		19	22978	NT5C2	5'-nucleotidase, cytosolic II	595.5	651	6113.5	673	643	651	APAP,BEA,CAP,CPA,CSA,DOX,ENA,ET,HCB,IMI,IM,KC,MTS,NFT,OPZ,PhB,RIF,TAA,VPA
		20	2995	GYPC	glycophorin C (Gerbich blood group)	401.5	652	6113.5	581	1381	652	APAP,APL,BBZ,CAF,CAP,CPX,CPA,CSA,DOX,EE,ET,IMI,IM,KC,LS,MTS,PhB,RIF,TAA,VPA
		21	8649	LAMTOR3	late endosomal/lysosomal adaptor, MAPK and MTOR activator 3	245.5	600	6113.5	653	918	653	APAP,AA,BCT,CAF,CAP,CPA,CSA,ENA,EME,ET,HCB,IMI,IM,KC,LS,MTS,NFT,NPAA,PhB,RIF,VPA
		17	2548	GAA	glucosidase, alpha; acid	1118	653	6113.5	627	532	653	APAP,BCT,CAF,CAP,CPX,ENA,EE,ET,IMI,KC,OPZ,PCT,NPAA,PhB,RIF,TAA,VPA
		17	116844	LRG1	leucine-rich alpha-2-glycoprotein 1	1118	645.5	6113.5	656	613	656	APAP,AA,BBZ,BEA,CAF,CAP,CFB,CPA,DOX,ENA,IMI,KC,MTS,OPZ,PhB,RIF,VPA
		16	317649	EIF4E3	eukaryotic translation initiation factor 4E family member 3	1450	656	6113.5	605	443	656	APAP,BEA,CAF,CAP,CPA,CSA,DOX,ENA,ET,IMI,IM,KC,NFT,PCT,PhB,VPA
		14	84734	FAM167B	family with sequence similarity 167, member B	2269.5	610.5	6113.5	659	656	659	APAP,AA,BEA,CAP,CPX,CPA,DOX,IM,LS,MCT,NFT,PhB,TAA,VPA
		19	10330	CNPY2	canopy FGF signaling regulator 2	595.5	580	6113.5	660	795	660	APAP,AA,BEA,CAF,CAP,CPX,CPA,DOX,ENA,EME,ET,HCB,IMI,NFT,PCT,NPAA,PhB,TAA,VPA
		20	23549	DNPEP	aspartyl aminopeptidase	401.5	547	6113.5	661	849	661	APAP,AA,BEA,CAF,CAP,CFB,CPA,CSA,DOX,ENA,EE,ET,HCB,IMI,IM,MCT,PhB,RIF,TAA,VPA
		12	5480	PPIC	peptidylprolyl isomerase C (cyclophilin C)	3276.5	573.5	6113.5	497	662	662	APAP,CAF,CAP,DOX,ENA,EME,ET,KC,NFT,OPZ,RIF,VPA
		19	10749	KIF1C	kinesin family member 1C	595.5	665.5	6113.5	663	639	663	APAP,BBZ,CAF,CAP,CPX,DOX,ENA,ET,IMI,IM,KC,MTS,MCT,NFT,OPZ,PCT,PhB,TAA,VPA
		20	399694	SHC4	SHC (Src homology 2 domain containing) family, member 4	401.5	663.5	6113.5	603	837	663.5	APAP,BBZ,BEA,BCT,CAF,CSA,DOX,ENA,EME,ET,IMI,IM,KC,LS,MCT,NFT,NPAA,PhB,TAA,VPA
		13	375449	MAST4	microtubule associated serine/threonine kinase family member 4	2739.5	458.5	6113.5	508	664	664	CAF,CAP,CFB,CPA,ENA,ET,IMI,KC,MTS,OPZ,PCT,PhB,VPA
		16	11274	USP18	ubiquitin specific peptidase 18	1450	394	6113.5	423	667	667	APAP,APL,CAF,CAP,CPX,DOX,ENA,EME,ET,HCB,IMI,KC,MCT,OPZ,NPAA,PhB
		19	762	CA4	carbonic anhydrase IV	595.5	667	6113.5	664	876	667	APL,AA,BEA,BCT,CAF,CAP,CPX,CPA,CSA,DOX,ENA,ET,IMI,KC,LS,PCT,PhB,RIF,VPA
		16	166	AES	amino-terminal enhancer of split	1450	635	6113.5	668	537	668	APAP,AA,CAF,CPX,CPA,CSA,ENA,ET,HCB,IMI,IM,KC,NFT,PhB,TAA,VPA
		22	51569	UFM1	ubiquitin-fold modifier 1	151.5	748	6113.5	662	668	668	APAP,AA,BBZ,BEA,CAF,CAP,CSA,ENA,EE,ET,HCB,IMI,IM,KC,LS,NFT,OPZ,NPAA,PhB,RIF,TAA,VPA
		14	871	SERPINH1	serpin peptidase inhibitor, clade H (heat shock protein 47), member 1, (collagen binding protein 1)	2269.5	564	6113.5	670	513	670	APAP,CAF,CAP,CPA,DOX,ENA,ET,IMI,IM,KC,NFT,OPZ,PhB,VPA
		18	9133	CCNB2	cyclin B2	825	670	6113.5	569	494	670	APAP,AA,BBZ,BCT,CAF,CAP,CPX,CSA,DOX,ENA,ET,IMI,IM,NFT,PhB,RIF,TAA,VPA
		19	29995	LMCD1	LIM and cysteine-rich domains 1	595.5	640	6113.5	671	737	671	APAP,CAF,CAP,CPX,CPA,DOX,ENA,EE,ET,IMI,IM,LS,MTS,NFT,OPZ,PhB,RIF,TAA,VPA
		18	2517	FUCA1	fucosidase, alpha-L- 1, tissue	825	671	6113.5	615	534	671	APAP,AA,BEA,CAF,CAP,CFB,CPA,ENA,EE,ET,HCB,IMI,IM,KC,MCT,NFT,PCT,VPA
		22	1647	GADD45A	growth arrest and DNA-damage-inducible, alpha	151.5	617	6113.5	672	913	672	APAP,BEA,BCT,CAF,CAP,CSA,DOX,ENA,EE,ET,IMI,IM,KC,LS,MCT,NFT,PCT,NPAA,PhB,RIF,TAA,VPA
		18	22824	HSPA4L	heat shock 70kDa protein 4-like	825	568	6113.5	675	605	675	APAP,AA,BBZ,BEA,CAF,CPX,CPA,CSA,DOX,ENA,ET,IMI,IM,MCT,NFT,PhB,RIF,VPA
		17	10975	UQCR11	ubiquinol-cytochrome c reductase, complex III subunit XI	1118	624	6113.5	677	507	677	APAP,AA,BEA,CAF,CAP,CPX,CPA,CSA,ENA,ET,IM,KC,MCT,PCT,PhB,TAA,VPA
		18	1642	DDB1	damage-specific DNA binding protein 1, 127kDa	825	645.5	6113.5	679	582	679	APAP,BBZ,BEA,CAF,CPX,CPA,ENA,ET,IMI,KC,MTS,MCT,NFT,OPZ,NPAA,PhB,RIF,VPA
		20	664	BNIP3	BCL2/adenovirus E1B 19kDa interacting protein 3	401.5	634	6113.5	680	741	680	APAP,BEA,BCT,CAF,CAP,CFB,CPA,DOX,ENA,EE,ET,HCB,IMI,IM,KC,MCT,NFT,NPAA,PhB,RIF
		20	55635	DEPDC1	DEP domain containing 1	401.5	558.5	6113.5	681	906	681	APAP,AA,BBZ,CAP,CFB,CPA,CSA,DOX,ET,IMI,IM,KC,MTS,NFT,OPZ,NPAA,PhB,RIF,TAA,VPA
		10	2954	GSTZ1	glutathione S-transferase zeta 1	4375	361	6113.5	459	682	682	APAP,CAF,CAP,DOX,ENA,ET,IMI,MCT,RIF,VPA
		20	8878	SQSTM1	sequestosome 1	401.5	686	6113.5	682	573	682	APAP,BEA,CAF,CAP,CSA,DOX,ENA,ET,HCB,IMI,IM,KC,LS,MCT,NFT,OPZ,NPAA,PhB,RIF,VPA
		21	51465	UBE2J1	ubiquitin-conjugating enzyme E2, J1	245.5	604	6113.5	683	1038	683	APAP,BEA,BCT,CAF,CAP,CFB,CPA,CSA,DOX,ENA,EE,ET,IMI,IM,KC,NFT,NPAA,PhB,RIF,TAA,VPA
		17	25948	KBTBD2	kelch repeat and BTB (POZ) domain containing 2	1118	683	6113.5	591	490	683	APAP,AA,BBZ,BCT,CAF,CPX,DOX,ENA,ET,IMI,IM,KC,MCT,NFT,OPZ,NPAA,PhB
		18	25912	C1orf43	chromosome 1 open reading frame 43	825	555	6113.5	684	552	684	APAP,AA,BBZ,BEA,CAF,CAP,ENA,EE,ET,HCB,IMI,IM,KC,MTS,NFT,NPAA,RIF,VPA
		20	79183	TTPAL	tocopherol (alpha) transfer protein-like	401.5	692	6113.5	688	575	688	APAP,AA,BBZ,BCT,CAF,CAP,CPX,CFB,CSA,DOX,ENA,ET,IMI,KC,MCT,NFT,NPAA,PhB,RIF,VPA
		18	54498	SMOX	spermine oxidase	825	662	6113.5	690	642	690	APAP,BEA,CAF,CAP,CFB,DOX,ENA,EE,ET,IM,KC,MTS,NFT,OPZ,PhB,RIF,TAA,VPA
		19	55908	C19orf80	chromosome 19 open reading frame 80	595.5	707	6113.5	678	690	690	APAP,APL,AA,CAF,CAP,CFB,CSA,DOX,ENA,EE,ET,IMI,IM,KC,MTS,NFT,NPAA,PhB,VPA
		22	133	ADM	adrenomedullin	151.5	690.5	6113.5	613	755	690.5	APAP,AA,BEA,BCT,CAF,CAP,CPX,CSA,DOX,ENA,ET,IMI,IM,KC,LS,MTS,NFT,NPAA,PhB,RIF,TAA,VPA
		19	4128	MAOA	monoamine oxidase A	595.5	596	6113.5	691	872	691	APAP,ACZ,AA,BCT,CAF,CPX,CPA,CSA,ENA,ET,HCB,IMI,MCT,OPZ,PCT,NPAA,PhB,RIF,VPA
		20	2620	GAS2	growth arrest-specific 2	401.5	625	6113.5	692	865	692	APAP,ACZ,AA,BBZ,CAP,CPA,DOX,ENA,ET,IMI,IM,KC,LS,MTS,NFT,OPZ,NPAA,RIF,TAA,VPA
		21	7036	TFR2	transferrin receptor 2	245.5	578	6113.5	694	1086	694	APAP,BCT,CAF,CAP,CPX,CFB,CPA,CSA,ENA,EE,ET,HCB,IMI,IM,KC,MCT,NFT,NPAA,PhB,TAA,VPA
		18	10614	HEXIM1	hexamethylene bis-acetamide inducible 1	825	665.5	6113.5	641	695	695	APAP,APL,AA,CAF,CAP,CPA,DOX,ENA,ET,IMI,IM,KC,MCT,NFT,OPZ,NPAA,TAA,VPA
		20	55268	ECHDC2	enoyl CoA hydratase domain containing 2	401.5	827.5	6113.5	695	544	695	APAP,AA,BEA,CAF,CAP,CPX,CFB,CSA,ENA,EE,ET,IMI,IM,KC,NFT,NPAA,PhB,RIF,TAA,VPA
		22	27143	PALD1	phosphatase domain containing, paladin 1	151.5	663.5	6113.5	696	1249	696	APAP,ACZ,AA,BEA,CAF,CAP,CFB,CPA,CSA,ENA,ET,HCB,IMI,IM,KC,LS,MCT,NFT,OPZ,PhB,RIF,VPA
		15	84681	HINT2	histidine triad nucleotide binding protein 2	1837.5	672	6113.5	697	609	697	APAP,BBZ,CAF,CAP,CPX,CFB,CSA,ENA,ET,IMI,IM,MCT,NFT,OPZ,RIF
		17	79794	C12orf49	chromosome 12 open reading frame 49	1118	658	6113.5	698	620	698	APAP,CAF,CAP,CPA,DOX,ENA,EE,ET,IMI,KC,MTS,MCT,NFT,NPAA,PhB,RIF,VPA
		19	3028	HSD17B10	hydroxysteroid (17-beta) dehydrogenase 10	595.5	678	6113.5	699	729	699	APAP,APL,AA,BBZ,CAP,CPX,CFB,CPA,CSA,DOX,ENA,EE,ET,HCB,IMI,KC,NFT,NPAA,VPA
		17	7347	UCHL3	ubiquitin carboxyl-terminal esterase L3 (ubiquitin thiolesterase)	1118	699	6113.5	620	497	699	APAP,AA,BEA,CAF,CAP,CFB,CSA,DOX,IMI,IM,KC,LS,NFT,OPZ,PCT,RIF,VPA
		15	11318	GPR182	G protein-coupled receptor 182	1837.5	700	6113.5	621	437	700	APAP,AA,BBZ,BEA,CPA,DOX,ENA,ET,IMI,KC,NFT,PhB,RIF,TAA,VPA
		20	4175	MCM6	minichromosome maintenance complex component 6	401.5	818.5	6113.5	700	558	700	BBZ,BEA,BCT,CAF,CAP,CPX,CSA,DOX,ENA,ET,IMI,IM,KC,NFT,OPZ,NPAA,PhB,RIF,TAA,VPA
		15	9324	HMGN3	high mobility group nucleosomal binding domain 3	1837.5	685	6113.5	701	519	701	APAP,BEA,CAF,CAP,CSA,DOX,ENA,ET,IM,KC,OPZ,PCT,NPAA,PhB,VPA
		16	81855	SFXN3	sideroflexin 3	1450	703	6113.5	702	675	703	APAP,APL,AA,BEA,CAF,CAP,CPA,ENA,ET,IMI,IM,KC,NFT,OPZ,PhB,VPA
		14	116151	FAM210B	family with sequence similarity 210, member B	2269.5	704	6113.5	596	498	704	APAP,AA,CAF,CFB,CSA,DOX,ENA,ET,IMI,IM,NFT,PhB,RIF,VPA
		18	7086	TKT	transketolase	825	705	6113.5	643	482	705	APAP,AA,CAF,CAP,CPX,CPA,CSA,DOX,ENA,EE,ET,IMI,LS,NFT,OPZ,NPAA,RIF,VPA
		19	10157	AASS	aminoadipate-semialdehyde synthase	595.5	702	6113.5	706	946	706	ACZ,CAF,CAP,CPA,CSA,DOX,ENA,ET,IMI,IM,KC,LS,MTS,MCT,NFT,OPZ,RIF,TAA,VPA
		19	999	CDH1	cadherin 1, type 1, E-cadherin (epithelial)	595.5	595	6113.5	708	1083	708	APAP,BEA,BCT,CAF,CPX,CPA,CSA,DOX,ENA,EE,ET,IMI,IM,KC,MTS,NFT,NPAA,PhB,VPA
		23	6514	SLC2A2	solute carrier family 2 (facilitated glucose transporter), member 2	88.5	708	6113.5	707	1134	708	APAP,ACZ,BBZ,BEA,CAF,CAP,CFB,CPA,CSA,DOX,ENA,EE,ET,IMI,IM,KC,LS,MCT,OPZ,NPAA,PhB,RIF,VPA
		13	80271	ITPKC	inositol-trisphosphate 3-kinase C	2739.5	581	6113.5	709	481	709	APAP,AA,BEA,CAF,CSA,DOX,ENA,EE,ET,IMI,KC,NFT,PhB
		16	4792	NFKBIA	nuclear factor of kappa light polypeptide gene enhancer in B-cells inhibitor, alpha	1450	682	6113.5	645	710	710	APAP,AA,BBZ,BEA,DOX,ENA,ET,IMI,KC,MTS,NFT,OPZ,PCT,NPAA,PhB,VPA
		24	83729	INHBE	inhibin, beta E	44.5	713	150.5	716	1284	713	APAP,AA,BEA,CAF,CAP,CPX,CFB,CPA,CSA,DOX,ENA,ET,HCB,IMI,IM,KC,MTS,MCT,NFT,OPZ,NPAA,RIF,TAA,VPA
		14	3081	HGD	homogentisate 1,2-dioxygenase	2269.5	472	6113.5	495	714	714	BEA,CFB,DOX,ENA,EE,ET,IMI,KC,MTS,MCT,NFT,PCT,TAA,VPA
		21	4047	LSS	lanosterol synthase (2,3-oxidosqualene-lanosterol cyclase)	245.5	715	6113.5	638	1144	715	APL,AA,CAF,CAP,CPX,CFB,CSA,ENA,EE,ET,IMI,IM,KC,LS,MTS,MCT,OPZ,PhB,RIF,TAA,VPA
		18	56672	AKIP1	A kinase (PRKA) interacting protein 1	825	508	6113.5	593	717	717	APAP,BEA,CAF,CPX,CSA,ENA,EME,ET,HCB,KC,MCT,NFT,OPZ,PCT,NPAA,RIF,TAA,VPA
		13	2353	FOS	FBJ murine osteosarcoma viral oncogene homolog	2739.5	717	6113.5	481	677	717	APAP,AA,CAF,CAP,CSA,DOX,ENA,ET,IMI,KC,LS,OPZ,VPA
		15	56905	C15orf39	chromosome 15 open reading frame 39	1837.5	687	6113.5	718	718	718	APAP,BBZ,BEA,CAF,CAP,CPX,CPA,DOX,ENA,ET,IMI,IM,MCT,NFT,NPAA
		19	3936	LCP1	lymphocyte cytosolic protein 1 (L-plastin)	595.5	719	6113.5	751	641	719	APAP,AA,BBZ,BEA,BCT,CAF,CAP,CPA,CSA,DOX,ENA,ET,IMI,IM,KC,MTS,MCT,NPAA,VPA
		20	6920	TCEA3	transcription elongation factor A (SII), 3	401.5	847	6113.5	719	598	719	APAP,BEA,CAF,CPX,CPA,CSA,DOX,ENA,EE,ET,IMI,IM,KC,LS,MCT,NFT,NPAA,PhB,RIF,VPA
		20	6240	RRM1	ribonucleotide reductase M1	401.5	735	6113.5	713	722	722	APAP,AA,BBZ,CAF,CAP,CPA,CSA,ENA,ET,IMI,IM,MTS,NFT,OPZ,PCT,NPAA,PhB,RIF,TAA,VPA
		19	7453	WARS	tryptophanyl-tRNA synthetase	595.5	723	6113.5	757	721	723	APAP,AA,BBZ,CPX,CPA,CSA,DOX,ENA,EME,EE,ET,HCB,IMI,IM,KC,NFT,NPAA,PhB,VPA
		20	7494	XBP1	X-box binding protein 1	401.5	648	6113.5	724	1142	724	APAP,APL,AA,BEA,BCT,CAF,CAP,CPA,DOX,ENA,EE,ET,HCB,IMI,KC,LS,MCT,NFT,OPZ,VPA
		17	55959	SULF2	sulfatase 2	1118	724	6113.5	703	538	724	AA,BEA,BCT,CAF,CFB,CPA,CSA,DOX,ENA,ET,IMI,IM,KC,NFT,PhB,RIF,VPA
		20	10455	ECI2	enoyl-CoA delta isomerase 2	401.5	727	6113.5	665	1057	727	APAP,BEA,CAP,CFB,CSA,EE,ET,HCB,IMI,IM,KC,LS,MTS,NFT,OPZ,PCT,NPAA,PhB,RIF,VPA
		21	51646	YPEL5	yippee-like 5 (Drosophila)	245.5	728	6113.5	685	1156	728	APAP,BBZ,BEA,CAF,CAP,CPX,CPA,CSA,DOX,ENA,HCB,IMI,IM,LS,MTS,NFT,OPZ,NPAA,PhB,RIF,VPA
		18	8846	ALKBH1	alkB, alkylation repair homolog 1 (E. coli)	825	696	6113.5	730	707	730	APAP,AA,BBZ,BEA,CPA,CSA,DOX,ENA,EE,ET,IMI,IM,KC,MCT,NFT,NPAA,PhB,VPA
		19	54453	RIN2	Ras and Rab interactor 2	595.5	698	6113.5	731	803	731	ACZ,AA,BEA,CAF,CAP,CPA,DOX,ENA,ET,IMI,IM,KC,LS,MCT,NFT,OPZ,PhB,RIF,TAA
		17	6888	TALDO1	transaldolase 1	1118	690.5	6113.5	714	732	732	APAP,AA,BEA,CAF,CPX,CPA,DOX,ENA,ET,HCB,LS,NFT,OPZ,PCT,NPAA,RIF,VPA
		22	713	C1QB	complement component 1, q subcomponent, B chain	151.5	706	6113.5	732	1423	732	AA,BBZ,BEA,BCT,CAF,CAP,CPX,CPA,CSA,DOX,ENA,EME,EE,IMI,KC,MTS,MCT,NFT,OPZ,PCT,PhB,VPA
		22	25987	TSKU	tsukushi, small leucine rich proteoglycan	151.5	732	6113.5	623	762	732	APAP,AA,BEA,CAF,CFB,CPA,CSA,DOX,ENA,EE,ET,HCB,IM,KC,MTS,MCT,NFT,OPZ,NPAA,PhB,RIF,VPA
		23	26291	FGF21	fibroblast growth factor 21	88.5	733.5	6113.5	686	944	733.5	APAP,ACZ,BBZ,BEA,CAF,CAP,CFB,CPA,CSA,DOX,ENA,EE,ET,IMI,IM,KC,MCT,NFT,NPAA,PhB,RIF,TAA,VPA
		19	11135	CDC42EP1	CDC42 effector protein (Rho GTPase binding) 1	595.5	572	6113.5	735	966	735	AA,BEA,CAF,CAP,CPX,CPA,ENA,EE,ET,IMI,IM,KC,LS,MTS,NFT,OPZ,PhB,TAA,VPA
		16	51637	C14orf166	chromosome 14 open reading frame 166	1450	673.5	6113.5	639	738	738	APAP,ACZ,BEA,CPX,CPA,CSA,DOX,ENA,HCB,IMI,KC,NFT,PCT,NPAA,RIF,VPA
		20	7051	TGM1	transglutaminase 1	401.5	684	6113.5	738	806	738	APAP,AA,BEA,BCT,CAF,CAP,CPA,CSA,DOX,ENA,IMI,IM,KC,LS,NFT,NPAA,PhB,RIF,TAA,VPA
		18	79144	PPDPF	pancreatic progenitor cell differentiation and proliferation factor	825	739	6113.5	646	739	739	APAP,ACZ,AA,BEA,CAF,CAP,CPX,DOX,ENA,EE,ET,HCB,KC,NFT,PCT,PhB,TAA,VPA
		19	5698	PSMB9	proteasome (prosome, macropain) subunit, beta type, 9	595.5	740	6113.5	727	780	740	APAP,ACZ,AA,BEA,CAF,CPX,CPA,CSA,ENA,ET,HCB,IMI,MCT,NFT,OPZ,NPAA,PhB,RIF,VPA
		18	54510	PCDH18	protocadherin 18	825	741	6113.5	608	702	741	APAP,APL,BEA,CAF,CAP,CPX,CFB,CPA,DOX,ENA,ET,IMI,KC,LS,OPZ,PCT,PhB,VPA
		12	8635	RNASET2	ribonuclease T2	3276.5	710.5	6113.5	743	699	743	APAP,AA,BCT,CAF,CPA,DOX,ENA,ET,IMI,PCT,NPAA,VPA
		18	10628	TXNIP	thioredoxin interacting protein	825	585	6113.5	658	744	744	APAP,AA,BEA,BCT,CAF,CPX,CFB,CPA,DOX,ENA,ET,IMI,IM,KC,MTS,NFT,OPZ,VPA
		20	5649	RELN	reelin	401.5	804	6113.5	744	645	744	APAP,AA,BEA,CAP,CPX,CPA,CSA,DOX,ENA,ET,IMI,IM,KC,LS,MCT,NFT,NPAA,PhB,TAA,VPA
		22	83666	PARP9	poly (ADP-ribose) polymerase family, member 9	151.5	743	6113.5	745	848	745	APAP,AA,BEA,BCT,CAP,CPX,CPA,CSA,DOX,ENA,ET,IMI,IM,KC,LS,NFT,OPZ,PCT,NPAA,PhB,RIF,VPA
		23	3985	LIMK2	LIM domain kinase 2	88.5	721	6113.5	746	1073	746	APAP,AA,BBZ,BEA,CAF,CPX,CPA,CSA,DOX,ENA,EE,ET,HCB,IM,KC,LS,NFT,OPZ,PCT,PhB,RIF,TAA,VPA
		15	55603	FAM46A	family with sequence similarity 46, member A	1837.5	746.5	6113.5	705	577	746.5	APAP,AA,CAF,CFB,CSA,DOX,ENA,EE,ET,IMI,KC,NFT,PCT,PhB,VPA
		18	26270	FBXO6	F-box protein 6	825	613.5	6113.5	722	747	747	APAP,AA,BEA,BCT,CAF,CAP,ENA,ET,IMI,KC,NFT,OPZ,PCT,NPAA,PhB,RIF,TAA,VPA
		17	9636	ISG15	ISG15 ubiquitin-like modifier	1118	749	6113.5	506	730	749	APAP,CAF,CAP,CPX,CPA,CSA,DOX,ET,HCB,IMI,KC,MTS,OPZ,NPAA,PhB,TAA,VPA
		21	5111	PCNA	proliferating cell nuclear antigen	245.5	679	6113.5	750	948	750	APAP,CAF,CAP,CPA,CSA,DOX,ENA,EME,ET,IMI,IM,KC,LS,MCT,OPZ,PCT,NPAA,PhB,RIF,TAA,VPA
		18	5955	RCN2	reticulocalbin 2, EF-hand calcium binding domain	825	753	6113.5	629	541	753	APAP,AA,BEA,BCT,CAF,CAP,DOX,ENA,ET,IM,KC,MCT,NFT,OPZ,PCT,NPAA,PhB,TAA
		17	51203	NUSAP1	nucleolar and spindle associated protein 1	1118	745	6113.5	756	626	756	APAP,AA,BBZ,CAF,CAP,CPX,CSA,ENA,ET,IMI,IM,KC,NFT,PhB,RIF,TAA,VPA
		20	4189	DNAJB9	DnaJ (Hsp40) homolog, subfamily B, member 9	401.5	757	6113.5	676	820	757	AA,BBZ,CAF,CAP,CSA,DOX,ENA,EE,ET,HCB,IMI,IM,KC,LS,MCT,NFT,OPZ,PhB,RIF,VPA
		21	22821	RASA3	RAS p21 protein activator 3	245.5	715	6113.5	758	991	758	APAP,AA,BEA,CAP,CFB,CPA,CSA,DOX,ENA,EME,ET,IMI,IM,KC,LS,MCT,NFT,PCT,NPAA,PhB,VPA
		19	23234	DNAJC9	DnaJ (Hsp40) homolog, subfamily C, member 9	595.5	812.5	6113.5	760	614	760	APAP,AA,BBZ,CAF,CAP,CPX,CPA,CSA,ENA,ET,IMI,IM,MCT,NFT,PCT,PhB,RIF,TAA,VPA
		15	2584	GALK1	galactokinase 1	1837.5	643.5	6113.5	761	646	761	APAP,AA,CAF,CAP,CFB,CPA,CSA,DOX,ENA,ET,HCB,IMI,IM,PhB,VPA
		20	10912	GADD45G	growth arrest and DNA-damage-inducible, gamma	401.5	974	6113.5	759	761	761	APAP,AA,BEA,CAF,CPA,CSA,DOX,ENA,EE,ET,IMI,IM,KC,LS,NFT,OPZ,PhB,RIF,TAA,VPA
		15	56654	NPDC1	neural proliferation, differentiation and control, 1	1837.5	761.5	6113.5	600	627	761.5	APAP,APL,AA,BEA,CAP,CPA,ENA,EME,ET,IMI,KC,PCT,NPAA,PhB,VPA
		20	23743	BHMT2	betaine--homocysteine S-methyltransferase 2	401.5	958	6113.5	762	615	762	APAP,BBZ,BEA,CAF,CAP,CFB,CPA,CSA,DOX,ENA,ET,IMI,IM,KC,MCT,NFT,NPAA,PhB,RIF,VPA
		20	468	ATF4	activating transcription factor 4	401.5	768	6113.5	764	527	764	APAP,AA,BEA,CAF,CAP,CPA,CSA,DOX,ENA,ET,HCB,IMI,IM,KC,NFT,OPZ,NPAA,PhB,RIF,VPA
		17	11188	NISCH	nischarin	1118	712	6113.5	766	610	766	APAP,AA,CPX,CPA,CSA,DOX,ENA,ET,IMI,IM,KC,LS,NFT,OPZ,PhB,TAA,VPA
		15	10573	MRPL28	mitochondrial ribosomal protein L28	1837.5	688	6113.5	768	752	768	APAP,AA,BBZ,BEA,CAF,CPX,DOX,ENA,KC,MTS,PCT,NPAA,PhB,TAA,VPA
		18	55281	TMEM140	transmembrane protein 140	825	676	6113.5	769	683	769	APAP,AA,BEA,CAF,CAP,CFB,DOX,ENA,ET,IMI,IM,KC,NFT,NPAA,PhB,RIF,TAA,VPA
		15	8722	CTSF	cathepsin F	1837.5	641	6113.5	770	680	770	APAP,AA,BEA,CAF,CPA,DOX,ENA,ET,HCB,IMI,KC,PCT,NPAA,TAA,VPA
		19	4259	MGST3	microsomal glutathione S-transferase 3	595.5	883	6113.5	772	657	772	APAP,AA,BEA,CAF,CAP,CPX,CFB,CSA,DOX,ENA,ET,IMI,IM,KC,NFT,OPZ,PhB,RIF,VPA
		16	29952	DPP7	dipeptidyl-peptidase 7	1450	772.5	6113.5	715	674	772.5	APAP,AA,BBZ,BCT,CAF,CAP,CPX,CSA,DOX,ENA,ET,IMI,KC,OPZ,PCT,PhB
		17	10043	TOM1	target of myb1 (chicken)	1118	766.5	6113.5	773	597	773	APAP,CAF,CPX,CSA,DOX,ENA,EE,ET,IMI,IM,KC,NFT,PCT,NPAA,PhB,RIF,VPA
		18	1063	CENPF	centromere protein F, 350/400kDa	825	654.5	6113.5	747	775	775	APAP,APL,BBZ,BEA,CAF,CAP,CSA,ENA,ET,IMI,IM,KC,MTS,NFT,PhB,RIF,TAA,VPA
		19	7280	TUBB2A	tubulin, beta 2A class IIa	595.5	725	6113.5	775	808	775	APAP,BEA,BCT,CAF,CAP,CSA,DOX,ENA,EE,ET,HCB,IMI,IM,KC,PCT,NPAA,PhB,TAA,VPA
		20	6509	SLC1A4	solute carrier family 1 (glutamate/neutral amino acid transporter), member 4	401.5	775	6113.5	687	890	775	AA,BCT,CAF,CAP,CPA,CSA,DOX,ENA,EE,ET,IMI,IM,LS,MTS,NFT,OPZ,NPAA,PhB,RIF,VPA
		19	6605	SMARCE1	SWI/SNF related, matrix associated, actin dependent regulator of chromatin, subfamily e, member 1	595.5	730	6113.5	776	830	776	APAP,CAF,CAP,CPA,CSA,DOX,ENA,ET,IMI,IM,KC,LS,MTS,NFT,OPZ,PCT,PhB,RIF,VPA
		19	79415	C17orf62	chromosome 17 open reading frame 62	595.5	630	6113.5	829	777	777	APAP,AA,BBZ,BEA,CAF,CSA,DOX,ENA,EE,ET,IMI,IM,KC,MCT,NFT,NPAA,RIF,TAA,VPA
		16	79887	PLBD1	phospholipase B domain containing 1	1450	771	6113.5	778	768	778	APAP,AA,BEA,CAF,CFB,CPA,CSA,HCB,IMI,IM,LS,MCT,NFT,OPZ,RIF,VPA
		18	701	BUB1B	BUB1 mitotic checkpoint serine/threonine kinase B	825	778	6113.5	737	612	778	APAP,BBZ,BEA,BCT,CAF,CAP,CPA,CSA,ENA,ET,IMI,IM,KC,NFT,PhB,RIF,TAA,VPA
		17	65258	MPPE1	metallophosphoesterase 1	1118	780.5	6113.5	559	455	780.5	APAP,BBZ,BCT,CAF,CAP,CPX,CPA,CSA,ENA,ET,IMI,IM,NFT,NPAA,PhB,TAA,VPA
		16	9780	PIEZO1	piezo-type mechanosensitive ion channel component 1	1450	659	6113.5	765	781	781	APAP,AA,BEA,CAP,CPX,CPA,DOX,ENA,ET,IMI,IM,KC,NFT,PhB,TAA,VPA
		17	2731	GLDC	glycine dehydrogenase (decarboxylating)	1118	661	6113.5	781	770	781	APAP,CAF,CPX,CPA,CSA,DOX,ENA,ET,IMI,IM,KC,LS,MTS,MCT,NFT,OPZ,VPA
		20	8727	CTNNAL1	catenin (cadherin-associated protein), alpha-like 1	401.5	693.5	6113.5	782	886	782	APAP,BEA,BCT,CAF,CPA,CSA,ENA,ET,HCB,IMI,IM,KC,LS,NFT,OPZ,PCT,NPAA,PhB,RIF,VPA
		21	57486	NLN	neurolysin (metallopeptidase M3 family)	245.5	782	6113.5	748	904	782	APAP,AA,BBZ,BEA,CAF,CPX,CPA,DOX,ENA,EE,ET,IMI,IM,MTS,NFT,OPZ,PCT,NPAA,PhB,TAA,VPA
		17	3625	INHBB	inhibin, beta B	1118	710.5	6113.5	784	602	784	APAP,AA,BEA,CAF,CAP,CFB,CPA,DOX,ENA,ET,IMI,KC,LS,MCT,PhB,RIF,VPA
		17	3833	KIFC1	kinesin family member C1	1118	784	6113.5	740	535	784	APAP,AA,BBZ,BEA,CAF,CAP,CSA,ENA,ET,IMI,IM,KC,NFT,PhB,RIF,TAA,VPA
		19	2998	GYS2	glycogen synthase 2 (liver)	595.5	791.5	6113.5	785	776	785	BBZ,BEA,CAF,CAP,CFB,CPA,CSA,DOX,ENA,ET,IMI,IM,KC,LS,MCT,NFT,OPZ,PhB,VPA
		20	55437	STRADB	STE20-related kinase adaptor beta	401.5	760	6113.5	786	895	786	APAP,ACZ,BEA,CAF,CAP,CFB,CPA,DOX,ENA,EE,ET,IMI,IM,KC,LS,NFT,PCT,NPAA,PhB,VPA
		13	28998	MRPL13	mitochondrial ribosomal protein L13	2739.5	787	6113.5	725	583	787	APAP,AA,CAF,CAP,CPX,ENA,ET,KC,PCT,NPAA,PhB,RIF,VPA
		14	10653	SPINT2	serine peptidase inhibitor, Kunitz type, 2	2269.5	733.5	6113.5	788	574	788	APAP,AA,CAF,CPA,CSA,ENA,ET,IMI,IM,KC,NFT,NPAA,PhB,VPA
		19	150084	IGSF5	immunoglobulin superfamily, member 5	595.5	789	6113.5	808	726	789	APAP,BEA,CAP,CFB,CPA,CSA,DOX,ENA,ET,HCB,IMI,IM,KC,LS,MCT,NFT,PhB,RIF,VPA
		19	8682	PEA15	phosphoprotein enriched in astrocytes 15	595.5	769	6113.5	791	1120	791	APAP,APL,BCT,CAF,CAP,DOX,ET,IMI,IM,LS,MTS,NFT,OPZ,PCT,NPAA,PhB,RIF,TAA,VPA
		19	10205	MPZL2	myelin protein zero-like 2	595.5	761.5	6113.5	792	823	792	APAP,AA,BBZ,BCT,CAP,CFB,CPA,DOX,ENA,IMI,IM,KC,LS,NFT,NPAA,PhB,RIF,TAA,VPA
		16	5959	RDH5	retinol dehydrogenase 5 (11-cis/9-cis)	1450	744	6113.5	780	794	794	APAP,AA,BEA,BCT,CAF,CAP,CPX,CFB,CSA,DOX,EME,IMI,IM,NFT,PhB,RIF
		18	84836	ABHD14B	abhydrolase domain containing 14B	825	794	6113.5	741	760	794	APAP,AA,BEA,CAP,CPX,CPA,DOX,ET,IMI,IM,KC,LS,MCT,NFT,PhB,RIF,TAA,VPA
		19	84275	SLC25A33	solute carrier family 25 (pyrimidine nucleotide carrier), member 33	595.5	821	6113.5	796	706	796	APAP,AA,BCT,CAF,CAP,CPA,CSA,DOX,ENA,EE,ET,IMI,IM,KC,LS,NFT,PhB,RIF,VPA
		14	6372	CXCL6	chemokine (C-X-C motif) ligand 6	2269.5	715	6113.5	797	650	797	APAP,AA,BEA,CAF,CAP,CFB,DOX,ET,IM,NFT,PhB,RIF,TAA,VPA
		18	9315	NREP	neuronal regeneration related protein	825	681	6113.5	798	681	798	APAP,BEA,CAP,CPX,CPA,CSA,DOX,ENA,ET,IMI,IM,KC,LS,NFT,OPZ,PhB,RIF,VPA
		14	6881	TAF10	TAF10 RNA polymerase II, TATA box binding protein (TBP)-associated factor, 30kDa	2269.5	701	6113.5	800	756	800	APAP,CAF,CPX,CPA,ENA,HCB,IMI,IM,KC,OPZ,PCT,PhB,TAA,VPA
		17	2246	FGF1	fibroblast growth factor 1 (acidic)	1118	722	6113.5	728	801	801	APAP,ACZ,BEA,CAF,CPA,CSA,ENA,ET,IMI,IM,KC,LS,MCT,NFT,OPZ,PhB,VPA
		17	2271	FH	fumarate hydratase	1118	788	6113.5	801	723	801	AA,CAF,CSA,ENA,EME,EE,ET,IMI,IM,KC,NFT,PCT,NPAA,PhB,RIF,TAA,VPA
		19	9589	WTAP	Wilms tumor 1 associated protein	595.5	802	6113.5	717	1346	802	APAP,APL,AA,BEA,CFB,CPA,CSA,DOX,ENA,ET,IM,KC,MCT,NFT,PCT,PhB,RIF,TAA,VPA
		13	7980	TFPI2	tissue factor pathway inhibitor 2	2739.5	803	6113.5	795	637	803	APAP,BEA,CAF,DOX,ENA,ET,IMI,MTS,NFT,PhB,RIF,TAA,VPA
		21	2055	CLN8	ceroid-lipofuscinosis, neuronal 8 (epilepsy, progressive with mental retardation)	245.5	720	6113.5	804	977	804	APAP,AA,CAP,CFB,CPA,CSA,DOX,ENA,ET,IMI,IM,KC,MTS,MCT,NFT,OPZ,PCT,NPAA,PhB,RIF,VPA
		20	1491	CTH	cystathionine gamma-lyase	401.5	805	6113.5	754	987	805	APAP,ACZ,BBZ,BCT,CAF,CAP,CPA,CSA,DOX,ENA,ET,HCB,IMI,IM,KC,MTS,MCT,PhB,RIF,TAA
		21	79094	CHAC1	ChaC glutathione-specific gamma-glutamylcyclotransferase 1	245.5	902	6113.5	666	805	805	APAP,ACZ,BEA,CAF,CAP,CPA,CSA,DOX,ENA,ET,IMI,IM,KC,LS,MTS,MCT,OPZ,NPAA,PhB,RIF,VPA
		20	900	CCNG1	cyclin G1	401.5	806	6113.5	733	878	806	APAP,APL,BBZ,BEA,CAF,CAP,CPX,CPA,DOX,EE,ET,IMI,IM,KC,LS,MCT,NFT,PhB,RIF,VPA
		20	29128	UHRF1	ubiquitin-like with PHD and ring finger domains 1	401.5	900	6113.5	806	686	806	APAP,BBZ,CAF,CAP,CPX,CPA,CSA,ENA,ET,IMI,IM,KC,MCT,NFT,OPZ,NPAA,PhB,RIF,TAA,VPA
		19	55856	ACOT13	acyl-CoA thioesterase 13	595.5	891	6113.5	789	807	807	APAP,APL,AA,CAF,CAP,CPX,CPA,CSA,DOX,ENA,ET,IMI,IM,KC,NFT,NPAA,PhB,RIF,VPA
		20	51129	ANGPTL4	angiopoietin-like 4	401.5	810	6113.5	674	967	810	APAP,APL,BEA,CAF,CAP,CFB,CPA,CSA,ENA,EE,ET,IMI,IM,KC,NFT,OPZ,PCT,NPAA,RIF,VPA
		20	37	ACADVL	acyl-CoA dehydrogenase, very long chain	401.5	754.5	6113.5	811	998	811	APAP,AA,BEA,BCT,CAP,CFB,CPA,CSA,DOX,ENA,EE,ET,IMI,IM,KC,MCT,NFT,NPAA,PhB,VPA
		12	387921	NHLRC3	NHL repeat containing 3	3276.5	811	6113.5	805	740	811	APAP,BEA,CFB,CSA,DOX,ENA,ET,IM,KC,NFT,OPZ,NPAA
		18	83461	CDCA3	cell division cycle associated 3	825	812.5	6113.5	803	571	812.5	APAP,BBZ,CAF,CAP,CPX,CPA,CSA,DOX,ENA,ET,IMI,IM,KC,NFT,PhB,RIF,TAA,VPA
		16	406	ARNTL	aryl hydrocarbon receptor nuclear translocator-like	1450	790	6113.5	813	564	813	APAP,AA,BEA,CAF,CAP,CPA,DOX,ENA,ET,HCB,IMI,IM,NFT,PhB,RIF,VPA
		15	6480	ST6GAL1	ST6 beta-galactosamide alpha-2,6-sialyltranferase 1	1837.5	668	6113.5	814	640	814	APAP,AA,BBZ,BEA,CAF,CPX,CPA,CSA,ENA,EE,ET,IM,PhB,RIF,VPA
		17	1373	CPS1	carbamoyl-phosphate synthase 1, mitochondrial	1118	800	6113.5	802	814	814	APAP,BCT,CAF,CAP,CPX,CPA,CSA,DOX,ENA,ET,IMI,IM,KC,LS,NFT,TAA,VPA
		19	51444	RNF138	ring finger protein 138, E3 ubiquitin protein ligase	595.5	763	6113.5	816	884	816	APAP,BEA,CAF,CAP,CPX,CSA,DOX,ENA,ET,HCB,IMI,IM,KC,MCT,NFT,NPAA,PhB,RIF,VPA
		17	142	PARP1	poly (ADP-ribose) polymerase 1	1118	758	6113.5	817	611	817	APAP,AA,CAF,CAP,CPX,CFB,DOX,ENA,ET,IMI,IM,KC,LS,MCT,NFT,PhB,VPA
		15	25813	SAMM50	SAMM50 sorting and assembly machinery component	1837.5	817	6113.5	726	508	817	APAP,AA,BBZ,CAF,DOX,ENA,ET,IMI,IM,KC,NFT,PCT,PhB,TAA,VPA
		17	9590	AKAP12	A kinase (PRKA) anchor protein 12	1118	496	6113.5	669	819	819	AA,BBZ,CAF,CAP,CPA,DOX,ENA,EME,EE,ET,IMI,MCT,OPZ,PhB,RIF,TAA,VPA
		18	1535	CYBA	cytochrome b-245, alpha polypeptide	825	820	6113.5	734	797	820	APAP,AA,BEA,BCT,CAF,CAP,CPX,CPA,DOX,EME,IMI,IM,NFT,PCT,PhB,RIF,TAA,VPA
x		15	8714	ABCC3	ATP-binding cassette, sub-family C (CFTR/MRP), member 3	1837.5	673.5	6113.5	822	679	822	APAP,AA,CAF,CAP,DOX,ENA,ET,IMI,IM,KC,OPZ,NPAA,PhB,TAA,VPA
		15	3094	HINT1	histidine triad nucleotide binding protein 1	1837.5	823	6113.5	710	630	823	APAP,AA,BBZ,CAF,CPX,CPA,ENA,EE,ET,HCB,IMI,OPZ,PCT,NPAA,VPA
		18	2669	GEM	GTP binding protein overexpressed in skeletal muscle	825	597	6113.5	774	922	825	AA,BEA,CAP,CFB,CPA,CSA,DOX,ENA,ET,IMI,IM,KC,LS,MTS,NFT,NPAA,TAA,VPA
		18	682	BSG	basigin (Ok blood group)	825	689	6113.5	655	915	825	APAP,ACZ,AA,BEA,BCT,CAF,CFB,CPA,ENA,ET,HCB,IMI,IM,KC,LS,MCT,NFT,PCT
		18	2888	GRB14	growth factor receptor-bound protein 14	825	746.5	6113.5	874	769	825	APAP,AA,BEA,CAF,CAP,CPA,CSA,DOX,ENA,ET,IMI,IM,KC,LS,MTS,NFT,RIF,VPA
		18	22836	RHOBTB3	Rho-related BTB domain containing 3	825	754.5	6113.5	838	673	825	APAP,BBZ,BEA,CAF,CAP,CPA,ENA,ET,IMI,IM,KC,LS,MTS,NFT,OPZ,PhB,RIF,VPA
		18	9075	CLDN2	claudin 2	825	777	6113.5	667	1045	825	AA,BEA,CAP,CPX,CPA,CSA,DOX,ENA,ET,IM,LS,MTS,NFT,OPZ,PhB,RIF,TAA,VPA
		18	5364	PLXNB1	plexin B1	825	785	6113.5	844	765	825	APAP,AA,BEA,CPX,CSA,DOX,ENA,ET,HCB,IMI,IM,KC,MTS,NFT,OPZ,PhB,RIF,VPA
		18	9563	H6PD	hexose-6-phosphate dehydrogenase (glucose 1-dehydrogenase)	825	808.5	6113.5	742	841	825	APAP,APL,AA,BEA,CAF,CAP,CPX,CFB,CPA,CSA,ENA,ET,IMI,KC,NFT,PhB,RIF,VPA
		18	112399	EGLN3	egl-9 family hypoxia-inducible factor 3	825	830	6113.5	818	811	825	APAP,AA,BEA,CAF,CAP,CPX,CFB,CSA,DOX,ENA,EME,ET,IMI,KC,OPZ,PhB,RIF,VPA
		18	5236	PGM1	phosphoglucomutase 1	825	843	6113.5	657	635	825	APAP,ACZ,AA,BEA,CAF,CFB,CSA,DOX,ENA,ET,IMI,IM,KC,MCT,NFT,PhB,RIF,VPA
		18	10112	KIF20A	kinesin family member 20A	825	850	6113.5	753	509	825	APAP,AA,CAF,CAP,CPX,CSA,DOX,ENA,ET,IMI,IM,KC,MTS,NFT,PhB,RIF,TAA,VPA
		18	10246	SLC17A2	solute carrier family 17, member 2	825	865.5	6113.5	607	549	825	APAP,BBZ,BEA,CAF,CAP,DOX,ENA,HCB,IMI,IM,KC,MTS,MCT,NFT,OPZ,PhB,RIF,VPA
		18	4841	NONO	non-POU domain containing, octamer-binding	825	867	6113.5	787	592	825	APAP,BBZ,CAF,CAP,CPX,CPA,CSA,DOX,ENA,EE,ET,IMI,IM,KC,NFT,PhB,RIF,VPA
		18	4547	MTTP	microsomal triglyceride transfer protein	825	997	6113.5	809	658	825	APAP,BBZ,BEA,CAP,CFB,CPA,CSA,DOX,ENA,EE,ET,IMI,KC,MCT,NFT,PhB,RIF,VPA
		18	9585	KIF20B	kinesin family member 20B	825	1073	6113.5	729	669	825	APAP,CAF,CAP,CPA,CSA,DOX,ENA,EME,ET,IMI,IM,KC,NFT,NPAA,PhB,RIF,TAA,VPA
		20	5002	SLC22A18	solute carrier family 22, member 18	401.5	729	6113.5	826	907	826	APAP,AA,BEA,CAF,CFB,CPA,CSA,DOX,ENA,EME,ET,IMI,IM,KC,LS,MCT,NFT,PhB,RIF,VPA
		18	4174	MCM5	minichromosome maintenance complex component 5	825	826	6113.5	767	833	826	APAP,CAF,CAP,CPA,CSA,ENA,EME,ET,IMI,KC,LS,MCT,NFT,NPAA,PhB,RIF,TAA,VPA
		12	157695	TDRP	testis development related protein	3276.5	636	6113.5	827	700	827	APAP,BBZ,CAF,CAP,CPA,DOX,ENA,IM,NFT,OPZ,PhB,VPA
		20	10801	SEPT9	septin 9	401.5	786	6113.5	828	905	828	APAP,BBZ,BEA,CAF,CAP,CPX,CSA,DOX,ENA,ET,HCB,IMI,IM,KC,LS,NFT,PCT,PhB,RIF,VPA
[truncated: 11,237 more rows]

## Sheet: rat.liver
Literature_liver	Literature_kidney	Number_compounds	Entrez_ID	Gene_symbol	Gene_name	NC	RRA	MEAN	STUART	BIRRA	AR	Compounds
[truncated: 275 more rows]

[truncated: 1 more sheets: rat.kidney]
