# Supplementary material for: Literature optimized integration of gene expression for organ-specific evaluation of toxicogenomics datasets
Source: PLoS One. 2019 Jan 14;14(1):e0210467. doi: 10.1371/journal.pone.0210467 (PMC6331104; doi:10.1371/journal.pone.0210467)
Supplement: S4 File — Excel file with full gene list ranked according to the sum of all model system-specific AR ranks. The gene Entrez IDs and gene symbols correspond to the human annotation space. Extra columns include combinations of the AR rankings needed for comparison between the modeled systems. (XLS) [file pone.0210467.s007.xls]

## Sheet: readme
DESCRIPTION OF DATA SHEET ranked_genes, with AR ranking of the common 12037 genes for each scenario and the rank according to their combinations
Column	Description
Gene_id	Entrez ID for the given gene (the human ortholog in case of rat scenario)
Gene_symbol	Official symbol for the given gene (the human ortholog in case of rat scenario)
Gene_name	Full name (description) of the gene
Literature_liver	x means the genes is found in the literature-derived liver list
Literature_kidney	x means the genes is found in the literature-derived kidney list
R.human.hepatocyte	Rank according to the AR method in human hepatocytes (see Methods in main article)
R.rat.hepatocyte	Rank according to the AR method in rat hepatocytes (see Methods in main article)
R.rat.kidney	Rank according to the AR method in rat kidney (see Methods in main article)
R.rat.liver	Rank according to the AR method in rat liver (see Methods in main article)
all	Sum of AR ranks = rank.human.hepatocyte + rank.rat.hepatocyte + rank.rat.liver + rank.rat.kidney
HH vs RH	rank.human.hepatocyte - rank.rat.hepatocyte
RL vs RH	rank.rat.liver + rank.rat.hepatocyte

## Sheet: ranked_genes
Gene_id	Gene_symbol	Gene_name	Literature_kidney	Literature_liver	R.rat.kidney	R.rat.liver	R.rat.hepatocyte	R.human.hepatocyte	all	HH vs RH	RL vs RH
9045	RPL14	ribosomal protein L14			9126	238.5	11535.5	8680	29580	-2855.5	-11297
1832	DSP	desmoplakin			9126	792.5	11535.5	2858	24312	-8677.5	-10743
81034	SLC25A32	solute carrier family 25 (mitochondrial folate carrier), member 32			9126	661.5	10854.5	606	21248	-10248.5	-10193
81669	CCNL2	cyclin L2			535	1005.5	11535.5	4152	17228	-7383.5	-10530
51554	ACKR4	atypical chemokine receptor 4			9126	1099.5	11535.5	7084.5	28845.5	-4451	-10436
6566	SLC16A1	solute carrier family 16 (monocarboxylate transporter), member 1			473	1005.5	10893	3983.5	16355	-6909.5	-9887.5
1503	CTPS1	CTP synthase 1			178	145.5	9885	1142	11350.5	-8743	-9739.5
167359	NIM1K	NIM1 serine/threonine protein kinase			9126	1842.5	11535.5	10892.5	33396.5	-643	-9693
23457	ABCB9	ATP-binding cassette, sub-family B (MDR/TAP), member 9			9126	1169	10499.5	7084.5	27879	-3415	-9330.5
1000	CDH2	cadherin 2, type 1, N-cadherin (neuronal)			545	69	9206	2233.5	12053.5	-6972.5	-9137
285381	DPH3	diphthamide biosynthesis 3			9126	263	9364	485	19238	-8879	-9101
148398	SAMD11	sterile alpha motif domain containing 11			4639	1904	10925	7739	25207	-3186	-9021
7433	VIPR1	vasoactive intestinal peptide receptor 1			9126	1309.5	10499.5	10892.5	31827.5	393	-9190
2329	FMO4	flavin containing monooxygenase 4			1035	1402	10499.5	2233.5	15170	-8266	-9097.5
5689	PSMB1	proteasome (prosome, macropain) subunit, beta type, 1			9126	549	9589.5	10892.5	30157	1303	-9040.5
3987	LIMS1	LIM and senescent cell antigen-like domains 1			1184	2242.5	11535.5	10892.5	25854.5	-643	-9293
118987	PDZD8	PDZ domain containing 8			9126	1181	9978	4707	24992	-5271	-8797
55206	SBNO1	strawberry notch homolog 1 (Drosophila)			2901	1536	10499.5	3133.5	18070	-7366	-8963.5
81285	OR51E2	olfactory receptor, family 51, subfamily E, member 2			9126	699	9589.5	8940.5	28355	-649	-8890.5
125488	TTC39C	tetratricopeptide repeat domain 39C			9126	2242.5	11535.5	1919.5	24823.5	-9616	-9293
27303	RBMS3	RNA binding motif, single stranded interacting protein 3			312	1708.5	10499.5	10892.5	23412.5	393	-8791
22862	FNDC3A	fibronectin type III domain containing 3A			1647	2387.5	11535.5	6508	22078	-5027.5	-9148
7008	TEF	thyrotrophic embryonic factor			166	820.5	9589.5	5660	16236	-3929.5	-8769
5747	PTK2	protein tyrosine kinase 2			6170	2408.5	11535.5	5660	25774	-5875.5	-9127
79192	IRX1	iroquois homeobox 1			5028.5	401	9003.5	10892.5	25325.5	1889	-8602.5
116236	ABHD15	abhydrolase domain containing 15			9126	1708.5	10499.5	5660	26994	-4839.5	-8791
22864	R3HDM2	R3H domain containing 2			9126	941	9589.5	3699	23355.5	-5890.5	-8648.5
55700	MAP7D1	MAP7 domain containing 1			9126	2534	11535.5	2327	25522.5	-9208.5	-9001.5
79652	TMEM204	transmembrane protein 204			1310	1511	10020.5	9277.5	22119	-743	-8509.5
50640	PNPLA8	patatin-like phospholipase domain containing 8			3898	2543	11535.5	1122.5	19099	-10413	-8992.5
92667	MGME1	mitochondrial genome maintenance exonuclease 1			5774	551	9036	1307.5	16668.5	-7728.5	-8485
205428	C3orf58	chromosome 3 open reading frame 58			2029	225	8668	1217.5	12139.5	-7450.5	-8443
128272	ARHGEF19	Rho guanine nucleotide exchange factor (GEF) 19			9126	317.5	8870.5	10892.5	29206.5	2022	-8553
80000	GREB1L	growth regulation by estrogen in breast cancer-like			134	2620.5	11535.5	5171	19461	-6364.5	-8915
10181	RBM5	RNA binding motif protein 5			3898	951	9369.5	7802.5	22021	-1567	-8418.5
223082	ZNRF2	zinc and ring finger 2, E3 ubiquitin protein ligase			2601	79.5	8463.5	4817.5	15961.5	-3646	-8384
5717	PSMD11	proteasome (prosome, macropain) 26S subunit, non-ATPase, 11			9126	1101	9589.5	1463	21279.5	-8126.5	-8488.5
10213	PSMD14	proteasome (prosome, macropain) 26S subunit, non-ATPase, 14			9126	430	8870.5	373.5	18800	-8497	-8440.5
1998	ELF2	E74-like factor 2 (ets domain transcription factor)			2029	2772	11535.5	6351	22687.5	-5184.5	-8763.5
7073	TIAL1	TIA1 cytotoxic granule-associated RNA binding protein-like 1			1507.5	1854	10125	2233.5	15720	-7891.5	-8271
491	ATP2B2	ATPase, Ca++ transporting, plasma membrane 2			9126	95	8341.5	1027	18589.5	-7314.5	-8246.5
23001	WDFY3	WD repeat and FYVE domain containing 3			5774	1838.5	10049	7084.5	24746	-2964.5	-8210.5
79833	GEMIN6	gem (nuclear organelle) associated protein 6			5774	588.5	8870.5	7084.5	22317.5	-1786	-8282
55664	CDC37L1	cell division cycle 37-like 1			754	2242.5	10499.5	7084.5	20580.5	-3415	-8257
4041	LRP5	low density lipoprotein receptor-related protein 5			1469	886.5	9017	8342.5	19715	-674.5	-8130.5
8576	STK16	serine/threonine kinase 16			9126	627	8870.5	8545	27168.5	-325.5	-8243.5
5467	PPARD	peroxisome proliferator-activated receptor delta			71.5	920.5	8996	167	10155	-8829	-8075.5
5362	PLXNA2	plexin A2			9126	1708.5	9821.5	2597	23253	-7224.5	-8113
2219	FCN1	ficolin (collagen/fibrinogen domain containing) 1			5278.5	2242.5	10499.5	10892.5	28913	393	-8257
7113	TMPRSS2	transmembrane protease, serine 2			9126	2915.5	11535.5	1808.5	25385.5	-9727	-8620
440503	PLIN5	perilipin 5			9126	2915.5	11535.5	5660	29237	-5875.5	-8620
5288	PIK3C2G	phosphatidylinositol-4-phosphate 3-kinase, catalytic subunit type 2 gamma			3898	1309.5	9333	2333	16873.5	-7000	-8023.5
79959	CEP76	centrosomal protein 76kDa			3898	1183	9202.5	3530	17813.5	-5672.5	-8019.5
90427	BMF	Bcl2 modifying factor			9126	141	8242	10892.5	28401.5	2650.5	-8101
6741	SSB	Sjogren syndrome antigen B (autoantigen La)			3898	2136	10110.5	5660	21804.5	-4450.5	-7974.5
8543	LMO4	LIM domain only 4			9126	1136	9099.5	7490	26851.5	-1609.5	-7963.5
6367	CCL22	chemokine (C-C motif) ligand 22			4701	3170.5	11535.5	10892.5	30299.5	-643	-8365
55640	FLVCR2	feline leukemia virus subgroup C cellular receptor family, member 2			3898	3208	11535.5	1039	19680.5	-10496.5	-8327.5
5159	PDGFRB	platelet-derived growth factor receptor, beta polypeptide			2659	169	7914.5	3815.5	14558	-4099	-7745.5
389337	ARHGEF37	Rho guanine nucleotide exchange factor (GEF) 37			4877	3351	11535.5	3245.5	23009	-8290	-8184.5
57608	KIAA1462	KIAA1462			9126	188	7885	10892.5	28091.5	3007.5	-7697
29927	SEC61A1	Sec61 alpha 1 subunit (S. cerevisiae)			1184	1083	8870.5	2460	13597.5	-6410.5	-7787.5
54921	CHTF8	CTF8, chromosome transmission fidelity factor 8 homolog (S. cerevisiae)			9126	3386.5	11535.5	2059	26107	-9476.5	-8149
219	ALDH1B1	aldehyde dehydrogenase 1 family, member B1			9126	2664	10499.5	2587.5	24877	-7912	-7835.5
3756	KCNH1	potassium channel, voltage gated eag related subfamily H, member 1			2927	1099.5	8870.5	10892.5	23789.5	2022	-7771
9619	ABCG1	ATP-binding cassette, sub-family G (WHITE), member 1			9126	3415	11535.5	6143	30219.5	-5392.5	-8120.5
83660	TLN2	talin 2			569	1811	9415	3427.5	15222.5	-5987.5	-7604
26052	DNM3	dynamin 3			9126	3450	11535.5	10892.5	35004	-643	-8085.5
54873	PALMD	palmdelphin			3171	1450	9019	485	14125	-8534	-7569
4642	MYO1D	myosin ID			9126	332	7887	3136.5	20481.5	-4750.5	-7555
23166	STAB1	stabilin 1			9126	1910	9589.5	7084.5	27710	-2505	-7679.5
9674	KIAA0040	KIAA0040			2968	1228	8870.5	8324	21390.5	-546.5	-7642.5
10395	DLC1	DLC1 Rho GTPase activating protein			4600	3543	11535.5	1808.5	21487	-9727	-7992.5
153090	DAB2IP	DAB2 interacting protein			1518	2498	9980	7084.5	21080.5	-2895.5	-7482
302	ANXA2	annexin A2			1577	686	8242	8287	18792	45	-7556
3777	KCNK3	potassium channel, two pore domain subfamily K, member 3			2552	2915.5	10499.5	10892.5	26859.5	393	-7584
5707	PSMD1	proteasome (prosome, macropain) 26S subunit, non-ATPase, 1			9126	195	7713.5	3119	20153.5	-4594.5	-7518.5
3671	ISLR	immunoglobulin superfamily containing leucine-rich repeat			706	2558	9983.5	10892.5	24140	909	-7425.5
79587	CARS2	cysteinyl-tRNA synthetase 2, mitochondrial (putative)			2636.5	238.5	7713.5	6048.5	16637	-1665	-7475
51320	MEX3C	mex-3 RNA binding family member C			2029	2915.5	10248	8313	23505.5	-1935	-7332.5
2531	KDSR	3-ketodihydrosphingosine reductase			9126	2915.5	10499.5	5660	28201	-4839.5	-7584
26136	TES	testin LIM domain protein			393	2242.5	9589.5	1604	13829	-7985.5	-7347
6632	SNRPD1	small nuclear ribonucleoprotein D1 polypeptide 16kDa			6144	1461	8870.5	261.5	16737	-8609	-7409.5
9766	SUSD6	sushi domain containing 6			9126	1462	8870.5	4574	24032.5	-4296.5	-7408.5
9184	BUB3	BUB3 mitotic checkpoint protein			9126	907	8132	2099	20264	-6033	-7225
51085	MLXIPL	MLX interacting protein-like			3898	1429	8600.5	7084.5	21012	-1516	-7171.5
8530	CST7	cystatin F (leukocystatin)			4509.5	3801.5	10955	10892.5	30158.5	-62.5	-7153.5
11138	TBC1D8	TBC1 domain family, member 8 (with GRAM domain)			9126	1629	8870.5	1606.5	21232	-7264	-7241.5
23345	SYNE1	spectrin repeat containing, nuclear envelope 1			825	1635	8870.5	3573	14903.5	-5297.5	-7235.5
6279	S100A8	S100 calcium binding protein A8			9126	3801.5	11535.5	5660	30123	-5875.5	-7734
10891	PPARGC1A	peroxisome proliferator-activated receptor gamma, coactivator 1 alpha			5774	3975	11535.5	690	21974.5	-10845.5	-7560.5
79917	MAGIX	MAGI family member, X-linked			5774	3981.5	11535.5	9670	30961	-1865.5	-7554
79017	GGCT	gamma-glutamylcyclotransferase			594	792.5	7820	2233.5	11440	-5586.5	-7027.5
56926	NCLN	nicalin			5297	1708.5	8870.5	7785	23661	-1085.5	-7162
6711	SPTBN1	spectrin, beta, non-erythrocytic 1			1683	2242.5	9231.5	7084.5	20241.5	-2147	-6989
9031	BAZ1B	bromodomain adjacent to zinc finger domain, 1B			5774	1708.5	8870.5	8940.5	25293.5	70	-7162
56986	DTWD1	DTW domain containing 1			5774	4047	11535.5	6340	27696.5	-5195.5	-7488.5
117584	RFFL	ring finger and FYVE-like domain containing E3 ubiquitin protein ligase			2029	2098	9101	7084.5	20312.5	-2016.5	-7003
3291	HSD11B2	hydroxysteroid (11-beta) dehydrogenase 2			332	1514	8496	10892.5	21234.5	2396.5	-6982
9818	NUPL1	nucleoporin like 1			9126	1790	8870.5	4731	24517.5	-4139.5	-7080.5
1305	COL13A1	collagen, type XIII, alpha 1			9126	4100.5	11535.5	9702.5	34464.5	-1833	-7435
124935	SLC43A2	solute carrier family 43 (amino acid system L transporter), member 2			9126	3992.5	10948	8940.5	33007	-2007.5	-6955.5
653	BMP5	bone morphogenetic protein 5			9126	3234	10169	10892.5	33421.5	723.5	-6935
79671	NLRX1	NLR family member X1			5047.5	3255	10187	5233	23722.5	-4954	-6932
9448	MAP4K4	mitogen-activated protein kinase kinase kinase kinase 4			9126	661.5	7604	8031.5	25423	427.5	-6942.5
3705	ITPK1	inositol-tetrakisphosphate 1-kinase			3075	1005.5	7930.5	4421.5	16432.5	-3509	-6925
8863	PER3	period circadian clock 3			53	1587.5	8491	5660	15791.5	-2831	-6903.5
832	CAPZB	capping protein (actin filament) muscle Z-line, beta			9126	2432	9326	4421.5	25305.5	-4904.5	-6894
9685	CLINT1	clathrin interactor 1			1184	3173	10047	7847	22251	-2200	-6874
2193	FARSA	phenylalanyl-tRNA synthetase, alpha subunit			5774	1708.5	8576	1275	17333.5	-7301	-6867.5
488	ATP2A2	ATPase, Ca++ transporting, cardiac muscle, slow twitch 2			9126	3222.5	10037	1702	24087.5	-8335	-6814.5
9762	LZTS3	leucine zipper, putative tumor suppressor family member 3			1687	2242.5	9008	6327.5	19265	-2680.5	-6765.5
908	CCT6A	chaperonin containing TCP1, subunit 6A (zeta 1)			9126	1084	7876	485	18571	-7391	-6792
5498	PPOX	protoporphyrinogen oxidase			539	119	7222.5	3245.5	11126	-3977	-7103.5
285313	IGSF10	immunoglobulin superfamily, member 10			5110	3138.5	9926.5	9620	27795	-306.5	-6788
8848	TSC22D1	TSC22 domain family, member 1			3898	158	7222.5	397	11675.5	-6825.5	-7064.5
5878	RAB5C	RAB5C, member RAS oncogene family			9126	3965	10701	8413.5	32205.5	-2287.5	-6736
27250	PDCD4	programmed cell death 4 (neoplastic transformation inhibitor)			2460	3316.5	10016	5660	21452.5	-4356	-6699.5
23603	CORO1C	coronin, actin binding protein, 1C			5163	218	7222.5	874	13477.5	-6348.5	-7004.5
1441	CSF3R	colony stimulating factor 3 receptor (granulocyte)			9126	4383	11535.5	7739	32783.5	-3796.5	-7152.5
79863	RBFA	ribosome binding factor A (putative)			2515	79.5	6758	8375.5	17728	1617.5	-6678.5
25946	ZNF385A	zinc finger protein 385A			9126	2354.5	9023	10892.5	31396	1869.5	-6668.5
6518	SLC2A5	solute carrier family 2 (facilitated glucose/fructose transporter), member 5			9126	1220	7870.5	8237	26453.5	366.5	-6650.5
23333	DPY19L1	dpy-19-like 1 (C. elegans)			1776.5	2422	9062	3968	17228.5	-5094	-6640
85414	SLC45A3	solute carrier family 45, member 3			360.5	275	7222.5	5660	13518	-1562.5	-6947.5
257194	NEGR1	neuronal growth regulator 1			9126	1309.5	7992.5	10892.5	29320.5	2900	-6683
1656	DDX6	DEAD (Asp-Glu-Ala-Asp) box helicase 6			251.5	1309.5	7886	5660	15107	-2226	-6576.5
9372	ZFYVE9	zinc finger, FYVE domain containing 9			9126	2524	9141	7084.5	27875.5	-2056.5	-6617
10297	APC2	adenomatosis polyposis coli 2			1726	2915.5	9589.5	8485.5	22716.5	-1104	-6674
90203	SNX21	sorting nexin family member 21			9126	306	7222.5	6679	23333.5	-543.5	-6916.5
4046	LSP1	lymphocyte-specific protein 1			706	3801.5	10244.5	9620	24372	-624.5	-6443
5925	RB1	retinoblastoma 1			2029	368.5	7222.5	8031.5	17651.5	809	-6854
23107	MRPS27	mitochondrial ribosomal protein S27			9126	373	7222.5	4421.5	21143	-2801	-6849.5
6776	STAT5A	signal transducer and activator of transcription 5A			1676.5	2915.5	9391	8940.5	22923.5	-450.5	-6475.5
6363	CCL19	chemokine (C-C motif) ligand 19			2029	4528.5	11535.5	7084.5	25177.5	-4451	-7007
2982	GUCY1A3	guanylate cyclase 1, soluble, alpha 3			2680	2619	9142	8940.5	23381.5	-201.5	-6523
2787	GNG5	guanine nucleotide binding protein (G protein), gamma 5			9126	3619	10136	4620	27501	-5516	-6517
6280	S100A9	S100 calcium binding protein A9			9126	4555	11535.5	6354	31570.5	-5181.5	-6980.5
6375	XCL1	chemokine (C motif) ligand 1			9126	4559	11535.5	9505	34725.5	-2030.5	-6976.5
125228	FAM210A	family with sequence similarity 210, member A			3898	1528.5	8028.5	3540	16995	-4488.5	-6500
5708	PSMD2	proteasome (prosome, macropain) 26S subunit, non-ATPase, 2			4639	137	6631	2072	13479	-4559	-6494
7266	DNAJC7	DnaJ (Hsp40) homolog, subfamily C, member 7			9126	1137	7713.5	10892.5	28869	3179	-6576.5
5682	PSMA1	proteasome (prosome, macropain) subunit, alpha type, 1			6186	381	6861.5	3245.5	16674	-3616	-6480.5
10452	TOMM40	translocase of outer mitochondrial membrane 40 homolog (yeast)			326	412	6878	2434.5	10050.5	-4443.5	-6466
377	ARF3	ADP-ribosylation factor 3			9126	2915.5	9589.5	6310	27941	-3279.5	-6674
6256	RXRA	retinoid X receptor, alpha			9126	2242.5	8870.5	4693	24932	-4177.5	-6628
55632	G2E3	G2/M-phase specific E3 ubiquitin protein ligase			9126	2242.5	8870.5	5660	25899	-3210.5	-6628
6833	ABCC8	ATP-binding cassette, sub-family C (CFTR/MRP), member 8			3898	4515	10948	8579	27940	-2369	-6433
6649	SOD3	superoxide dismutase 3, extracellular			3898	1423	7851	10892.5	24064.5	3041.5	-6428
91304	TMEM259	transmembrane protein 259			5774	1708.5	8242	7732	23456.5	-510	-6533.5
79029	SPATA5L1	spermatogenesis associated 5-like 1			9126	4653	11535.5	3941.5	29256	-7594	-6882.5
5901	RAN	RAN, member RAS oncogene family			222	26	6497.5	706.5	7452	-5791	-6471.5
151	ADRA2B	adrenoceptor alpha 2B			9126	3641	10026	10892.5	33685.5	866.5	-6385
90313	TP53I13	tumor protein p53 inducible protein 13			9126	1708.5	8152.5	6243.5	25230.5	-1909	-6444
60481	ELOVL5	ELOVL fatty acid elongase 5			3328	534.5	7222.5	5660	16745	-1562.5	-6688
146556	C16orf89	chromosome 16 open reading frame 89			9126	3801.5	10499.5	10892.5	34319.5	393	-6698
79885	HDAC11	histone deacetylase 11			1020	1255.5	7713.5	4421.5	14410.5	-3292	-6458
84895	FAM73B	family with sequence similarity 73, member B			4493.5	2242.5	8626	6508	21870	-2118	-6383.5
8260	NAA10	N(alpha)-acetyltransferase 10, NatA catalytic subunit			9126	512	6863	6348	22849	-515	-6351
9924	PAN2	PAN2 poly(A) specific ribonuclease subunit			9126	569.5	7222.5	5660	22578	-1562.5	-6653
80821	DDHD1	DDHD domain containing 1			3018	456	6797	2500.5	12771.5	-4296.5	-6341
11338	U2AF2	U2 small nuclear RNA auxiliary factor 2			5774	4384	10728	9566	30452	-1162	-6344
1984	EIF5A	eukaryotic translation initiation factor 5A			3898	238.5	6579.5	5660	16376	-919.5	-6341
23071	ERP44	endoplasmic reticulum protein 44			706	1309.5	7593	1088.5	10697	-6504.5	-6283.5
5034	P4HB	prolyl 4-hydroxylase, beta polypeptide			2029	1309.5	7609	5062	16009.5	-2547	-6299.5
25966	C2CD2	C2 calcium-dependent domain containing 2			9126	31	6340	4421.5	19918.5	-1918.5	-6309
22919	MAPRE1	microtubule-associated protein, RP/EB family, member 1			4991.5	1309.5	7713.5	2566	16580.5	-5147.5	-6404
10813	UTP14A	UTP14, U3 small nucleolar ribonucleoprotein, homolog A (yeast)			3898	614.5	7222.5	220.5	11955.5	-7002	-6608
84883	AIFM2	apoptosis-inducing factor, mitochondrion-associated, 2			5774	487.5	6795.5	1585	14642	-5210.5	-6308
6489	ST8SIA1	ST8 alpha-N-acetyl-neuraminide alpha-2,8-sialyltransferase 1			9126	4591	10865	10892.5	35474.5	27.5	-6274
9656	MDC1	mediator of DNA-damage checkpoint 1			9126	1309.5	7713.5	6508	24657	-1205.5	-6404
5719	PSMD13	proteasome (prosome, macropain) 26S subunit, non-ATPase, 13			2284	139	6406	6508	15337	102	-6267
83538	TTC25	tetratricopeptide repeat domain 25			9126	3801.5	10219.5	10892.5	34039.5	673	-6418
2327	FMO2	flavin containing monooxygenase 2 (non-functional)			29	1708.5	7898.5	10892.5	20528.5	2994	-6190
8074	FGF23	fibroblast growth factor 23			9126	4814	11535.5	8737	34212.5	-2798.5	-6721.5
3953	LEPR	leptin receptor			5774	1909	8242	10892.5	26817.5	2650.5	-6333
9368	SLC9A3R1	solute carrier family 9, subfamily A (NHE3, cation proton antiporter 3), member 3 regulator 1			3898	1917	8242	1680.5	15737.5	-6561.5	-6325
55139	ANKZF1	ankyrin repeat and zinc finger domain containing 1			9126	2915.5	9230	4774	26045.5	-4456	-6314.5
25798	BRI3	brain protein I3			9126	705	7222.5	7084.5	24138	-138	-6517.5
23640	HSPBP1	HSPA (heat shock 70kDa) binding protein, cytoplasmic cochaperone 1			3898	516.5	6718.5	6508	17641	-210.5	-6202
11222	MRPL3	mitochondrial ribosomal protein L3			2928	720	7222.5	1808.5	12679	-5414	-6502.5
51016	EMC9	ER membrane protein complex subunit 9			2328	3601	9790	2862	18581	-6928	-6189
114826	SMYD4	SET and MYND domain containing 4			9126	4755	10939	5660	30480	-5279	-6184
5207	PFKFB1	6-phosphofructo-2-kinase/fructose-2,6-biphosphatase 1			9126	765	7222.5	5660	22773.5	-1562.5	-6457.5
9755	TBKBP1	TBK1 binding protein 1			9126	4777.5	10928	9620	34451.5	-1308	-6150.5
4071	TM4SF1	transmembrane 4 L six family member 1			5774	4815	10956.5	7677	29222.5	-3279.5	-6141.5
4647	MYO7A	myosin VIIA			251.5	5363.5	11535.5	2710.5	19861	-8825	-6172
10915	TCERG1	transcription elongation regulator 1			1317	2028	8242	6508	18095	-1734	-6214
10656	KHDRBS3	KH domain containing, RNA binding, signal transduction associated 3			9126	1497	7713.5	4285.5	22622	-3428	-6216.5
1725	DHPS	deoxyhypusine synthase			2029	792.5	7222.5	5062	15106	-2160.5	-6430
5337	PLD1	phospholipase D1, phosphatidylcholine-specific			3898	792.5	7222.5	3425	15338	-3797.5	-6430
151887	CCDC80	coiled-coil domain containing 80			5363	1508	7713.5	9620	24204.5	1906.5	-6205.5
10939	AFG3L2	AFG3-like AAA ATPase 2			4910.5	792.5	7222.5	2092	15017.5	-5130.5	-6430
7915	ALDH5A1	aldehyde dehydrogenase 5 family, member A1			5405	300.5	6497.5	1150	13353	-5347.5	-6197
349667	RTN4RL2	reticulon 4 receptor-like 2			9126	3235	9346.5	8031.5	29739	-1315	-6111.5
2908	NR3C1	nuclear receptor subfamily 3, group C, member 1 (glucocorticoid receptor)			4498	2055	8242	8940.5	23735.5	698.5	-6187
3131	HLF	hepatic leukemia factor			21	92.5	6193	1008	7314.5	-5185	-6100.5
79137	FAM134A	family with sequence similarity 134, member A			2626	1539	7713.5	2954.5	14833	-4759	-6174.5
208	AKT2	v-akt murine thymoma viral oncogene homolog 2			5774	3378	9589.5	10892.5	29634	1303	-6211.5
84059	ADGRV1	adhesion G protein-coupled receptor V1			9126	3801.5	10003	4246	27176.5	-5757	-6201.5
5361	PLXNA1	plexin A1			9126	4272	10499.5	5660	29557.5	-4839.5	-6227.5
84256	FLYWCH1	FLYWCH-type zinc finger 1			9126	4272	10499.5	8940.5	32838	-1559	-6227.5
55183	RIF1	replication timing regulatory factor 1			9126	4857	10908.5	2710.5	27602	-8198	-6051.5
8578	SCARF1	scavenger receptor class F, member 1			9126	3801.5	10007	10892.5	33827	885.5	-6205.5
84034	EMILIN2	elastin microfibril interfacer 2			9126	4807	10852.5	8940.5	33726	-1912	-6045.5
57506	MAVS	mitochondrial antiviral signaling protein			9126	2731	8870.5	5244	25971.5	-3626.5	-6139.5
51046	ST8SIA3	ST8 alpha-N-acetyl-neuraminide alpha-2,8-sialyltransferase 3			9126	2108	8140.5	9481.5	28856	1341	-6032.5
79903	NAA60	N(alpha)-acetyltransferase 60, NatF catalytic subunit			2246	1914.5	7939.5	4899.5	16999.5	-3040	-6025
129285	PPP1R21	protein phosphatase 1, regulatory subunit 21			95	448	6497.5	5660	12700.5	-837.5	-6049.5
93058	COQ10A	coenzyme Q10 homolog A (S. cerevisiae)			771	444	6411	4321.5	11947.5	-2089.5	-5967
7531	YWHAE	tyrosine 3-monooxygenase/tryptophan 5-monooxygenase activation protein, epsilon			9126	738	6704	7527	24095	823	-5966
10440	TIMM17A	translocase of inner mitochondrial membrane 17 homolog A (yeast)			5350	238.5	6210	8530	20328.5	2320	-5971.5
9341	VAMP3	vesicle-associated membrane protein 3			2029	959	7222.5	5660	15870.5	-1562.5	-6263.5
23373	CRTC1	CREB regulated transcription coactivator 1			9126	4051.5	10002	10892.5	34072	890.5	-5950.5
57614	KIAA1468	KIAA1468			9126	3067.5	9016	7761	28970.5	-1255	-5948.5
5981	RFC1	replication factor C (activator 1) 1, 145kDa		x	1626	745	6687.5	1217.5	10276	-5470	-5942.5
23171	GPD1L	glycerol-3-phosphate dehydrogenase 1-like			2549.5	1708.5	7713.5	239	12210.5	-7474.5	-6005
26984	SEC22A	SEC22 vesicle trafficking protein homolog A (S. cerevisiae)			9126	1962	7897	6508	25493	-1389	-5935
23266	ADGRL2	adhesion G protein-coupled receptor L2			2913	2242.5	8242	2808	16205.5	-5434	-5999.5
26091	HERC4	HECT and RLD domain containing E3 ubiquitin protein ligase 4			2029	2654	8575	6156	19414	-2419	-5921
10067	SCAMP3	secretory carrier membrane protein 3			2682	1005.5	7222.5	3815.5	14725.5	-3407	-6217
134145	FAM173B	family with sequence similarity 173, member B			1449	2427	8341.5	10892.5	23110	2551	-5914.5
1108	CHD4	chromodomain helicase DNA binding protein 4			3230.5	5363.5	11535.5	4550	24679.5	-6985.5	-6172
10826	FAXDC2	fatty acid hydroxylase domain containing 2			3298	5363.5	11535.5	655.5	20852.5	-10880	-6172
55750	AGK	acylglycerol kinase			9126	527	6497.5	4786	20936.5	-1711.5	-5970.5
79157	MFSD11	major facilitator superfamily domain containing 11			1743	4448.5	10499.5	7084.5	23775.5	-3415	-6051
114571	SLC22A9	solute carrier family 22 (organic anion transporter), member 9			1704	4455	10499.5	2233.5	18892	-8266	-6044.5
463	ZFHX3	zinc finger homeobox 3			2497	1708.5	7562.5	4421.5	16189.5	-3141	-5854
140825	NEURL2	neuralized E3 ubiquitin protein ligase 2			866	4473.5	10499.5	8031.5	23870.5	-2468	-6026
10695	CNPY3	canopy FGF signaling regulator 3			9126	4097.5	9960	7084.5	30268	-2875.5	-5862.5
55057	AIM1L	absent in melanoma 1-like			9126	1062.5	7222.5	5062	22473	-2160.5	-6160
9645	MICAL2	microtubule associated monooxygenase, calponin and LIM domain containing 2			9126	1708.5	7713.5	8940.5	27488.5	1227	-6005
55342	STRBP	spermatid perinuclear RNA binding protein			527	5363.5	10796.5	8940.5	25627.5	-1856	-5433
2779	GNAT1	guanine nucleotide binding protein (G protein), alpha transducing activity polypeptide 1			9126	3801.5	9806	10892.5	33626	1086.5	-6004.5
6344	SCTR	secretin receptor			1283	4873	10717	10892.5	27765.5	175.5	-5844
22984	PDCD11	programmed cell death 11			2556	1789	7713.5	1108	13166.5	-6605.5	-5924.5
120526	DNAJC24	DnaJ (Hsp40) homolog, subfamily C, member 24			3314.5	5363.5	11014.5	4844	24536.5	-6170.5	-5651
28971	AAMDC	adipogenesis associated, Mth938 domain containing			3360.5	4506	10499.5	3245.5	21611.5	-7254	-5993.5
29965	CDIP1	cell death-inducing p53 target 1			920	1091.5	7222.5	2710.5	11944.5	-4512	-6131
134430	WDR36	WD repeat domain 36			9126	1094	7222.5	2326	19768.5	-4896.5	-6128.5
9039	UBA3	ubiquitin-like modifier activating enzyme 3			9126	1781	7611	4109	22627	-3502	-5830
58489	ABHD17C	abhydrolase domain containing 17C			141.5	1110	7222.5	3245.5	11719.5	-3977	-6112.5
3221	HOXC4	homeobox C4			3898	5363.5	11535.5	10892.5	31689.5	-643	-6172
220	ALDH1A3	aldehyde dehydrogenase 1 family, member A3			9126	3801.5	9754	7084.5	29766	-2669.5	-5952.5
8829	NRP1	neuropilin 1			830	620	6497.5	798.5	8746	-5699	-5877.5
3690	ITGB3	integrin, beta 3 (platelet glycoprotein IIIa, antigen CD61)			5316	4545	10499.5	279.5	20640	-10220	-5954.5
64746	ACBD3	acyl-CoA binding domain containing 3			1750	2372.5	8242	2710.5	15075	-5531.5	-5869.5
1293	COL6A3	collagen, type VI, alpha 3			9126	4551	10499.5	6508	30684.5	-3991.5	-5948.5
6792	CDKL5	cyclin-dependent kinase-like 5			1584	3801.5	9589.5	9620	24595	30.5	-5788
4580	MTX1	metaxin 1			3341	1158	7222.5	8647	20368.5	1424.5	-6064.5
1120	CHKB	choline kinase beta			1824	661.5	6497.5	4287	13270	-2210.5	-5836
51504	TRMT112	tRNA methyltransferase 11-2 homolog (S. cerevisiae)			862.5	1072	6829	5660	14423.5	-1169	-5757
55220	KLHDC8A	kelch domain containing 8A			9126	4585.5	10499.5	10892.5	35103.5	393	-5914
116535	MRGPRF	MAS-related GPR, member F			9126	4318	10073	5660	29177	-4413	-5755
29766	TMOD3	tropomodulin 3 (ubiquitous)			9126	2915.5	8870.5	6508	27420	-2362.5	-5955
215	ABCD1	ATP-binding cassette, sub-family D (ALD), member 1			2267.5	683	6497.5	8940.5	18388.5	2443	-5814.5
1979	EIF4EBP2	eukaryotic translation initiation factor 4E binding protein 2			2200	688.5	6497.5	2233.5	11619.5	-4264	-5809
10989	IMMT	inner membrane protein, mitochondrial			5774	2410	8144	4558	20886	-3586	-5734
55010	PARPBP	PARP1 binding protein			9126	3430	9163	3531.5	25250.5	-5631.5	-5733
10943	MSL3	male-specific lethal 3 homolog (Drosophila)			4639	1005.5	6752.5	7084.5	19481.5	332	-5747
26012	NSMF	NMDA receptor synaptonuclear signaling and neuronal migration factor			9126	3023	8739.5	8536.5	29425	-203	-5716.5
51107	APH1A	APH1A gamma secretase subunit			9126	4630.5	10499.5	9311	33567	-1188.5	-5869
10240	MRPS31	mitochondrial ribosomal protein S31			3898	1928	7713.5	1155	14694.5	-6558.5	-5785.5
149603	RNF187	ring finger protein 187			3898	2242.5	7950.5	644	14735	-7306.5	-5708
10651	MTX2	metaxin 2			5774	1931	7713.5	3245.5	18664	-4468	-5782.5
5068	REG3A	regenerating islet-derived 3 alpha			3075	5363.5	10844	10892.5	30175	48.5	-5480.5
5954	RCN1	reticulocalbin 1, EF-hand calcium binding domain			9126	4265	9961	5062	28414	-4899	-5696
518	ATP5G3	ATP synthase, H+ transporting, mitochondrial Fo complex, subunit C3 (subunit 9)			9126	1941	7713.5	5262	24042.5	-2451.5	-5772.5
3704	ITPA	inosine triphosphatase (nucleoside triphosphate pyrophosphatase)		x	5387.5	733	6497.5	4325.5	16943.5	-2172	-5764.5
56943	ENY2	enhancer of yellow 2 homolog (Drosophila)			9126	1877.5	7562.5	4421.5	22987.5	-3141	-5685
6397	SEC14L1	SEC14-like 1 (S. cerevisiae)			3898	3801.5	9589.5	3815.5	21104.5	-5774	-5788
11165	NUDT3	nudix (nucleoside diphosphate linked moiety X)-type motif 3			5774	3497	9174	8031.5	26476.5	-1142.5	-5677
8568	RRP1	ribosomal RNA processing 1			2490	1211	6872	2337	12910	-4535	-5661
2956	MSH6	mutS homolog 6			987	1309.5	7222.5	1718	11237	-5504.5	-5913
117289	TAGAP	T-cell activation RhoGTPase activating protein			5774	5363.5	11535.5	5660	28333	-5875.5	-6172
8882	ZPR1	ZPR1 zinc finger			9126	1921.5	7571.5	2957	21576	-4614.5	-5650
6777	STAT5B	signal transducer and activator of transcription 5B			3898	1992	7713.5	8430	22033.5	716.5	-5721.5
140461	ASB8	ankyrin repeat and SOCS box containing 8			9126	2537	8242	5660	25565	-2582	-5705
3977	LIFR	leukemia inhibitory factor receptor alpha			5774	3801.5	9589.5	6508	25673	-3081.5	-5788
759	CA1	carbonic anhydrase I			5358	5363.5	10981	10892.5	32595	-88.5	-5617.5
9099	USP2	ubiquitin specific peptidase 2			4	661.5	6265	5269.5	12200	-995.5	-5603.5
5581	PRKCE	protein kinase C, epsilon			1184	4241	9859.5	5660	20944.5	-4199.5	-5618.5
6832	SUPV3L1	suppressor of var1, 3-like 1 (S. cerevisiae)			9126	792.5	6497.5	1410	17826	-5087.5	-5705
54537	FAM35A	family with sequence similarity 35, member A			9126	2026	7713.5	10892.5	29758	3179	-5687.5
25941	TPGS2	tubulin polyglutamylase complex subunit 2			2029	4477	10083	2710.5	19299.5	-7372.5	-5606
140901	STK35	serine/threonine kinase 35			473	3457	9046	7084.5	20060.5	-1961.5	-5589
90525	SHF	Src homology 2 domain containing F			9126	4601	10183	7084.5	30994.5	-3098.5	-5582
267	AMFR	autocrine motility factor receptor, E3 ubiquitin protein ligase			9126	1309.5	7222.5	5062	22720	-2160.5	-5913
93517	SDR42E1	short chain dehydrogenase/reductase family 42E, member 1			9126	1309.5	7222.5	6508	24166	-714.5	-5913
192111	PGAM5	phosphoglycerate mutase family member 5			9126	764	6334.5	5062	21286.5	-1272.5	-5570.5
23648	SSBP3	single stranded DNA binding protein 3			2581.5	1236.5	6803.5	9481.5	20103	2678	-5567
10856	RUVBL2	RuvB-like AAA ATPase 2			2029	568	6133	1335	10065	-4798	-5565
7508	XPC	xeroderma pigmentosum, complementation group C			3303.5	15	5854	1584	10756.5	-4270	-5839
222484	LNX2	ligand of numb-protein X 2			9126	824	6378.5	1388	17716.5	-4990.5	-5554.5
142940	TRUB1	TruB pseudouridine (psi) synthase family member 1			1184	830	6383	8508	16905	2125	-5553
2332	FMR1	fragile X mental retardation 1			4409	3219.5	8870.5	5660	22159	-3210.5	-5651
23673	STX12	syntaxin 12			9126	2349	7877.5	2536	21888.5	-5341.5	-5528.5
22872	SEC31A	SEC31 homolog A (S. cerevisiae)			706	3241.5	8870.5	1003	13821	-7867.5	-5629
334	APLP2	amyloid beta (A4) precursor-like protein 2			9126	1225.5	6750.5	1269	18371	-5481.5	-5525
2590	GALNT2	polypeptide N-acetylgalactosaminyltransferase 2			981	3548	9060	3674	17263	-5386	-5512
2926	GRSF1	G-rich RNA sequence binding factor 1			400.5	1424	7222.5	5210	14257	-2012.5	-5798.5
51503	CWC15	CWC15 spliceosome-associated protein			4910.5	2663	8242	1564	17379.5	-6678	-5579
84310	C7orf50	chromosome 7 open reading frame 50			5370	1426	7222.5	9620	23638.5	2397.5	-5796.5
3421	IDH3G	isocitrate dehydrogenase 3 (NAD+) gamma			5248	1428	7222.5	1095	14993.5	-6127.5	-5794.5
10993	SDS	serine dehydratase			706	84	5854	155	6799	-5699	-5770
5525	PPP2R5A	protein phosphatase 2, regulatory subunit B', alpha			9126	79.5	5854	8940.5	24000	3086.5	-5774.5
3301	DNAJA1	DnaJ (Hsp40) homolog, subfamily A, member 1			2465	91	5854	240.5	8650.5	-5613.5	-5763
81617	CAB39L	calcium binding protein 39-like			2029	1309.5	6770	9307	19415.5	2537	-5460.5
2232	FDXR	ferredoxin reductase			9126	3997	9589.5	648	23360.5	-8941.5	-5592.5
7410	VAV2	vav 2 guanine nucleotide exchange factor			9126	1309.5	6832	8229.5	25497	1397.5	-5522.5
26512	INTS6	integrator complex subunit 6			9126	4660	10130.5	2710.5	26627	-7420	-5470.5
9351	SLC9A3R2	solute carrier family 9, subfamily A (NHE3, cation proton antiporter 3), member 3 regulator 2			3898	3801.5	9252	8940.5	25892	-311.5	-5450.5
5777	PTPN6	protein tyrosine phosphatase, non-receptor type 6			2766	2684	8138	7567	21155	-571	-5454
3908	LAMA2	laminin, alpha 2			6199	3801.5	9303	10892.5	30196	1589.5	-5501.5
5688	PSMA7	proteasome (prosome, macropain) subunit, alpha type, 7			5774	135	5854	4925	16688	-929	-5719
3030	HADHA	hydroxyacyl-CoA dehydrogenase/3-ketoacyl-CoA thiolase/enoyl-CoA hydratase (trifunctional protein), alpha subunit			9126	5363.5	11535.5	466	26491	-11069.5	-6172
83594	NUDT12	nudix (nucleoside diphosphate linked moiety X)-type motif 12			1619.5	2242.5	7713.5	2710.5	14286	-5003	-5471
90634	N4BP2L1	NEDD4 binding protein 2-like 1			9126	1499.5	7222.5	1149	18997	-6073.5	-5723
11076	TPPP	tubulin polymerization promoting protein			9126	2666	8098	8307.5	28197.5	209.5	-5432
7019	TFAM	transcription factor A, mitochondrial			1756	878	6301	4878	13813	-1423	-5423
3308	HSPA4	heat shock 70kDa protein 4			3013	1309.5	6725	3029	14076.5	-3696	-5415.5
4784	NFIX	nuclear factor I/X (CCAAT-binding transcription factor)			236	1309.5	6682	8712	16939.5	2030	-5372.5
54814	QPCTL	glutaminyl-peptide cyclotransferase-like			9126	3356	8870.5	9643	30995.5	772.5	-5514.5
5690	PSMB2	proteasome (prosome, macropain) subunit, beta type, 2			1045	169	5854	8654.5	15722.5	2800.5	-5685
79892	MCMBP	minichromosome maintenance complex binding protein			9126	5363.5	11535.5	1808.5	27833.5	-9727	-6172
1523	CUX1	cut-like homeobox 1			444	5363.5	10499.5	8031.5	24338.5	-2468	-5136
5151	PDE8A	phosphodiesterase 8A			3898	3250.5	8650.5	2519	18318	-6131.5	-5400
93380	MMGT1	membrane magnesium transporter 1			3898	1005.5	6415	2820.5	14139	-3594.5	-5409.5
23451	SF3B1	splicing factor 3b, subunit 1, 155kDa			2636.5	1555	7222.5	5660	17074	-1562.5	-5667.5
84320	ACBD6	acyl-CoA binding domain containing 6			5774	1235	6610	5062	18681	-1548	-5375
9775	EIF4A3	eukaryotic translation initiation factor 4A3			422	213.5	5854	123.5	6613	-5730.5	-5640.5
57136	APMAP	adipocyte plasma membrane associated protein			3898	1572	7222.5	9539	22231.5	2316.5	-5650.5
4836	NMT1	N-myristoyltransferase 1			3185	1079	6497.5	7084.5	17846	587	-5418.5
134111	UBE2QL1	ubiquitin-conjugating enzyme E2Q family-like 1			9126	5363.5	11535.5	5660	31685	-5875.5	-6172
23409	SIRT4	sirtuin 4			9126	4582	9915	3677	27300	-6238	-5333
79092	CARD14	caspase recruitment domain family, member 14			2326.5	4752	10085	9590.5	26754	-494.5	-5333
9274	BCL7C	B-cell CLL/lymphoma 7C			3341	1607	7222.5	6297	18467.5	-925.5	-5615.5
79816	TLE6	transducin-like enhancer of split 6			9126	5363.5	11535.5	7084.5	33109.5	-4451	-6172
6615	SNAI1	snail family zinc finger 1			9126	5363.5	11535.5	7084.5	33109.5	-4451	-6172
55205	ZNF532	zinc finger protein 532			9126	5363.5	11535.5	7084.5	33109.5	-4451	-6172
9172	MYOM2	myomesin 2			9126	5363.5	11535.5	7084.5	33109.5	-4451	-6172
114876	OSBPL1A	oxysterol binding protein-like 1A			2873	1621	7222.5	1612	13328.5	-5610.5	-5601.5
51491	NOP16	NOP16 nucleolar protein			957	267	5854	721	7799	-5133	-5587
3842	TNPO1	transportin 1			3898	1113	6497.5	1342.5	12851	-5155	-5384.5
60676	PAPPA2	pappalysin 2			9126	5363.5	11535.5	7830	33855	-3705.5	-6172
56475	RPRM	reprimo, TP53 dependent G2 arrest mediator candidate			3898	277	5854	9554	19583	3700	-5577
57568	SIPA1L2	signal-induced proliferation-associated 1 like 2			2989.5	4812	10116	3975	21892.5	-6141	-5304
27434	POLM	polymerase (DNA directed), mu			9126	5363.5	11535.5	8031.5	34056.5	-3504	-6172
125704	FAM69C	family with sequence similarity 69, member C			9126	5363.5	11535.5	8179	34204	-3356.5	-6172
4771	NF2	neurofibromin 2 (merlin)			9126	5363.5	11535.5	8554.5	34579.5	-2981	-6172
79877	DCAKD	dephospho-CoA kinase domain containing			29	1708.5	7222.5	5062	14022	-2160.5	-5514
6403	SELP	selectin P (granule membrane protein 140kDa, antigen CD62)			9126	5363.5	11535.5	9481.5	35506.5	-2054	-6172
417	ART1	ADP-ribosyltransferase 1			9126	5363.5	11535.5	9702.5	35727.5	-1833	-6172
124093	CCDC78	coiled-coil domain containing 78			9126	5815	11535.5	9620	36096.5	-1915.5	-5720.5
158056	MAMDC4	MAM domain containing 4			9126	5363.5	11535.5	10892.5	36917.5	-643	-6172
81792	ADAMTS12	ADAM metallopeptidase with thrombospondin type 1 motif, 12			9126	5363.5	11535.5	10892.5	36917.5	-643	-6172
2302	FOXJ1	forkhead box J1			9126	5363.5	11535.5	10892.5	36917.5	-643	-6172
125981	ACER1	alkaline ceramidase 1			9126	5363.5	11535.5	10892.5	36917.5	-643	-6172
114798	SLITRK1	SLIT and NTRK-like family, member 1			9126	5363.5	11535.5	10892.5	36917.5	-643	-6172
4818	NKG7	natural killer cell granule protein 7			9126	5363.5	11535.5	10892.5	36917.5	-643	-6172
116337	PANX3	pannexin 3			9126	5363.5	11535.5	10892.5	36917.5	-643	-6172
55799	CACNA2D3	calcium channel, voltage-dependent, alpha 2/delta subunit 3			9126	5363.5	11535.5	10892.5	36917.5	-643	-6172
7295	TXN	thioredoxin			1326.5	307	5854	7727	15214.5	1873	-5547
64860	ARMCX5	armadillo repeat containing, X-linked 5			2866	2915.5	8242	3245.5	17269	-4996.5	-5326.5
84627	ZNF469	zinc finger protein 469			9126	5820	11535.5	9275.5	35757	-2260	-5715.5
51389	RWDD1	RWD domain containing 1			9126	5817.5	11535.5	9416	35895	-2119.5	-5718
90332	EXOC3L2	exocyst complex component 3-like 2			2029	5363.5	10499.5	8237	26129	-2262.5	-5136
54360	CYTL1	cytokine-like 1			2029	5363.5	10499.5	10892.5	28784.5	393	-5136
133522	PPARGC1B	peroxisome proliferator-activated receptor gamma, coactivator 1 beta			516	3364	8637.5	4674	17191.5	-3963.5	-5273.5
51302	CYP39A1	cytochrome P450, family 39, subfamily A, polypeptide 1			9126	2667	7935	1130	20858	-6805	-5268
29902	FAM216A	family with sequence similarity 216, member A			1086	319	5854	2034.5	9293.5	-3819.5	-5535
2039	DMTN	dematin actin binding protein			9126	3503.5	8870.5	5660	27160	-3210.5	-5367
168667	BMPER	BMP binding endothelial regulator			9126	3801.5	9216	10892.5	33036	1676.5	-5414.5
2847	MCHR1	melanin-concentrating hormone receptor 1			9126	5839.5	11535.5	259	26760	-11276.5	-5696
10987	COPS5	COP9 signalosome subunit 5			9126	327.5	5854	5660	20967.5	-194	-5526.5
9894	TELO2	telomere maintenance 2			9126	4008	9262	9740.5	32136.5	478.5	-5254
5902	RANBP1	RAN binding protein 1			9126	5839.5	11535.5	9505	36006	-2030.5	-5696
254778	C8orf46	chromosome 8 open reading frame 46			2029	1379	6630	7622.5	17660.5	992.5	-5251
6747	SSR3	signal sequence receptor, gamma (translocon-associated protein gamma)			3898	2571.5	7822	6269	20560.5	-1553	-5250.5
7525	YES1	YES proto-oncogene 1, Src family tyrosine kinase			4409	4015	9255	8940.5	26619.5	-314.5	-5240
545	ATR	ATR serine/threonine kinase			3898	2796.5	8030	1566.5	16291	-6463.5	-5233.5
63916	ELMO2	engulfment and cell motility 2			9126	4603	9831	9220.5	32780.5	-610.5	-5228
84632	AFAP1L2	actin filament associated protein 1-like 2			9126	4889	10114	10892.5	35021.5	778.5	-5225
8913	CACNA1G	calcium channel, voltage-dependent, T type, alpha 1G subunit			9126	5879	11535.5	10892.5	37433	-643	-5656.5
10054	UBA2	ubiquitin-like modifier activating enzyme 2			5403	1210	6497.5	8157	21267.5	1659.5	-5287.5
529	ATP6V1E1	ATPase, H+ transporting, lysosomal 31kDa, V1 subunit E1			3230.5	922	6136	4931	15219.5	-1205	-5214
23731	TMEM245	transmembrane protein 245			9126	2391	7601	1217.5	20335.5	-6383.5	-5210
30846	EHD2	EH-domain containing 2			6155	3801.5	9058.5	1463	20478	-7595.5	-5257
7879	RAB7A	RAB7A, member RAS oncogene family			9126	88.5	5394.5	10892.5	25501.5	5498	-5306
79714	CCDC51	coiled-coil domain containing 51			9126	2708	7900	1879	21613	-6021	-5192
23500	DAAM2	dishevelled associated activator of morphogenesis 2			1056	5909	11535.5	8666.5	27167	-2869	-5626.5
817	CAMK2D	calcium/calmodulin-dependent protein kinase II delta			9126	3801.5	9121	7084.5	29133	-2036.5	-5319.5
8165	AKAP1	A kinase (PRKA) anchor protein 1			2029	1620	6795.5	2003	12447.5	-4792.5	-5175.5
131	ADH7	alcohol dehydrogenase 7 (class IV), mu or sigma polypeptide			9126	5923.5	11535.5	7084.5	33669.5	-4451	-5612
57472	CNOT6	CCR4-NOT transcription complex, subunit 6			9126	1708.5	7222.5	5660	23717	-1562.5	-5514
5203	PFDN4	prefoldin subunit 4			624	1180	6346	8940.5	17090.5	2594.5	-5166
7458	EIF4H	eukaryotic translation initiation factor 4H			9126	3221	8384	5062	25793	-3322	-5163
50999	TMED5	transmembrane emp24 protein transport domain containing 5			3310	2677.5	7838	7084.5	20910	-753.5	-5160.5
7070	THY1	Thy-1 cell surface antigen			9126	5853.5	11014.5	9218	35212	-1796.5	-5161
1408	CRY2	cryptochrome circadian clock 2			182	1784.5	7222.5	5660	14849	-1562.5	-5438
6047	RNF4	ring finger protein 4			1071	1309.5	6497.5	1944	10822	-4553.5	-5188
81556	VWA9	von Willebrand factor A domain containing 9			9126	3449	8602	4519.5	25696.5	-4082.5	-5153
1017	CDK2	cyclin-dependent kinase 2			3898	2655	7808	4020.5	18381.5	-3787.5	-5153
151613	TTC14	tetratricopeptide repeat domain 14			9126	5948.5	11535.5	4281.5	30891.5	-7254	-5587
51308	REEP2	receptor accessory protein 2			9126	3630	8870.5	9309	30935.5	438.5	-5240.5
5238	PGM3	phosphoglucomutase 3			9126	4744	9884	1557.5	25311.5	-8326.5	-5140
158	ADSL	adenylosuccinate lyase			9126	347	5496	2138	17107	-3358	-5149
6152	RPL24	ribosomal protein L24			4750	159.5	5394.5	7084.5	17388.5	1690	-5235
23331	TTC28	tetratricopeptide repeat domain 28			9126	5966.5	11535.5	7084.5	33712.5	-4451	-5569
1135	CHRNA2	cholinergic receptor, nicotinic, alpha 2 (neuronal)			884.5	5363.5	10099.5	8940.5	25288	-1159	-4736
7786	MAP3K12	mitogen-activated protein kinase kinase kinase 12			706	455	5854	4421.5	11436.5	-1432.5	-5399
259232	NALCN	sodium leak channel, non selective			9126	5989	11535.5	10892.5	37543	-643	-5546.5
84991	RBM17	RNA binding motif protein 17			9126	3059.5	8242	5062	25489.5	-3180	-5182.5
5431	POLR2B	polymerase (RNA) II (DNA directed) polypeptide B, 140kDa			1464	487.5	5854	5062	12867.5	-792	-5366.5
23116	FAM179B	family with sequence similarity 179, member B			3471.5	3426	8534	5660	21091.5	-2874	-5108
2308	FOXO1	forkhead box O1			1752.5	3272.5	8378.5	7084.5	20488	-1294	-5106
3964	LGALS8	lectin, galactoside-binding, soluble, 8			4639	423	5527	2918.5	13507.5	-2608.5	-5104
83463	MXD3	MAX dimerization protein 3			3898	2536	7713.5	5660	19807.5	-2053.5	-5177.5
2299	FOXI1	forkhead box I1			3898	5363.5	10499.5	10892.5	30653.5	393	-5136
9261	MAPKAPK2	mitogen-activated protein kinase-activated protein kinase 2			826.5	2915.5	7918.5	8940.5	20601	1022	-5003
56945	MRPS22	mitochondrial ribosomal protein S22			9126	487.5	5854	7084.5	22552	1230.5	-5366.5
60491	NIF3L1	NIF3 NGG1 interacting factor 3-like 1 (S. cerevisiae)			9126	1864	7222.5	4596	22808.5	-2626.5	-5358.5
1072	CFL1	cofilin 1 (non-muscle)			2950	221.5	5394.5	7084.5	15650.5	1690	-5173
9352	TXNL1	thioredoxin-like 1			473	518	5854	7084.5	13929.5	1230.5	-5336
23019	CNOT1	CCR4-NOT transcription complex, subunit 1			2029	1362.5	6497.5	5660	15549	-837.5	-5135
10328	EMC8	ER membrane protein complex subunit 8			2541	524	5854	1191	10110	-4663	-5330
153339	TMEM167A	transmembrane protein 167A			9126	1372	6497.5	6508	23503.5	10.5	-5125.5
92140	MTDH	metadherin			9126	1309.5	6408.5	3815.5	20659.5	-2593	-5099
58478	ENOPH1	enolase-phosphatase 1			1028	1708.5	6723.5	3245.5	12705.5	-3478	-5015
80146	UXS1	UDP-glucuronate decarboxylase 1			1820	1381	6497.5	7084.5	16783	587	-5116.5
127	ADH4	alcohol dehydrogenase 4 (class II), pi polypeptide			9126	238.5	5394.5	461	15220	-4933.5	-5156
9570	GOSR2	golgi SNAP receptor complex member 2			9126	1385	6497.5	7758.5	24767	1261	-5112.5
81697	OR2B2	olfactory receptor, family 2, subfamily B, member 2			4704.5	5363.5	10499.5	10892.5	31460	393	-5136
9681	DEPDC5	DEP domain containing 5			3898	3127	8242	10892.5	26159.5	2650.5	-5115
64241	ABCG8	ATP-binding cassette, sub-family G (WHITE), member 8			9126	5363.5	10705	2418.5	27613	-8286.5	-5341.5
285195	SLC9A9	solute carrier family 9, subfamily A (NHE9, cation proton antiporter 9), member 9			2793	1905	7222.5	10892.5	22813	3670	-5317.5
10110	SGK2	serum/glucocorticoid regulated kinase 2			3381	264	5394.5	2334	11373.5	-3060.5	-5130.5
6423	SFRP2	secreted frizzled-related protein 2			2029	6389	11535.5	10892.5	30846	-643	-5146.5
83605	CCM2	cerebral cavernous malformation 2			9126	3140	8242	4798	25306	-3444	-5102
84525	HOPX	HOP homeobox			415	4284	9316	10892.5	24907.5	1576.5	-5032
3340	NDST1	N-deacetylase/N-sulfotransferase (heparan glucosaminyl) 1			5774	561.5	5854	9349	21538.5	3495	-5292.5
23468	CBX5	chromobox homolog 5			9126	1824	6850.5	3460	21260.5	-3390.5	-5026.5
80205	CHD9	chromodomain helicase DNA binding protein 9			94	1920	7222.5	6339	15575.5	-883.5	-5302.5
51655	RASD1	RAS, dexamethasone-induced 1			3054	3801.5	8870.5	183	15909	-8687.5	-5069
3626	INHBC	inhibin, beta C			9126	281.5	5394.5	1936	16738	-3458.5	-5113
10313	RTN3	reticulon 3			3898	5363.5	10244.5	2494.5	22000.5	-7750	-4881
368	ABCC6	ATP-binding cassette, sub-family C (CFTR/MRP), member 6			2306	112	5126	394	7938	-4732	-5014
381	ARF5	ADP-ribosylation factor 5			3898	3159	8242	5660	20959	-2582	-5083
7373	COL14A1	collagen, type XIV, alpha 1			9126	2625.5	7713.5	8592.5	28057.5	879	-5088
223117	SEMA3D	sema domain, immunoglobulin domain (Ig), short basic domain, secreted, (semaphorin) 3D			2576	6389	11535.5	10892.5	31393	-643	-5146.5
375743	PTAR1	protein prenyltransferase alpha subunit repeat containing 1			9126	5363.5	10749	7549.5	32788	-3199.5	-5385.5
9804	TOMM20	translocase of outer mitochondrial membrane 20 homolog (yeast)			1184	596	5854	1004	8638	-4850	-5258
25924	MYRIP	myosin VIIA and Rab interacting protein			9126	4473.5	9589.5	2510	25699	-7079.5	-5116
8443	GNPAT	glyceronephosphate O-acyltransferase			5249	3176.5	8242	1808.5	18476	-6433.5	-5065.5
10146	G3BP1	GTPase activating protein (SH3 domain) binding protein 1			2029	1947.5	7222.5	3455.5	14654.5	-3767	-5275
10919	EHMT2	euchromatic histone-lysine N-methyltransferase 2			1480	1950	7222.5	5660	16312.5	-1562.5	-5272.5
573	BAG1	BCL2-associated athanogene			5774	2915.5	7952	1693	18334.5	-6259	-5036.5
6693	SPN	sialophorin			1784.5	4173	9166.5	10892.5	26016.5	1726	-4993.5
160760	PPTC7	PTC7 protein phosphatase homolog (S. cerevisiae)			1383	1309.5	6272	4856	13820.5	-1416	-4962.5
9595	CYTIP	cytohesin 1 interacting protein			2842	6389	11535.5	9664	30430.5	-1871.5	-5146.5
345757	FAM174A	family with sequence similarity 174, member A			3898	3801.5	8870.5	4096	20666	-4774.5	-5069
9706	ULK2	unc-51 like autophagy activating kinase 2			5255	3407	8391	8031.5	25084.5	-359.5	-4984
83451	ABHD11	abhydrolase domain containing 11			9126	5363.5	10728	7084.5	32302	-3643.5	-5364.5
3745	KCNB1	potassium channel, voltage gated Shab related subfamily B, member 1			9126	5948.5	10927	8940.5	34942	-1986.5	-4978.5
134288	TMEM174	transmembrane protein 174			3075	6389	11535.5	8940.5	29940	-2595	-5146.5
9788	MTSS1	metastasis suppressor 1			5774	1309.5	6296.5	6508	19888	211.5	-4987
84128	WDR75	WD repeat domain 75			5187	3384	8351	1079.5	18001.5	-7271.5	-4967
10765	KDM5B	lysine (K)-specific demethylase 5B			9126	2606	7573.5	5660	24965.5	-1913.5	-4967.5
245932	DEFB119	defensin, beta 119			9126	5363.5	10761.5	10892.5	36143.5	131	-5398
5934	RBL2	retinoblastoma-like 2			903	601	5555.5	8421	15480.5	2865.5	-4954.5
9781	RNF144A	ring finger protein 144A			71.5	661.5	5854	7879.5	14466.5	2025.5	-5192.5
9113	LATS1	large tumor suppressor kinase 1			1831	3226.5	8242	4561.5	17861	-3680.5	-5015.5
9355	LHX2	LIM homeobox 2			9126	4526.5	9589.5	10892.5	34134.5	1303	-5063
10594	PRPF8	pre-mRNA processing factor 8			1617.5	2001	7222.5	7851	18692	628.5	-5221.5
56984	PSMG2	proteasome (prosome, macropain) assembly chaperone 2			3406	362.5	5394.5	4299	13462	-1095.5	-5032
79660	PPP1R3B	protein phosphatase 1, regulatory subunit 3B			9126	2008.5	7222.5	3815.5	22172.5	-3407	-5214
51093	RRNAD1	ribosomal RNA adenine dimethylase domain containing 1			5774	5363.5	10499.5	4071	25708	-6428.5	-5136
84267	C9orf64	chromosome 9 open reading frame 64			9126	4339.5	9270	3385	26120.5	-5885	-4930.5
26166	RGS22	regulator of G-protein signaling 22			9126	5363.5	10711	8940.5	34141	-1770.5	-5347.5
7517	XRCC3	X-ray repair complementing defective repair in Chinese hamster cells 3			9126	5363.5	10720	9740.5	34950	-979.5	-5356.5
3909	LAMA3	laminin, alpha 3			3095	1776	6702.5	5192	16765.5	-1510.5	-4926.5
88	ACTN2	actinin, alpha 2			5774	3801.5	8870.5	10892.5	29338.5	2022	-5069
29098	RANGRF	RAN guanine nucleotide release factor			3443.5	96.5	5018	7084.5	15642.5	2066.5	-4921.5
10478	SLC25A17	solute carrier family 25 (mitochondrial carrier; peroxisomal membrane protein, 34kDa), member 17			3898	383.5	5394.5	4421.5	14097.5	-973	-5011
92259	MRPS36	mitochondrial ribosomal protein S36			2400	1708.5	6613	6508	17229.5	-105	-4904.5
10175	CNIH1	cornichon family AMPA receptor auxiliary protein 1			5774	1708.5	6653	1217.5	15353	-5435.5	-4944.5
2886	GRB7	growth factor receptor-bound protein 7			1764	6389	10951	6136.5	25240.5	-4814.5	-4562
64061	TSPYL2	TSPY-like 2			2673	4180	9086	3245.5	19184.5	-5840.5	-4906
23042	PDXDC1	pyridoxal-dependent decarboxylase domain containing 1			907	3625.5	8532	6508	19572.5	-2024	-4906.5
56999	ADAMTS9	ADAM metallopeptidase with thrombospondin type 1 motif, 9			9126	695	5854	5660	21335	-194	-5159
27101	CACYBP	calcyclin binding protein			3272.5	700	5854	2710.5	12537	-3143.5	-5154
25885	POLR1A	polymerase (RNA) I polypeptide A, 194kDa			3898	3041	7932	4521.5	19392.5	-3410.5	-4891
57338	JPH3	junctophilin 3			5774	5363.5	10316	10892.5	32346	576.5	-4952.5
1445	CSK	c-src tyrosine kinase			1008	1851.5	6737	4622	14218.5	-2115	-4885.5
5252	PHF1	PHD finger protein 1			9126	3801.5	8870.5	1148	22946	-7722.5	-5069
1581	CYP7A1	cytochrome P450, family 7, subfamily A, polypeptide 1		x	9126	713	5854	10892.5	26585.5	5038.5	-5141
9782	MATR3	matrin 3			3898	6389	11535.5	8031.5	29854	-3504	-5146.5
375056	MIA3	melanoma inhibitory activity family, member 3			643	1559	6497.5	2900	11599.5	-3597.5	-4938.5
84844	PHF5A	PHD finger protein 5A			4373	1467	6332	3368	15540	-2964	-4865
9926	LPGAT1	lysophosphatidylglycerol acyltransferase 1			3898	3266	8126.5	668.5	15959	-7458	-4860.5
64132	XYLT2	xylosyltransferase II			5009.5	1577	6497.5	8496	21580	1998.5	-4920.5
79683	ZDHHC14	zinc finger, DHHC-type containing 14			4795	3319	8242	7084.5	23440.5	-1157.5	-4923
25926	NOL11	nucleolar protein 11			2234	746	5854	388.5	9222.5	-5465.5	-5108
221830	TWISTNB	TWIST neighbor			706	747	5854	6333.5	13640.5	479.5	-5107
10129	FRY	furry homolog (Drosophila)			3107	5363.5	9998.5	743.5	19212.5	-9255	-4635
8898	MTMR2	myotubularin related protein 2			706	409	5254	3082	9451	-2172	-4845
84912	SLC35B4	solute carrier family 35 (UDP-xylose/UDP-N-acetylglucosamine transporter), member B4			4639	317.5	5159	3815.5	13931	-1343.5	-4841.5
7353	UFD1L	ubiquitin fusion degradation 1 like (yeast)			706	759	5854	5660	12979	-194	-5095
23221	RHOBTB2	Rho-related BTB domain containing 2			9126	3801.5	8870.5	7084.5	28882.5	-1786	-5069
284439	SLC25A42	solute carrier family 25, member 42			124	487.5	5394.5	3815.5	9821.5	-1579	-4907
23140	ZZEF1	zinc finger, ZZ-type with EF-hand domain 1			9126	3801.5	8870.5	7499	29297	-1371.5	-5069
64225	ATL2	atlastin GTPase 2			888	487.5	5394.5	4518	11288	-876.5	-4907
3720	JARID2	jumonji, AT rich interactive domain 2			1335	4386	9215	7084.5	22020.5	-2130.5	-4829
116138	KLHDC3	kelch domain containing 3			9126	4212.5	9041	5660	28039.5	-3381	-4828.5
7031	TFF1	trefoil factor 1			9126	3801.5	8870.5	10892.5	32690.5	2022	-5069
116988	AGAP3	ArfGAP with GTPase domain, ankyrin repeat and PH domain 3			9126	3801.5	8870.5	10892.5	32690.5	2022	-5069
55891	LENEP	lens epithelial protein			9126	3196	8021	9335	29678	1314	-4825
9857	CEP350	centrosomal protein 350kDa			9126	3801.5	8746	6285	27958.5	-2461	-4944.5
51528	JKAMP	JNK1/MAPK8-associated membrane protein			2488	1615	6497.5	4961	15561.5	-1536.5	-4882.5
55508	SLC35E3	solute carrier family 35, member E3			1393	183	5003	8031.5	14610.5	3028.5	-4820
166336	PRICKLE2	prickle homolog 2 (Drosophila)			1184	4366	9184.5	5660	20394.5	-3524.5	-4818.5
32	ACACB	acetyl-CoA carboxylase beta			4521	4233.5	9045	213	18012.5	-8832	-4811.5
112487	DTD2	D-tyrosyl-tRNA deacylase 2 (putative)			5774	3369	8242	7084.5	24469.5	-1157.5	-4873
80155	NAA15	N(alpha)-acetyltransferase 15, NatA auxiliary subunit			1382	1637	6497.5	2486.5	12003	-4011	-4860.5
5691	PSMB3	proteasome (prosome, macropain) subunit, beta type, 3			9126	487.5	5394.5	7084.5	22092.5	1690	-4907
54839	LRRC49	leucine rich repeat containing 49			5312	6389	11535.5	6169	29405.5	-5366.5	-5146.5
8292	COLQ	collagen-like tail subunit (single strand of homotrimer) of asymmetric acetylcholinesterase			2577	2153	7222.5	10892.5	22845	3670	-5069.5
51278	IER5	immediate early response 5			251.5	2242.5	7222.5	459	10175.5	-6763.5	-4980
790	CAD	carbamoyl-phosphate synthetase 2, aspartate transcarbamylase, and dihydroorotase			9126	792.5	5854	2448	18220.5	-3406	-5061.5
55204	GOLPH3L	golgi phosphoprotein 3-like			3443.5	2110	6895.5	751.5	13200.5	-6144	-4785.5
10296	MAEA	macrophage erythroblast attacher			971	1835.5	6616	6508	15930.5	-108	-4780.5
55343	SLC35C1	solute carrier family 35 (GDP-fucose transporter), member C1			2230.5	2008.5	6786.5	2136	13161.5	-4650.5	-4778
92369	SPSB4	splA/ryanodine receptor domain and SOCS box containing 4			3114.5	4377.5	9147	10892.5	27531.5	1745.5	-4769.5
345778	MTX3	metaxin 3			1466	2915.5	7616.5	5660	17658	-1956.5	-4701
5695	PSMB7	proteasome (prosome, macropain) subunit, beta type, 7			9126	216.5	4982.5	5660	19985	677.5	-4766
400	ARL1	ADP-ribosylation factor-like 1			2712.5	487.5	5248	6664	15112	1416	-4760.5
6228	RPS23	ribosomal protein S23			4811	848.5	5854	7084.5	18598	1230.5	-5005.5
3658	IREB2	iron-responsive element binding protein 2			1471	2242.5	7222.5	3815.5	14751.5	-3407	-4980
3837	KPNB1	karyopherin (importin) beta 1			1806.5	557	5394.5	1129	8887	-4265.5	-4837.5
9520	NPEPPS	aminopeptidase puromycin sensitive			2029	5363.5	9818	7891.5	25102	-1926.5	-4454.5
253190	SERHL2	serine hydrolase-like 2			3898	3801.5	8544	9580	25823.5	1036	-4742.5
84913	ATOH8	atonal homolog 8 (Drosophila)			9126	857	5854	3020.5	18857.5	-2833.5	-4997
23240	KIAA0922	KIAA0922			560	313	5056.5	1463	7392.5	-3593.5	-4743.5
90580	C19orf52	chromosome 19 open reading frame 52			6159	861.5	5854	5062	17936.5	-792	-4992.5
989	SEPT7	septin 7			1816	2242.5	7222.5	7084.5	18365.5	-138	-4980
9223	MAGI1	membrane associated guanylate kinase, WW and PDZ domain containing 1			1552	2915.5	7591.5	2980.5	15039.5	-4611	-4676
10734	STAG3	stromal antigen 3			5774	6389	11535.5	8554.5	32253	-2981	-5146.5
80144	FRAS1	Fraser extracellular matrix complex subunit 1			5774	6389	11535.5	8554.5	32253	-2981	-5146.5
3765	KCNJ9	potassium channel, inwardly rectifying subfamily J, member 9			6156	6389	11535.5	10892.5	34973	-643	-5146.5
11227	GALNT5	polypeptide N-acetylgalactosaminyltransferase 5			5774	6389	11535.5	10892.5	34591	-643	-5146.5
54207	KCNK10	potassium channel, two pore domain subfamily K, member 10			5774	6389	11535.5	10892.5	34591	-643	-5146.5
57449	PLEKHG5	pleckstrin homology domain containing, family G (with RhoGef domain) member 5			9126	4318	9051.5	7084.5	29580	-1967	-4733.5
10063	COX17	COX17 cytochrome c oxidase copper chaperone			3108	876	5854	10892.5	20730.5	5038.5	-4978
3927	LASP1	LIM and SH3 protein 1			3898	1708.5	6497.5	3366.5	15470.5	-3131	-4789
9643	MORF4L2	mortality factor 4 like 2			4409	1708.5	6497.5	6272	18887	-225.5	-4789
57095	PITHD1	PITH (C-terminal proteasome-interacting domain of thioredoxin-like) domain containing 1			5774	885	5854	7752.5	20265.5	1898.5	-4969
255877	BCL6B	B-cell CLL/lymphoma 6, member B			9126	3801.5	8664	7730	29321.5	-934	-4862.5
10422	UBAC1	UBA domain containing 1			806.5	895	5854	2710.5	10266	-3143.5	-4959
5685	PSMA4	proteasome (prosome, macropain) subunit, alpha type, 4			4328	414	5127.5	2710.5	12580	-2417	-4713.5
6728	SRP19	signal recognition particle 19kDa			9126	2141.5	6850.5	1808.5	19926.5	-5042	-4709
51075	TMX2	thioredoxin-related transmembrane protein 2			5052.5	51.5	4852.5	3526	13482.5	-1326.5	-4801
29967	LRP12	low density lipoprotein receptor-related protein 12			9126	4002	8707.5	7084.5	28920	-1623	-4705.5
5702	PSMC3	proteasome (prosome, macropain) 26S subunit, ATPase, 3			5774	451	5153	5266.5	16644.5	113.5	-4702
23471	TRAM1	translocation associated membrane protein 1			3898	6389	10919	3946.5	25152.5	-6972.5	-4530
2580	GAK	cyclin G associated kinase			2814	2915.5	7591.5	7699	21020	107.5	-4676
51118	UTP11L	UTP11-like, U3 small nucleolar ribonucleoprotein (yeast)			9126	3116	7814	506	20562	-7308	-4698
83637	ZMIZ2	zinc finger, MIZ-type containing 2			3898	2242.5	7222.5	7493	20856	270.5	-4980
92399	MRRF	mitochondrial ribosome recycling factor			9126	3801.5	8633.5	7084.5	28645.5	-1549	-4832
11331	PHB2	prohibitin 2			9126	3293.5	7979	3245.5	23644	-4733.5	-4685.5
84826	SFT2D3	SFT2 domain containing 3			9126	5363.5	10499.5	2897.5	27886.5	-7602	-5136
136319	MTPN	myotrophin			3898	1490	6173.5	6275	17836.5	101.5	-4683.5
8498	RANBP3	RAN binding protein 3			5211.5	2242.5	7222.5	8418	23094.5	1195.5	-4980
997	CDC34	cell division cycle 34			4321.5	891	5569.5	1581	12363	-3988.5	-4678.5
169044	COL22A1	collagen, type XXII, alpha 1			9126	4609	9290	7084.5	30109.5	-2205.5	-4681
4978	OPCML	opioid binding protein/cell adhesion molecule-like			9126	4796.5	9589.5	10892.5	34404.5	1303	-4793
4986	OPRK1	opioid receptor, kappa 1			3898	5363.5	9932.5	10892.5	30086.5	960	-4569
6954	TCP11	t-complex 11, testis-specific			3898	4051.5	8725	10892.5	27567	2167.5	-4673.5
5605	MAP2K2	mitogen-activated protein kinase kinase 2			1184	1519.5	6192	9481.5	18377	3289.5	-4672.5
440836	ODF3B	outer dense fiber of sperm tails 3B			9126	4697.5	9369.5	4317	27510	-5052.5	-4672
6942	TCF20	transcription factor 20 (AR1)			2258	4109	8870.5	7084.5	22322	-1786	-4761.5
79807	GSTCD	glutathione S-transferase, C-terminal domain containing			9126	1708.5	6497.5	7711	25043	1213.5	-4789
4055	LTBR	lymphotoxin beta receptor (TNFR superfamily, member 3)			2219.5	955	5854	3245.5	12274	-2608.5	-4899
6195	RPS6KA1	ribosomal protein S6 kinase, 90kDa, polypeptide 1			9126	3801.5	8541	2624	24092.5	-5917	-4739.5
6533	SLC6A6	solute carrier family 6 (neurotransmitter transporter), member 6			9126	547.5	5181	4315	19169.5	-866	-4633.5
57498	KIDINS220	kinase D-interacting substrate, 220kDa			9126	2242.5	7222.5	5660	24251	-1562.5	-4980
54799	MBTD1	mbt domain containing 1			9126	2242.5	7222.5	7084.5	25675.5	-138	-4980
8504	PEX3	peroxisomal biogenesis factor 3			5368	2915.5	7575	1906	17764.5	-5669	-4659.5
114049	WBSCR22	Williams Beuren syndrome chromosome region 22			2882.5	327.5	4953	5660	13823	707	-4625.5
158358	KIAA2026	KIAA2026			5128.5	2331	7222.5	5660	20342	-1562.5	-4891.5
8894	EIF2S2	eukaryotic translation initiation factor 2, subunit 2 beta, 38kDa			7	574	5198	3469	9248	-1729	-4624
51460	SFMBT1	Scm-like with four mbt domains 1			5774	3421.5	8044.5	4897.5	22137.5	-3147	-4623
3169	FOXA1	forkhead box A1			9126	4161.5	8870.5	3815.5	25973.5	-5055	-4709
84660	CCDC62	coiled-coil domain containing 62			9126	5363.5	10499.5	7084.5	32073.5	-3415	-5136
388581	FAM132A	family with sequence similarity 132, member A			9126	5363.5	10499.5	7510	32499	-2989.5	-5136
389203	SMIM20	small integral membrane protein 20			2446	1005.5	5854	5062	14367.5	-792	-4848.5
131578	LRRC15	leucine rich repeat containing 15			9126	4197.5	8870.5	7798	29992	-1072.5	-4673
50	ACO2	aconitase 2, mitochondrial			1459	178.5	4852.5	817	7307	-4035.5	-4674
10436	EMG1	EMG1 N1-specific pseudouridine methyltransferase			5217	1708.5	6302.5	363.5	13591.5	-5939	-4594
331	XIAP	X-linked inhibitor of apoptosis, E3 ubiquitin protein ligase			5774	1005.5	5854	4164	16797.5	-1690	-4848.5
5967	REG1A	regenerating islet-derived 1 alpha			9126	5363.5	10499.5	8940.5	33929.5	-1559	-5136
6867	TACC1	transforming, acidic coiled-coil containing protein 1			1534	4905	9589.5	6508	22536.5	-3081.5	-4684.5
144110	TMEM86A	transmembrane protein 86A			24.5	190	4852.5	10892.5	15959.5	6040	-4662.5
140458	ASB5	ankyrin repeat and SOCS box containing 5			9126	5363.5	10499.5	9316.5	34305.5	-1183	-5136
1173	AP2M1	adaptor-related protein complex 2, mu 1 subunit			2932	2392.5	7222.5	2710.5	15257.5	-4512	-4830
2648	KAT2A	K(lysine) acetyltransferase 2A			5356	3592	8154	5660	22762	-2494	-4562
56993	TOMM22	translocase of outer mitochondrial membrane 22 homolog (yeast)			9126	1005.5	5854	9209	25194.5	3355	-4848.5
25957	PNISR	PNN-interacting serine/arginine-rich protein			796	2398	7222.5	2233.5	12650	-4989	-4824.5
283989	TSEN54	TSEN54 tRNA splicing endonuclease subunit			2230.5	2396.5	7222.5	8031.5	19881	809	-4826
2029	ENSA	endosulfine alpha			5774	4086.5	8643.5	3815.5	22319.5	-4828	-4557
7417	VDAC2	voltage-dependent anion channel 2			2601	1058	5854	627	10140	-5227	-4796
2788	GNG7	guanine nucleotide binding protein (G protein), gamma 7			9126	5363.5	10499.5	10892.5	35881.5	393	-5136
400629	TEX19	testis expressed 19			9126	5363.5	10499.5	10892.5	35881.5	393	-5136
5454	POU3F2	POU class 3 homeobox 2			9126	5363.5	10499.5	10892.5	35881.5	393	-5136
6754	SSTR4	somatostatin receptor 4			9126	5363.5	10499.5	10892.5	35881.5	393	-5136
113828	FAM83F	family with sequence similarity 83, member F			9126	5363.5	10499.5	10892.5	35881.5	393	-5136
3035	HARS	histidyl-tRNA synthetase			1184	1068	5854	1932	10038	-3922	-4786
6539	SLC6A12	solute carrier family 6 (neurotransmitter transporter), member 12			5774	1898.5	6497.5	3815.5	17985.5	-2682	-4599
5004	ORM1	orosomucoid 1			9126	2915.5	7552.5	5062	24656	-2490.5	-4637
497189	TIFAB	TRAF-interacting protein with forkhead-associated domain, family member B			3898	6389	10770	10892.5	31949.5	122.5	-4381
10631	POSTN	periostin, osteoblast specific factor			9126	9584	11535.5	10892.5	41138	-643	-1951.5
7020	TFAP2A	transcription factor AP-2 alpha (activating enhancer binding protein 2 alpha)			9126	9584	11535.5	10892.5	41138	-643	-1951.5
140767	NRSN1	neurensin 1			9126	9584	11535.5	10892.5	41138	-643	-1951.5
56121	PCDHB15	protocadherin beta 15			9126	9584	11535.5	10892.5	41138	-643	-1951.5
51555	PEX5L	peroxisomal biogenesis factor 5-like			9126	9584	11535.5	10892.5	41138	-643	-1951.5
388394	RPRML	reprimo-like			9126	9584	11535.5	10892.5	41138	-643	-1951.5
1233	CCR4	chemokine (C-C motif) receptor 4			9126	9584	11535.5	10892.5	41138	-643	-1951.5
3213	HOXB3	homeobox B3			9126	9584	11535.5	10892.5	41138	-643	-1951.5
255119	C4orf22	chromosome 4 open reading frame 22			9126	9584	11535.5	10892.5	41138	-643	-1951.5
480	ATP1A4	ATPase, Na+/K+ transporting, alpha 4 polypeptide			9126	9584	11535.5	10892.5	41138	-643	-1951.5
6886	TAL1	T-cell acute lymphocytic leukemia 1			9126	9584	11535.5	10892.5	41138	-643	-1951.5
63876	PKNOX2	PBX/knotted 1 homeobox 2			9126	9584	11535.5	10892.5	41138	-643	-1951.5
6098	ROS1	ROS proto-oncogene 1 , receptor tyrosine kinase			9126	9584	11535.5	10892.5	41138	-643	-1951.5
258	AMBN	ameloblastin (enamel matrix protein)			9126	9584	11535.5	10892.5	41138	-643	-1951.5
256435	ST6GALNAC3	ST6 (alpha-N-acetyl-neuraminyl-2,3-beta-galactosyl-1,3)-N-acetylgalactosaminide alpha-2,6-sialyltransferase 3			9126	9584	11535.5	10892.5	41138	-643	-1951.5
5368	PNOC	prepronociceptin			9126	9584	11535.5	10892.5	41138	-643	-1951.5
28316	CDH20	cadherin 20, type 2			9126	9584	11535.5	10892.5	41138	-643	-1951.5
26576	SRPK3	SRSF protein kinase 3			9126	9584	11535.5	10892.5	41138	-643	-1951.5
64098	PARVG	parvin, gamma			9126	9584	11535.5	10892.5	41138	-643	-1951.5
153579	BTNL9	butyrophilin-like 9			9126	9584	11535.5	10892.5	41138	-643	-1951.5
4653	MYOC	myocilin, trabecular meshwork inducible glucocorticoid response			9126	9584	11535.5	10892.5	41138	-643	-1951.5
1160	CKMT2	creatine kinase, mitochondrial 2 (sarcomeric)			9126	9584	11535.5	10892.5	41138	-643	-1951.5
283659	PRTG	protogenin			9126	9584	11535.5	10892.5	41138	-643	-1951.5
51299	NRN1	neuritin 1			9126	9584	11535.5	10892.5	41138	-643	-1951.5
2567	GABRG3	gamma-aminobutyric acid (GABA) A receptor, gamma 3			9126	9584	11535.5	10892.5	41138	-643	-1951.5
116448	OLIG1	oligodendrocyte transcription factor 1			9126	9584	11535.5	10892.5	41138	-643	-1951.5
7137	TNNI3	troponin I type 3 (cardiac)			9126	9584	11535.5	10892.5	41138	-643	-1951.5
84695	LOXL3	lysyl oxidase-like 3			9126	9584	11535.5	10892.5	41138	-643	-1951.5
460	ASTN1	astrotactin 1			9126	9584	11535.5	10892.5	41138	-643	-1951.5
10655	DMRT2	doublesex and mab-3 related transcription factor 2			9126	9584	11535.5	10892.5	41138	-643	-1951.5
27231	NMRK2	nicotinamide riboside kinase 2			9126	9584	11535.5	10892.5	41138	-643	-1951.5
2702	GJA5	gap junction protein, alpha 5, 40kDa			9126	9584	11535.5	10892.5	41138	-643	-1951.5
113278	SLC52A3	solute carrier family 52 (riboflavin transporter), member 3			9126	9584	11535.5	10892.5	41138	-643	-1951.5
340075	ARSI	arylsulfatase family, member I			9126	9584	11535.5	10892.5	41138	-643	-1951.5
345557	PLCXD3	phosphatidylinositol-specific phospholipase C, X domain containing 3			9126	9584	11535.5	10892.5	41138	-643	-1951.5
54440	SASH3	SAM and SH3 domain containing 3			9126	9584	11535.5	10892.5	41138	-643	-1951.5
57464	STRIP2	striatin interacting protein 2			9126	9584	11535.5	10892.5	41138	-643	-1951.5
170575	GIMAP1	GTPase, IMAP family member 1			9126	9584	11535.5	10892.5	41138	-643	-1951.5
8499	PPFIA2	protein tyrosine phosphatase, receptor type, f polypeptide (PTPRF), interacting protein (liprin), alpha 2			9126	9584	11535.5	10892.5	41138	-643	-1951.5
56981	PRDM11	PR domain containing 11			9126	9584	11535.5	10892.5	41138	-643	-1951.5
51086	TNNI3K	TNNI3 interacting kinase			9126	9584	11535.5	10892.5	41138	-643	-1951.5
10215	OLIG2	oligodendrocyte lineage transcription factor 2			9126	9584	11535.5	10892.5	41138	-643	-1951.5
5406	PNLIP	pancreatic lipase			9126	9584	11535.5	10892.5	41138	-643	-1951.5
56884	FSTL5	follistatin-like 5			9126	9584	11535.5	10892.5	41138	-643	-1951.5
26228	STAP1	signal transducing adaptor family member 1			9126	9584	11535.5	10892.5	41138	-643	-1951.5
54829	ASPN	asporin			9126	9584	11535.5	10892.5	41138	-643	-1951.5
23439	ATP1B4	ATPase, Na+/K+ transporting, beta 4 polypeptide			9126	9584	11535.5	10892.5	41138	-643	-1951.5
2694	GIF	gastric intrinsic factor (vitamin B synthesis)			9126	9584	11535.5	10892.5	41138	-643	-1951.5
79153	GDPD3	glycerophosphodiester phosphodiesterase domain containing 3			9126	9584	11535.5	10892.5	41138	-643	-1951.5
7348	UPK1B	uroplakin 1B			9126	9584	11535.5	10892.5	41138	-643	-1951.5
859	CAV3	caveolin 3			9126	9584	11535.5	10892.5	41138	-643	-1951.5
51442	VGLL1	vestigial-like family member 1			9126	9584	11535.5	10892.5	41138	-643	-1951.5
3559	IL2RA	interleukin 2 receptor, alpha			9126	9584	11535.5	10892.5	41138	-643	-1951.5
1357	CPA1	carboxypeptidase A1 (pancreatic)			9126	9584	11535.5	10892.5	41138	-643	-1951.5
167838	TXLNB	taxilin beta			9126	9584	11535.5	10892.5	41138	-643	-1951.5
26231	LRRC29	leucine rich repeat containing 29			9126	9584	11535.5	10892.5	41138	-643	-1951.5
57663	USP29	ubiquitin specific peptidase 29			9126	9584	11535.5	10892.5	41138	-643	-1951.5
3739	KCNA4	potassium channel, voltage gated shaker related subfamily A, member 4			9126	9584	11535.5	10892.5	41138	-643	-1951.5
6865	TACR2	tachykinin receptor 2			9126	9584	11535.5	10892.5	41138	-643	-1951.5
347252	IGFBPL1	insulin-like growth factor binding protein-like 1			9126	9584	11535.5	10892.5	41138	-643	-1951.5
284654	RSPO1	R-spondin 1			9126	9584	11535.5	10892.5	41138	-643	-1951.5
1101	CHAD	chondroadherin			9126	9584	11535.5	10892.5	41138	-643	-1951.5
6493	SIM2	single-minded family bHLH transcription factor 2			9126	9584	11535.5	10892.5	41138	-643	-1951.5
3603	IL16	interleukin 16			9126	9584	11535.5	10892.5	41138	-643	-1951.5
1215	CMA1	chymase 1, mast cell			9126	9584	11535.5	10892.5	41138	-643	-1951.5
5304	PIP	prolactin-induced protein			9126	9584	11535.5	10892.5	41138	-643	-1951.5
1053	CEBPE	CCAAT/enhancer binding protein (C/EBP), epsilon			9126	9584	11535.5	10892.5	41138	-643	-1951.5
9378	NRXN1	neurexin 1			9126	9584	11535.5	10892.5	41138	-643	-1951.5
3062	HCRTR2	hypocretin (orexin) receptor 2			9126	9584	11535.5	10892.5	41138	-643	-1951.5
146850	PIK3R6	phosphoinositide-3-kinase, regulatory subunit 6			9126	9584	11535.5	10892.5	41138	-643	-1951.5
55698	RADIL	Ras association and DIL domains			9126	9584	11535.5	10892.5	41138	-643	-1951.5
57452	GALNT16	polypeptide N-acetylgalactosaminyltransferase 16			9126	9584	11535.5	10892.5	41138	-643	-1951.5
163175	LGI4	leucine-rich repeat LGI family, member 4			9126	9584	11535.5	10892.5	41138	-643	-1951.5
27123	DKK2	dickkopf WNT signaling pathway inhibitor 2			9126	9584	11535.5	10892.5	41138	-643	-1951.5
7739	ZNF185	zinc finger protein 185 (LIM domain)			9126	9584	11535.5	10892.5	41138	-643	-1951.5
64137	ABCG4	ATP-binding cassette, sub-family G (WHITE), member 4			9126	9584	11535.5	10892.5	41138	-643	-1951.5
388585	HES5	hes family bHLH transcription factor 5			9126	9584	11535.5	10892.5	41138	-643	-1951.5
26281	FGF20	fibroblast growth factor 20			9126	9584	11535.5	10892.5	41138	-643	-1951.5
2897	GRIK1	glutamate receptor, ionotropic, kainate 1			9126	9584	11535.5	10892.5	41138	-643	-1951.5
783	CACNB2	calcium channel, voltage-dependent, beta 2 subunit			9126	9584	11535.5	10892.5	41138	-643	-1951.5
10753	CAPN9	calpain 9			9126	9584	11535.5	10892.5	41138	-643	-1951.5
10164	CHST4	carbohydrate (N-acetylglucosamine 6-O) sulfotransferase 4			9126	9584	11535.5	10892.5	41138	-643	-1951.5
3196	TLX2	T-cell leukemia homeobox 2			9126	9584	11535.5	10892.5	41138	-643	-1951.5
64211	LHX5	LIM homeobox 5			9126	9584	11535.5	10892.5	41138	-643	-1951.5
10659	CELF2	CUGBP, Elav-like family member 2			9126	9584	11535.5	10892.5	41138	-643	-1951.5
26103	LRIT1	leucine-rich repeat, immunoglobulin-like and transmembrane domains 1			9126	9584	11535.5	10892.5	41138	-643	-1951.5
22895	RPH3A	rabphilin 3A			9126	9584	11535.5	10892.5	41138	-643	-1951.5
50805	IRX4	iroquois homeobox 4			9126	9584	11535.5	10892.5	41138	-643	-1951.5
2322	FLT3	fms-related tyrosine kinase 3			9126	9584	11535.5	10892.5	41138	-643	-1951.5
84002	B3GNT5	UDP-GlcNAc:betaGal beta-1,3-N-acetylglucosaminyltransferase 5			9126	9584	11535.5	10892.5	41138	-643	-1951.5
3776	KCNK2	potassium channel, two pore domain subfamily K, member 2			9126	9584	11535.5	10892.5	41138	-643	-1951.5
219539	YPEL4	yippee-like 4 (Drosophila)			9126	9584	11535.5	10892.5	41138	-643	-1951.5
64714	PDIA2	protein disulfide isomerase family A, member 2			9126	9584	11535.5	10892.5	41138	-643	-1951.5
695	BTK	Bruton agammaglobulinemia tyrosine kinase			9126	9584	11535.5	10892.5	41138	-643	-1951.5
57636	ARHGAP23	Rho GTPase activating protein 23			9126	9584	11535.5	10892.5	41138	-643	-1951.5
11280	SCN11A	sodium channel, voltage gated, type XI alpha subunit			9126	9584	11535.5	10892.5	41138	-643	-1951.5
256130	TMEM196	transmembrane protein 196			9126	9584	11535.5	10892.5	41138	-643	-1951.5
2846	LPAR4	lysophosphatidic acid receptor 4			9126	9584	11535.5	10892.5	41138	-643	-1951.5
27159	CHIA	chitinase, acidic			9126	9584	11535.5	10892.5	41138	-643	-1951.5
116154	PHACTR3	phosphatase and actin regulator 3			9126	9584	11535.5	10892.5	41138	-643	-1951.5
116966	WDR17	WD repeat domain 17			9126	9584	11535.5	10892.5	41138	-643	-1951.5
11095	ADAMTS8	ADAM metallopeptidase with thrombospondin type 1 motif, 8			9126	9584	11535.5	10892.5	41138	-643	-1951.5
10690	FUT9	fucosyltransferase 9 (alpha (1,3) fucosyltransferase)			9126	9584	11535.5	10892.5	41138	-643	-1951.5
3860	KRT13	keratin 13, type I			9126	9584	11535.5	10892.5	41138	-643	-1951.5
339669	TEX33	testis expressed 33			9126	9584	11535.5	10892.5	41138	-643	-1951.5
6752	SSTR2	somatostatin receptor 2			9126	9584	11535.5	10892.5	41138	-643	-1951.5
6695	SPOCK1	sparc/osteonectin, cwcv and kazal-like domains proteoglycan (testican) 1			9126	9584	11535.5	10892.5	41138	-643	-1951.5
57216	VANGL2	VANGL planar cell polarity protein 2			9126	9584	11535.5	10892.5	41138	-643	-1951.5
115584	SLC5A11	solute carrier family 5 (sodium/inositol cotransporter), member 11			9126	9584	11535.5	10892.5	41138	-643	-1951.5
196996	GRAMD2	GRAM domain containing 2			9126	9584	11535.5	10892.5	41138	-643	-1951.5
4618	MYF6	myogenic factor 6 (herculin)			9126	9584	11535.5	10892.5	41138	-643	-1951.5
1734	DIO2	deiodinase, iodothyronine, type II			9126	9584	11535.5	10892.5	41138	-643	-1951.5
4868	NPHS1	nephrosis 1, congenital, Finnish type (nephrin)			9126	9584	11535.5	10892.5	41138	-643	-1951.5
5137	PDE1C	phosphodiesterase 1C, calmodulin-dependent 70kDa			9126	9584	11535.5	10892.5	41138	-643	-1951.5
4620	MYH2	myosin, heavy chain 2, skeletal muscle, adult			9126	9584	11535.5	10892.5	41138	-643	-1951.5
57512	GPR158	G protein-coupled receptor 158			9126	9584	11535.5	10892.5	41138	-643	-1951.5
131034	CPNE4	copine IV			9126	9584	11535.5	10892.5	41138	-643	-1951.5
11189	CELF3	CUGBP, Elav-like family member 3			9126	9584	11535.5	10892.5	41138	-643	-1951.5
1208	CLPS	colipase, pancreatic			9126	9584	11535.5	10892.5	41138	-643	-1951.5
8537	BCAS1	breast carcinoma amplified sequence 1			9126	9584	11535.5	10892.5	41138	-643	-1951.5
3952	LEP	leptin			9126	9584	11535.5	10892.5	41138	-643	-1951.5
3358	HTR2C	5-hydroxytryptamine (serotonin) receptor 2C, G protein-coupled			9126	9584	11535.5	10892.5	41138	-643	-1951.5
64753	CCDC136	coiled-coil domain containing 136			9126	9584	11535.5	10892.5	41138	-643	-1951.5
8626	TP63	tumor protein p63			9126	9584	11535.5	10892.5	41138	-643	-1951.5
10911	UTS2	urotensin 2			9126	9584	11535.5	10892.5	41138	-643	-1951.5
286	ANK1	ankyrin 1, erythrocytic			9126	9584	11535.5	10892.5	41138	-643	-1951.5
8516	ITGA8	integrin, alpha 8			9126	9584	11535.5	10892.5	41138	-643	-1951.5
144715	RAD9B	RAD9 homolog B (S. pombe)			9126	9584	11535.5	10892.5	41138	-643	-1951.5
441478	NRARP	NOTCH-regulated ankyrin repeat protein			9126	9584	11535.5	10892.5	41138	-643	-1951.5
344558	SH3RF3	SH3 domain containing ring finger 3			9126	9584	11535.5	10892.5	41138	-643	-1951.5
375323	LHFPL4	lipoma HMGIC fusion partner-like 4			9126	9584	11535.5	10892.5	41138	-643	-1951.5
1179	CLCA1	chloride channel accessory 1			9126	9584	11535.5	10892.5	41138	-643	-1951.5
1419	CRYGB	crystallin, gamma B			9126	9584	11535.5	10892.5	41138	-643	-1951.5
8419	BFSP2	beaded filament structural protein 2, phakinin			9126	9584	11535.5	10892.5	41138	-643	-1951.5
10683	DLL3	delta-like 3 (Drosophila)			9126	9584	11535.5	10892.5	41138	-643	-1951.5
6332	SCN7A	sodium channel, voltage gated, type VII alpha subunit			9126	9584	11535.5	10892.5	41138	-643	-1951.5
3547	IGSF1	immunoglobulin superfamily, member 1			9126	9584	11535.5	10892.5	41138	-643	-1951.5
10507	SEMA4D	sema domain, immunoglobulin domain (Ig), transmembrane domain (TM) and short cytoplasmic domain, (semaphorin) 4D			9126	9584	11535.5	10892.5	41138	-643	-1951.5
221091	LRRN4CL	LRRN4 C-terminal like			9126	9584	11535.5	10892.5	41138	-643	-1951.5
2191	FAP	fibroblast activation protein, alpha			9126	9584	11535.5	10892.5	41138	-643	-1951.5
2042	EPHA3	EPH receptor A3			9126	9584	11535.5	10892.5	41138	-643	-1951.5
57105	CYSLTR2	cysteinyl leukotriene receptor 2			9126	9584	11535.5	10892.5	41138	-643	-1951.5
6017	RLBP1	retinaldehyde binding protein 1			9126	9584	11535.5	10892.5	41138	-643	-1951.5
399512	SLC25A35	solute carrier family 25, member 35			9126	9584	11535.5	10892.5	41138	-643	-1951.5
6910	TBX5	T-box 5			9126	9584	11535.5	10892.5	41138	-643	-1951.5
1232	CCR3	chemokine (C-C motif) receptor 3			9126	9584	11535.5	10892.5	41138	-643	-1951.5
8821	INPP4B	inositol polyphosphate-4-phosphatase, type II, 105kDa			9126	9584	11535.5	10892.5	41138	-643	-1951.5
136991	ASZ1	ankyrin repeat, SAM and basic leucine zipper domain containing 1			9126	9584	11535.5	10892.5	41138	-643	-1951.5
137362	GOT1L1	glutamic-oxaloacetic transaminase 1-like 1			9126	9584	11535.5	10892.5	41138	-643	-1951.5
56341	PRMT8	protein arginine methyltransferase 8			9126	9584	11535.5	10892.5	41138	-643	-1951.5
3792	KEL	Kell blood group, metallo-endopeptidase			9126	9584	11535.5	10892.5	41138	-643	-1951.5
55713	ZNF334	zinc finger protein 334			9126	9584	11535.5	10892.5	41138	-643	-1951.5
163404	LPPR5	lipid phosphate phosphatase-related protein type 5			9126	9584	11535.5	10892.5	41138	-643	-1951.5
154790	CLEC2L	C-type lectin domain family 2, member L			9126	9584	11535.5	10892.5	41138	-643	-1951.5
27127	SMC1B	structural maintenance of chromosomes 1B			9126	9584	11535.5	10892.5	41138	-643	-1951.5
23617	TSSK2	testis-specific serine kinase 2			9126	9584	11535.5	10892.5	41138	-643	-1951.5
2780	GNAT2	guanine nucleotide binding protein (G protein), alpha transducing activity polypeptide 2			9126	9584	11535.5	10892.5	41138	-643	-1951.5
221393	ADGRF4	adhesion G protein-coupled receptor F4			9126	9584	11535.5	10892.5	41138	-643	-1951.5
1145	CHRNE	cholinergic receptor, nicotinic, epsilon (muscle)			9126	9584	11535.5	10892.5	41138	-643	-1951.5
440829	SHISA8	shisa family member 8			9126	9584	11535.5	10892.5	41138	-643	-1951.5
57540	PTCHD2	patched domain containing 2			9126	9584	11535.5	10892.5	41138	-643	-1951.5
1044	CDX1	caudal type homeobox 1			9126	9584	11535.5	10892.5	41138	-643	-1951.5
23414	ZFPM2	zinc finger protein, FOG family member 2			9126	9584	11535.5	10892.5	41138	-643	-1951.5
151835	CPNE9	copine family member IX			9126	9584	11535.5	10892.5	41138	-643	-1951.5
10388	SYCP2	synaptonemal complex protein 2			9126	9584	11535.5	10892.5	41138	-643	-1951.5
26150	RIBC2	RIB43A domain with coiled-coils 2			9126	9584	11535.5	10892.5	41138	-643	-1951.5
4049	LTA	lymphotoxin alpha			9126	9584	11535.5	10892.5	41138	-643	-1951.5
63951	DMRTA1	DMRT-like family A1			9126	9584	11535.5	10892.5	41138	-643	-1951.5
84911	ZNF382	zinc finger protein 382			9126	9584	11535.5	10892.5	41138	-643	-1951.5
3560	IL2RB	interleukin 2 receptor, beta			9126	9584	11535.5	10892.5	41138	-643	-1951.5
4625	MYH7	myosin, heavy chain 7, cardiac muscle, beta			9126	9584	11535.5	10892.5	41138	-643	-1951.5
54674	LRRN3	leucine rich repeat neuronal 3			9126	9584	11535.5	10892.5	41138	-643	-1951.5
2898	GRIK2	glutamate receptor, ionotropic, kainate 2			9126	9584	11535.5	10892.5	41138	-643	-1951.5
78986	DUSP26	dual specificity phosphatase 26 (putative)			9126	9584	11535.5	10892.5	41138	-643	-1951.5
1638	DCT	dopachrome tautomerase			9126	9584	11535.5	10892.5	41138	-643	-1951.5
1359	CPA3	carboxypeptidase A3 (mast cell)			9126	9584	11535.5	10892.5	41138	-643	-1951.5
785	CACNB4	calcium channel, voltage-dependent, beta 4 subunit			9126	9584	11535.5	10892.5	41138	-643	-1951.5
92235	DUSP27	dual specificity phosphatase 27 (putative)			9126	9584	11535.5	10892.5	41138	-643	-1951.5
49	ACR	acrosin			9126	9584	11535.5	10892.5	41138	-643	-1951.5
2922	GRP	gastrin-releasing peptide			9126	9584	11535.5	10892.5	41138	-643	-1951.5
3617	IMPG1	interphotoreceptor matrix proteoglycan 1			9126	9584	11535.5	10892.5	41138	-643	-1951.5
1010	CDH12	cadherin 12, type 2 (N-cadherin 2)			9126	9584	11535.5	10892.5	41138	-643	-1951.5
10251	SPRY3	sprouty homolog 3 (Drosophila)			9126	9584	11535.5	10892.5	41138	-643	-1951.5
8911	CACNA1I	calcium channel, voltage-dependent, T type, alpha 1I subunit			9126	9584	11535.5	10892.5	41138	-643	-1951.5
2566	GABRG2	gamma-aminobutyric acid (GABA) A receptor, gamma 2			9126	9584	11535.5	10892.5	41138	-643	-1951.5
140578	CHODL	chondrolectin			9126	9584	11535.5	10892.5	41138	-643	-1951.5
64377	CHST8	carbohydrate (N-acetylgalactosamine 4-0) sulfotransferase 8			9126	9584	11535.5	10892.5	41138	-643	-1951.5
221336	BEND6	BEN domain containing 6			9126	9584	11535.5	10892.5	41138	-643	-1951.5
3859	KRT12	keratin 12, type I			9126	9584	11535.5	10892.5	41138	-643	-1951.5
57631	LRCH2	leucine-rich repeats and calponin homology (CH) domain containing 2			9126	9584	11535.5	10892.5	41138	-643	-1951.5
100507421	TMEM178B	transmembrane protein 178B			9126	9584	11535.5	10892.5	41138	-643	-1951.5
10750	GRAP	GRB2-related adaptor protein			9126	9584	11535.5	10892.5	41138	-643	-1951.5
27112	FAM155B	family with sequence similarity 155, member B			9126	9584	11535.5	10892.5	41138	-643	-1951.5
6261	RYR1	ryanodine receptor 1 (skeletal)			9126	9584	11535.5	10892.5	41138	-643	-1951.5
6096	RORB	RAR-related orphan receptor B			9126	9584	11535.5	10892.5	41138	-643	-1951.5
116969	ART5	ADP-ribosyltransferase 5			9126	9584	11535.5	10892.5	41138	-643	-1951.5
153918	ZC2HC1B	zinc finger, C2HC-type containing 1B			9126	9584	11535.5	10892.5	41138	-643	-1951.5
11202	KLK8	kallikrein-related peptidase 8			9126	9584	11535.5	10892.5	41138	-643	-1951.5
80243	PREX2	phosphatidylinositol-3,4,5-trisphosphate-dependent Rac exchange factor 2			9126	9584	11535.5	10892.5	41138	-643	-1951.5
363	AQP6	aquaporin 6, kidney specific			9126	9584	11535.5	10892.5	41138	-643	-1951.5
953	ENTPD1	ectonucleoside triphosphate diphosphohydrolase 1			9126	9584	11535.5	10892.5	41138	-643	-1951.5
22953	P2RX2	purinergic receptor P2X, ligand gated ion channel, 2			9126	9584	11535.5	10892.5	41138	-643	-1951.5
131873	COL6A6	collagen, type VI, alpha 6			9126	9584	11535.5	10892.5	41138	-643	-1951.5
221044	UCMA	upper zone of growth plate and cartilage matrix associated			9126	9584	11535.5	10892.5	41138	-643	-1951.5
50511	SYCP3	synaptonemal complex protein 3			9126	9584	11535.5	10892.5	41138	-643	-1951.5
139728	PNCK	pregnancy up-regulated nonubiquitous CaM kinase			9126	9584	11535.5	10892.5	41138	-643	-1951.5
83890	SPATA9	spermatogenesis associated 9			9126	9584	11535.5	10892.5	41138	-643	-1951.5
3782	KCNN3	potassium channel, calcium activated intermediate/small conductance subfamily N alpha, member 3			9126	9584	11535.5	10892.5	41138	-643	-1951.5
5024	P2RX3	purinergic receptor P2X, ligand gated ion channel, 3			9126	9584	11535.5	10892.5	41138	-643	-1951.5
2331	FMOD	fibromodulin			9126	9584	11535.5	10892.5	41138	-643	-1951.5
7857	SCG2	secretogranin II			9126	9584	11535.5	10892.5	41138	-643	-1951.5
255626	HIST1H2BA	histone cluster 1, H2ba			9126	9584	11535.5	10892.5	41138	-643	-1951.5
1280	COL2A1	collagen, type II, alpha 1			9126	9584	11535.5	10892.5	41138	-643	-1951.5
27439	CECR6	cat eye syndrome chromosome region, candidate 6			9126	9584	11535.5	10892.5	41138	-643	-1951.5
375612	LHFPL3	lipoma HMGIC fusion partner-like 3			9126	9584	11535.5	10892.5	41138	-643	-1951.5
166752	FREM3	FRAS1 related extracellular matrix 3			9126	9584	11535.5	10892.5	41138	-643	-1951.5
6005	RHAG	Rh-associated glycoprotein			9126	9584	11535.5	10892.5	41138	-643	-1951.5
157	ADRBK2	adrenergic, beta, receptor kinase 2			9126	9584	11535.5	10892.5	41138	-643	-1951.5
3738	KCNA3	potassium channel, voltage gated shaker related subfamily A, member 3			9126	9584	11535.5	10892.5	41138	-643	-1951.5
116443	GRIN3A	glutamate receptor, ionotropic, N-methyl-D-aspartate 3A			9126	9584	11535.5	10892.5	41138	-643	-1951.5
6276	S100A5	S100 calcium binding protein A5			9126	9584	11535.5	10892.5	41138	-643	-1951.5
5593	PRKG2	protein kinase, cGMP-dependent, type II			9126	9584	11535.5	10892.5	41138	-643	-1951.5
2906	GRIN2D	glutamate receptor, ionotropic, N-methyl D-aspartate 2D			9126	9584	11535.5	10892.5	41138	-643	-1951.5
8909	ENDOU	endonuclease, polyU-specific			9126	9584	11535.5	10892.5	41138	-643	-1951.5
286205	SCAI	suppressor of cancer cell invasion			9126	9584	11535.5	10892.5	41138	-643	-1951.5
1412	CRYBA2	crystallin, beta A2			9126	9584	11535.5	10892.5	41138	-643	-1951.5
10085	EDIL3	EGF-like repeats and discoidin I-like domains 3			9126	9584	11535.5	10892.5	41138	-643	-1951.5
118427	OLFM3	olfactomedin 3			9126	9584	11535.5	10892.5	41138	-643	-1951.5
50852	TRAT1	T cell receptor associated transmembrane adaptor 1			9126	9584	11535.5	10892.5	41138	-643	-1951.5
2913	GRM3	glutamate receptor, metabotropic 3			9126	9584	11535.5	10892.5	41138	-643	-1951.5
6000	RGS7	regulator of G-protein signaling 7			9126	9584	11535.5	10892.5	41138	-643	-1951.5
375567	VWC2	von Willebrand factor C domain containing 2			9126	9584	11535.5	10892.5	41138	-643	-1951.5
2596	GAP43	growth associated protein 43			9126	9584	11535.5	10892.5	41138	-643	-1951.5
401145	CCSER1	coiled-coil serine-rich protein 1			9126	9584	11535.5	10892.5	41138	-643	-1951.5
55778	ZNF839	zinc finger protein 839			9126	9584	11535.5	10892.5	41138	-643	-1951.5
775	CACNA1C	calcium channel, voltage-dependent, L type, alpha 1C subunit			9126	9584	11535.5	10892.5	41138	-643	-1951.5
344905	ATP13A5	ATPase type 13A5			9126	9584	11535.5	10892.5	41138	-643	-1951.5
577	ADGRB3	adhesion G protein-coupled receptor B3			9126	9584	11535.5	10892.5	41138	-643	-1951.5
2196	FAT2	FAT atypical cadherin 2			9126	9584	11535.5	10892.5	41138	-643	-1951.5
55026	TMEM255A	transmembrane protein 255A			9126	9584	11535.5	10892.5	41138	-643	-1951.5
196446	MYRFL	myelin regulatory factor-like			9126	9584	11535.5	10892.5	41138	-643	-1951.5
8735	MYH13	myosin, heavy chain 13, skeletal muscle			9126	9584	11535.5	10892.5	41138	-643	-1951.5
1393	CRHBP	corticotropin releasing hormone binding protein			9126	9584	11535.5	10892.5	41138	-643	-1951.5
57562	CEP126	centrosomal protein 126kDa			9126	9584	11535.5	10892.5	41138	-643	-1951.5
7015	TERT	telomerase reverse transcriptase			9126	9584	11535.5	10892.5	41138	-643	-1951.5
10234	LRRC17	leucine rich repeat containing 17			9126	9584	11535.5	10892.5	41138	-643	-1951.5
51148	CERCAM	cerebral endothelial cell adhesion molecule			9126	9584	11535.5	10892.5	41138	-643	-1951.5
7273	TTN	titin			9126	9584	11535.5	10892.5	41138	-643	-1951.5
9002	F2RL3	coagulation factor II (thrombin) receptor-like 3			9126	9584	11535.5	10892.5	41138	-643	-1951.5
6263	RYR3	ryanodine receptor 3			9126	9584	11535.5	10892.5	41138	-643	-1951.5
56287	GKN1	gastrokine 1			9126	9584	11535.5	10892.5	41138	-643	-1951.5
50859	SPOCK3	sparc/osteonectin, cwcv and kazal-like domains proteoglycan (testican) 3			9126	9584	11535.5	10892.5	41138	-643	-1951.5
642597	C18orf42	chromosome 18 open reading frame 42			9126	9584	11535.5	10892.5	41138	-643	-1951.5
474354	LRRC18	leucine rich repeat containing 18			9126	9584	11535.5	10892.5	41138	-643	-1951.5
2205	FCER1A	Fc fragment of IgE, high affinity I, receptor for; alpha polypeptide			9126	9584	11535.5	10892.5	41138	-643	-1951.5
81832	NETO1	neuropilin (NRP) and tolloid (TLL)-like 1			9126	9584	11535.5	10892.5	41138	-643	-1951.5
2696	GIPR	gastric inhibitory polypeptide receptor			9126	9584	11535.5	10892.5	41138	-643	-1951.5
203074	PRSS55	protease, serine, 55			9126	9584	11535.5	10892.5	41138	-643	-1951.5
3001	GZMA	granzyme A (granzyme 1, cytotoxic T-lymphocyte-associated serine esterase 3)			9126	9584	11535.5	10892.5	41138	-643	-1951.5
79608	RIC3	RIC3 acetylcholine receptor chaperone			9126	9584	11535.5	10892.5	41138	-643	-1951.5
4990	SIX6	SIX homeobox 6			9126	9584	11535.5	10892.5	41138	-643	-1951.5
389895	LOC389895	chromosome 16 open reading frame 72-like			9126	9584	11535.5	10892.5	41138	-643	-1951.5
6847	SYCP1	synaptonemal complex protein 1			9126	9584	11535.5	10892.5	41138	-643	-1951.5
22986	SORCS3	sortilin-related VPS10 domain containing receptor 3			9126	9584	11535.5	10892.5	41138	-643	-1951.5
64208	POPDC3	popeye domain containing 3			9126	9584	11535.5	10892.5	41138	-643	-1951.5
56934	CA10	carbonic anhydrase X			9126	9584	11535.5	10892.5	41138	-643	-1951.5
389136	VGLL3	vestigial-like family member 3			9126	9584	11535.5	10892.5	41138	-643	-1951.5
4168	MCF2	MCF.2 cell line derived transforming sequence			9126	9584	11535.5	10892.5	41138	-643	-1951.5
2672	GFI1	growth factor independent 1 transcription repressor			9126	9584	11535.5	10892.5	41138	-643	-1951.5
375190	FAM228B	family with sequence similarity 228, member B			9126	9584	11535.5	10892.5	41138	-643	-1951.5
93273	LEMD1	LEM domain containing 1			9126	9584	11535.5	10892.5	41138	-643	-1951.5
2257	FGF12	fibroblast growth factor 12			9126	9584	11535.5	10892.5	41138	-643	-1951.5
239	ALOX12	arachidonate 12-lipoxygenase			9126	9584	11535.5	10892.5	41138	-643	-1951.5
22871	NLGN1	neuroligin 1			9126	9584	11535.5	10892.5	41138	-643	-1951.5
1395	CRHR2	corticotropin releasing hormone receptor 2			9126	9584	11535.5	10892.5	41138	-643	-1951.5
5407	PNLIPRP1	pancreatic lipase-related protein 1			9126	9584	11535.5	10892.5	41138	-643	-1951.5
7224	TRPC5	transient receptor potential cation channel, subfamily C, member 5			9126	9584	11535.5	10892.5	41138	-643	-1951.5
51237	MZB1	marginal zone B and B1 cell-specific protein			9126	9584	11535.5	10892.5	41138	-643	-1951.5
93661	CAPZA3	capping protein (actin filament) muscle Z-line, alpha 3			9126	9584	11535.5	10892.5	41138	-643	-1951.5
151056	PLB1	phospholipase B1			9126	9584	11535.5	10892.5	41138	-643	-1951.5
114801	TMEM200A	transmembrane protein 200A			9126	9584	11535.5	10892.5	41138	-643	-1951.5
55815	TSNAXIP1	translin-associated factor X interacting protein 1			9126	9584	11535.5	10892.5	41138	-643	-1951.5
25802	LMOD1	leiomodin 1 (smooth muscle)			9126	9584	11535.5	10892.5	41138	-643	-1951.5
255426	RASGEF1C	RasGEF domain family, member 1C			9126	9584	11535.5	10892.5	41138	-643	-1951.5
4223	MEOX2	mesenchyme homeobox 2			9126	9584	11535.5	10892.5	41138	-643	-1951.5
2660	MSTN	myostatin			9126	9584	11535.5	10892.5	41138	-643	-1951.5
79258	MMEL1	membrane metallo-endopeptidase-like 1			9126	9584	11535.5	10892.5	41138	-643	-1951.5
84941	HSH2D	hematopoietic SH2 domain containing			9126	9584	11535.5	10892.5	41138	-643	-1951.5
8718	TNFRSF25	tumor necrosis factor receptor superfamily, member 25			9126	9584	11535.5	10892.5	41138	-643	-1951.5
22801	ITGA11	integrin, alpha 11			9126	9584	11535.5	10892.5	41138	-643	-1951.5
9951	HS3ST4	heparan sulfate (glucosamine) 3-O-sulfotransferase 4			9126	9584	11535.5	10892.5	41138	-643	-1951.5
150353	DNAJB7	DnaJ (Hsp40) homolog, subfamily B, member 7			9126	9584	11535.5	10892.5	41138	-643	-1951.5
10814	CPLX2	complexin 2			9126	9584	11535.5	10892.5	41138	-643	-1951.5
92483	LDHAL6B	lactate dehydrogenase A-like 6B			9126	9584	11535.5	10892.5	41138	-643	-1951.5
5522	PPP2R2C	protein phosphatase 2, regulatory subunit B, gamma			9126	9584	11535.5	10892.5	41138	-643	-1951.5
127254	ERICH3	glutamate-rich 3			9126	9584	11535.5	10892.5	41138	-643	-1951.5
222223	KIAA1324L	KIAA1324-like			9126	9584	11535.5	10892.5	41138	-643	-1951.5
4342	MOS	v-mos Moloney murine sarcoma viral oncogene homolog			9126	9584	11535.5	10892.5	41138	-643	-1951.5
23025	UNC13A	unc-13 homolog A (C. elegans)			9126	9584	11535.5	10892.5	41138	-643	-1951.5
2978	GUCA1A	guanylate cyclase activator 1A (retina)			9126	9584	11535.5	10892.5	41138	-643	-1951.5
1272	CNTN1	contactin 1			9126	9584	11535.5	10892.5	41138	-643	-1951.5
4760	NEUROD1	neuronal differentiation 1			9126	9584	11535.5	10892.5	41138	-643	-1951.5
116379	IL22RA2	interleukin 22 receptor, alpha 2			9126	9584	11535.5	10892.5	41138	-643	-1951.5
5449	POU1F1	POU class 1 homeobox 1			9126	9584	11535.5	10892.5	41138	-643	-1951.5
250	ALPP	alkaline phosphatase, placental			9126	9584	11535.5	10892.5	41138	-643	-1951.5
4068	SH2D1A	SH2 domain containing 1A			9126	9584	11535.5	10892.5	41138	-643	-1951.5
29106	SCG3	secretogranin III			9126	9584	11535.5	10892.5	41138	-643	-1951.5
23007	PLCH1	phospholipase C, eta 1			9126	9584	11535.5	10892.5	41138	-643	-1951.5
7479	WNT8B	wingless-type MMTV integration site family, member 8B			9126	9584	11535.5	10892.5	41138	-643	-1951.5
257144	GCSAM	germinal center-associated, signaling and motility			9126	9584	11535.5	10892.5	41138	-643	-1951.5
196541	METTL21C	methyltransferase like 21C			9126	9584	11535.5	10892.5	41138	-643	-1951.5
6039	RNASE6	ribonuclease, RNase A family, k6			9126	9584	11535.5	10892.5	41138	-643	-1951.5
56165	TDRD1	tudor domain containing 1			9126	9584	11535.5	10892.5	41138	-643	-1951.5
5212	VIT	vitrin			9126	9584	11535.5	10892.5	41138	-643	-1951.5
10888	GPR83	G protein-coupled receptor 83			9126	9584	11535.5	10892.5	41138	-643	-1951.5
202559	KHDRBS2	KH domain containing, RNA binding, signal transduction associated 2			9126	9584	11535.5	10892.5	41138	-643	-1951.5
2515	ADAM2	ADAM metallopeptidase domain 2			9126	9584	11535.5	10892.5	41138	-643	-1951.5
1128	CHRM1	cholinergic receptor, muscarinic 1			9126	9584	11535.5	10892.5	41138	-643	-1951.5
6356	CCL11	chemokine (C-C motif) ligand 11			9126	9584	11535.5	10892.5	41138	-643	-1951.5
9729	KIAA0408	KIAA0408			9126	9584	11535.5	10892.5	41138	-643	-1951.5
2139	EYA2	EYA transcriptional coactivator and phosphatase 2			9126	9584	11535.5	10892.5	41138	-643	-1951.5
2565	GABRG1	gamma-aminobutyric acid (GABA) A receptor, gamma 1			9126	9584	11535.5	10892.5	41138	-643	-1951.5
11149	BVES	blood vessel epicardial substance			9126	9584	11535.5	10892.5	41138	-643	-1951.5
140628	GATA5	GATA binding protein 5			9126	9584	11535.5	10892.5	41138	-643	-1951.5
168537	GIMAP7	GTPase, IMAP family member 7			9126	9584	11535.5	10892.5	41138	-643	-1951.5
203102	ADAM32	ADAM metallopeptidase domain 32			9126	9584	11535.5	10892.5	41138	-643	-1951.5
1420	CRYGC	crystallin, gamma C			9126	9584	11535.5	10892.5	41138	-643	-1951.5
129049	SGSM1	small G protein signaling modulator 1			9126	9584	11535.5	10892.5	41138	-643	-1951.5
89778	SERPINB11	serpin peptidase inhibitor, clade B (ovalbumin), member 11 (gene/pseudogene)			9126	9584	11535.5	10892.5	41138	-643	-1951.5
55024	BANK1	B-cell scaffold protein with ankyrin repeats 1			9126	9584	11535.5	10892.5	41138	-643	-1951.5
63973	NEUROG2	neurogenin 2			9126	9584	11535.5	10892.5	41138	-643	-1951.5
2792	GNGT1	guanine nucleotide binding protein (G protein), gamma transducing activity polypeptide 1			9126	9584	11535.5	10892.5	41138	-643	-1951.5
4325	MMP16	matrix metallopeptidase 16 (membrane-inserted)			9126	9584	11535.5	10892.5	41138	-643	-1951.5
114792	KLHL32	kelch-like family member 32			9126	9584	11535.5	10892.5	41138	-643	-1951.5
190	NR0B1	nuclear receptor subfamily 0, group B, member 1			9126	9584	11535.5	10892.5	41138	-643	-1951.5
140856	SCP2D1	SCP2 sterol-binding domain containing 1			9126	9584	11535.5	10892.5	41138	-643	-1951.5
133121	ENPP6	ectonucleotide pyrophosphatase/phosphodiesterase 6			9126	9584	11535.5	10892.5	41138	-643	-1951.5
83873	GPR61	G protein-coupled receptor 61			9126	9584	11535.5	10892.5	41138	-643	-1951.5
127833	SYT2	synaptotagmin II			9126	9584	11535.5	10892.5	41138	-643	-1951.5
9228	DLGAP2	discs, large (Drosophila) homolog-associated protein 2			9126	9584	11535.5	10892.5	41138	-643	-1951.5
22844	FRMPD1	FERM and PDZ domain containing 1			9126	9584	11535.5	10892.5	41138	-643	-1951.5
54221	SNTG2	syntrophin, gamma 2			9126	9584	11535.5	10892.5	41138	-643	-1951.5
5539	PPY	pancreatic polypeptide			9126	9584	11535.5	10892.5	41138	-643	-1951.5
5132	PDC	phosducin			9126	9584	11535.5	10892.5	41138	-643	-1951.5
646	BNC1	basonuclin 1			9126	9584	11535.5	10892.5	41138	-643	-1951.5
59340	HRH4	histamine receptor H4			9126	9584	11535.5	10892.5	41138	-643	-1951.5
3670	ISL1	ISL LIM homeobox 1			9126	9584	11535.5	10892.5	41138	-643	-1951.5
55584	CHRNA9	cholinergic receptor, nicotinic, alpha 9 (neuronal)			9126	9584	11535.5	10892.5	41138	-643	-1951.5
93377	OPALIN	oligodendrocytic myelin paranodal and inner loop protein			9126	9584	11535.5	10892.5	41138	-643	-1951.5
55118	CRTAC1	cartilage acidic protein 1			9126	9584	11535.5	10892.5	41138	-643	-1951.5
5008	OSM	oncostatin M			9126	9584	11535.5	10892.5	41138	-643	-1951.5
644890	MEIG1	meiosis/spermiogenesis associated 1			9126	9584	11535.5	10892.5	41138	-643	-1951.5
5741	PTH	parathyroid hormone			9126	9584	11535.5	10892.5	41138	-643	-1951.5
4632	MYL1	myosin, light chain 1, alkali; skeletal, fast			9126	9584	11535.5	10892.5	41138	-643	-1951.5
55363	HEMGN	hemogen			9126	9584	11535.5	10892.5	41138	-643	-1951.5
9625	AATK	apoptosis-associated tyrosine kinase			9126	9584	11535.5	10892.5	41138	-643	-1951.5
284485	RIIAD1	regulatory subunit of type II PKA R-subunit (RIIa) domain containing 1			9126	9584	11535.5	10892.5	41138	-643	-1951.5
91851	CHRDL1	chordin-like 1			9126	9584	11535.5	10892.5	41138	-643	-1951.5
5506	PPP1R3A	protein phosphatase 1, regulatory subunit 3A			9126	9584	11535.5	10892.5	41138	-643	-1951.5
11254	SLC6A14	solute carrier family 6 (amino acid transporter), member 14			9126	9584	11535.5	10892.5	41138	-643	-1951.5
7173	TPO	thyroid peroxidase			9126	9584	11535.5	10892.5	41138	-643	-1951.5
164312	LRRN4	leucine rich repeat neuronal 4			9126	9584	11535.5	10892.5	41138	-643	-1951.5
79864	C11orf63	chromosome 11 open reading frame 63			9126	9584	11535.5	10892.5	41138	-643	-1951.5
4538	ND4	NADH dehydrogenase, subunit 4 (complex I)			9126	9584	11535.5	10892.5	41138	-643	-1951.5
4622	MYH4	myosin, heavy chain 4, skeletal muscle			9126	9584	11535.5	10892.5	41138	-643	-1951.5
83468	GLT8D2	glycosyltransferase 8 domain containing 2			9126	9584	11535.5	10892.5	41138	-643	-1951.5
8513	LIPF	lipase, gastric			9126	9584	11535.5	10892.5	41138	-643	-1951.5
729993	SHISA9	shisa family member 9			9126	9584	11535.5	10892.5	41138	-643	-1951.5
253152	EPHX4	epoxide hydrolase 4			9126	9584	11535.5	10892.5	41138	-643	-1951.5
26289	AK5	adenylate kinase 5			9126	9584	11535.5	10892.5	41138	-643	-1951.5
84448	ABLIM2	actin binding LIM protein family, member 2			9126	9584	11535.5	10892.5	41138	-643	-1951.5
140880	CST11	cystatin 11			9126	9584	11535.5	10892.5	41138	-643	-1951.5
341880	SLC35F4	solute carrier family 35, member F4			9126	9584	11535.5	10892.5	41138	-643	-1951.5
130026	ICA1L	islet cell autoantigen 1,69kDa-like			9126	9584	11535.5	9740.5	39986	-1795	-1951.5
7058	THBS2	thrombospondin 2			9126	9584	11535.5	9740.5	39986	-1795	-1951.5
51538	ZCCHC17	zinc finger, CCHC domain containing 17			9126	2915.5	7545	5272.5	24859	-2272.5	-4629.5
5023	P2RX1	purinergic receptor P2X, ligand gated ion channel, 1			9126	9584	11535.5	9731.5	39977	-1804	-1951.5
6432	SRSF7	serine/arginine-rich splicing factor 7			9126	6389	11535.5	2023	29073.5	-9512.5	-5146.5
1411	CRYBA1	crystallin, beta A1			9126	9584	11535.5	9731.5	39977	-1804	-1951.5
362	AQP5	aquaporin 5			9126	9584	11535.5	9731.5	39977	-1804	-1951.5
9241	NOG	noggin			9126	9584	11535.5	9702.5	39948	-1833	-1951.5
116444	GRIN3B	glutamate receptor, ionotropic, N-methyl-D-aspartate 3B			9126	9584	11535.5	9702.5	39948	-1833	-1951.5
2914	GRM4	glutamate receptor, metabotropic 4			9126	9584	11535.5	9702.5	39948	-1833	-1951.5
201294	UNC13D	unc-13 homolog D (C. elegans)			9126	9584	11535.5	9702.5	39948	-1833	-1951.5
1838	DTNB	dystrobrevin, beta			3898	2242.5	6781	9505	22426.5	2724	-4538.5
162333	MARCH10	membrane-associated ring finger (C3HC4) 10, E3 ubiquitin protein ligase			9126	9584	11535.5	9702.5	39948	-1833	-1951.5
4222	MEOX1	mesenchyme homeobox 1			9126	9584	11535.5	9702.5	39948	-1833	-1951.5
7080	NKX2-1	NK2 homeobox 1			9126	9584	11535.5	9702.5	39948	-1833	-1951.5
9476	NAPSA	napsin A aspartic peptidase			791	5363.5	9589.5	10892.5	26636.5	1303	-4226
8322	FZD4	frizzled class receptor 4			541.5	3801.5	8242	1618	14203	-6624	-4440.5
3316	HSPB2	heat shock 27kDa protein 2			9126	9584	11535.5	9702.5	39948	-1833	-1951.5
8431	NR0B2	nuclear receptor subfamily 0, group B, member 2			2029	792.5	5394.5	584.5	8800.5	-4810	-4602
4987	OPRL1	opiate receptor-like 1			9126	9584	11535.5	9702.5	39948	-1833	-1951.5
30832	ZNF354C	zinc finger protein 354C			9126	9584	11535.5	9620	39865.5	-1915.5	-1951.5
5145	PDE6A	phosphodiesterase 6A, cGMP-specific, rod, alpha			9126	9584	11535.5	9620	39865.5	-1915.5	-1951.5
9414	TJP2	tight junction protein 2			3898	191	4709	5660	14458	951	-4518
6869	TACR1	tachykinin receptor 1			9126	9584	11535.5	9620	39865.5	-1915.5	-1951.5
54097	FAM3B	family with sequence similarity 3, member B			9126	9584	11535.5	9620	39865.5	-1915.5	-1951.5
85476	GFM1	G elongation factor, mitochondrial 1			4795	1835.5	6352	4421.5	17404	-1930.5	-4516.5
83872	HMCN1	hemicentin 1			5251.5	6389	10824	9273	31737.5	-1551	-4435
9402	GRAP2	GRB2-related adaptor protein 2			9126	9584	11535.5	9620	39865.5	-1915.5	-1951.5
134864	TAAR1	trace amine associated receptor 1			9126	9584	11535.5	9620	39865.5	-1915.5	-1951.5
64131	XYLT1	xylosyltransferase I			9126	9584	11535.5	9620	39865.5	-1915.5	-1951.5
11045	UPK1A	uroplakin 1A			9126	9584	11535.5	9596	39841.5	-1939.5	-1951.5
10143	CLEC3A	C-type lectin domain family 3, member A			9126	9584	11535.5	9595	39840.5	-1940.5	-1951.5
55576	STAB2	stabilin 2			9126	2242.5	6838	10892.5	29099	4054.5	-4595.5
163732	CITED4	Cbp/p300-interacting transactivator, with Glu/Asp-rich carboxy-terminal domain, 4			9126	3801.5	8394.5	615	21937	-7779.5	-4593
3357	HTR2B	5-hydroxytryptamine (serotonin) receptor 2B, G protein-coupled			9126	9584	11535.5	9584	39829.5	-1951.5	-1951.5
1876	E2F6	E2F transcription factor 6			5329	1005.5	5537	1638	13509.5	-3899	-4531.5
9096	TBX18	T-box 18			9126	9584	11535.5	9566	39811.5	-1969.5	-1951.5
26145	IRF2BP1	interferon regulatory factor 2 binding protein 1			9126	3071	7580.5	7707.5	27485	127	-4509.5
59352	LGR6	leucine-rich repeat containing G protein-coupled receptor 6			9126	9584	11535.5	9550	39795.5	-1985.5	-1951.5
916	CD3E	CD3e molecule, epsilon (CD3-TCR complex)			9126	9584	11535.5	9545	39790.5	-1990.5	-1951.5
51384	WNT16	wingless-type MMTV integration site family, member 16			9126	9584	11535.5	9539	39784.5	-1996.5	-1951.5
5276	SERPINI2	serpin peptidase inhibitor, clade I (pancpin), member 2			9126	9584	11535.5	9530	39775.5	-2005.5	-1951.5
50632	CALY	calcyon neuron-specific vesicular protein			5774	5363.5	9932.5	10892.5	31962.5	960	-4569
23229	ARHGEF9	Cdc42 guanine nucleotide exchange factor (GEF) 9			9126	6389	11535.5	2953	30003.5	-8582.5	-5146.5
25803	SPDEF	SAM pointed domain containing ETS transcription factor			9126	9584	11535.5	9528	39773.5	-2007.5	-1951.5
79677	SMC6	structural maintenance of chromosomes 6			5304.5	1111	5854	4891.5	17161	-962.5	-4743
83933	HDAC10	histone deacetylase 10			9126	9584	11535.5	9505	39750.5	-2030.5	-1951.5
4825	NKX6-1	NK6 homeobox 1			9126	9584	11535.5	9505	39750.5	-2030.5	-1951.5
92291	CAPN13	calpain 13			9126	9584	11535.5	9505	39750.5	-2030.5	-1951.5
3620	IDO1	indoleamine 2,3-dioxygenase 1			9126	9584	11535.5	9505	39750.5	-2030.5	-1951.5
170302	ARX	aristaless related homeobox			9126	9584	11535.5	9505	39750.5	-2030.5	-1951.5
25831	HECTD1	HECT domain containing E3 ubiquitin protein ligase 1			2293.5	1708.5	6190.5	6303	16495.5	112.5	-4482
79009	DDX50	DEAD (Asp-Glu-Ala-Asp) box polypeptide 50			9126	4498	8997	10892.5	33513.5	1895.5	-4499
147991	DPY19L3	dpy-19-like 3 (C. elegans)			9126	2242.5	6816.5	4677	22862	-2139.5	-4574
3363	HTR7	5-hydroxytryptamine (serotonin) receptor 7, adenylate cyclase-coupled			9126	9584	11535.5	9505	39750.5	-2030.5	-1951.5
28231	SLCO4A1	solute carrier organic anion transporter family, member 4A1			9126	9584	11535.5	9505	39750.5	-2030.5	-1951.5
10642	IGF2BP1	insulin-like growth factor 2 mRNA binding protein 1			9126	9584	11535.5	9486	39731.5	-2049.5	-1951.5
92293	TMEM132C	transmembrane protein 132C			9126	9584	11535.5	9481.5	39727	-2054	-1951.5
2066	ERBB4	erb-b2 receptor tyrosine kinase 4			9126	9584	11535.5	9423	39668.5	-2112.5	-1951.5
23014	FBXO21	F-box protein 21			995	2467.5	7222.5	2861	13546	-4361.5	-4755
90668	LRRC16B	leucine rich repeat containing 16B			9126	9584	11535.5	9410	39655.5	-2125.5	-1951.5
1114	CHGB	chromogranin B (secretogranin 1)			9126	9584	11535.5	9384.5	39630	-2151	-1951.5
55607	PPP1R9A	protein phosphatase 1, regulatory subunit 9A			9126	9584	11535.5	9381	39626.5	-2154.5	-1951.5
2911	GRM1	glutamate receptor, metabotropic 1			9126	9584	11535.5	9367	39612.5	-2168.5	-1951.5
56832	IFNK	interferon, kappa			9126	9584	11535.5	9367	39612.5	-2168.5	-1951.5
54457	TAF7L	TAF7-like RNA polymerase II, TATA box binding protein (TBP)-associated factor, 50kDa			9126	9584	11535.5	9367	39612.5	-2168.5	-1951.5
766	CA7	carbonic anhydrase VII			5774	4900	9388.5	10892.5	30955	1504	-4488.5
60496	AASDHPPT	aminoadipate-semialdehyde dehydrogenase-phosphopantetheinyl transferase			9126	2137.5	6625.5	2710.5	20599.5	-3915	-4488
3824	KLRD1	killer cell lectin-like receptor subfamily D, member 1			9126	9584	11535.5	9348	39593.5	-2187.5	-1951.5
441061	MARCH11	membrane-associated ring finger (C3HC4) 11			9126	9584	11535.5	9335	39580.5	-2200.5	-1951.5
7180	CRISP2	cysteine-rich secretory protein 2			9126	9584	11535.5	9313.5	39559	-2222	-1951.5
9899	SV2B	synaptic vesicle glycoprotein 2B			9126	9584	11535.5	9289.5	39535	-2246	-1951.5
27319	BHLHE22	basic helix-loop-helix family, member e22			9126	9584	11535.5	9289.5	39535	-2246	-1951.5
8099	CDK2AP1	cyclin-dependent kinase 2 associated protein 1			9126	1134	5854	1945	18059	-3909	-4720
51738	GHRL	ghrelin/obestatin prepropeptide			9126	9584	11535.5	9289.5	39535	-2246	-1951.5
64005	MYO1G	myosin IG			9126	5876.5	10499.5	10892.5	36394.5	393	-4623
85449	KIAA1755	KIAA1755			9126	9584	11535.5	9271	39516.5	-2264.5	-1951.5
1392	CRH	corticotropin releasing hormone			9126	9584	11535.5	9270	39515.5	-2265.5	-1951.5
23594	ORC6	origin recognition complex, subunit 6			9126	2242.5	6790	3112.5	21271	-3677.5	-4547.5
5251	PHEX	phosphate regulating endopeptidase homolog, X-linked			9126	9584	11535.5	9267	39512.5	-2268.5	-1951.5
51081	MRPS7	mitochondrial ribosomal protein S7			1501	133	4612	5660	11906	1048	-4479
1981	EIF4G1	eukaryotic translation initiation factor 4 gamma, 1			3898	1005.5	5499	9422	19824.5	3923	-4493.5
5805	PTS	6-pyruvoyltetrahydropterin synthase			2295	3163	7713.5	3815.5	16987	-3898	-4550.5
64840	PORCN	porcupine homolog (Drosophila)			9126	9584	11535.5	9262	39507.5	-2273.5	-1951.5
4208	MEF2C	myocyte enhancer factor 2C			9126	9584	11535.5	9256	39501.5	-2279.5	-1951.5
5126	PCSK2	proprotein convertase subtilisin/kexin type 2			9126	9584	11535.5	9253	39498.5	-2282.5	-1951.5
27295	PDLIM3	PDZ and LIM domain 3			9126	9584	11535.5	9248	39493.5	-2287.5	-1951.5
83439	TCF7L1	transcription factor 7-like 1 (T-cell specific, HMG-box)			9126	3801.5	8408	7084.5	28420	-1323.5	-4606.5
122622	ADSSL1	adenylosuccinate synthase like 1			9126	1968.5	6497.5	2963	20555	-3534.5	-4529
29895	MYLPF	myosin light chain, phosphorylatable, fast skeletal muscle			9126	9584	11535.5	9244	39489.5	-2291.5	-1951.5
1758	DMP1	dentin matrix acidic phosphoprotein 1			9126	9584	11535.5	9237	39482.5	-2298.5	-1951.5
3565	IL4	interleukin 4			9126	9584	11535.5	9207	39452.5	-2328.5	-1951.5
84246	MED10	mediator complex subunit 10			3040.5	2490	7222.5	968.5	13721.5	-6254	-4732.5
4829	NMBR	neuromedin B receptor			9126	9584	11535.5	9191	39436.5	-2344.5	-1951.5
51574	LARP7	La ribonucleoprotein domain family, member 7			9126	9584	11535.5	9188	39433.5	-2347.5	-1951.5
117579	RLN3	relaxin 3			9126	9584	11535.5	9186.5	39432	-2349	-1951.5
56977	STOX2	storkhead box 2			9126	9584	11535.5	9172	39417.5	-2363.5	-1951.5
2562	GABRB3	gamma-aminobutyric acid (GABA) A receptor, beta 3			9126	9584	11535.5	9167.5	39413	-2368	-1951.5
55898	UNC45A	unc-45 homolog A (C. elegans)			9126	3801.5	8398.5	7084.5	28410.5	-1314	-4597
2736	GLI2	GLI family zinc finger 2			9126	9584	11535.5	9161	39406.5	-2374.5	-1951.5
63929	XPNPEP3	X-prolyl aminopeptidase 3, mitochondrial			3169	4073	8538.5	3245.5	19026	-5293	-4465.5
5746	PTH2R	parathyroid hormone 2 receptor			9126	9584	11535.5	9146	39391.5	-2389.5	-1951.5
7799	PRDM2	PR domain containing 2, with ZNF domain			2029	3801.5	8242	5062	19134.5	-3180	-4440.5
30012	TLX3	T-cell leukemia homeobox 3			9126	9584	11535.5	9145	39390.5	-2390.5	-1951.5
1448	CSN3	casein kappa			9126	9584	11535.5	9138	39383.5	-2397.5	-1951.5
5300	PIN1	peptidylprolyl cis/trans isomerase, NIMA-interacting 1			2475.5	847	5394.5	2233.5	10950.5	-3161	-4547.5
728392	LOC728392	uncharacterized LOC728392			9126	9584	11535.5	8940.5	39186	-2595	-1951.5
57497	LRFN2	leucine rich repeat and fibronectin type III domain containing 2			9126	9584	11535.5	8940.5	39186	-2595	-1951.5
389072	PLEKHM3	pleckstrin homology domain containing, family M, member 3			9126	6389	11535.5	4636	31686.5	-6899.5	-5146.5
56124	PCDHB12	protocadherin beta 12			9126	9584	11535.5	8940.5	39186	-2595	-1951.5
6636	SNRPF	small nuclear ribonucleoprotein polypeptide F			1054.5	111	4570	552	6287.5	-4018	-4459
7138	TNNT1	troponin T type 1 (skeletal, slow)			9126	9584	11535.5	8940.5	39186	-2595	-1951.5
50804	MYEF2	myelin expression factor 2			9126	9584	11535.5	8940.5	39186	-2595	-1951.5
8455	ATRN	attractin			473	1159.5	5854	4106	11592.5	-1748	-4694.5
54969	C4orf27	chromosome 4 open reading frame 27			5774	1064	5521.5	1333.5	13693	-4188	-4457.5
342184	FMN1	formin 1			9126	9584	11535.5	8940.5	39186	-2595	-1951.5
5563	PRKAA2	protein kinase, AMP-activated, alpha 2 catalytic subunit			403	1161	5854	5660	13078	-194	-4693
23732	FRRS1L	ferric-chelate reductase 1-like			9126	9584	11535.5	8940.5	39186	-2595	-1951.5
10324	KLHL41	kelch-like family member 41			9126	9584	11535.5	8940.5	39186	-2595	-1951.5
151393	RMDN2	regulator of microtubule dynamics 2			1184	308.5	4852.5	1284	7629	-3568.5	-4544
23569	PADI4	peptidyl arginine deiminase, type IV			9126	9584	11535.5	8940.5	39186	-2595	-1951.5
84251	SGIP1	SH3-domain GRB2-like (endophilin) interacting protein 1			9126	9584	11535.5	8940.5	39186	-2595	-1951.5
92370	PXYLP1	2-phosphoxylose phosphatase 1			4469	1166	5854	5062	16551	-792	-4688
4953	ODC1	ornithine decarboxylase 1			2200	311	4852.5	329.5	7693	-4523	-4541.5
1521	CTSW	cathepsin W			9126	9584	11535.5	8940.5	39186	-2595	-1951.5
55157	DARS2	aspartyl-tRNA synthetase 2, mitochondrial			9126	6389	11535.5	5160	32210.5	-6375.5	-5146.5
169522	KCNV2	potassium channel, voltage gated modifier subfamily V, member 2			9126	9584	11535.5	8940.5	39186	-2595	-1951.5
2861	GPR37	G protein-coupled receptor 37 (endothelin receptor type B-like)			9126	6389	11535.5	5202	32252.5	-6333.5	-5146.5
3678	ITGA5	integrin, alpha 5 (fibronectin receptor, alpha polypeptide)			9126	1708.5	6215	1808.5	18858	-4406.5	-4506.5
407	ARR3	arrestin 3, retinal (X-arrestin)			9126	9584	11535.5	8940.5	39186	-2595	-1951.5
6010	RHO	rhodopsin			9126	9584	11535.5	8940.5	39186	-2595	-1951.5
6927	HNF1A	HNF1 homeobox A			9126	1995	6497.5	8624.5	26243	2127	-4502.5
55175	KLHL11	kelch-like family member 11			9126	9584	11535.5	8940.5	39186	-2595	-1951.5
6122	RPL3	ribosomal protein L3			2029	2156	6604	5660	16449	-944	-4448
2701	GJA4	gap junction protein, alpha 4, 37kDa			5198.5	3642.5	8091	10892.5	27824.5	2801.5	-4448.5
56910	STARD7	StAR-related lipid transfer (START) domain containing 7			9126	6389	11025.5	2233.5	28774	-8792	-4636.5
9715	FAM131B	family with sequence similarity 131, member B			9126	9584	11535.5	8940.5	39186	-2595	-1951.5
4661	MYT1	myelin transcription factor 1			9126	9584	11535.5	8940.5	39186	-2595	-1951.5
10716	TBR1	T-box, brain, 1			9126	9584	11535.5	8940.5	39186	-2595	-1951.5
149986	LSM14B	LSM14B, SCD6 homolog B (S. cerevisiae)			9126	9584	11535.5	8940.5	39186	-2595	-1951.5
91442	C19orf40	chromosome 19 open reading frame 40			9126	9584	11535.5	8940.5	39186	-2595	-1951.5
121642	ALKBH2	alkB, alkylation repair homolog 2 (E. coli)			1425	1178	5854	2233.5	10690.5	-3620.5	-4676
200403	VWA3B	von Willebrand factor A domain containing 3B			9126	9584	11535.5	8940.5	39186	-2595	-1951.5
57683	ZDBF2	zinc finger, DBF-type containing 2			9126	9584	11535.5	8940.5	39186	-2595	-1951.5
112755	STX1B	syntaxin 1B			9126	9584	11535.5	8940.5	39186	-2595	-1951.5
7757	ZNF208	zinc finger protein 208			9126	9584	11535.5	8940.5	39186	-2595	-1951.5
55657	ZNF692	zinc finger protein 692			9126	4670.5	9113	6655	29564.5	-2458	-4442.5
10566	AKAP3	A kinase (PRKA) anchor protein 3			9126	9584	11535.5	8940.5	39186	-2595	-1951.5
6627	SNRPA1	small nuclear ribonucleoprotein polypeptide A'			826.5	278	4716	5660	11480.5	944	-4438
8562	DENR	density-regulated protein			3898	829	5267	8675	18669	3408	-4438
1729	DIAPH1	diaphanous-related formin 1			9126	6389	11535.5	5660	32710.5	-5875.5	-5146.5
2020	EN2	engrailed homeobox 2			9126	9584	11535.5	8940.5	39186	-2595	-1951.5
54861	SNRK	SNF related kinase			5774	2525.5	7222.5	1013.5	16535.5	-6209	-4697
55520	ELAC1	elaC ribonuclease Z 1			9126	9584	11535.5	8940.5	39186	-2595	-1951.5
146754	DNAH2	dynein, axonemal, heavy chain 2			9126	9584	11535.5	8940.5	39186	-2595	-1951.5
654429	LRTM2	leucine-rich repeats and transmembrane domains 2			9126	9584	11535.5	8940.5	39186	-2595	-1951.5
9427	ECEL1	endothelin converting enzyme-like 1			9126	9584	11535.5	8940.5	39186	-2595	-1951.5
862	RUNX1T1	runt-related transcription factor 1; translocated to, 1 (cyclin D-related)			9126	9584	11535.5	8940.5	39186	-2595	-1951.5
238	ALK	anaplastic lymphoma receptor tyrosine kinase			9126	9584	11535.5	8940.5	39186	-2595	-1951.5
64062	RBM26	RNA binding motif protein 26			3898	2403	6834	4923.5	18058.5	-1910.5	-4431
10623	POLR3C	polymerase (RNA) III (DNA directed) polypeptide C (62kD)			5774	3555	7985	1808.5	19122.5	-6176.5	-4430
9770	RASSF2	Ras association (RalGDS/AF-6) domain family member 2			9126	9584	11535.5	8940.5	39186	-2595	-1951.5
7150	TOP1	topoisomerase (DNA) I			1184	1957	6386.5	2996	12523.5	-3390.5	-4429.5
55036	CCDC40	coiled-coil domain containing 40			9126	9584	11535.5	8940.5	39186	-2595	-1951.5
149840	C20orf196	chromosome 20 open reading frame 196			9126	9584	11535.5	8940.5	39186	-2595	-1951.5
22999	RIMS1	regulating synaptic membrane exocytosis 1			9126	9584	11535.5	8940.5	39186	-2595	-1951.5
114884	OSBPL10	oxysterol binding protein-like 10			9126	9584	11535.5	8940.5	39186	-2595	-1951.5
51450	PRRX2	paired related homeobox 2			9126	9584	11535.5	8940.5	39186	-2595	-1951.5
4035	LRP1	low density lipoprotein receptor-related protein 1			5114	2242.5	6698.5	7587	21642	888.5	-4456
84465	MEGF11	multiple EGF-like-domains 11			9126	9584	11535.5	8940.5	39186	-2595	-1951.5
11055	ZPBP	zona pellucida binding protein			9126	9584	11535.5	8739	38984.5	-2796.5	-1951.5
51057	WDPCP	WD repeat containing planar cell polarity effector			9126	9584	11535.5	8718.5	38964	-2817	-1951.5
63827	BCAN	brevican			5002	5363.5	9755	8242	28362.5	-1513	-4391.5
9890	LPPR4	lipid phosphate phosphatase-related protein type 4			9126	9584	11535.5	8692	38937.5	-2843.5	-1951.5
162	AP1B1	adaptor-related protein complex 1, beta 1 subunit			3898	2242.5	6674.5	5660	18475	-1014.5	-4432
2781	GNAZ	guanine nucleotide binding protein (G protein), alpha z polypeptide			9126	9584	11535.5	8686	38931.5	-2849.5	-1951.5
1816	DRD5	dopamine receptor D5			9126	9584	11535.5	8666.5	38912	-2869	-1951.5
7087	ICAM5	intercellular adhesion molecule 5, telencephalin			9126	9584	11535.5	8658	38903.5	-2877.5	-1951.5
5195	PEX14	peroxisomal biogenesis factor 14			9126	1986	6404.5	5660	23176.5	-744.5	-4418.5
55504	TNFRSF19	tumor necrosis factor receptor superfamily, member 19			9126	9584	11535.5	8652.5	38898	-2883	-1951.5
340146	SLC35D3	solute carrier family 35, member D3			9126	9584	11535.5	8639	38884.5	-2896.5	-1951.5
54478	FAM64A	family with sequence similarity 64, member A			9126	9584	11535.5	8637.5	38883	-2898	-1951.5
2172	FABP6	fatty acid binding protein 6, ileal			9126	9584	11535.5	8630.5	38876	-2905	-1951.5
25879	DCAF13	DDB1 and CUL4 associated factor 13			2029	347	4852.5	4138.5	11367	-714	-4505.5
128674	PROKR2	prokineticin receptor 2			9126	9584	11535.5	8580	38825.5	-2955.5	-1951.5
4668	NAGA	N-acetylgalactosaminidase, alpha-			653	4371	8870.5	5259	19153.5	-3611.5	-4499.5
63974	NEUROD6	neuronal differentiation 6			9126	9584	11535.5	8575.5	38821	-2960	-1951.5
219793	TBATA	thymus, brain and testes associated			9126	9584	11535.5	8575.5	38821	-2960	-1951.5
3797	KIF3C	kinesin family member 3C			9126	4374	8870.5	5062	27432.5	-3808.5	-4496.5
4861	NPAS1	neuronal PAS domain protein 1			9126	9584	11535.5	8565	38810.5	-2970.5	-1951.5
2784	GNB3	guanine nucleotide binding protein (G protein), beta polypeptide 3			9126	6389	11535.5	7084.5	34135	-4451	-5146.5
1068	CETN1	centrin, EF-hand protein, 1			9126	9584	11535.5	8564	38809.5	-2971.5	-1951.5
917	CD3G	CD3g molecule, gamma (CD3-TCR complex)			9126	9584	11535.5	8563	38808.5	-2972.5	-1951.5
5591	PRKDC	protein kinase, DNA-activated, catalytic polypeptide			1184	2370	6778	4676	15008	-2102	-4408
4923	NTSR1	neurotensin receptor 1 (high affinity)			5344	5363.5	9765	10892.5	31365	1127.5	-4401.5
399947	C11orf87	chromosome 11 open reading frame 87			9126	9584	11535.5	8549	38794.5	-2986.5	-1951.5
79983	POF1B	premature ovarian failure, 1B			9126	9584	11535.5	8548	38793.5	-2987.5	-1951.5
57670	KIAA1549	KIAA1549			9126	9584	11535.5	8516	38761.5	-3019.5	-1951.5
23620	NTSR2	neurotensin receptor 2			9126	9584	11535.5	8496	38741.5	-3039.5	-1951.5
1745	DLX1	distal-less homeobox 1			9126	9584	11535.5	8496	38741.5	-3039.5	-1951.5
63982	ANO3	anoctamin 3			9126	9584	11535.5	8481.5	38727	-3054	-1951.5
200132	TCTEX1D1	Tctex1 domain containing 1			9126	9584	11535.5	8479	38724.5	-3056.5	-1951.5
9248	GPR50	G protein-coupled receptor 50			9126	9584	11535.5	8476	38721.5	-3059.5	-1951.5
5584	PRKCI	protein kinase C, iota			2529	4221.5	8622	10892.5	26265	2270.5	-4400.5
80347	COASY	CoA synthase			9126	1221	5854	7084.5	23285.5	1230.5	-4633
10077	TSPAN32	tetraspanin 32			9126	9584	11535.5	8471	38716.5	-3064.5	-1951.5
83851	SYT16	synaptotagmin XVI			9126	9584	11535.5	8452.5	38698	-3083	-1951.5
27000	DNAJC2	DnaJ (Hsp40) homolog, subfamily C, member 2			9126	2376	6773	265.5	18540.5	-6507.5	-4397
3222	HOXC5	homeobox C5			9126	9584	11535.5	8447.5	38693	-3088	-1951.5
6616	SNAP25	synaptosomal-associated protein, 25kDa			9126	9584	11535.5	8445	38690.5	-3090.5	-1951.5
11181	TREH	trehalase (brush-border membrane glycoprotein)			9126	9584	11535.5	8444	38689.5	-3091.5	-1951.5
79722	ANKRD55	ankyrin repeat domain 55			9126	9584	11535.5	8412	38657.5	-3123.5	-1951.5
79895	ATP8B4	ATPase, class I, type 8B, member 4			9126	6389	11535.5	8031.5	35082	-3504	-5146.5
27006	FGF22	fibroblast growth factor 22			9126	9584	11535.5	8397.5	38643	-3138	-1951.5
57053	CHRNA10	cholinergic receptor, nicotinic, alpha 10 (neuronal)			9126	9584	11535.5	8397.5	38643	-3138	-1951.5
7145	TNS1	tensin 1			990	1872	6263.5	589	9714.5	-5674.5	-4391.5
201191	SAMD14	sterile alpha motif domain containing 14			9126	9584	11535.5	8397.5	38643	-3138	-1951.5
400120	SERTM1	serine-rich and transmembrane domain containing 1			9126	9584	11535.5	8390	38635.5	-3145.5	-1951.5
3709	ITPR2	inositol 1,4,5-trisphosphate receptor, type 2			9126	2573	7222.5	5660	24581.5	-1562.5	-4649.5
3248	HPGD	hydroxyprostaglandin dehydrogenase 15-(NAD)			9126	6389	10917	87.5	26519.5	-10829.5	-4528
3751	KCND2	potassium channel, voltage gated Shal related subfamily D, member 2			9126	9584	11535.5	8380	38625.5	-3155.5	-1951.5
51763	INPP5K	inositol polyphosphate-5-phosphatase K			9126	5971	10499.5	8310	33906.5	-2189.5	-4528.5
25820	ARIH1	ariadne RBR E3 ubiquitin protein ligase 1			3150.5	1234	5854	1939.5	12178	-3914.5	-4620
128853	DUSP15	dual specificity phosphatase 15			9126	9584	11535.5	8325	38570.5	-3210.5	-1951.5
27336	HTATSF1	HIV-1 Tat specific factor 1			9126	9584	11535.5	8321	38566.5	-3214.5	-1951.5
1271	CNTFR	ciliary neurotrophic factor receptor			9126	9584	11535.5	8311	38556.5	-3224.5	-1951.5
286183	NKAIN3	Na+/K+ transporting ATPase interacting 3			9126	9584	11535.5	8302.5	38548	-3233	-1951.5
199990	C1orf86	chromosome 1 open reading frame 86			3898	1778	6163	7535	19374	1372	-4385
10804	GJB6	gap junction protein, beta 6, 30kDa			9126	9584	11535.5	8269	38514.5	-3266.5	-1951.5
64374	SIL1	SIL1 nucleotide exchange factor			1365	1239	5854	2447	10905	-3407	-4615
6440	SFTPC	surfactant protein C			9126	9584	11535.5	8258	38503.5	-3277.5	-1951.5
7203	CCT3	chaperonin containing TCP1, subunit 3 (gamma)			1290	62.5	4446	2978.5	8777	-1467.5	-4383.5
2628	GATM	glycine amidinotransferase (L-arginine:glycine amidinotransferase)			9126	1242	5854	517	16739	-5337	-4612
6326	SCN2A	sodium channel, voltage gated, type II alpha subunit			9126	9584	11535.5	8244	38489.5	-3291.5	-1951.5
127495	LRRC39	leucine rich repeat containing 39			9126	9584	11535.5	8237	38482.5	-3298.5	-1951.5
781	CACNA2D1	calcium channel, voltage-dependent, alpha 2/delta subunit 1			9126	9584	11535.5	8234	38479.5	-3301.5	-1951.5
5910	RAP1GDS1	RAP1, GTP-GDP dissociation stimulator 1			2601	5363.5	9589.5	4421.5	21975.5	-5168	-4226
22866	CNKSR2	connector enhancer of kinase suppressor of Ras 2			9126	9584	11535.5	8221.5	38467	-3314	-1951.5
127002	ATXN7L2	ataxin 7-like 2			9126	5826	10205.5	10892.5	36050	687	-4379.5
11333	PDAP1	PDGFA associated protein 1			1515	287	4666	6508	12976	1842	-4379
154215	NKAIN2	Na+/K+ transporting ATPase interacting 2			9126	9584	11535.5	8218	38463.5	-3317.5	-1951.5
6707	SPRR3	small proline-rich protein 3			9126	9584	11535.5	8206	38451.5	-3329.5	-1951.5
479	ATP12A	ATPase, H+/K+ transporting, nongastric, alpha polypeptide			9126	6389	11535.5	8626	35676.5	-2909.5	-5146.5
285671	RNF180	ring finger protein 180			9126	9584	11535.5	8205	38450.5	-3330.5	-1951.5
5071	PARK2	parkin RBR E3 ubiquitin protein ligase			9126	9584	11535.5	8172	38417.5	-3363.5	-1951.5
388799	FAM209B	family with sequence similarity 209, member B			9126	9584	11535.5	8158	38403.5	-3377.5	-1951.5
23358	USP24	ubiquitin specific peptidase 24			5774	297.5	4672	4290.5	15034	-381.5	-4374.5
5600	MAPK11	mitogen-activated protein kinase 11			9126	9584	11535.5	8031.5	38277	-3504	-1951.5
165904	XIRP1	xin actin-binding repeat containing 1			9126	6389	11535.5	8940.5	35991	-2595	-5146.5
8745	ADAM23	ADAM metallopeptidase domain 23			9126	6389	11535.5	8940.5	35991	-2595	-5146.5
1138	CHRNA5	cholinergic receptor, nicotinic, alpha 5 (neuronal)			9126	9584	11535.5	8031.5	38277	-3504	-1951.5
6548	SLC9A1	solute carrier family 9, subfamily A (NHE1, cation proton antiporter 1), member 1			9126	9584	11535.5	8031.5	38277	-3504	-1951.5
79930	DOK3	docking protein 3			9126	9584	11535.5	8031.5	38277	-3504	-1951.5
9211	LGI1	leucine-rich, glioma inactivated 1			9126	9584	11535.5	8031.5	38277	-3504	-1951.5
133022	TRAM1L1	translocation associated membrane protein 1-like 1			9126	9584	11535.5	8031.5	38277	-3504	-1951.5
63926	ANKEF1	ankyrin repeat and EF-hand domain containing 1			9126	9584	11535.5	8031.5	38277	-3504	-1951.5
2905	GRIN2C	glutamate receptor, ionotropic, N-methyl D-aspartate 2C			9126	5363.5	10166	10892.5	35548	726.5	-4802.5
1907	EDN2	endothelin 2			9126	6389	11032	5660	32207	-5372	-4643
153733	CCDC112	coiled-coil domain containing 112			9126	9584	11535.5	8031.5	38277	-3504	-1951.5
6009	RHEB	Ras homolog enriched in brain			9126	9584	11535.5	8031.5	38277	-3504	-1951.5
80122	MAP3K19	mitogen-activated protein kinase kinase kinase 19			9126	6389	11535.5	9200	36250.5	-2335.5	-5146.5
51429	SNX9	sorting nexin 9			114	2600	7222.5	565	10501.5	-6657.5	-4622.5
4151	MB	myoglobin			9126	9584	11535.5	8031.5	38277	-3504	-1951.5
63917	GALNT11	polypeptide N-acetylgalactosaminyltransferase 11			3415	2602	7222.5	2842.5	16082	-4380	-4620.5
4534	MTM1	myotubularin 1			9126	9584	11535.5	8031.5	38277	-3504	-1951.5
54920	DUS2	dihydrouridine synthase 2			5039	3279	7713.5	7675	23706.5	-38.5	-4434.5
23161	SNX13	sorting nexin 13			9126	9584	11535.5	8031.5	38277	-3504	-1951.5
83648	FAM167A	family with sequence similarity 167, member A			9126	9584	11535.5	8031.5	38277	-3504	-1951.5
25862	USP49	ubiquitin specific peptidase 49			9126	9584	11535.5	7904	38149.5	-3631.5	-1951.5
4935	GPR143	G protein-coupled receptor 143			9126	9584	11535.5	7884	38129.5	-3651.5	-1951.5
9358	ITGBL1	integrin, beta-like 1 (with EGF-like repeat domains)			9126	9584	11535.5	7879.5	38125	-3656	-1951.5
1917	EEF1A2	eukaryotic translation elongation factor 1 alpha 2			9126	9584	11535.5	7855	38100.5	-3680.5	-1951.5
143941	TTC36	tetratricopeptide repeat domain 36			425	1309.5	5854	5062	12650.5	-792	-4544.5
941	CD80	CD80 molecule			9126	9584	11535.5	7841.5	38087	-3694	-1951.5
2835	GPR12	G protein-coupled receptor 12			9126	6389	11535.5	9674	36724.5	-1861.5	-5146.5
1352	COX10	COX10 heme A:farnesyltransferase cytochrome c oxidase assembly factor			4514	709	5065.5	5660	15948.5	594.5	-4356.5
1269	CNR2	cannabinoid receptor 2 (macrophage)			9126	9584	11535.5	7836.5	38082	-3699	-1951.5
2348	FOLR1	folate receptor 1 (adult)			2495	5363.5	9449	7084.5	24392	-2364.5	-4085.5
79058	ASPSCR1	alveolar soft part sarcoma chromosome region, candidate 1			9126	9584	11535.5	7833.5	38079	-3702	-1951.5
80308	FLAD1	flavin adenine dinucleotide synthetase 1			9126	734	5088	8031.5	22979.5	2943.5	-4354
222487	ADGRG3	adhesion G protein-coupled receptor G3			9126	9584	11535.5	7807	38052.5	-3728.5	-1951.5
51293	CD320	CD320 molecule			5774	3291	7713.5	2390	19168.5	-5323.5	-4422.5
148266	ZNF569	zinc finger protein 569			9126	9584	11535.5	7796	38041.5	-3739.5	-1951.5
9699	RIMS2	regulating synaptic membrane exocytosis 2			9126	9584	11535.5	7793	38038.5	-3742.5	-1951.5
3788	KCNS2	potassium voltage-gated channel, modifier subfamily S, member 2			9126	9584	11535.5	7746.5	37992	-3789	-1951.5
1142	CHRNB3	cholinergic receptor, nicotinic, beta 3 (neuronal)			9126	9584	11535.5	7737	37982.5	-3798.5	-1951.5
1780	DYNC1I1	dynein, cytoplasmic 1, intermediate chain 1			9126	9584	11535.5	7734.5	37980	-3801	-1951.5
5601	MAPK9	mitogen-activated protein kinase 9			4485.5	1959	6307.5	4715	17467	-1592.5	-4348.5
93550	ZFAND4	zinc finger, AN1-type domain 4			9126	9584	11535.5	7733	37978.5	-3802.5	-1951.5
81	ACTN4	actinin, alpha 4			1562.5	638	4985.5	3386.5	10572.5	-1599	-4347.5
4604	MYBPC1	myosin binding protein C, slow type			9126	6389	11535.5	10892.5	37943	-643	-5146.5
26548	ITGB1BP2	integrin beta 1 binding protein (melusin) 2			9126	6389	11535.5	10892.5	37943	-643	-5146.5
5816	PVALB	parvalbumin			9126	6389	11535.5	10892.5	37943	-643	-5146.5
348807	CCDC37	coiled-coil domain containing 37			9126	6389	11535.5	10892.5	37943	-643	-5146.5
56751	BARHL1	BarH-like homeobox 1			9126	6389	11535.5	10892.5	37943	-643	-5146.5
400258	C14orf180	chromosome 14 open reading frame 180			9126	6389	11535.5	10892.5	37943	-643	-5146.5
9177	HTR3B	5-hydroxytryptamine (serotonin) receptor 3B, ionotropic			9126	6389	11535.5	10892.5	37943	-643	-5146.5
139189	DGKK	diacylglycerol kinase, kappa			9126	9584	11535.5	7725	37970.5	-3810.5	-1951.5
51619	UBE2D4	ubiquitin-conjugating enzyme E2D 4 (putative)			9126	9584	11535.5	7719	37964.5	-3816.5	-1951.5
8930	MBD4	methyl-CpG binding domain protein 4			9126	9584	11535.5	7691	37936.5	-3844.5	-1951.5
4144	MAT2A	methionine adenosyltransferase II, alpha			306	1005.5	5394.5	1532.5	8238.5	-3862	-4389
56203	LMOD3	leiomodin 3 (fetal)			9126	9584	11535.5	7676	37921.5	-3859.5	-1951.5
285521	COX18	COX18 cytochrome c oxidase assembly factor			3898	2365.5	6709.5	4845.5	17818.5	-1864	-4344
7532	YWHAG	tyrosine 3-monooxygenase/tryptophan 5-monooxygenase activation protein, gamma			1456	1309.5	5854	968.5	9588	-4885.5	-4544.5
647309	GMNC	geminin coiled-coil domain containing			9126	9584	11535.5	7663.5	37909	-3872	-1951.5
85352	KIAA1644	KIAA1644			9126	9584	11535.5	7661	37906.5	-3874.5	-1951.5
2058	EPRS	glutamyl-prolyl-tRNA synthetase			1806.5	1309.5	5854	5660	14630	-194	-4544.5
11077	HSF2BP	heat shock transcription factor 2 binding protein			9126	9584	11535.5	7647	37892.5	-3888.5	-1951.5
64843	ISL2	ISL LIM homeobox 2			9126	9584	11535.5	7533.5	37779	-4002	-1951.5
60482	SLC5A7	solute carrier family 5 (sodium/choline cotransporter), member 7			9126	9584	11535.5	7524	37769.5	-4011.5	-1951.5
51297	BPIFA1	BPI fold containing family A, member 1			9126	9584	11535.5	7514.5	37760	-4021	-1951.5
114960	TSGA13	testis specific, 13			9126	9584	11535.5	7084.5	37330	-4451	-1951.5
10227	MFSD10	major facilitator superfamily domain containing 10			9126	9584	11535.5	7084.5	37330	-4451	-1951.5
57159	TRIM54	tripartite motif containing 54			9126	9584	11535.5	7084.5	37330	-4451	-1951.5
4488	MSX2	msh homeobox 2			9126	4803	9137	10892.5	33958.5	1755.5	-4334
23047	PDS5B	PDS5 cohesin associated factor B			5245	2632	7222.5	7663.5	22763	441	-4590.5
1493	CTLA4	cytotoxic T-lymphocyte-associated protein 4			9126	9584	11535.5	7084.5	37330	-4451	-1951.5
130888	FBXO36	F-box protein 36			9126	9584	11535.5	7084.5	37330	-4451	-1951.5
22865	SLITRK3	SLIT and NTRK-like family, member 3			9126	9584	11535.5	7084.5	37330	-4451	-1951.5
401265	KLHL31	kelch-like family member 31			9126	9584	11535.5	7084.5	37330	-4451	-1951.5
5686	PSMA5	proteasome (prosome, macropain) subunit, alpha type, 5			197	144	4474	3245.5	8060.5	-1228.5	-4330
6571	SLC18A2	solute carrier family 18 (vesicular monoamine transporter), member 2			9126	9584	11535.5	7084.5	37330	-4451	-1951.5
1653	DDX1	DEAD (Asp-Glu-Ala-Asp) box helicase 1			9126	435	4852.5	3245.5	17659	-1607	-4417.5
23335	WDR7	WD repeat domain 7			9126	5363.5	9971	2233.5	26694	-7737.5	-4607.5
7200	TRH	thyrotropin-releasing hormone			9126	9584	11535.5	7084.5	37330	-4451	-1951.5
7096	TLR1	toll-like receptor 1			760.5	4843	9168	2831	17602.5	-6337	-4325
64405	CDH22	cadherin 22, type 2			9126	9584	11535.5	7084.5	37330	-4451	-1951.5
3231	HOXD1	homeobox D1			9126	9584	11535.5	7084.5	37330	-4451	-1951.5
404220	C6orf201	chromosome 6 open reading frame 201			9126	9584	11535.5	7084.5	37330	-4451	-1951.5
284217	LAMA1	laminin, alpha 1			9126	9584	11535.5	7084.5	37330	-4451	-1951.5
136242	PRSS37	protease, serine, 37			9126	9584	11535.5	7084.5	37330	-4451	-1951.5
26015	RPAP1	RNA polymerase II associated protein 1			9126	9584	11535.5	7084.5	37330	-4451	-1951.5
10203	CALCRL	calcitonin receptor-like			9126	4337.5	8660	8940.5	31064	280.5	-4322.5
92815	HIST3H2A	histone cluster 3, H2a			9126	9584	11535.5	7084.5	37330	-4451	-1951.5
2248	FGF3	fibroblast growth factor 3			9126	9584	11535.5	7084.5	37330	-4451	-1951.5
54552	GNL3L	guanine nucleotide binding protein-like 3 (nucleolar)-like			3898	1309.5	5854	4421.5	15483	-1432.5	-4544.5
144809	FAM216B	family with sequence similarity 216, member B			9126	9584	11535.5	7084.5	37330	-4451	-1951.5
429	ASCL1	achaete-scute family bHLH transcription factor 1			9126	9584	11535.5	7084.5	37330	-4451	-1951.5
8496	PPFIBP1	PTPRF interacting protein, binding protein 1 (liprin beta 1)			9126	9584	11535.5	7084.5	37330	-4451	-1951.5
23093	TTLL5	tubulin tyrosine ligase-like family member 5			9126	6810.5	11535.5	5211	32683	-6324.5	-4725
8886	DDX18	DEAD (Asp-Glu-Ala-Asp) box polypeptide 18			2029	2063	6378.5	814	11284.5	-5564.5	-4315.5
23139	MAST2	microtubule associated serine/threonine kinase 2			9126	9584	11535.5	7084.5	37330	-4451	-1951.5
200504	GKN2	gastrokine 2			9126	9584	11535.5	7084.5	37330	-4451	-1951.5
1262	CNGA4	cyclic nucleotide gated channel alpha 4			9126	9584	11535.5	7084.5	37330	-4451	-1951.5
64344	HIF3A	hypoxia inducible factor 3, alpha subunit			9126	9584	11535.5	7084.5	37330	-4451	-1951.5
9743	ARHGAP32	Rho GTPase activating protein 32			9126	9584	11535.5	7084.5	37330	-4451	-1951.5
140893	RBBP8NL	RBBP8 N-terminal like			9126	9584	11535.5	7084.5	37330	-4451	-1951.5
29090	TIMM21	translocase of inner mitochondrial membrane 21 homolog (yeast)			5291.5	1309.5	5854	2849.5	15304.5	-3004.5	-4544.5
64319	FBRS	fibrosin			9126	9584	11535.5	7084.5	37330	-4451	-1951.5
55230	USP40	ubiquitin specific peptidase 40			9126	9584	11535.5	7084.5	37330	-4451	-1951.5
6572	SLC18A3	solute carrier family 18 (vesicular acetylcholine transporter), member 3			9126	9584	11535.5	7084.5	37330	-4451	-1951.5
2018	EMX2	empty spiracles homeobox 2			2712.5	5363.5	9423.5	10892.5	28392	1469	-4060
148345	C1orf127	chromosome 1 open reading frame 127			9126	9584	11535.5	7084.5	37330	-4451	-1951.5
57467	HHATL	hedgehog acyltransferase-like			9126	9584	11535.5	7084.5	37330	-4451	-1951.5
54964	C1orf56	chromosome 1 open reading frame 56			9126	9584	11535.5	7084.5	37330	-4451	-1951.5
1294	COL7A1	collagen, type VII, alpha 1			9126	9584	11535.5	7084.5	37330	-4451	-1951.5
51018	RRP15	ribosomal RNA processing 15 homolog (S. cerevisiae)			9126	939	5243	3245.5	18553.5	-1997.5	-4304
347730	LRRTM1	leucine rich repeat transmembrane neuronal 1			9126	9584	11535.5	7084.5	37330	-4451	-1951.5
63894	VIPAS39	VPS33B interacting protein, apical-basolateral polarity regulator, spe-39 homolog			5774	1309.5	5854	10892.5	23830	5038.5	-4544.5
51411	BIN2	bridging integrator 2			9126	9584	11535.5	7084.5	37330	-4451	-1951.5
22808	MRAS	muscle RAS oncogene homolog			9126	9584	11535.5	7084.5	37330	-4451	-1951.5
2524	FUT2	fucosyltransferase 2 (secretor status included)			9126	5363.5	10099.5	10892.5	35481.5	793	-4736
248	ALPI	alkaline phosphatase, intestinal			9126	9584	11535.5	7084.5	37330	-4451	-1951.5
64641	EBF2	early B-cell factor 2			9126	9584	11535.5	7084.5	37330	-4451	-1951.5
22990	PCNX	pecanex homolog (Drosophila)			439	948	5247	2557	9191	-2690	-4299
6396	SEC13	SEC13 homolog (S. cerevisiae)			4723.5	740	5039	3666	14168.5	-1373	-4299
1879	EBF1	early B-cell factor 1			9126	9584	11535.5	7084.5	37330	-4451	-1951.5
719	C3AR1	complement component 3a receptor 1			9126	9584	11535.5	7084.5	37330	-4451	-1951.5
114827	FHAD1	forkhead-associated (FHA) phosphopeptide binding domain 1			9126	9584	11535.5	7084.5	37330	-4451	-1951.5
477	ATP1A2	ATPase, Na+/K+ transporting, alpha 2 polypeptide			9126	9584	11535.5	7084.5	37330	-4451	-1951.5
11092	C9orf9	chromosome 9 open reading frame 9			9126	9584	11535.5	6508	36753.5	-5027.5	-1951.5
1811	SLC26A3	solute carrier family 26 (anion exchanger), member 3			9126	9584	11535.5	6508	36753.5	-5027.5	-1951.5
151242	PPP1R1C	protein phosphatase 1, regulatory (inhibitor) subunit 1C			9126	9584	11535.5	6508	36753.5	-5027.5	-1951.5
10015	PDCD6IP	programmed cell death 6 interacting protein			3898	1845	6137.5	4771	16651.5	-1366.5	-4292.5
136895	C7orf31	chromosome 7 open reading frame 31			9126	9584	11535.5	6508	36753.5	-5027.5	-1951.5
6462	SHBG	sex hormone-binding globulin			9126	9584	11535.5	6508	36753.5	-5027.5	-1951.5
765	CA6	carbonic anhydrase VI			9126	9584	11535.5	6508	36753.5	-5027.5	-1951.5
2830	GPR6	G protein-coupled receptor 6			9126	9584	11535.5	6508	36753.5	-5027.5	-1951.5
7054	TH	tyrosine hydroxylase			9126	9584	11535.5	6508	36753.5	-5027.5	-1951.5
400954	EML6	echinoderm microtubule associated protein like 6			9126	9584	11535.5	6364.5	36610	-5171	-1951.5
9982	FGFBP1	fibroblast growth factor binding protein 1			9126	9584	11535.5	6343	36588.5	-5192.5	-1951.5
79603	CERS4	ceramide synthase 4			9126	9584	11535.5	6304	36549.5	-5231.5	-1951.5
389336	C5orf46	chromosome 5 open reading frame 46			9126	9584	11535.5	6241	36486.5	-5294.5	-1951.5
9701	PPP6R2	protein phosphatase 6, regulatory subunit 2			9126	9584	11535.5	6219	36464.5	-5316.5	-1951.5
55722	CEP72	centrosomal protein 72kDa			9126	9584	11535.5	6055	36300.5	-5480.5	-1951.5
5978	REST	RE1-silencing transcription factor			9126	9584	11535.5	6051	36296.5	-5484.5	-1951.5
51426	POLK	polymerase (DNA directed) kappa			9126	9584	11535.5	6044	36289.5	-5491.5	-1951.5
79643	CHMP6	charged multivesicular body protein 6			4969.5	2345	6624	7538	21476.5	914	-4279
7771	ZNF112	zinc finger protein 112			9126	9584	11535.5	5660	35905.5	-5875.5	-1951.5
56893	UBQLN4	ubiquilin 4			2029	2330	6608	3715	14682	-2893	-4278
348654	GEN1	GEN1 Holliday junction 5' flap endonuclease			9126	9584	11535.5	5660	35905.5	-5875.5	-1951.5
2743	GLRB	glycine receptor, beta			9126	9584	11535.5	5660	35905.5	-5875.5	-1951.5
54897	CASZ1	castor zinc finger 1			9126	9584	11535.5	5660	35905.5	-5875.5	-1951.5
283383	ADGRD1	adhesion G protein-coupled receptor D1			9126	9584	11535.5	5660	35905.5	-5875.5	-1951.5
256714	MAP7D2	MAP7 domain containing 2			9126	9584	11535.5	5660	35905.5	-5875.5	-1951.5
5316	PKNOX1	PBX/knotted 1 homeobox 1			9126	5948.5	10225	6154.5	31454	-4070.5	-4276.5
79948	LPPR3	lipid phosphate phosphatase-related protein type 3			2356	5363.5	9355	9505	26579.5	150	-3991.5
1385	CREB1	cAMP responsive element binding protein 1			9126	9584	11535.5	5660	35905.5	-5875.5	-1951.5
83999	KREMEN1	kringle containing transmembrane protein 1			9126	9584	11535.5	5660	35905.5	-5875.5	-1951.5
158586	ZXDB	zinc finger, X-linked, duplicated B			9126	9584	11535.5	5660	35905.5	-5875.5	-1951.5
25978	CHMP2B	charged multivesicular body protein 2B			2466	6389	10499.5	2233.5	21588	-8266	-4110.5
26240	FAM50B	family with sequence similarity 50, member B			9126	9584	11535.5	5660	35905.5	-5875.5	-1951.5
55745	AP5M1	adaptor-related protein complex 5, mu 1 subunit			9126	9584	11535.5	5660	35905.5	-5875.5	-1951.5
114804	RNF157	ring finger protein 157			9126	9584	11535.5	5660	35905.5	-5875.5	-1951.5
57410	SCYL1	SCY1-like 1 (S. cerevisiae)			9126	3801.5	8242	5660	26829.5	-2582	-4440.5
9662	CEP135	centrosomal protein 135kDa			9126	9584	11535.5	5660	35905.5	-5875.5	-1951.5
92949	ADAMTSL1	ADAMTS-like 1			3170	6878.5	11535.5	10892.5	32476.5	-643	-4657
8170	SLC14A2	solute carrier family 14 (urea transporter), member 2			5774	3801.5	8114.5	10892.5	28582.5	2778	-4313
6091	ROBO1	roundabout, axon guidance receptor, homolog 1 (Drosophila)			9126	9584	11535.5	5660	35905.5	-5875.5	-1951.5
4430	MYO1B	myosin IB			1367	1005.5	5258	5660	13290.5	402	-4252.5
22848	AAK1	AP2 associated kinase 1			9126	9584	11535.5	5660	35905.5	-5875.5	-1951.5
134548	SOWAHA	sosondowah ankyrin repeat domain family member A			9126	9584	11535.5	5062	35307.5	-6473.5	-1951.5
1877	E4F1	E4F transcription factor 1			9126	9584	11535.5	4916	35161.5	-6619.5	-1951.5
9863	MAGI2	membrane associated guanylate kinase, WW and PDZ domain containing 2			9126	9584	11535.5	4849	35094.5	-6686.5	-1951.5
4351	MPI	mannose phosphate isomerase			706	3801.5	7927.5	3969.5	16404.5	-3958	-4126
10825	NEU3	sialidase 3 (membrane sialidase)			9126	9584	11535.5	4702	34947.5	-6833.5	-1951.5
29760	BLNK	B-cell linker			2581.5	6389	10499.5	329.5	19799.5	-10170	-4110.5
7320	UBE2B	ubiquitin-conjugating enzyme E2B			9126	9584	11535.5	4686.5	34932	-6849	-1951.5
213	ALB	albumin			9126	5913.5	10171	432.5	25643	-9738.5	-4257.5
149175	MANEAL	mannosidase, endo-alpha-like			9126	9584	11535.5	4678	34923.5	-6857.5	-1951.5
1153	CIRBP	cold inducible RNA binding protein			2029	1373	5854	13.5	9269.5	-5840.5	-4481
2622	GAS8	growth arrest-specific 8			9126	5363.5	10054	10892.5	35436	838.5	-4690.5
26047	CNTNAP2	contactin associated protein-like 2			9126	9584	11535.5	4621	34866.5	-6914.5	-1951.5
57537	SORCS2	sortilin-related VPS10 domain containing receptor 2			9126	9584	11535.5	4563.5	34809	-6972	-1951.5
121512	FGD4	FYVE, RhoGEF and PH domain containing 4			9126	9584	11535.5	4421.5	34667	-7114	-1951.5
51028	VPS36	vacuolar protein sorting 36 homolog (S. cerevisiae)			9126	9584	11535.5	4421.5	34667	-7114	-1951.5
9187	SLC24A1	solute carrier family 24 (sodium/potassium/calcium exchanger), member 1			9126	9584	11535.5	4421.5	34667	-7114	-1951.5
56255	TMX4	thioredoxin-related transmembrane protein 4			9126	3801.5	8242	7084.5	28254	-1157.5	-4440.5
10309	CCNO	cyclin O			9126	9584	11535.5	4421.5	34667	-7114	-1951.5
7072	TIA1	TIA1 cytotoxic granule-associated RNA binding protein			9126	9584	11535.5	4302	34547.5	-7233.5	-1951.5
54112	GPR88	G protein-coupled receptor 88			9126	9584	11535.5	4273.5	34519	-7262	-1951.5
4185	ADAM11	ADAM metallopeptidase domain 11			9126	5363.5	10020.5	9262	33772	-758.5	-4657
83640	FAM103A1	family with sequence similarity 103, member A1			9126	9584	11535.5	4193	34438.5	-7342.5	-1951.5
146223	CMTM4	CKLF-like MARVEL transmembrane domain containing 4			9126	9584	11535.5	4156	34401.5	-7379.5	-1951.5
64078	SLC28A3	solute carrier family 28 (concentrative nucleoside transporter), member 3			9126	4763	9014	10892.5	33795.5	1878.5	-4251
5645	PRSS2	protease, serine, 2 (trypsin 2)			9126	9584	11535.5	4144	34389.5	-7391.5	-1951.5
203859	ANO5	anoctamin 5			9126	9584	11535.5	4110.5	34356	-7425	-1951.5
84696	ABHD1	abhydrolase domain containing 1			304	520.5	4852.5	10892.5	16569.5	6040	-4332
9711	KIAA0226	KIAA0226			9126	9584	11535.5	4072	34317.5	-7463.5	-1951.5
144811	LACC1	laccase (multicopper oxidoreductase) domain containing 1			9126	9584	11535.5	3953	34198.5	-7582.5	-1951.5
1404	HAPLN1	hyaluronan and proteoglycan link protein 1			9126	5363.5	10039	10892.5	35421	853.5	-4675.5
79582	SPAG16	sperm associated antigen 16			9126	9584	11535.5	3939	34184.5	-7596.5	-1951.5
221895	JAZF1	JAZF zinc finger 1			9126	9584	11535.5	3815.5	34061	-7720	-1951.5
54332	GDAP1	ganglioside induced differentiation associated protein 1			9126	9584	11535.5	3815.5	34061	-7720	-1951.5
9935	MAFB	v-maf avian musculoaponeurotic fibrosarcoma oncogene homolog B			3341	3403.5	7713.5	530.5	14988.5	-7183	-4310
7029	TFDP2	transcription factor Dp-2 (E2F dimerization partner 2)			9126	9584	11535.5	3815.5	34061	-7720	-1951.5
93210	PGAP3	post-GPI attachment to proteins 3			9126	9584	11535.5	3693	33938.5	-7842.5	-1951.5
51104	ABHD17B	abhydrolase domain containing 17B			9126	9584	11535.5	3676	33921.5	-7859.5	-1951.5
4598	MVK	mevalonate kinase			9126	1979.5	6218	2805	20128.5	-3413	-4238.5
7182	NR2C2	nuclear receptor subfamily 2, group C, member 2			9126	9584	11535.5	3659	33904.5	-7876.5	-1951.5
51182	HSPA14	heat shock 70kDa protein 14			4825.5	2604	6841	609	14879.5	-6232	-4237
778	CACNA1F	calcium channel, voltage-dependent, L type, alpha 1F subunit			2712.5	3801.5	7974	7790.5	22278.5	-183.5	-4172.5
6041	RNASEL	ribonuclease L (2',5'-oligoisoadenylate synthetase-dependent)			9126	9584	11535.5	3633	33878.5	-7902.5	-1951.5
55663	ZNF446	zinc finger protein 446			4578	3408.5	7713.5	10892.5	26592.5	3179	-4305
729359	PLIN4	perilipin 4			9126	9584	11535.5	3593	33838.5	-7942.5	-1951.5
90187	EMILIN3	elastin microfibril interfacer 3			9126	9584	11535.5	3542	33787.5	-7993.5	-1951.5
6716	SRD5A2	steroid-5-alpha-reductase, alpha polypeptide 2 (3-oxo-5 alpha-steroid delta 4-dehydrogenase alpha 2)			9126	9584	11535.5	3408	33653.5	-8127.5	-1951.5
834	CASP1	caspase 1, apoptosis-related cysteine peptidase			1314	3801.5	7921.5	1069	14106	-6852.5	-4120
6469	SHH	sonic hedgehog			9126	9584	11535.5	3358	33603.5	-8177.5	-1951.5
26049	FAM169A	family with sequence similarity 169, member A			9126	9584	11535.5	3245.5	33491	-8290	-1951.5
65083	NOL6	nucleolar protein 6 (RNA-associated)			3219	2363.5	6595.5	6508	18686	-87.5	-4232
283991	UBALD2	UBA-like domain containing 2			9126	9584	11535.5	3245.5	33491	-8290	-1951.5
23190	UBXN4	UBX domain protein 4			3898	1309.5	5540	6163.5	16911	623.5	-4230.5
10103	TSPAN1	tetraspanin 1			9126	9584	11535.5	3245.5	33491	-8290	-1951.5
8406	SRPX	sushi-repeat containing protein, X-linked			9126	9584	11535.5	3245.5	33491	-8290	-1951.5
8555	CDC14B	cell division cycle 14B			9126	9584	11535.5	3245.5	33491	-8290	-1951.5
127707	KLHDC7A	kelch domain containing 7A			3898	3419.5	7713.5	300	15331	-7413.5	-4294
1478	CSTF2	cleavage stimulation factor, 3' pre-RNA, subunit 2, 64kDa			9126	2424	6651	8736	26937	2085	-4227
6904	TBCD	tubulin folding cofactor D			9126	9584	11535.5	3245.5	33491	-8290	-1951.5
3561	IL2RG	interleukin 2 receptor, gamma			2250	2242.5	6497.5	8253	19243	1755.5	-4255
115509	ZNF689	zinc finger protein 689			9126	9584	11535.5	3116	33361.5	-8419.5	-1951.5
6428	SRSF3	serine/arginine-rich splicing factor 3			9126	9584	11535.5	3091.5	33337	-8444	-1951.5
50488	MINK1	misshapen-like kinase 1			5774	2742.5	7222.5	4655	20394	-2567.5	-4480
2915	GRM5	glutamate receptor, metabotropic 5			9126	5363.5	9977	8640	33106.5	-1337	-4613.5
147	ADRA1B	adrenoceptor alpha 1B			9126	1086.5	5394.5	7795	23402	2400.5	-4308
754	PTTG1IP	pituitary tumor-transforming 1 interacting protein			9126	9584	11535.5	3090	33335.5	-8445.5	-1951.5
117246	FTSJ3	FtsJ homolog 3 (E. coli)			2235.5	1088.5	5394.5	392	9110.5	-5002.5	-4306
11146	GLMN	glomulin, FKBP associated protein			9126	9584	11535.5	3018	33263.5	-8517.5	-1951.5
8668	EIF3I	eukaryotic translation initiation factor 3, subunit I			3230.5	238.5	4461.5	5660	13590.5	1198.5	-4223
25759	SHC2	SHC (Src homology 2 domain containing) transforming protein 2			9126	9584	11535.5	3001.5	33247	-8534	-1951.5
1213	CLTC	clathrin, heavy chain (Hc)			1850.5	1410.5	5854	4100	13215	-1754	-4443.5
6295	SAG	S-antigen; retina and pineal gland (arrestin)			9126	6389	11001	10892.5	37408.5	-108.5	-4612
7048	TGFBR2	transforming growth factor, beta receptor II (70/80kDa)			9126	2747	7222.5	5660	24755.5	-1562.5	-4475.5
6100	RP9	retinitis pigmentosa 9 (autosomal dominant)			9126	9584	11535.5	2933	33178.5	-8602.5	-1951.5
3336	HSPE1	heat shock 10kDa protein 1			6143	20	4331.5	3572	14066.5	-759.5	-4311.5
115	ADCY9	adenylate cyclase 9			9126	9584	11535.5	2899	33144.5	-8636.5	-1951.5
89845	ABCC10	ATP-binding cassette, sub-family C (CFTR/MRP), member 10			9126	9584	11535.5	2561	32806.5	-8974.5	-1951.5
320	APBA1	amyloid beta (A4) precursor protein-binding, family A, member 1			9126	9584	11535.5	2491	32736.5	-9044.5	-1951.5
4297	KMT2A	lysine (K)-specific methyltransferase 2A			809	7020.5	11535.5	6318	25683	-5217.5	-4515
55346	TCP11L1	t-complex 11, testis-specific-like 1			9126	9584	11535.5	2233.5	32479	-9302	-1951.5
124152	IQCK	IQ motif containing K			9126	9584	11535.5	2143	32388.5	-9392.5	-1951.5
2115	ETV1	ets variant 1			9126	9584	11535.5	2066.5	32312	-9469	-1951.5
23316	CUX2	cut-like homeobox 2			9126	6389	10736	213	26464	-10523	-4347
118426	LOH12CR1	loss of heterozygosity, 12, chromosomal region 1			9126	9584	11535.5	2040	32285.5	-9495.5	-1951.5
79754	ASB13	ankyrin repeat and SOCS box containing 13			9126	4141	8354.5	1415	23036.5	-6939.5	-4213.5
64748	LPPR2	lipid phosphate phosphatase-related protein type 2			9126	5830	10044.5	9233	34233.5	-811.5	-4214.5
8975	USP13	ubiquitin specific peptidase 13 (isopeptidase T-3)			9126	9584	11535.5	1720.5	31966	-9815	-1951.5
84959	UBASH3B	ubiquitin associated and SH3 domain containing B			9126	9584	11535.5	1526.5	31772	-10009	-1951.5
79161	TMEM243	transmembrane protein 243, mitochondrial			9126	9584	11535.5	1514.5	31760	-10021	-1951.5
23180	RFTN1	raftlin, lipid raft linker 1			3898	5363.5	9430.5	2233.5	20925.5	-7197	-4067
23141	ANKLE2	ankyrin repeat and LEM domain containing 2			9126	9584	11535.5	1507	31752.5	-10028.5	-1951.5
80218	NAA50	N(alpha)-acetyltransferase 50, NatE catalytic subunit			9126	3973	8242	7084.5	28425.5	-1157.5	-4269
5745	PTH1R	parathyroid hormone 1 receptor			576	2760.5	7222.5	10892.5	21451.5	3670	-4462
151246	SGOL2	shugoshin-like 2 (S. pombe)			9126	9584	11535.5	1463	31708.5	-10072.5	-1951.5
6670	SP3	Sp3 transcription factor			9126	9584	11535.5	1463	31708.5	-10072.5	-1951.5
9410	SNRNP40	small nuclear ribonucleoprotein 40kDa (U5)			9126	9584	11535.5	1307.5	31553	-10228	-1951.5
3667	IRS1	insulin receptor substrate 1			9126	6389	10750	1217.5	27482.5	-9532.5	-4361
55619	DOCK10	dedicator of cytokinesis 10			1649	7020.5	11535.5	6508	26713	-5027.5	-4515
78996	C7orf49	chromosome 7 open reading frame 49			9126	9584	11535.5	1081	31326.5	-10454.5	-1951.5
51608	GET4	golgi to ER traffic protein 4 homolog (S. cerevisiae)			3394	2242.5	6497.5	3929.5	16063.5	-2568	-4255
8192	CLPP	caseinolytic mitochondrial matrix peptidase proteolytic subunit			5774	1082	5287.5	6508	18651.5	1220.5	-4205.5
3140	MR1	major histocompatibility complex, class I-related			9126	9584	11535.5	1042	31287.5	-10493.5	-1951.5
51720	UIMC1	ubiquitin interaction motif containing 1			9126	9584	11535.5	844.5	31090	-10691	-1951.5
10962	MLLT11	myeloid/lymphoid or mixed-lineage leukemia (trithorax homolog, Drosophila); translocated to, 11			9126	9584	11535.5	706.5	30952	-10829	-1951.5
7593	MZF1	myeloid zinc finger 1			9126	6389	10936	8723	35174	-2213	-4547
90523	MLIP	muscular LMNA-interacting protein			9126	9584	11535.5	671	30916.5	-10864.5	-1951.5
8600	TNFSF11	tumor necrosis factor (ligand) superfamily, member 11			9126	9584	11535.5	587	30832.5	-10948.5	-1951.5
55323	LARP6	La ribonucleoprotein domain family, member 6			9126	9584	11535.5	423.5	30669	-11112	-1951.5
51524	TMEM138	transmembrane protein 138			9126	9584	11535.5	271	30516.5	-11264.5	-1951.5
5104	SERPINA5	serpin peptidase inhibitor, clade A (alpha-1 antiproteinase, antitrypsin), member 5			9126	9584	11535.5	222	30467.5	-11313.5	-1951.5
6492	SIM1	single-minded family bHLH transcription factor 1			6207	9584	11535.5	10892.5	38219	-643	-1951.5
9057	SLC7A6	solute carrier family 7 (amino acid transporter light chain, y+L system), member 6			2779	5363.5	9318	873	18333.5	-8445	-3954.5
8533	COPS3	COP9 signalosome subunit 3			9126	2660.5	6856	2468.5	21111	-4387.5	-4195.5
60675	PROK2	prokineticin 2			6179	9584	11535.5	10892.5	38191	-643	-1951.5
2769	GNA15	guanine nucleotide binding protein (G protein), alpha 15 (Gq class)			6171	9584	11535.5	10892.5	38183	-643	-1951.5
89797	NAV2	neuron navigator 2			4590	1439	5854	4879	16762	-975	-4415
80274	SCUBE1	signal peptide, CUB domain, EGF-like 1			9126	4509	8703	9140.5	31478.5	437.5	-4194
10154	PLXNC1	plexin C1			6168	9584	11535.5	3245.5	30533	-8290	-1951.5
80745	THUMPD2	THUMP domain containing 2			6166	9584	11535.5	2522	29807.5	-9013.5	-1951.5
5447	POR	P450 (cytochrome) oxidoreductase			11.5	51.5	4331.5	150.5	4545	-4181	-4280
79718	TBL1XR1	transducin (beta)-like 1 X-linked receptor 1			251.5	1443	5854	2442	9990.5	-3412	-4411
7275	TUB	tubby bipartite transcription factor			6158	9584	11535.5	8940.5	36218	-2595	-1951.5
51700	CYB5R2	cytochrome b5 reductase 2			6146	9584	11535.5	4421.5	31687	-7114	-1951.5
3932	LCK	LCK proto-oncogene, Src family tyrosine kinase			5774	9584	11535.5	10892.5	37786	-643	-1951.5
56659	KCNK13	potassium channel, two pore domain subfamily K, member 13			5774	9584	11535.5	10892.5	37786	-643	-1951.5
79016	DDA1	DET1 and DDB1 associated 1			9126	1005.5	5237	5660	21028.5	423	-4231.5
3630	INS	insulin			5774	9584	11535.5	10892.5	37786	-643	-1951.5
50939	IMPG2	interphotoreceptor matrix proteoglycan 2			5774	9584	11535.5	10892.5	37786	-643	-1951.5
10125	RASGRP1	RAS guanyl releasing protein 1 (calcium and DAG-regulated)			5774	9584	11535.5	10892.5	37786	-643	-1951.5
3046	HBE1	hemoglobin, epsilon 1			5774	9584	11535.5	10892.5	37786	-643	-1951.5
10671	DCTN6	dynactin 6			5266	2786	7222.5	7084.5	22359	-138	-4436.5
283130	SLC25A45	solute carrier family 25, member 45			2029	5363.5	9239.5	1043.5	17675.5	-8196	-3876
93487	MAPK1IP1L	mitogen-activated protein kinase 1 interacting protein 1-like			3285.5	4847	9030	2420	19582.5	-6610	-4183
1013	CDH15	cadherin 15, type 1, M-cadherin (myotubule)			5774	9584	11535.5	10892.5	37786	-643	-1951.5
2559	GABRA6	gamma-aminobutyric acid (GABA) A receptor, alpha 6			5774	9584	11535.5	10892.5	37786	-643	-1951.5
10847	SRCAP	Snf2-related CREBBP activator protein			9126	5363.5	9953	9400.5	33843	-552.5	-4589.5
26993	AKAP8L	A kinase (PRKA) anchor protein 8-like			2029	1454.5	5854	2905	12242.5	-2949	-4399.5
170690	ADAMTS16	ADAM metallopeptidase with thrombospondin type 1 motif, 16			5774	9584	11535.5	10892.5	37786	-643	-1951.5
284	ANGPT1	angiopoietin 1			5774	9584	11535.5	10892.5	37786	-643	-1951.5
51185	CRBN	cereblon			3418.5	1457	5854	729	11458.5	-5125	-4397
56920	SEMA3G	sema domain, immunoglobulin domain (Ig), short basic domain, secreted, (semaphorin) 3G			5774	9584	11535.5	10892.5	37786	-643	-1951.5
8692	HYAL2	hyaluronoglucosaminidase 2			282	2085.5	6263.5	7084.5	15715.5	821	-4178
51106	TFB1M	transcription factor B1, mitochondrial			5774	1459	5854	3397	16484	-2457	-4395
55816	DOK5	docking protein 5			5774	9584	11535.5	10892.5	37786	-643	-1951.5
3590	IL11RA	interleukin 11 receptor, alpha			2947	2793	7222.5	6508	19470.5	-714.5	-4429.5
114905	C1QTNF7	C1q and tumor necrosis factor related protein 7			5774	9584	11535.5	10892.5	37786	-643	-1951.5
201456	FBXO15	F-box protein 15			9126	5363.5	9936	8718.5	33144	-1217.5	-4572.5
142686	ASB14	ankyrin repeat and SOCS box containing 14			5774	9584	11535.5	10892.5	37786	-643	-1951.5
3214	HOXB4	homeobox B4			5774	9584	11535.5	10892.5	37786	-643	-1951.5
92196	DAPL1	death associated protein-like 1			5774	9584	11535.5	10892.5	37786	-643	-1951.5
4908	NTF3	neurotrophin 3			5774	9584	11535.5	8940.5	35834	-2595	-1951.5
6521	SLC4A1	solute carrier family 4 (anion exchanger), member 1 (Diego blood group)			5774	9584	11535.5	8302.5	35196	-3233	-1951.5
338707	B4GALNT4	beta-1,4-N-acetyl-galactosaminyl transferase 4			9126	5966.5	10139	10892.5	36124	753.5	-4172.5
6523	SLC5A1	solute carrier family 5 (sodium/glucose cotransporter), member 1			3124	5363.5	9321.5	9652.5	27461.5	331	-3958
64805	P2RY12	purinergic receptor P2Y, G-protein coupled, 12			5774	9584	11535.5	7084.5	33978	-4451	-1951.5
23566	LPAR3	lysophosphatidic acid receptor 3			5774	9584	11535.5	7084.5	33978	-4451	-1951.5
11231	SEC63	SEC63 homolog (S. cerevisiae)			9126	2035	6205	2943	20309	-3262	-4170
92922	CCDC102A	coiled-coil domain containing 102A			5774	9584	11535.5	6356	33249.5	-5179.5	-1951.5
3640	INSL3	insulin-like 3 (Leydig cell)			5774	9584	11535.5	6194.5	33088	-5341	-1951.5
284111	SLC13A5	solute carrier family 13 (sodium-dependent citrate transporter), member 5			5290	3801.5	7990.5	329.5	17411.5	-7661	-4189
541565	C8orf58	chromosome 8 open reading frame 58			5774	9584	11535.5	6185	33078.5	-5350.5	-1951.5
64969	MRPS5	mitochondrial ribosomal protein S5			3461	2242.5	6408.5	10892.5	23004.5	4484	-4166
57211	ADGRG6	adhesion G protein-coupled receptor G6			5774	9584	11535.5	5660	32553.5	-5875.5	-1951.5
8436	SDPR	serum deprivation response			4354	7020.5	11535.5	10892.5	33802.5	-643	-4515
79170	PRR15L	proline rich 15-like			5774	9584	11535.5	5660	32553.5	-5875.5	-1951.5
4147	MATN2	matrilin 2			5774	9584	11535.5	2318.5	29212	-9217	-1951.5
1460	CSNK2B	casein kinase 2, beta polypeptide			4816	2808	7222.5	5660	20506.5	-1562.5	-4414.5
114898	C1QTNF2	C1q and tumor necrosis factor related protein 2			5341	9584	11535.5	10892.5	37353	-643	-1951.5
5450	POU2AF1	POU class 2 associating factor 1			5338	9584	11535.5	7712	34169.5	-3823.5	-1951.5
64283	ARHGEF28	Rho guanine nucleotide exchange factor (GEF) 28			5327	9584	11535.5	2402	28848.5	-9133.5	-1951.5
5791	PTPRE	protein tyrosine phosphatase, receptor type, E			9126	5918	10079	10892.5	36015.5	813.5	-4161
57657	HCN3	hyperpolarization activated cyclic nucleotide gated potassium channel 3			5289	9584	11535.5	10892.5	37301	-643	-1951.5
7079	TIMP4	TIMP metallopeptidase inhibitor 4			5269	9584	11535.5	5062	31450.5	-6473.5	-1951.5
58476	TP53INP2	tumor protein p53 inducible nuclear protein 2			5232	9584	11535.5	1463	27814.5	-10072.5	-1951.5
84561	SLC12A8	solute carrier family 12, member 8			9126	6389	10807.5	4780	31102.5	-6027.5	-4418.5
2925	GRPR	gastrin-releasing peptide receptor			5231	9584	11535.5	7657	34007.5	-3878.5	-1951.5
129642	MBOAT2	membrane bound O-acyltransferase domain containing 2			5201	9584	11535.5	8708	35028.5	-2827.5	-1951.5
53407	STX18	syntaxin 18			1814	2087	6243.5	7084.5	17229	841	-4156.5
6543	SLC8A2	solute carrier family 8 (sodium/calcium exchanger), member 2			5194	9584	11535.5	10892.5	37206	-643	-1951.5
8452	CUL3	cullin 3			5166	9584	11535.5	5222	31507.5	-6313.5	-1951.5
56061	UBFD1	ubiquitin family domain containing 1			2029	1128	5281.5	3245.5	11684	-2036	-4153.5
133584	EGFLAM	EGF-like, fibronectin type III and laminin G domains			5165	9584	11535.5	10892.5	37177	-643	-1951.5
51136	RNFT1	ring finger protein, transmembrane 1			3898	5363.5	9380	3245.5	21887	-6134.5	-4016.5
2624	GATA2	GATA binding protein 2			5162	9584	11535.5	10892.5	37174	-643	-1951.5
10000	AKT3	v-akt murine thymoma viral oncogene homolog 3			5024.5	9584	11535.5	8259.5	34403.5	-3276	-1951.5
55270	NUDT15	nudix (nucleoside diphosphate linked moiety X)-type motif 15			4677	7020.5	11535.5	1333.5	24566.5	-10202	-4515
7099	TLR4	toll-like receptor 4			5018	9584	11535.5	1808.5	27946	-9727	-1951.5
221914	GPC2	glypican 2			5007.5	9584	11535.5	10892.5	37019.5	-643	-1951.5
56704	JPH1	junctophilin 1			5006	9584	11535.5	4084	30209.5	-7451.5	-1951.5
164395	TTLL9	tubulin tyrosine ligase-like family member 9			4910.5	9584	11535.5	9669	35699	-1866.5	-1951.5
11136	SLC7A9	solute carrier family 7 (amino acid transporter light chain, bo,+ system), member 9			4862	9584	11535.5	928	26909.5	-10607.5	-1951.5
6429	SRSF4	serine/arginine-rich splicing factor 4			531	96.5	4331.5	6508	11467	2176.5	-4235
7450	VWF	von Willebrand factor			4818.5	9584	11535.5	8397.5	34335.5	-3138	-1951.5
4316	MMP7	matrix metallopeptidase 7			4814.5	9584	11535.5	10892.5	36826.5	-643	-1951.5
3695	ITGB7	integrin, beta 7			5030.5	7020.5	11535.5	10892.5	34479	-643	-4515
7260	TSSC1	tumor suppressing subtransferable candidate 1			9126	1494.5	5854	2596	19070.5	-3258	-4359.5
83874	TBC1D10A	TBC1 domain family, member 10A			4698	9584	11535.5	10892.5	36710	-643	-1951.5
142689	ASB12	ankyrin repeat and SOCS box containing 12			4639	9584	11535.5	10892.5	36651	-643	-1951.5
50839	TAS2R10	taste receptor, type 2, member 10			4639	9584	11535.5	8940.5	34699	-2595	-1951.5
5307	PITX1	paired-like homeodomain 1			9126	5880	10020.5	7084.5	32111	-2936	-4140.5
9468	PCYT1B	phosphate cytidylyltransferase 1, choline, beta			4594	9584	11535.5	10892.5	36606	-643	-1951.5
29116	MYLIP	myosin regulatory light chain interacting protein			1538	4421	8560.5	2233.5	16753	-6327	-4139.5
167691	LCA5	Leber congenital amaurosis 5			4579.5	9584	11535.5	10892.5	36591.5	-643	-1951.5
27134	TJP3	tight junction protein 3			9126	1005.5	5186.5	4197.5	19515.5	-989	-4181
145741	C2CD4A	C2 calcium-dependent domain containing 4A			4576	9584	11535.5	3815.5	29511	-7720	-1951.5
644943	RASSF10	Ras association (RalGDS/AF-6) domain family (N-terminal) member 10			4572	9584	11535.5	9566	35257.5	-1969.5	-1951.5
83891	SNX25	sorting nexin 25			1440.5	1502	5854	7084.5	15881	1230.5	-4352
27334	P2RY10	purinergic receptor P2Y, G-protein coupled, 10			4409	9584	11535.5	10892.5	36421	-643	-1951.5
3064	HTT	huntingtin	x		2836.5	4048	8242	2554	17680.5	-5688	-4194
25961	NUDT13	nudix (nucleoside diphosphate linked moiety X)-type motif 13			9126	4049	8242	3089	24506	-5153	-4193
1815	DRD4	dopamine receptor D4			4409	9584	11535.5	10892.5	36421	-643	-1951.5
11100	HNRNPUL1	heterogeneous nuclear ribonucleoprotein U-like 1			3898	4051.5	8242	8346	24537.5	104	-4190.5
56301	SLC7A10	solute carrier family 7 (neutral amino acid transporter light chain, asc system), member 10			4409	9584	11535.5	10892.5	36421	-643	-1951.5
10799	RPP40	ribonuclease P/MRP 40kDa subunit			5313	594.5	4728.5	706.5	11342.5	-4022	-4134
1141	CHRNB2	cholinergic receptor, nicotinic, beta 2 (neuronal)			4409	9584	11535.5	8690	34218.5	-2845.5	-1951.5
10873	ME3	malic enzyme 3, NADP(+)-dependent, mitochondrial			4409	9584	11535.5	2560	28088.5	-8975.5	-1951.5
3937	LCP2	lymphocyte cytosolic protein 2 (SH2 domain containing leukocyte protein of 76kDa)			3898	6389	10499.5	10892.5	31679	393	-4110.5
115548	FCHO2	FCH domain only 2			1808	487.5	4616	9586	16497.5	4970	-4128.5
611	OPN1SW	opsin 1 (cone pigments), short-wave-sensitive			4315.5	9584	11535.5	8526	33961	-3009.5	-1951.5
57584	ARHGAP21	Rho GTPase activating protein 21			9126	2060	6190.5	8605.5	25982	2415	-4130.5
163859	SDE2	SDE2 telomere maintenance homolog (S. pombe)			9126	2012.5	6143.5	1808.5	19090.5	-4335	-4131
2740	GLP1R	glucagon-like peptide 1 receptor			3898	9584	11535.5	10892.5	35910	-643	-1951.5
27132	CPNE7	copine VII			9126	3801.5	8082.5	10892.5	31902.5	2810	-4281
22807	IKZF2	IKAROS family zinc finger 2 (Helios)			3898	9584	11535.5	10892.5	35910	-643	-1951.5
219681	ARMC3	armadillo repeat containing 3			3898	9584	11535.5	10892.5	35910	-643	-1951.5
157567	ANKRD46	ankyrin repeat domain 46			1703	115	4331.5	3599.5	9749	-732	-4216.5
2045	EPHA7	EPH receptor A7			3898	9584	11535.5	10892.5	35910	-643	-1951.5
51639	SF3B6	splicing factor 3b, subunit 6, 14kDa			2880	1513	5854	9672	19919	3818	-4341
5887	RAD23B	RAD23 homolog B (S. cerevisiae)			1415.5	2915.5	7222.5	278	11831.5	-6944.5	-4307
94	ACVRL1	activin A receptor type II-like 1			3898	9584	11535.5	10892.5	35910	-643	-1951.5
63976	PRDM16	PR domain containing 16			3898	9584	11535.5	10892.5	35910	-643	-1951.5
23127	COLGALT2	collagen beta(1-O)galactosyltransferase 2			3898	9584	11535.5	10892.5	35910	-643	-1951.5
4878	NPPA	natriuretic peptide A			3898	9584	11535.5	10892.5	35910	-643	-1951.5
5172	SLC26A4	solute carrier family 26 (anion exchanger), member 4			3898	9584	11535.5	10892.5	35910	-643	-1951.5
7533	YWHAH	tyrosine 3-monooxygenase/tryptophan 5-monooxygenase activation protein, eta			1025	377.5	4499	10892.5	16794	6393.5	-4121.5
5801	PTPRR	protein tyrosine phosphatase, receptor type, R			5774	7020.5	11535.5	8940.5	33270.5	-2595	-4515
6620	SNCB	synuclein, beta			3898	9584	11535.5	10892.5	35910	-643	-1951.5
1144	CHRND	cholinergic receptor, nicotinic, delta (muscle)			5774	7020.5	11535.5	10892.5	35222.5	-643	-4515
9356	SLC22A6	solute carrier family 22 (organic anion transporter), member 6	x		3898	9584	11535.5	10892.5	35910	-643	-1951.5
51621	KLF13	Kruppel-like factor 13			636.5	661.5	4852.5	4289	10439.5	-563.5	-4191
5588	PRKCQ	protein kinase C, theta			3898	9584	11535.5	10892.5	35910	-643	-1951.5
5521	PPP2R2B	protein phosphatase 2, regulatory subunit B, beta			5383	5363.5	9589.5	9143	29479	-446.5	-4226
2857	GPR34	G protein-coupled receptor 34			3898	9584	11535.5	10892.5	35910	-643	-1951.5
54828	BCAS3	breast carcinoma amplified sequence 3			9126	5363.5	9847	7084.5	31421	-2762.5	-4483.5
84069	PLEKHN1	pleckstrin homology domain containing, family N member 1			3898	9584	11535.5	9702.5	34720	-1833	-1951.5
57565	KLHL14	kelch-like family member 14			3898	9584	11535.5	9702.5	34720	-1833	-1951.5
169611	OLFML2A	olfactomedin-like 2A			3898	9584	11535.5	9367	34384.5	-2168.5	-1951.5
8689	KRT36	keratin 36, type I			9126	5363.5	9892	9590.5	33972	-301.5	-4528.5
51744	CD244	CD244 molecule, natural killer cell receptor 2B4			3898	9584	11535.5	9139	34156.5	-2396.5	-1951.5
3071	NCKAP1L	NCK-associated protein 1-like			9126	6389	10856.5	8940.5	35312	-1916	-4467.5
10686	CLDN16	claudin 16			3898	9584	11535.5	8940.5	33958	-2595	-1951.5
5731	PTGER1	prostaglandin E receptor 1 (subtype EP1), 42kDa			3898	9584	11535.5	8031.5	33049	-3504	-1951.5
9832	JAKMIP2	janus kinase and microtubule interacting protein 2			3898	9584	11535.5	7628	32645.5	-3907.5	-1951.5
79623	GALNT14	polypeptide N-acetylgalactosaminyltransferase 14			3898	9584	11535.5	7084.5	32102	-4451	-1951.5
22979	EFR3B	EFR3 homolog B (S. cerevisiae)			3898	9584	11535.5	6508	31525.5	-5027.5	-1951.5
122060	SLAIN1	SLAIN motif family, member 1			3898	9584	11535.5	6508	31525.5	-5027.5	-1951.5
135293	PM20D2	peptidase M20 domain containing 2			3898	9584	11535.5	6355	31372.5	-5180.5	-1951.5
146456	TMED6	transmembrane emp24 protein transport domain containing 6			3898	9584	11535.5	2109	27126.5	-9426.5	-1951.5
2627	GATA6	GATA binding protein 6			3898	9584	11535.5	1808.5	26826	-9727	-1951.5
2258	FGF13	fibroblast growth factor 13			3898	9584	11535.5	968.5	25986	-10567	-1951.5
6304	SATB1	SATB homeobox 1			3898	9584	11535.5	718.5	25736	-10817	-1951.5
89927	C16orf45	chromosome 16 open reading frame 45			3898	9584	11535.5	485	25502.5	-11050.5	-1951.5
56477	CCL28	chemokine (C-C motif) ligand 28			3418.5	9584	11535.5	7084.5	31622.5	-4451	-1951.5
51091	SEPSECS	Sep (O-phosphoserine) tRNA:Sec (selenocysteine) tRNA synthase			3037	416	4517	2502	10472	-2015	-4101
6320	CLEC11A	C-type lectin domain family 11, member A			3410	9584	11535.5	8031.5	32561	-3504	-1951.5
5306	PITPNA	phosphatidylinositol transfer protein, alpha			3898	2094.5	6194	3245.5	15432	-2948.5	-4099.5
152485	ZNF827	zinc finger protein 827			3409	9584	11535.5	10892.5	35421	-643	-1951.5
324	APC	adenomatous polyposis coli			9126	6389	10791.5	7084.5	33391	-3707	-4402.5
113622	ADPRHL1	ADP-ribosylhydrolase like 1			3341	9584	11535.5	10892.5	35353	-643	-1951.5
10610	ST6GALNAC2	ST6 (alpha-N-acetyl-neuraminyl-2,3-beta-galactosyl-1,3)-N-acetylgalactosaminide alpha-2,6-sialyltransferase 2			3331	9584	11535.5	6508	30958.5	-5027.5	-1951.5
221692	PHACTR1	phosphatase and actin regulator 1			3264	9584	11535.5	9353	33736.5	-2182.5	-1951.5
137964	AGPAT6	1-acylglycerol-3-phosphate O-acyltransferase 6			1863	1187	5283	4238.5	12571.5	-1044.5	-4096
79853	TM4SF20	transmembrane 4 L six family member 20			3243	9584	11535.5	10892.5	35255	-643	-1951.5
8029	CUBN	cubilin (intrinsic factor-cobalamin receptor)			3205.5	9584	11535.5	9620	33945	-1915.5	-1951.5
201176	ARHGAP27	Rho GTPase activating protein 27			3173	9584	11535.5	2710.5	27003	-8825	-1951.5
29070	CCDC113	coiled-coil domain containing 113			3133.5	9584	11535.5	3497	27750	-8038.5	-1951.5
199964	TMEM61	transmembrane protein 61			3005	9584	11535.5	8031.5	32156	-3504	-1951.5
23317	DNAJC13	DnaJ (Hsp40) homolog, subfamily C, member 13			2673	2915.5	7222.5	5660	18471	-1562.5	-4307
57456	KIAA1143	KIAA1143			9126	5363.5	9786.5	5231.5	29507.5	-4555	-4423
1602	DACH1	dachshund family transcription factor 1			2977	9584	11535.5	10892.5	34989	-643	-1951.5
202052	DNAJC18	DnaJ (Hsp40) homolog, subfamily C, member 18			9126	3801.5	8031	8187	29145.5	156	-4229.5
771	CA12	carbonic anhydrase XII			2954.5	9584	11535.5	3815.5	27889.5	-7720	-1951.5
55107	ANO1	anoctamin 1, calcium activated chloride channel			2806	9584	11535.5	7574.5	31500	-3961	-1951.5
57648	KIAA1522	KIAA1522			1415.5	2806	6894	4298	15413.5	-2596	-4088
157869	SBSPON	somatomedin B and thrombospondin, type 1 domain containing			2805	9584	11535.5	8662	32586.5	-2873.5	-1951.5
27283	TINAG	tubulointerstitial nephritis antigen			2731	9584	11535.5	10892.5	34743	-643	-1951.5
135398	C6orf141	chromosome 6 open reading frame 141			2668	9584	11535.5	6508	30295.5	-5027.5	-1951.5
9725	TMEM63A	transmembrane protein 63A			4351	3801.5	7883.5	5660	21696	-2223.5	-4082
7474	WNT5A	wingless-type MMTV integration site family, member 5A			2579	9584	11535.5	4036	27734.5	-7499.5	-1951.5
130507	UBR3	ubiquitin protein ligase E3 component n-recognin 3 (putative)			9126	1557	5854	5220.5	21757.5	-633.5	-4297
55049	C19orf60	chromosome 19 open reading frame 60			3898	1229	5394.5	6508	17029.5	1113.5	-4165.5
55615	PRR5	proline rich 5 (renal)			2561.5	9584	11535.5	7648.5	31329.5	-3887	-1951.5
2202	EFEMP1	EGF containing fibulin-like extracellular matrix protein 1			2557	9584	11535.5	315	23991.5	-11220.5	-1951.5
590	BCHE	butyrylcholinesterase			9126	7020.5	11535.5	213	27895	-11322.5	-4515
26585	GREM1	gremlin 1, DAN family BMP antagonist			2511.5	9584	11535.5	7084.5	30715.5	-4451	-1951.5
200576	PIKFYVE	phosphoinositide kinase, FYVE finger containing			4409	4704.5	8870.5	5660	23644	-3210.5	-4166
155382	VPS37D	vacuolar protein sorting 37 homolog D (S. cerevisiae)			29	5363.5	8994	8629	23015.5	-365	-3630.5
245973	ATP6V1C2	ATPase, H+ transporting, lysosomal 42kDa, V1 subunit C2			2449	9584	11535.5	9440	33008.5	-2095.5	-1951.5
375686	SPATC1	spermatogenesis and centriole associated 1			2433	9584	11535.5	10892.5	34445	-643	-1951.5
50807	ASAP1	ArfGAP with SH3 domain, ankyrin repeat and PH domain 1			3015	2915.5	7222.5	4917	18070	-2305.5	-4307
25975	EGFL6	EGF-like-domain, multiple 6			2432	9584	11535.5	10892.5	34444	-643	-1951.5
94120	SYTL3	synaptotagmin-like 3			2421	9584	11535.5	10892.5	34433	-643	-1951.5
5308	PITX2	paired-like homeodomain 2			2413	9584	11535.5	10892.5	34425	-643	-1951.5
361	AQP4	aquaporin 4			2374	9584	11535.5	1261	24754.5	-10274.5	-1951.5
6401	SELE	selectin E			2373	9584	11535.5	10892.5	34385	-643	-1951.5
643236	TMEM72	transmembrane protein 72			2334	9584	11535.5	8384	31837.5	-3151.5	-1951.5
6622	SNCA	synuclein, alpha (non A4 component of amyloid precursor)	x		2318.5	9584	11535.5	10892.5	34330.5	-643	-1951.5
10411	RAPGEF3	Rap guanine nucleotide exchange factor (GEF) 3			2313	9584	11535.5	10892.5	34325	-643	-1951.5
25920	NELFB	negative elongation factor complex member B			9126	1570.5	5854	7084.5	23635	1230.5	-4283.5
9117	SEC22C	SEC22 vesicle trafficking protein homolog C (S. cerevisiae)			2225.5	9584	11535.5	5287	28632	-6248.5	-1951.5
7851	MALL	mal, T-cell differentiation protein-like			2196	9584	11535.5	3815.5	27131	-7720	-1951.5
54626	HES2	hes family bHLH transcription factor 2			9126	5866	9935	6212.5	31139.5	-3722.5	-4069
2843	GPR20	G protein-coupled receptor 20			9126	6389	10848	10892.5	37255.5	44.5	-4459
10629	TAF6L	TAF6-like RNA polymerase II, p300/CBP-associated factor (PCAF)-associated factor, 65kDa			9126	4585.5	8654	7569	29934.5	-1085	-4068.5
80157	CWH43	cell wall biogenesis 43 C-terminal homolog (S. cerevisiae)			2029	9584	11535.5	10892.5	34041	-643	-1951.5
56913	C1GALT1	core 1 synthase, glycoprotein-N-acetylgalactosamine 3-beta-galactosyltransferase 1			2561.5	1576	5854	4119	14110.5	-1735	-4278
4248	MGAT3	mannosyl (beta-1,4-)-glycoprotein beta-1,4-N-acetylglucosaminyltransferase			2029	9584	11535.5	10892.5	34041	-643	-1951.5
23228	PLCL2	phospholipase C-like 2			9126	7020.5	11535.5	2710.5	30392.5	-8825	-4515
83930	STARD3NL	STARD3 N-terminal like			3373.5	2915.5	7222.5	2903	16414.5	-4319.5	-4307
8888	MCM3AP	minichromosome maintenance complex component 3 associated protein			9126	4718.5	8870.5	6508	29223	-2362.5	-4152
5408	PNLIPRP2	pancreatic lipase-related protein 2			2029	9584	11535.5	10892.5	34041	-643	-1951.5
7809	BSND	barttin CLCNK-type chloride channel accessory beta subunit			2029	9584	11535.5	9440	32588.5	-2095.5	-1951.5
525	ATP6V1B1	ATPase, H+ transporting, lysosomal 56/58kDa, V1 subunit B1			2029	9584	11535.5	9244	32392.5	-2291.5	-1951.5
8666	EIF3G	eukaryotic translation initiation factor 3, subunit G			206	180	4331.5	5660	10377.5	1328.5	-4151.5
85455	DISP2	dispatched homolog 2 (Drosophila)			9126	5363.5	9765	5660	29914.5	-4105	-4401.5
155006	TMEM213	transmembrane protein 213			2029	9584	11535.5	8940.5	32089	-2595	-1951.5
84216	TMEM117	transmembrane protein 117			2029	9584	11535.5	6034	29182.5	-5501.5	-1951.5
161424	NOP9	NOP9 nucleolar protein			2297.5	1131	5193	5660	14281.5	467	-4062
55740	ENAH	enabled homolog (Drosophila)			2029	9584	11535.5	2233.5	25382	-9302	-1951.5
81706	PPP1R14C	protein phosphatase 1, regulatory (inhibitor) subunit 14C			1793	9584	11535.5	8643.5	31556	-2892	-1951.5
25928	SOSTDC1	sclerostin domain containing 1			1722	9584	11535.5	8283	31124.5	-3252.5	-1951.5
159963	SLC5A12	solute carrier family 5 (sodium/monocarboxylate cotransporter), member 12			1602.5	9584	11535.5	9702.5	32424.5	-1833	-1951.5
3176	HNMT	histamine N-methyltransferase			1502	9584	11535.5	403	23024.5	-11132.5	-1951.5
4921	DDR2	discoidin domain receptor tyrosine kinase 2			1396	9584	11535.5	8940.5	31456	-2595	-1951.5
10994	ILVBL	ilvB (bacterial acetolactate synthase)-like			9126	4051.5	8107	4680	25964.5	-3427	-4055.5
2208	FCER2	Fc fragment of IgE, low affinity II, receptor for (CD23)			1358	9584	11535.5	10892.5	33370	-643	-1951.5
7225	TRPC6	transient receptor potential cation channel, subfamily C, member 6			1184	9584	11535.5	10892.5	33196	-643	-1951.5
219287	AMER2	APC membrane recruitment protein 2			1184	9584	11535.5	9275.5	31579	-2260	-1951.5
115825	WDFY2	WD repeat and FYVE domain containing 2			5317	4133	8242	6316	24008	-1926	-4109
64600	PLA2G2F	phospholipase A2, group IIF			5774	5363.5	9589.5	10892.5	31619.5	1303	-4226
10308	ZNF267	zinc finger protein 267			1184	9584	11535.5	3245.5	25549	-8290	-1951.5
5502	PPP1R1A	protein phosphatase 1, regulatory (inhibitor) subunit 1A			1091	9584	11535.5	5062	27272.5	-6473.5	-1951.5
3912	LAMB1	laminin, beta 1			5774	2242.5	6334.5	2085	16436	-4249.5	-4092
84676	TRIM63	tripartite motif containing 63, E3 ubiquitin protein ligase			1080.5	9584	11535.5	10892.5	33092.5	-643	-1951.5
23038	WDTC1	WD and tetratricopeptide repeats 1			2338	3597	7713.5	9481.5	23130	1768	-4116.5
5010	CLDN11	claudin 11			1023.5	9584	11535.5	5660	27803	-5875.5	-1951.5
40	ASIC2	acid sensing (proton gated) ion channel 2			972	9584	11535.5	9440	31531.5	-2095.5	-1951.5
56171	DNAH7	dynein, axonemal, heavy chain 7			894	9584	11535.5	10892.5	32906	-643	-1951.5
338094	FAM151A	family with sequence similarity 151, member A			812.5	9584	11535.5	10892.5	32824.5	-643	-1951.5
654	BMP6	bone morphogenetic protein 6			6193	5363.5	9589.5	8155	29301	-1434.5	-4226
54918	CMTM6	CKLF-like MARVEL transmembrane domain containing 6			49	88.5	4134	8225	12496.5	4091	-4045.5
7227	TRPS1	trichorhinophalangeal syndrome I			797	9584	11535.5	9664	31580.5	-1871.5	-1951.5
10268	RAMP3	receptor (G protein-coupled) activity modifying protein 3			757.5	9584	11535.5	7830	29707	-3705.5	-1951.5
6584	SLC22A5	solute carrier family 22 (organic cation/carnitine transporter), member 5			1609.5	724	4852.5	1713.5	8899.5	-3139	-4128.5
256691	MAMDC2	MAM domain containing 2			9126	7020.5	11535.5	7084.5	34766.5	-4451	-4515
50617	ATP6V0A4	ATPase, H+ transporting, lysosomal V0 subunit a4			706	9584	11535.5	10892.5	32718	-643	-1951.5
57520	HECW2	HECT, C2 and WW domain containing E3 ubiquitin protein ligase 2			706	9584	11535.5	10892.5	32718	-643	-1951.5
846	CASR	calcium-sensing receptor			706	9584	11535.5	10892.5	32718	-643	-1951.5
10189	ALYREF	Aly/REF export factor			2311.5	624	4664.5	463	8063	-4201.5	-4040.5
23769	FLRT1	fibronectin leucine rich transmembrane protein 1			706	9584	11535.5	10892.5	32718	-643	-1951.5
83857	TMTC1	transmembrane and tetratricopeptide repeat containing 1			706	9584	11535.5	7084.5	28910	-4451	-1951.5
10554	AGPAT1	1-acylglycerol-3-phosphate O-acyltransferase 1			706	9584	11535.5	5660	27485.5	-5875.5	-1951.5
50937	CDON	cell adhesion associated, oncogene regulated			9126	7020.5	11535.5	8031.5	35713.5	-3504	-4515
23504	RIMBP2	RIMS binding protein 2			646	9584	11535.5	10892.5	32658	-643	-1951.5
5700	PSMC1	proteasome (prosome, macropain) 26S subunit, ATPase, 1			3093	661.5	4701	878.5	9334	-3822.5	-4039.5
5617	PRL	prolactin			9126	7020.5	11535.5	8173	35855	-3362.5	-4515
203522	DDX26B	DEAD/H (Asp-Glu-Ala-Asp/His) box polypeptide 26B			639	9584	11535.5	10892.5	32651	-643	-1951.5
3216	HOXB6	homeobox B6			571	9584	11535.5	7084.5	28775	-4451	-1951.5
148252	DIRAS1	DIRAS family, GTP-binding RAS-like 1			9126	5902	9943.5	10892.5	35864	949	-4041.5
9037	SEMA5A	sema domain, seven thrombospondin repeats (type 1 and type 1-like), transmembrane domain (TM) and short cytoplasmic domain, (semaphorin) 5A			566	9584	11535.5	8211	29896.5	-3324.5	-1951.5
3784	KCNQ1	potassium channel, voltage gated KQT-like subfamily Q, member 1			9126	7020.5	11535.5	8335	36017	-3200.5	-4515
359	AQP2	aquaporin 2 (collecting duct)			509	9584	11535.5	10892.5	32521	-643	-1951.5
3598	IL13RA2	interleukin 13 receptor, alpha 2			9126	5913.5	9947	8627.5	33614	-1319.5	-4033.5
54852	PAQR5	progestin and adipoQ receptor family member V			423	9584	11535.5	6136.5	27679	-5399	-1951.5
79656	BEND5	BEN domain containing 5			407	9584	11535.5	10892.5	32419	-643	-1951.5
1952	CELSR2	cadherin, EGF LAG seven-pass G-type receptor 2			360.5	9584	11535.5	8031.5	29511.5	-3504	-1951.5
84283	TMEM79	transmembrane protein 79			303	9584	11535.5	10892.5	32315	-643	-1951.5
57610	RANBP10	RAN binding protein 10			9126	2242.5	6350.5	6237	23956	-113.5	-4108
6550	SLC9A3	solute carrier family 9, subfamily A (NHE3, cation proton antiporter 3), member 3			286	9584	11535.5	10892.5	32298	-643	-1951.5
342979	PALM3	paralemmin 3			109	9584	11535.5	536.5	21765	-10999	-1951.5
51473	DCDC2	doublecortin domain containing 2			58	9584	11535.5	3512	24689.5	-8023.5	-1951.5
9353	SLIT2	slit homolog 2 (Drosophila)			41	9584	11535.5	3495	24655.5	-8040.5	-1951.5
23626	SPO11	SPO11 meiotic protein covalently bound to DSB			22.5	9584	11535.5	10892.5	32034.5	-643	-1951.5
9914	ATP2C2	ATPase, Ca++ transporting, type 2C, member 2			9126	7020.5	11535.5	10892.5	38574.5	-643	-4515
339965	CCDC158	coiled-coil domain containing 158			9126	7020.5	11535.5	10892.5	38574.5	-643	-4515
777	CACNA1E	calcium channel, voltage-dependent, R type, alpha 1E subunit			9126	7020.5	11535.5	10892.5	38574.5	-643	-4515
152789	JAKMIP1	janus kinase and microtubule interacting protein 1			9126	7020.5	11535.5	10892.5	38574.5	-643	-4515
5153	PDE1B	phosphodiesterase 1B, calmodulin-dependent			9126	7020.5	11535.5	10892.5	38574.5	-643	-4515
10244	RABEPK	Rab9 effector protein with kelch motifs			3898	5363.5	9257.5	4549	23068	-4708.5	-3894
81858	SHARPIN	SHANK-associated RH domain interactor			3898	5363.5	9272	8031.5	26565	-1240.5	-3908.5
64428	NARFL	nuclear prelamin A recognition factor-like			2029	2730	6749	7084.5	18592.5	335.5	-4019
84950	PRPF38A	pre-mRNA processing factor 38A			3898	1625	5854	6508	17885	654	-4229
8663	EIF3C	eukaryotic translation initiation factor 3, subunit C			3898	1626	5854	6508	17886	654	-4228
79906	MORN1	MORN repeat containing 1			9126	6389	10737	8575.5	34827.5	-2161.5	-4348
26266	SLC13A4	solute carrier family 13 (sodium/sulfate symporter), member 4			5011	238.5	4331.5	9335	18916	5003.5	-4093
219771	CCNY	cyclin Y			2851	2773	6772	4662	17058	-2110	-3999
51000	SLC35B3	solute carrier family 35 (adenosine 3'-phospho 5'-phosphosulfate transporter), member B3			173.5	1708.5	5854	7084.5	14820.5	1230.5	-4145.5
440279	UNC13C	unc-13 homolog C (C. elegans)			9126	5363.5	9786.5	10892.5	35168.5	1106	-4423
56655	POLE4	polymerase (DNA-directed), epsilon 4, accessory subunit			2253	708	4700	4421.5	12082.5	-278.5	-3992
84925	DIRC2	disrupted in renal carcinoma 2			3898	516.5	4508.5	8031.5	16954.5	3523	-3992
85378	TUBGCP6	tubulin, gamma complex associated protein 6			5774	6389	10499.5	8738	31400.5	-1761.5	-4110.5
9783	RIMS3	regulating synaptic membrane exocytosis 3			9126	6389	10691	7587	33793	-3104	-4302
6525	SMTN	smoothelin			2029	259	4331.5	3815.5	10435	-516	-4072.5
5789	PTPRD	protein tyrosine phosphatase, receptor type, D			9126	36.5	4023	1808.5	14994	-2214.5	-3986.5
29108	PYCARD	PYD and CARD domain containing			755.5	3801.5	7713.5	375.5	12646	-7338	-3912
6721	SREBF2	sterol regulatory element binding transcription factor 2			2029	4209	8242	4238.5	18718.5	-4003.5	-4033
1006	CDH8	cadherin 8, type 2			9126	5832	9810	10892.5	35660.5	1082.5	-3978
23272	FAM208A	family with sequence similarity 208, member A			9126	2915.5	7222.5	2710.5	21974.5	-4512	-4307
9688	NUP93	nucleoporin 93kDa			2807	721	4689	2376	10593	-2313	-3968
83443	SF3B5	splicing factor 3b, subunit 5, 10kDa			5774	2242.5	6256.5	6084	20357	-172.5	-4014
83746	L3MBTL2	l(3)mbt-like 2 (Drosophila)			1569.5	1708.5	5854	7084.5	16216.5	1230.5	-4145.5
147906	DACT3	dishevelled-binding antagonist of beta-catenin 3			9126	3801.5	7917	10892.5	31737	2975.5	-4115.5
55616	ASAP3	ArfGAP with SH3 domain, ankyrin repeat and PH domain 3			2029	1253	5218	1689	10189	-3529	-3965
8564	KMO	kynurenine 3-monooxygenase (kynurenine 3-hydroxylase)			1184	719	4681	276	6860	-4405	-3962
23390	ZDHHC17	zinc finger, DHHC-type containing 17			9126	2915.5	7222.5	7830	27094	607.5	-4307
89781	HPS4	Hermansky-Pudlak syndrome 4			9126	4831	8870.5	7084.5	29912	-1786	-4039.5
54908	SPDL1	spindle apparatus coiled-coil protein 1			9126	2242.5	6261	2100	19729.5	-4161	-4018.5
51253	MRPL37	mitochondrial ribosomal protein L37			4910.5	2915.5	6895.5	4112	18833.5	-2783.5	-3980
79944	L2HGDH	L-2-hydroxyglutarate dehydrogenase			9126	4558	8510.5	5660	27854.5	-2850.5	-3952.5
10021	HCN4	hyperpolarization activated cyclic nucleotide gated potassium channel 4			9126	3801.5	7898.5	9702.5	30528.5	1804	-4097
128602	C20orf85	chromosome 20 open reading frame 85			9126	6389	10728	10892.5	37135.5	164.5	-4339
640	BLK	BLK proto-oncogene, Src family tyrosine kinase			9126	6389	10679	8940.5	35134.5	-1738.5	-4290
10329	TMEM5	transmembrane protein 5			647	1139	5081	2570.5	9437.5	-2510.5	-3942
353514	LILRA5	leukocyte immunoglobulin-like receptor, subfamily A (with TM domain), member 5			9126	4412.5	8353	10892.5	32784	2539.5	-3940.5
9218	VAPA	VAMP (vesicle-associated membrane protein)-associated protein A, 33kDa			3327	1090	5023	1246	10686	-3777	-3933
5471	PPAT	phosphoribosyl pyrophosphate amidotransferase			115	1309.5	5191.5	809	7425	-4382.5	-3882
22995	CEP152	centrosomal protein 152kDa			5369	2404	6336.5	5660	19769.5	-676.5	-3932.5
57558	USP35	ubiquitin specific peptidase 35			3898	5948.5	9876	5265	24987.5	-4611	-3927.5
6335	SCN9A	sodium channel, voltage gated, type IX alpha subunit			9126	6835	10763.5	3406	30130.5	-7357.5	-3928.5
387	RHOA	ras homolog family member A			4827.5	1708.5	5854	3245.5	15635.5	-2608.5	-4145.5
27258	LSM3	LSM3 homolog, U6 small nuclear RNA associated (S. cerevisiae)			2029	752	4679	3245.5	10705.5	-1433.5	-3927
29937	NENF	neudesin neurotrophic factor			9126	3053.5	7222.5	6282.5	25684.5	-940	-4169
29789	OLA1	Obg-like ATPase 1			9126	107	4031.5	10892.5	24157	6861	-3924.5
130355	C2orf76	chromosome 2 open reading frame 76			1082.5	2915.5	6761.5	4616.5	15376	-2145	-3846
10654	PMVK	phosphomevalonate kinase			3898	181.5	4094	3001.5	11175	-1092.5	-3912.5
7334	UBE2N	ubiquitin-conjugating enzyme E2N			9126	1403	5394.5	2095.5	18019	-3299	-3991.5
22841	RAB11FIP2	RAB11 family interacting protein 2 (class I)			9126	6829.5	10735	4177	30867.5	-6558	-3905.5
285527	FRYL	FRY-like			3898	5363.5	9143	4764.5	23169	-4378.5	-3779.5
6610	SMPD2	sphingomyelin phosphodiesterase 2, neutral membrane (neutral sphingomyelinase)			9126	4441	8345	8940.5	30852.5	595.5	-3904
220972	MARCH8	membrane-associated ring finger (C3HC4) 8, E3 ubiquitin protein ligase			1546.5	3077	7222.5	7084.5	18930.5	-138	-4145.5
51318	MRPL35	mitochondrial ribosomal protein L35			2930.5	866	4852.5	5660	14309	807.5	-3986.5
9365	KL	klotho			2653	9584	11033	7812	31082	-3221	-1449
347902	AMIGO2	adhesion molecule with Ig-like domain 2			9126	2448.5	6350.5	4130.5	22055.5	-2220	-3902
200634	KRTCAP3	keratinocyte associated protein 3			9126	9584	11031	4040	33781	-6991	-1447
1113	CHGA	chromogranin A (parathyroid secretory protein 1)			9126	9584	11030	10892.5	40632.5	-137.5	-1446
89874	SLC25A21	solute carrier family 25 (mitochondrial oxoadipate carrier), member 21			9126	4099	7998	8693	29916	695	-3899
57369	GJD2	gap junction protein, delta 2, 36kDa			9126	9584	11029	10892.5	40631.5	-136.5	-1445
793	CALB1	calbindin 1, 28kDa			1184	9584	11028	7084.5	28880.5	-3943.5	-1444
9542	NRG2	neuregulin 2			9126	9584	11025.5	10892.5	40628	-133	-1441.5
54968	TMEM70	transmembrane protein 70			9126	9584	11025.5	7084.5	36820	-3941	-1441.5
53346	TM6SF1	transmembrane 6 superfamily member 1			4832.5	6389	10162	7084.5	28468	-3077.5	-3773
3773	KCNJ16	potassium channel, inwardly rectifying subfamily J, member 16			2029	9584	11025.5	10892.5	33531	-133	-1441.5
26505	CNNM3	cyclin and CBS domain divalent metal cation transport mediator 3			657	6389	9902	1808.5	18756.5	-8093.5	-3513
7866	IFRD2	interferon-related developmental regulator 2			5	79.5	3969	1360	5413.5	-2609	-3889.5
387263	C6orf120	chromosome 6 open reading frame 120			9126	1708.5	5854	524.5	17213	-5329.5	-4145.5
4886	NPY1R	neuropeptide Y receptor Y1			9126	9584	11023	8940.5	38673.5	-2082.5	-1439
57563	KLHL8	kelch-like family member 8			435	9584	11022	2141.5	23182.5	-8880.5	-1438
10225	CD96	CD96 molecule			9126	9584	11021	10892.5	40623.5	-128.5	-1437
55676	SLC30A6	solute carrier family 30 (zinc transporter), member 6			3221	1425	5394.5	7801	17841.5	2406.5	-3969.5
112744	IL17F	interleukin 17F			9126	9584	11014.5	10892.5	40617	-122	-1430.5
11167	FSTL1	follistatin-like 1			9126	3092.5	7222.5	7.5	19448.5	-7215	-4130
3930	LBR	lamin B receptor			4910.5	5849	9737.5	3063	23560	-6674.5	-3888.5
6585	SLIT1	slit homolog 1 (Drosophila)			9126	9584	11014.5	10892.5	40617	-122	-1430.5
80342	TRAF3IP3	TRAF3 interacting protein 3			9126	9584	11014.5	9400.5	39125	-1614	-1430.5
1131	CHRM3	cholinergic receptor, muscarinic 3			9126	6902	10788.5	6508	33324.5	-4280.5	-3886.5
3635	INPP5D	inositol polyphosphate-5-phosphatase, 145kDa			9126	9584	11014.5	7669	37393.5	-3345.5	-1430.5
143425	SYT9	synaptotagmin IX			9126	9584	11014.5	7084.5	36809	-3930	-1430.5
5727	PTCH1	patched 1			9126	9584	11014.5	5062	34786.5	-5952.5	-1430.5
51654	CDK5RAP1	CDK5 regulatory subunit associated protein 1			9126	9584	11014.5	4133.5	33858	-6881	-1430.5
3796	KIF2A	kinesin heavy chain member 2A			9126	9584	11014.5	2233.5	31958	-8781	-1430.5
5737	PTGFR	prostaglandin F receptor (FP)			5157	4907	8870.5	2146	21080.5	-6724.5	-3963.5
54825	CDHR2	cadherin-related family member 2			3462	9584	11014.5	7084.5	31145	-3930	-1430.5
53947	A4GALT	alpha 1,4-galactosyltransferase			1324	9584	11014.5	9215.5	31138	-1799	-1430.5
23244	PDS5A	PDS5 cohesin associated factor A			1184	1096	4975	6198	13453	1223	-3879
29114	TAGLN3	transgelin 3			9126	7020.5	10995	8940.5	36082	-2054.5	-3974.5
339896	GADL1	glutamate decarboxylase-like 1			9126	9584	11008	10892.5	40610.5	-115.5	-1424
8728	ADAM19	ADAM metallopeptidase domain 19			5774	9584	11007	5660	32025	-5347	-1423
1315	COPB1	coatomer protein complex, subunit beta 1			5774	1309.5	5200	3030	15313.5	-2170	-3890.5
1005	CDH7	cadherin 7, type 2			9126	9584	11006	9262	38978	-1744	-1422
108	ADCY2	adenylate cyclase 2 (brain)			9126	9584	11005	7084.5	36799.5	-3920.5	-1421
1677	DFFB	DNA fragmentation factor, 40kDa, beta polypeptide (caspase-activated DNase)			9126	9584	11004	8433	38147	-2571	-1420
6866	TAC3	tachykinin 3			9126	9584	11003	6291	36004	-4712	-1419
3352	HTR1D	5-hydroxytryptamine (serotonin) receptor 1D, G protein-coupled			9126	9584	11002	7084.5	36796.5	-3917.5	-1418
8082	SSPN	sarcospan			3360.5	9584	11000	10892.5	34837	-107.5	-1416
5630	PRPH	peripherin			9126	9584	10999	7906	37615	-3093	-1415
148	ADRA1A	adrenoceptor alpha 1A			9126	9584	10998	8940.5	38648.5	-2057.5	-1414
6297	SALL2	spalt-like transcription factor 2			9126	9584	10997	7577.5	37284.5	-3419.5	-1413
10921	RNPS1	RNA binding protein S1, serine-rich domain			1295.5	1365	5230	296.5	8187	-4933.5	-3865
116173	CMTM5	CKLF-like MARVEL transmembrane domain containing 5			9126	9584	10996	7767	37473	-3229	-1412
7204	TRIO	trio Rho guanine nucleotide exchange factor			9126	2242.5	6171.5	2710.5	20250.5	-3461	-3929
5241	PGR	progesterone receptor			9126	9584	10994	10892.5	40596.5	-101.5	-1410
118487	CHCHD1	coiled-coil-helix-coiled-coil-helix domain containing 1			2747.5	2915.5	6750.5	7084.5	19498	334	-3835
148362	BROX	BRO1 domain and CAAX motif containing			3898	1453	5394.5	6344	17089.5	949.5	-3941.5
6121	RPE65	retinal pigment epithelium-specific protein 65kDa			9126	9584	10993	10892.5	40595.5	-100.5	-1409
151295	SLC23A3	solute carrier family 23, member 3			3898	9584	10992	7084.5	31558.5	-3907.5	-1408
8288	EPX	eosinophil peroxidase			9126	9584	10991	7084.5	36785.5	-3906.5	-1407
6323	SCN1A	sodium channel, voltage gated, type I alpha subunit			9126	9584	10986.5	10892.5	40589	-94	-1402.5
57705	WDFY4	WDFY family member 4			9126	9584	10986.5	10892.5	40589	-94	-1402.5
79711	IPO4	importin 4			1057	347	4201	8031.5	13636.5	3830.5	-3854
26254	OPTC	opticin			9126	9584	10986.5	10892.5	40589	-94	-1402.5
2971	GTF3A	general transcription factor IIIA			9126	1309.5	5208	3988	19631.5	-1220	-3898.5
375387	NRROS	negative regulator of reactive oxygen species			9126	3801.5	7807	10892.5	31627	3085.5	-4005.5
79674	VEPH1	ventricular zone expressed PH domain-containing 1			340.5	1793	5854	10892.5	18880	5038.5	-4061
1820	ARID3A	AT rich interactive domain 3A (BRIGHT-like)			9126	9584	10986.5	10892.5	40589	-94	-1402.5
79007	DBNDD1	dysbindin (dystrobrevin binding protein 1) domain containing 1			9126	9584	10986.5	5062	34758.5	-5924.5	-1402.5
1836	SLC26A2	solute carrier family 26 (anion exchanger), member 2			9126	9584	10986.5	4642	34338.5	-6344.5	-1402.5
7336	UBE2V2	ubiquitin-conjugating enzyme E2 variant 2			5154	1463	5394.5	8356	20367.5	2961.5	-3931.5
9900	SV2A	synaptic vesicle glycoprotein 2A			2803	9584	10986.5	8197.5	31571	-2789	-1402.5
10636	RGS14	regulator of G-protein signaling 14			9126	2915.5	6869	6508	25418.5	-361	-3953.5
9514	GAL3ST1	galactose-3-O-sulfotransferase 1			706	9584	10986.5	1276	22552.5	-9710.5	-1402.5
54981	NMRK1	nicotinamide riboside kinase 1			607	1799	5854	1808.5	10068.5	-4045.5	-4055
11332	ACOT7	acyl-CoA thioesterase 7			9126	394.5	4331.5	519	14371	-3812.5	-3937
55273	TMEM100	transmembrane protein 100			9126	9584	10982	1717	31409	-9265	-1398
419	ART3	ADP-ribosyltransferase 3			5354	9584	10980	10892.5	36810.5	-87.5	-1396
9437	NCR1	natural cytotoxicity triggering receptor 1			9126	9584	10979	10892.5	40581.5	-86.5	-1395
27065	NSG1	neuron specific gene family member 1			9126	9584	10978	10892.5	40580.5	-85.5	-1394
148808	MFSD4	major facilitator superfamily domain containing 4			338	9584	10977	5062	25961	-5915	-1393
5582	PRKCG	protein kinase C, gamma			9126	9584	10974.5	10892.5	40577	-82	-1390.5
23328	SASH1	SAM and SH3 domain containing 1			1077	1708.5	5515	5660	13960.5	145	-3806.5
27327	TNRC6A	trinucleotide repeat containing 6A			9126	5363.5	9589.5	2564	26643	-7025.5	-4226
80303	EFHD1	EF-hand domain family, member D1			598	5363.5	8870.5	3815.5	18647.5	-5055	-3507
79699	ZYG11B	zyg-11 family member B, cell cycle regulator			3898	2603	6497.5	4421.5	17420	-2076	-3894.5
6345	SRL	sarcalumenin			9126	9584	10974.5	9645	39329.5	-1329.5	-1390.5
4824	NKX3-1	NK3 homeobox 1			3898	9584	10974.5	2233.5	26690	-8741	-1390.5
9154	SLC28A1	solute carrier family 28 (concentrative nucleoside transporter), member 1			146.5	9584	10974.5	617	21322	-10357.5	-1390.5
8852	AKAP4	A kinase (PRKA) anchor protein 4			9126	9584	10972	10892.5	40574.5	-79.5	-1388
4317	MMP8	matrix metallopeptidase 8			9126	9584	10971	10892.5	40573.5	-78.5	-1387
10421	CD2BP2	CD2 (cytoplasmic tail) binding protein 2			9126	3143	7222.5	4181	23672.5	-3041.5	-4079.5
5553	PRG2	proteoglycan 2, bone marrow (natural killer cell activator, eosinophil granule major basic protein)			9126	9584	10970	8274.5	37954.5	-2695.5	-1386
9022	CLIC3	chloride intracellular channel 3			1184	9584	10969	5062	26799	-5907	-1385
10001	MED6	mediator complex subunit 6			5774	2609.5	6497.5	2530	17411	-3967.5	-3888
83639	TEX101	testis expressed 101			9126	9584	10968	9620	39298	-1348	-1384
6857	SYT1	synaptotagmin I			9126	9584	10967	9576	39253	-1391	-1383
147183	KRT25	keratin 25, type I			9126	9584	10966	10892.5	40568.5	-73.5	-1382
57727	NCOA5	nuclear receptor coactivator 5			5020	3801.5	7713.5	2997	19532	-4716.5	-3912
9210	BMP15	bone morphogenetic protein 15			9126	9584	10965	10892.5	40567.5	-72.5	-1381
27286	SRPX2	sushi-repeat containing protein, X-linked 2			4860	9584	10964	87.5	25495.5	-10876.5	-1380
84823	LMNB2	lamin B2			3898	3801.5	7619	5203.5	20522	-2415.5	-3817.5
54869	EPS8L1	EPS8-like 1			9126	9584	10963	10892.5	40565.5	-70.5	-1379
7957	EPM2A	epilepsy, progressive myoclonus type 2A, Lafora disease (laforin)			9126	9584	10962	4555	34227	-6407	-1378
7432	VIP	vasoactive intestinal peptide			9126	9584	10961	10892.5	40563.5	-68.5	-1377
7472	WNT2	wingless-type MMTV integration site family member 2			9126	9584	10960	10892.5	40562.5	-67.5	-1376
57471	ERMN	ermin, ERM-like protein			9126	9584	10959	10892.5	40561.5	-66.5	-1375
9750	FAM65B	family with sequence similarity 65, member B			3898	9584	10958	10892.5	35332.5	-65.5	-1374
26053	AUTS2	autism susceptibility candidate 2			9126	9584	10956.5	825	30491.5	-10131.5	-1372.5
79086	SMIM7	small integral membrane protein 7			9126	1309.5	5169	773	16377.5	-4396	-3859.5
152579	SCFD2	sec1 family domain containing 2			5328	2361	6186.5	1519	15394.5	-4667.5	-3825.5
7756	ZNF207	zinc finger protein 207			9126	3158	7222.5	3521	23027.5	-3701.5	-4064.5
5566	PRKACA	protein kinase, cAMP-dependent, catalytic, alpha			5774	945	4852.5	4949.5	16521	97	-3907.5
114786	XKR4	XK, Kell blood group complex subunit-related family, member 4			9126	9584	10954	10892.5	40556.5	-61.5	-1370
5865	RAB3B	RAB3B, member RAS oncogene family			9126	9584	10953	2025	31688	-8928	-1369
9895	TECPR2	tectonin beta-propeller repeat containing 2			9126	5363.5	9589.5	3391	27470	-6198.5	-4226
8732	RNGTT	RNA guanylyltransferase and 5'-phosphatase			1621	4318	8137	6508	20584	-1629	-3819
51808	PHAX	phosphorylated adaptor for RNA export			1623	2541	6363	5660	16187	-703	-3822
8330	HIST1H2AK	histone cluster 1, H2ak			9126	9584	10952	8250	37912	-2702	-1368
57414	RHBDD2	rhomboid domain containing 2			89	305	4126	2992	7512	-1134	-3821
145942	TMCO5A	transmembrane and coiled-coil domains 5A			9126	9584	10948	10892.5	40550.5	-55.5	-1364
4807	NHLH1	nescient helix loop helix 1			9126	9584	10948	9546	39204	-1402	-1364
7032	TFF2	trefoil factor 2			9126	9584	10948	7804	37462	-3144	-1364
23195	MDN1	MDN1, midasin homolog (yeast)			2797.5	2915.5	6706	4103	16522	-2603	-3790.5
5136	PDE1A	phosphodiesterase 1A, calmodulin-dependent			5774	9584	10945	9302	35605	-1643	-1361
79781	IQCA1	IQ motif containing with AAA domain 1			9126	9584	10944	9272	38926	-1672	-1360
341640	FREM2	FRAS1 related extracellular matrix protein 2			6180	5363.5	9245.5	8269	29058	-976.5	-3882
10294	DNAJA2	DnaJ (Hsp40) homolog, subfamily A, member 2			119	347	4146.5	584.5	5197	-3562	-3799.5
23285	KIAA1107	KIAA1107			9126	9584	10943	8685	38338	-2258	-1359
147807	ZNF524	zinc finger protein 524			1054.5	5363.5	8870.5	10892.5	26181	2022	-3507
4064	CD180	CD180 molecule			5774	9584	10942	9590.5	35890.5	-1351.5	-1358
100131017	ZNF316	zinc finger protein 316			9126	9584	10939	9473	39122	-1466	-1355
51135	IRAK4	interleukin-1 receptor-associated kinase 4			9126	9584	10939	9394	39043	-1545	-1355
53841	CDHR5	cadherin-related family member 5			9126	9584	10939	3073	32722	-7866	-1355
65018	PINK1	PTEN induced putative kinase 1			3898	1844	5854	3815.5	15411.5	-2038.5	-4010
50626	CYHR1	cysteine/histidine-rich 1			360.5	3176.5	7222.5	7084.5	17844	-138	-4046
7516	XRCC2	X-ray repair complementing defective repair in Chinese hamster cells 2			9126	4377.5	8242	10892.5	32638	2650.5	-3864.5
84816	RTN4IP1	reticulon 4 interacting protein 1			9126	9584	10939	2233.5	31882.5	-8705.5	-1355
25843	MOB4	MOB family member 4, phocein			3898	2367	6173.5	1994	14432.5	-4179.5	-3806.5
150696	PROM2	prominin 2			5071	9584	10935	6154.5	31744.5	-4780.5	-1351
729438	GATSL2	GATS protein-like 2			2848	3181	7222.5	3579	16830.5	-3643.5	-4041.5
2890	GRIA1	glutamate receptor, ionotropic, AMPA 1			9126	9584	10932.5	10892.5	40535	-40	-1348.5
4691	NCL	nucleolin			109	169	3967	385.5	4630.5	-3581.5	-3798
2796	GNRH1	gonadotropin-releasing hormone 1 (luteinizing-releasing hormone)			9126	9584	10932.5	10892.5	40535	-40	-1348.5
6870	TACR3	tachykinin receptor 3			9126	9584	10932.5	10892.5	40535	-40	-1348.5
825	CAPN3	calpain 3, (p94)			9126	9584	10932.5	8174	37816.5	-2758.5	-1348.5
8856	NR1I2	nuclear receptor subfamily 1, group I, member 2		x	1702	145.5	3945	866.5	6659	-3078.5	-3799.5
55291	PPP6R3	protein phosphatase 6, regulatory subunit 3			9126	4390	8242	6508	28266	-1734	-3852
434	ASIP	agouti signaling protein			9126	9584	10930	10892.5	40532.5	-37.5	-1346
27074	LAMP3	lysosomal-associated membrane protein 3			9126	9584	10929	7701.5	37340.5	-3227.5	-1345
51025	PAM16	presequence translocase-associated motor 16 homolog (S. cerevisiae)			2934	631	4428	8940.5	16933.5	4512.5	-3797
158046	NXNL2	nucleoredoxin-like 2			9126	9584	10925	10892.5	40527.5	-32.5	-1341
84131	CEP78	centrosomal protein 78kDa			9126	9584	10925	3454	33089	-7471	-1341
29094	LGALSL	lectin, galactoside-binding-like			1408	792.5	4577.5	968.5	7746.5	-3609	-3785
9295	SRSF11	serine/arginine-rich splicing factor 11			360.5	3192	7222.5	3647	14422	-3575.5	-4030.5
14	AAMP	angio-associated, migratory cell protein			9126	4692.5	8487	5182	27487.5	-3305	-3794.5
255631	COL24A1	collagen, type XXIV, alpha 1			9126	9584	10923	10892.5	40525.5	-30.5	-1339
79929	MAP6D1	MAP6 domain containing 1			9126	9584	10921.5	5660	35291.5	-5261.5	-1337.5
51751	HIGD1B	HIG1 hypoxia inducible domain family, member 1B			5774	9584	10921.5	9367	35646.5	-1554.5	-1337.5
27349	MCAT	malonyl CoA:ACP acyltransferase (mitochondrial)			9126	9584	10920	3692	33322	-7228	-1336
105	ADARB2	adenosine deaminase, RNA-specific, B2 (non-functional)			9126	9584	10917	9367	38994	-1550	-1333
[truncated: 10,038 more rows]
