# Supplementary material for: Literature optimized integration of gene expression for organ-specific evaluation of toxicogenomics datasets
Source: PLoS One. 2019 Jan 14;14(1):e0210467. doi: 10.1371/journal.pone.0210467 (PMC6331104; doi:10.1371/journal.pone.0210467)
Supplement: S5 File — Text file with the output of a functional term enrichment analysis using the g:Profiler web tool for the top-100 HH ranked genes. (TXT) [file pone.0210467.s008.txt]

#	signf	corr. p-value	T	Q	Q&T	Q&T/Q	Q&T/T	term ID		t type	t group	t name and depth in group		Q&T list
#
1	!	6.92e-08	969	88	23	0.261	0.024	GO:0019752	BP	1	carboxylic acid metabolic process	1	PDK4,HMMR,DHRS9,PGM1,HAL,PTGR1,CTH,ARG1,PCK1,ATF4,CYP2E1,GLUL,SLC3A1,ACSL1,TDO2,HPD,HPGD,DDIT4,TYMS,GLDC,CYP8B1,ENTPD5,DHFR
1	!	1.65e-07	1571	98	30	0.306	0.019	GO:1901700	BP	1	response to oxygen-containing compound	1	PDK4,SESN1,CXCL2,HSD17B2,HMOX1,ARG1,PCK1,CXCL6,ID1,ATF4,GDF15,CYP2E1,CCNB1,CDK4,GLUL,AHSG,CCNA2,GSN,ACSL1,TDO2,HPGD,AXL,DDIT4,CDK1,KRT8,FOSL1,TYMS,GLDC,TXNRD1,DHFR
1	!	3.96e-07	1058	88	23	0.261	0.022	GO:0043436	BP	1	oxoacid metabolic process	1	PDK4,HMMR,DHRS9,PGM1,HAL,PTGR1,CTH,ARG1,PCK1,ATF4,CYP2E1,GLUL,SLC3A1,ACSL1,TDO2,HPD,HPGD,DDIT4,TYMS,GLDC,CYP8B1,ENTPD5,DHFR
1	!	5.19e-07	1987	88	31	0.352	0.016	GO:0044281	BP	1	small molecule metabolic process	1	PDK4,HMMR,DHRS9,PGM1,HAL,PTGR1,CTH,ARG1,GDA,PCK1,ATF4,CYP2E1,CCNB1,GLUL,SLC3A1,ACSL1,TDO2,HPD,ATF3,HPGD,NNMT,DDIT4,CDK1,TYMS,GLDC,CYP8B1,UPP1,ENTPD5,AKR1B10,TXNRD1,DHFR
1	!	5.23e-07	1073	88	23	0.261	0.021	GO:0006082	BP	1	organic acid metabolic process	1	PDK4,HMMR,DHRS9,PGM1,HAL,PTGR1,CTH,ARG1,PCK1,ATF4,CYP2E1,GLUL,SLC3A1,ACSL1,TDO2,HPD,HPGD,DDIT4,TYMS,GLDC,CYP8B1,ENTPD5,DHFR
1	!	1.77e-06	175	52	9	0.173	0.051	GO:0000819	BP	1	sister chromatid segregation	1	CDC20,ZWINT,DLGAP5,TOP2A,CCNB1,NUSAP1,PTTG1,UBE2C,PRC1
1	!	2.24e-06	251	52	10	0.192	0.040	GO:0098813	BP	1	nuclear chromosome segregation	1	FAM83D,CDC20,ZWINT,DLGAP5,TOP2A,CCNB1,NUSAP1,PTTG1,UBE2C,PRC1
1	!	3.11e-06	776	98	20	0.204	0.026	GO:1903047	BP	1	mitotic cell cycle process	1	TRIP13,HMMR,KIF20A,GADD45A,CDC20,ZWINT,CKS2,DLGAP5,TOP2A,CCNB1,CDK4,NUSAP1,DTL,CCNA2,PTTG1,CDK1,UBE2C,TYMS,PRC1,DHFR
1	!	3.65e-06	3180	98	41	0.418	0.013	GO:0010033	BP	1	response to organic substance	1	PDK4,HERPUD1,TRAF1,TM7SF3,CXCL2,HSD17B2,HMOX1,SOX6,CTH,ARG1,PCK1,CXCL6,ID1,ATF4,GDF15,CYP2E1,CCNB1,CDK4,GLUL,AHSG,CCNA2,PLIN2,GSN,ACSL1,TDO2,IER2,ATF3,FSTL1,HPGD,NNMT,AXL,SLC3A2,DDIT4,HFE2,CDK1,KRT8,FOSL1,TYMS,GLDC,MAOA,DHFR
1	!	4.57e-06	496	95	16	0.168	0.032	GO:0009991	BP	1	response to extracellular stimulus	1	PDK4,SESN1,HMOX1,ARG1,PCK1,ATF4,GDF15,GLUL,GSN,ACSL1,ATF3,FSTL1,AXL,FOSL1,TYMS,UPP1
1	!	6.93e-06	191	98	11	0.112	0.058	GO:0031099	BP	1	regeneration	1	HMOX1,CCNB1,CDK4,CCNA2,GSN,NNMT,AXL,TM4SF4,CDK1,TYMS,DHFR
1	!	1.07e-05	147	52	8	0.154	0.054	GO:0000070	BP	1	mitotic sister chromatid segregation	1	CDC20,ZWINT,DLGAP5,CCNB1,NUSAP1,PTTG1,UBE2C,PRC1
1	!	1.18e-05	513	98	16	0.163	0.031	GO:0009636	BP	1	response to toxic substance	1	SESN1,HMOX1,ARG1,ATF4,CYP2E1,CCNB1,CDK4,GSN,HPGD,AXL,CDK1,FOSL1,TYMS,TXNRD1,DHFR,SRXN1
1	!	1.60e-05	946	98	21	0.214	0.022	GO:0000278	BP	1	mitotic cell cycle	1	TRIP13,HMMR,KIF20A,GADD45A,CDC20,ZWINT,CKS2,DLGAP5,TOP2A,CCNB1,CDK4,NUSAP1,DTL,CCNA2,PTTG1,PBK,CDK1,UBE2C,TYMS,PRC1,DHFR
1	!	1.75e-05	311	52	10	0.192	0.032	GO:0007059	BP	1	chromosome segregation	1	FAM83D,CDC20,ZWINT,DLGAP5,TOP2A,CCNB1,NUSAP1,PTTG1,UBE2C,PRC1
1	!	1.94e-05	996	86	20	0.233	0.020	GO:0055114	BP	1	oxidation-reduction process	1	PDK4,DHRS9,PGM1,SESN1,HSD17B2,HMOX1,PTGR1,CYP2E1,CCNB1,TDO2,HPD,HPGD,CDK1,GLDC,CYP8B1,MAOA,AKR1B10,TXNRD1,DHFR,SRXN1
1	!	2.72e-05	975	98	21	0.214	0.022	GO:0042493	BP	1	response to drug	1	HMOX1,PTGR1,ARG1,ID1,ATF4,CYP2E1,CCNB1,CDK4,CCNA2,PLIN2,GSN,ACSL1,TDO2,HPGD,NNMT,AXL,DDIT4,CDK1,FOSL1,TYMS,DHFR
1	!	2.84e-05	335	98	13	0.133	0.039	GO:0001101	BP	1	response to acid chemical	1	PDK4,HSD17B2,ARG1,PCK1,CYP2E1,CCNB1,CDK4,GSN,ACSL1,KRT8,TYMS,GLDC,DHFR
1	!	4.35e-05	467	74	13	0.176	0.028	GO:0031667	BP	1	response to nutrient levels	1	PDK4,SESN1,HMOX1,PCK1,ATF4,GDF15,GLUL,GSN,ACSL1,ATF3,FSTL1,TYMS,UPP1
1	!	6.49e-05	9017	96	71	0.740	0.008	GO:0050896	BP	1	response to stimulus	1	PDK4,DEPDC1,VCL,HERPUD1,TRAF1,TM7SF3,ASPM,LMCD1,TRIP13,PGM1,SESN1,CXCL2,HSD17B2,CIRBP,HMOX1,FAM83D,PTGR1,ZFAND5,SOX6,GADD45A,CTH,ARG1,PPL,PCK1,CXCL6,ID1,DLGAP5,ATF4,GDF15,CYP2E1,TOP2A,CCNB1,DDB2,GLUL,INHBE,DTL,TRPM8,AHSG,CCNA2,PLIN2,GSN,ACSL1,TDO2,IER2,ATF3,FSTL1,HPGD,CMBL,PTTG1,RRAD,NNMT,AXL,SLC3A2,PBK,DDIT4,HFE2,TM4SF4,CDK1,KRT8,KRT19,FOSL1,TYMS,GLDC,MYADM,UPP1,METTL7A,ENTPD5,MAOA,TXNRD1,DHFR,S…
1	!	7.36e-05	35	52	5	0.096	0.143	GO:0031145	BP	1	anaphase-promoting complex-dependent catabolic process	1	CDC20,CCNB1,PTTG1,CDK1,UBE2C
1	!	7.98e-05	591	52	12	0.231	0.020	GO:0051301	BP	1	cell division	1	FAM83D,KIF20A,CDC20,ZWINT,TOP2A,CCNB1,NUSAP1,CCNA2,PTTG1,CDK1,UBE2C,PRC1
1	!	9.76e-05	1151	98	22	0.224	0.019	GO:0051726	BP	1	regulation of cell cycle	1	ASPM,TRIP13,HMMR,FAM83D,KIF20A,GADD45A,CDC20,ZWINT,CKS2,DLGAP5,TOP2A,CCNB1,CDK4,NUSAP1,DTL,CCNA2,HPGD,PTTG1,CDK1,UBE2C,FOSL1,PRC1
1	!	1.45e-04	75	52	6	0.115	0.080	REAC:R-HSA-176409	rea	1	APC/C:Cdc20 mediated degradation of mitotic proteins	1	CDC20,CCNB1,CCNA2,PTTG1,CDK1,UBE2C
1	!	1.57e-04	76	52	6	0.115	0.079	REAC:R-HSA-176814	rea	1	Activation of APC/C and APC/C:Cdc20 mediated degradation of mitotic proteins	1	CDC20,CCNB1,CCNA2,PTTG1,CDK1,UBE2C
1	!	1.84e-04	522	98	16	0.163	0.031	REAC:R-HSA-69278	rea	1	Cell Cycle, Mitotic	1	HMMR,KIF20A,CDC20,ZWINT,TOP2A,CCNB1,CDK4,CCNA2,HIST1H2BD,PTTG1,TK1,CDK1,UBE2C,TYMS,HIST1H2AC,DHFR
1	!	1.86e-04	719	97	17	0.175	0.024	GO:0044283	BP	1	small molecule biosynthetic process	1	PDK4,DHRS9,PGM1,CTH,GDA,PCK1,ATF4,CYP2E1,GLUL,ATF3,HPGD,TK1,DDIT4,CYP8B1,UPP1,ENTPD5,DHFR
1	!	1.99e-04	1231	88	21	0.239	0.017	GO:1901565	BP	1	organonitrogen compound catabolic process	1	HERPUD1,HMMR,HAL,HMOX1,FAM83D,CTH,CDC20,ARG1,GDA,CCNB1,GLUL,DTL,TDO2,HPD,PTTG1,PBK,CDK1,UBE2C,GLDC,UPP1,MAOA
1	!	2.14e-04	1870	93	27	0.290	0.014	GO:0033554	BP	1	cellular response to stress	1	PDK4,HERPUD1,TM7SF3,TRIP13,SESN1,HMOX1,GADD45A,CTH,ARG1,PCK1,ATF4,TOP2A,CCNB1,DDB2,GLUL,DTL,CCNA2,ATF3,PTTG1,AXL,PBK,DDIT4,CDK1,UPP1,TXNRD1,DHFR,SRXN1
1	!	2.56e-04	77	98	7	0.071	0.091	GO:0031100	BP	1	animal organ regeneration	1	HMOX1,CDK4,CCNA2,NNMT,AXL,CDK1,TYMS
1	!	3.19e-04	757	85	16	0.188	0.021	GO:0017144	BP	1	drug metabolic process	1	DHRS9,PGM1,HAL,CTH,CYP2E1,CCNB1,ACSL1,HPD,DDIT4,CDK1,TYMS,GLDC,ENTPD5,MAOA,AKR1B10,DHFR
1	!	3.21e-04	748	86	16	0.186	0.021	GO:0016491	MF	1	oxidoreductase activity	1	DHRS9,SESN1,HSD17B2,HMOX1,PTGR1,CYP2E1,TDO2,HPD,HPGD,GLDC,CYP8B1,MAOA,AKR1B10,TXNRD1,DHFR,SRXN1
1	!	3.28e-04	86	52	6	0.115	0.070	REAC:R-HSA-453276	rea	1	Regulation of mitotic cell cycle	1	CDC20,CCNB1,CCNA2,PTTG1,CDK1,UBE2C
1	!	3.28e-04	86	52	6	0.115	0.070	REAC:R-HSA-174143	rea	1	APC/C-mediated degradation of cell cycle proteins	1	CDC20,CCNB1,CCNA2,PTTG1,CDK1,UBE2C
1	!	3.35e-04	4	93	3	0.032	0.750	CORUM:5544	cor	1	CDC2-PCNA-CCNB1-GADD45A complex	1	GADD45A,CCNB1,CDK1
1	!	3.77e-04	6	52	3	0.058	0.500	REAC:R-HSA-176417	rea	1	Phosphorylation of Emi1	1	CDC20,CCNB1,CDK1
1	!	3.93e-04	230	95	10	0.105	0.043	GO:0000302	BP	1	response to reactive oxygen species	1	SESN1,HMOX1,ARG1,CYP2E1,CCNA2,AXL,CDK1,FOSL1,TXNRD1,DHFR
1	!	4.07e-04	1249	98	22	0.224	0.018	GO:0022402	BP	1	cell cycle process	1	ASPM,TRIP13,HMMR,FAM83D,KIF20A,GADD45A,CDC20,ZWINT,CKS2,DLGAP5,TOP2A,CCNB1,CDK4,NUSAP1,DTL,CCNA2,PTTG1,CDK1,UBE2C,TYMS,PRC1,DHFR
1	!	5.57e-04	4559	95	45	0.474	0.010	GO:0042221	BP	1	response to chemical	1	PDK4,HERPUD1,TRAF1,TM7SF3,SESN1,CXCL2,HSD17B2,HMOX1,PTGR1,SOX6,CTH,ARG1,PCK1,CXCL6,ID1,ATF4,GDF15,CYP2E1,CCNB1,GLUL,AHSG,CCNA2,PLIN2,GSN,ACSL1,TDO2,IER2,ATF3,FSTL1,HPGD,CMBL,NNMT,AXL,SLC3A2,DDIT4,HFE2,CDK1,KRT8,FOSL1,TYMS,GLDC,MAOA,TXNRD1,DHFR,SRXN1
1	!	5.60e-04	239	95	10	0.105	0.042	GO:0031668	BP	1	cellular response to extracellular stimulus	1	PDK4,SESN1,HMOX1,PCK1,ATF4,GLUL,ATF3,AXL,FOSL1,UPP1
1	!	5.88e-04	23	52	4	0.077	0.174	REAC:R-HSA-174048	rea	1	APC/C:Cdc20 mediated degradation of Cyclin B	1	CDC20,CCNB1,CDK1,UBE2C
1	!	5.97e-04	87	98	7	0.071	0.080	GO:1901989	BP	1	positive regulation of cell cycle phase transition	1	FAM83D,DLGAP5,CCNB1,CDK4,DTL,CDK1,UBE2C
1	!	6.32e-04	1069	98	20	0.204	0.019	GO:1901698	BP	1	response to nitrogen compound	1	PDK4,HERPUD1,ARG1,PCK1,ID1,ATF4,GDF15,CYP2E1,CDK4,AHSG,CCNA2,GSN,TDO2,NNMT,SLC3A2,CDK1,FOSL1,TYMS,GLDC,DHFR
1	!	6.50e-04	173	74	8	0.108	0.046	GO:0042594	BP	1	response to starvation	1	PDK4,SESN1,PCK1,ATF4,GLUL,ATF3,FSTL1,UPP1
1	!	6.90e-04	309	95	11	0.116	0.036	GO:0071496	BP	1	cellular response to external stimulus	1	PDK4,SESN1,HMOX1,GADD45A,PCK1,ATF4,GLUL,ATF3,AXL,FOSL1,UPP1
1	!	7.65e-04	415	88	12	0.136	0.029	GO:0044282	BP	1	small molecule catabolic process	1	HMMR,PGM1,HAL,CTH,ARG1,GLUL,TDO2,HPD,GLDC,UPP1,ENTPD5,AKR1B10
1	!	7.71e-04	401	91	12	0.132	0.030	GO:0000280	BP	1	nuclear division	1	ASPM,TRIP13,CDC20,ZWINT,CKS2,DLGAP5,TOP2A,CCNB1,NUSAP1,PTTG1,UBE2C,PRC1
1	!	8.08e-04	2087	88	31	0.352	0.015	REAC:R-HSA-1430728	rea	1	Metabolism	1	PDK4,HMMR,PGM1,HAL,HSD17B2,HMOX1,PTGR1,CTH,ARG1,GDA,PCK1,CYP2E1,GLUL,PLIN2,ACSL1,TDO2,HPD,SLC2A2,HPGD,CMBL,NNMT,SLC3A2,TYMS,GLDC,CYP8B1,UPP1,ENTPD5,MAOA,AKR1B10,TXNRD1,DHFR
1	!	8.59e-04	259	52	8	0.154	0.031	GO:0140014	BP	1	mitotic nuclear division	1	CDC20,ZWINT,DLGAP5,CCNB1,NUSAP1,PTTG1,UBE2C,PRC1
1	!	1.02e-03	3116	94	35	0.372	0.011	GO:0070887	BP	1	cellular response to chemical stimulus	1	PDK4,HERPUD1,TRAF1,TM7SF3,SESN1,CXCL2,HMOX1,SOX6,CTH,ARG1,PCK1,CXCL6,ID1,ATF4,GDF15,CYP2E1,CCNB1,AHSG,CCNA2,GSN,ACSL1,ATF3,FSTL1,HPGD,CMBL,AXL,DDIT4,HFE2,CDK1,KRT8,GLDC,MAOA,TXNRD1,DHFR,SRXN1
1	!	1.05e-03	2029	82	25	0.305	0.012	GO:1901575	BP	1	organic substance catabolic process	1	HERPUD1,HMMR,PGM1,HAL,CIRBP,HMOX1,FAM83D,CTH,CDC20,GDA,CCNB1,GLUL,DTL,TDO2,HPD,PTTG1,PBK,DDIT4,CDK1,UBE2C,GLDC,UPP1,ENTPD5,MAOA,AKR1B10
1	!	1.16e-03	542	98	14	0.143	0.026	GO:0010035	BP	1	response to inorganic substance	1	HMOX1,ARG1,ATF4,CYP2E1,CCNB1,CDK4,CCNA2,GSN,AXL,CDK1,KRT8,FOSL1,TXNRD1,DHFR
1	!	1.25e-03	11390	99	81	0.818	0.007	GO:0005737	CC	1	cytoplasm	1	PDK4,VCL,RAB27B,HERPUD1,TRAF1,ASPM,LMCD1,HMMR,DHRS9,PGM1,SESN1,HAL,HSD17B2,CIRBP,HMOX1,FAM83D,SRPX2,PTGR1,ZFAND5,KIF20A,GADD45A,CTH,CDC20,ARG1,PPL,GDA,ZWINT,PCK1,ID1,DLGAP5,ATF4,GDF15,CYP2E1,TOP2A,CCNB1,TMEM106C,CDK4,GLUL,NUSAP1,SLC3A1,DTL,TRPM8,AHSG,CCNA2,PLIN2,GSN,ACSL1,TDO2,NIFK,HPD,HIST1H2BD,IER2,FSTL1,SLC2A2,HPGD,CMBL,PTTG1,NNMT,TK1,SLC3A2,DDIT4,CDK1,KRT8,KRT19,LGALS4,TRMT10C,UBE2C,FOSL1,TYM…
1	!	1.32e-03	101	35	5	0.143	0.050	REAC:R-HSA-15869	rea	1	Metabolism of nucleotides	1	GDA,TYMS,UPP1,ENTPD5,TXNRD1
1	!	1.47e-03	553	98	14	0.143	0.025	GO:0044770	BP	1	cell cycle phase transition	1	TRIP13,HMMR,FAM83D,GADD45A,CKS2,DLGAP5,CCNB1,CDK4,DTL,CCNA2,CDK1,UBE2C,TYMS,DHFR
1	!	1.92e-03	137	74	7	0.095	0.051	GO:0009267	BP	1	cellular response to starvation	1	PDK4,SESN1,PCK1,ATF4,GLUL,ATF3,UPP1
1	!	2.06e-03	628	98	16	0.163	0.025	REAC:R-HSA-1640170	rea	1	Cell Cycle	1	HMMR,KIF20A,CDC20,ZWINT,TOP2A,CCNB1,CDK4,CCNA2,HIST1H2BD,PTTG1,TK1,CDK1,UBE2C,TYMS,HIST1H2AC,DHFR
1	!	2.11e-03	945	98	18	0.184	0.019	GO:0010243	BP	1	response to organonitrogen compound	1	PDK4,HERPUD1,ARG1,PCK1,ID1,ATF4,GDF15,CYP2E1,CDK4,AHSG,CCNA2,GSN,NNMT,CDK1,FOSL1,TYMS,GLDC,DHFR
1	!	2.26e-03	444	91	12	0.132	0.027	GO:0048285	BP	1	organelle fission	1	ASPM,TRIP13,CDC20,ZWINT,CKS2,DLGAP5,TOP2A,CCNB1,NUSAP1,PTTG1,UBE2C,PRC1
1	!	2.28e-03	950	98	18	0.184	0.019	GO:0014070	BP	1	response to organic cyclic compound	1	ARG1,PCK1,ID1,ATF4,CCNB1,CDK4,CCNA2,PLIN2,GSN,ACSL1,HPGD,SLC3A2,DDIT4,CDK1,FOSL1,TYMS,GLDC,DHFR
1	!	2.37e-03	72	98	6	0.061	0.083	KEGG:04115	keg	1	p53 signaling pathway	1	SESN1,GADD45A,CCNB1,DDB2,CDK4,CDK1
1	!	2.42e-03	119	88	7	0.080	0.059	GO:0009063	BP	1	cellular amino acid catabolic process	1	HAL,CTH,ARG1,GLUL,TDO2,HPD,GLDC
1	!	2.73e-03	394	86	11	0.128	0.028	GO:0046394	BP	1	carboxylic acid biosynthetic process	1	PDK4,DHRS9,PGM1,CTH,CYP2E1,GLUL,HPGD,DDIT4,CYP8B1,ENTPD5,DHFR
1	!	2.80e-03	395	86	11	0.128	0.028	GO:0016053	BP	1	organic acid biosynthetic process	1	PDK4,DHRS9,PGM1,CTH,CYP2E1,GLUL,HPGD,DDIT4,CYP8B1,ENTPD5,DHFR
1	!	3.03e-03	212	74	8	0.108	0.038	GO:0031669	BP	1	cellular response to nutrient levels	1	PDK4,SESN1,HMOX1,PCK1,ATF4,GLUL,ATF3,UPP1
1	!	3.03e-03	148	98	8	0.082	0.054	REAC:R-HSA-453279	rea	1	Mitotic G1-G1/S phases	1	TOP2A,CCNB1,CDK4,CCNA2,TK1,CDK1,TYMS,DHFR
1	!	3.10e-03	1766	98	25	0.255	0.014	GO:0007049	BP	1	cell cycle	1	ASPM,TRIP13,HMMR,FAM83D,KIF20A,GADD45A,CDC20,ZWINT,CKS2,DLGAP5,TOP2A,CCNB1,CDK4,NUSAP1,DTL,CCNA2,HPGD,PTTG1,PBK,CDK1,UBE2C,FOSL1,TYMS,PRC1,DHFR
1	!	3.12e-03	3862	98	40	0.408	0.010	GO:0006950	BP	1	response to stress	1	PDK4,VCL,HERPUD1,TM7SF3,TRIP13,SESN1,CXCL2,CIRBP,HMOX1,GADD45A,CTH,ARG1,PCK1,CXCL6,ATF4,CYP2E1,TOP2A,CCNB1,DDB2,CDK4,GLUL,DTL,TRPM8,AHSG,CCNA2,GSN,ATF3,FSTL1,PTTG1,AXL,PBK,DDIT4,TM4SF4,CDK1,KRT8,FOSL1,UPP1,TXNRD1,DHFR,SRXN1
1	!	3.28e-03	440	95	12	0.126	0.027	GO:0006979	BP	1	response to oxidative stress	1	SESN1,HMOX1,ARG1,ATF4,CYP2E1,CCNA2,AXL,CDK1,FOSL1,TXNRD1,DHFR,SRXN1
1	!	3.33e-03	32	52	4	0.077	0.125	GO:0030261	BP	1	chromosome condensation	1	TOP2A,CCNB1,NUSAP1,CDK1
1	!	3.44e-03	2162	82	25	0.305	0.012	GO:0044248	BP	1	cellular catabolic process	1	HERPUD1,HMMR,PGM1,HAL,CIRBP,HMOX1,CTH,CDC20,GDA,CCNB1,GLUL,DTL,ACSL1,TDO2,HPD,PTTG1,PBK,DDIT4,CDK1,UBE2C,GLDC,UPP1,ENTPD5,MAOA,AKR1B10
1	!	3.56e-03	2	44	2	0.045	1.000	CORUM:5557	cor	1	CDC2-CCNA2 complex	1	CCNA2,CDK1
1	!	3.59e-03	72	98	6	0.061	0.083	GO:1901992	BP	1	positive regulation of mitotic cell cycle phase transition	1	DLGAP5,CCNB1,CDK4,DTL,CDK1,UBE2C
1	!	3.60e-03	40	98	5	0.051	0.125	GO:0000307	CC	1	cyclin-dependent protein kinase holoenzyme complex	1	CKS2,CCNB1,CDK4,CCNA2,CDK1
1	!	3.62e-03	511	98	13	0.133	0.025	GO:0044772	BP	1	mitotic cell cycle phase transition	1	TRIP13,HMMR,GADD45A,CKS2,DLGAP5,CCNB1,CDK4,DTL,CCNA2,CDK1,UBE2C,TYMS,DHFR
1	!	4.18e-03	192	85	8	0.094	0.042	GO:0031406	MF	1	carboxylic acid binding	1	HMMR,SESN1,PCK1,GLUL,TDO2,TYMS,GLDC,DHFR
1	!	4.28e-03	1868	13	8	0.615	0.004	MIRNA:hsa-miR-26b-5p	mir	1	hsa-miR-26b-5p	1	HERPUD1,HSD17B2,HMOX1,ZWINT,PCK1,DDB2,FSTL1,TYMS
1	!	4.52e-03	194	85	8	0.094	0.041	GO:0043177	MF	1	organic acid binding	1	HMMR,SESN1,PCK1,GLUL,TDO2,TYMS,GLDC,DHFR
1	!	4.55e-03	13	52	3	0.058	0.231	CORUM:1005	cor	1	RC complex during G2/M-phase of cell cycle	1	CCNB1,CCNA2,CDK1
1	!	4.66e-03	81	91	6	0.066	0.074	GO:0051304	BP	1	chromosome separation	1	TRIP13,DLGAP5,TOP2A,CCNB1,PTTG1,UBE2C
1	!	4.72e-03	855	23	8	0.348	0.009	MIRNA:hsa-miR-193b-3p	mir	1	hsa-miR-193b-3p	1	CDC20,ZWINT,TOP2A,SLC3A2,CDK1,KRT19,UBE2C,TYMS
1	!	4.87e-03	80	52	5	0.096	0.062	REAC:R-HSA-176408	rea	1	Regulation of APC/C activators between G1/S and early anaphase	1	CDC20,CCNB1,CCNA2,CDK1,UBE2C
1	!	4.98e-03	2332	98	29	0.296	0.012	GO:0009605	BP	1	response to external stimulus	1	PDK4,SESN1,CXCL2,HMOX1,GADD45A,ARG1,PPL,PCK1,CXCL6,ATF4,GDF15,CYP2E1,CCNB1,CDK4,GLUL,TRPM8,AHSG,GSN,ACSL1,ATF3,FSTL1,HPGD,AXL,PBK,DDIT4,KRT8,FOSL1,TYMS,UPP1
1	!	4.99e-03	1297	97	24	0.247	0.019	KEGG:01100	keg	1	Metabolic pathways	1	DHRS9,PGM1,HAL,HSD17B2,HMOX1,CTH,ARG1,GDA,PCK1,CYP2E1,GLUL,ACSL1,TDO2,HPD,CMBL,NNMT,TK1,TYMS,GLDC,CYP8B1,UPP1,MAOA,AKR1B10,DHFR
1	!	5.04e-03	184	88	8	0.091	0.043	HP:0004337	hp	1	Abnormality of amino acid metabolism	1	CTH,ARG1,DDB2,SLC3A1,HPD,SLC2A2,TRMT10C,GLDC
1	!	5.07e-03	706	98	15	0.153	0.021	GO:0010564	BP	1	regulation of cell cycle process	1	TRIP13,HMMR,FAM83D,KIF20A,GADD45A,CDC20,DLGAP5,CCNB1,CDK4,NUSAP1,DTL,PTTG1,CDK1,UBE2C,PRC1
1	!	5.22e-03	2	52	2	0.038	1.000	CORUM:5543	cor	1	CCNB1-CDC2 complex	1	CCNB1,CDK1
1	!	5.41e-03	331	52	8	0.154	0.024	GO:0005819	CC	1	spindle	1	FAM83D,KIF20A,CDC20,DLGAP5,CCNB1,NUSAP1,CDK1,PRC1
1	!	5.52e-03	746	71	13	0.183	0.017	GO:0055086	BP	1	nucleobase-containing small molecule metabolic process	1	PDK4,PGM1,GDA,CCNB1,ACSL1,TDO2,NNMT,DDIT4,CDK1,TYMS,UPP1,ENTPD5,TXNRD1
1	!	6.12e-03	374	98	11	0.112	0.029	GO:0045787	BP	1	positive regulation of cell cycle	1	FAM83D,GADD45A,CKS2,DLGAP5,CCNB1,CDK4,NUSAP1,DTL,CDK1,UBE2C,FOSL1
1	!	6.27e-03	124	98	7	0.071	0.056	KEGG:04110	keg	1	Cell cycle	1	GADD45A,CDC20,CCNB1,CDK4,CCNA2,PTTG1,CDK1
1	!	6.56e-03	628	98	14	0.143	0.022	GO:0007346	BP	1	regulation of mitotic cell cycle	1	TRIP13,HMMR,GADD45A,ZWINT,CKS2,DLGAP5,TOP2A,CCNB1,CDK4,NUSAP1,DTL,PTTG1,CDK1,UBE2C
1	!	6.78e-03	46	48	4	0.083	0.087	REAC:R-HSA-6788656	rea	1	Histidine, lysine, phenylalanine, tyrosine, proline and tryptophan catabolism	1	HAL,TDO2,HPD,SLC3A2
1	!	7.10e-03	14606	99	92	0.929	0.006	GO:0005622	CC	1	intracellular	1	PDK4,DEPDC1,VCL,RAB27B,HERPUD1,TRAF1,ASPM,LMCD1,TRIP13,HMMR,DHRS9,PGM1,SESN1,HAL,HSD17B2,CIRBP,HMOX1,FAM83D,SRPX2,PTGR1,ZFAND5,SOX6,KIF20A,GADD45A,CTH,CDC20,ARG1,PPL,GDA,ZWINT,CKS2,PCK1,ID1,DLGAP5,ATF4,GDF15,CYP2E1,TOP2A,MORC4,CCNB1,TMEM106C,DDB2,CDK4,GLUL,NUSAP1,SLC3A1,DTL,TRPM8,AHSG,CCNA2,PLIN2,GSN,ACSL1,TDO2,NIFK,HPD,HIST1H2BD,IER2,ATF3,FSTL1,SLC2A2,HPGD,CMBL,PTTG1,RRAD,NNMT,AXL,TK1,SLC3A2,PBK…
1	!	7.88e-03	14266	65	62	0.954	0.004	GO:0044424	CC	1	intracellular part	1	PDK4,DEPDC1,HERPUD1,TRAF1,LMCD1,HMMR,DHRS9,SESN1,HAL,HSD17B2,CIRBP,HMOX1,FAM83D,PTGR1,SOX6,KIF20A,CDC20,GDA,ZWINT,PCK1,DLGAP5,ATF4,GDF15,CYP2E1,TOP2A,MORC4,CCNB1,DDB2,NUSAP1,SLC3A1,TRPM8,CCNA2,PLIN2,GSN,ACSL1,TDO2,NIFK,HPD,ATF3,FSTL1,SLC2A2,PTTG1,NNMT,SLC3A2,PBK,DDIT4,CDK1,KRT19,LGALS4,UBE2C,TYMS,MYADM,CYP8B1,HIST1H2AC,UPP1,METTL7A,ENTPD5,MAOA,AKR1B10,TXNRD1,PRC1,SRXN1
1	!	8.74e-03	657	71	12	0.169	0.018	GO:0009117	BP	1	nucleotide metabolic process	1	PDK4,PGM1,GDA,CCNB1,ACSL1,TDO2,NNMT,DDIT4,CDK1,TYMS,UPP1,ENTPD5
1	!	8.81e-03	5100	99	47	0.475	0.009	GO:0048522	BP	1	positive regulation of cellular process	1	RAB27B,HERPUD1,TM7SF3,ASPM,LMCD1,CXCL2,CIRBP,HMOX1,FAM83D,SRPX2,SOX6,GADD45A,CTH,CDC20,ARG1,CKS2,PCK1,CXCL6,ID1,DLGAP5,ATF4,GDF15,TOP2A,CCNB1,DDB2,CDK4,GLUL,NUSAP1,INHBE,DTL,AHSG,CCNA2,GSN,ACSL1,IER2,ATF3,HPGD,AXL,DDIT4,HFE2,CDK1,TRMT10C,UBE2C,FOSL1,MYADM,ENTPD5,PRC1
1	!	8.82e-03	2435	82	26	0.317	0.011	GO:0009056	BP	1	catabolic process	1	HERPUD1,HMMR,PGM1,HAL,CIRBP,HMOX1,FAM83D,CTH,CDC20,GDA,CCNB1,GLUL,DTL,ACSL1,TDO2,HPD,PTTG1,PBK,DDIT4,CDK1,UBE2C,GLDC,UPP1,ENTPD5,MAOA,AKR1B10
1	!	9.42e-03	52	91	5	0.055	0.096	GO:0010965	BP	1	regulation of mitotic sister chromatid separation	1	TRIP13,DLGAP5,CCNB1,PTTG1,UBE2C
1	!	9.45e-03	662	71	12	0.169	0.018	GO:0006753	BP	1	nucleoside phosphate metabolic process	1	PDK4,PGM1,GDA,CCNB1,ACSL1,TDO2,NNMT,DDIT4,CDK1,TYMS,UPP1,ENTPD5
1	!	9.81e-03	3	44	2	0.045	0.667	REAC:R-HSA-170145	rea	1	Phosphorylation of proteins involved in the G2/M transition by Cyclin A:Cdc2 complexes	1	CCNA2,CDK1
1	!	1.07e-02	3	44	2	0.045	0.667	CORUM:5559	cor	1	CDC2-CCNA2-CDK2 complex	1	CCNA2,CDK1
1	!	1.07e-02	23	98	4	0.041	0.174	GO:0010971	BP	1	positive regulation of G2/M transition of mitotic cell cycle	1	CCNB1,CDK4,DTL,CDK1
1	!	1.17e-02	130	98	7	0.071	0.054	REAC:R-HSA-69206	rea	1	G1/S Transition	1	CCNB1,CDK4,CCNA2,TK1,CDK1,TYMS,DHFR
1	!	1.25e-02	55	91	5	0.055	0.091	GO:0051306	BP	1	mitotic sister chromatid separation	1	TRIP13,DLGAP5,CCNB1,PTTG1,UBE2C
1	!	1.29e-02	287	88	9	0.102	0.031	GO:0034599	BP	1	cellular response to oxidative stress	1	HMOX1,ARG1,ATF4,CCNA2,AXL,CDK1,TXNRD1,DHFR,SRXN1
1	!	1.30e-02	28	97	4	0.041	0.143	REAC:R-HSA-539107	rea	1	Activation of E2F1 target genes at G1/S	1	TK1,CDK1,TYMS,DHFR
1	!	1.30e-02	28	97	4	0.041	0.143	REAC:R-HSA-69205	rea	1	G1/S-Specific Transcription	1	TK1,CDK1,TYMS,DHFR
1	!	1.32e-02	11679	82	68	0.829	0.006	GO:0008152	BP	1	metabolic process	1	PDK4,DEPDC1,HERPUD1,TRAF1,LMCD1,HMMR,DHRS9,PGM1,SESN1,HAL,HSD17B2,CIRBP,HMOX1,FAM83D,PTGR1,SOX6,CTH,CDC20,GDA,CKS2,PCK1,ID1,DLGAP5,ATF4,GDF15,CYP2E1,TOP2A,CCNB1,DDB2,GLUL,SLC3A1,INHBE,DTL,CCNA2,PLIN2,GSN,ACSL1,TDO2,NIFK,HPD,HIST1H2BD,IER2,ATF3,FSTL1,SLC2A2,CMBL,PTTG1,NNMT,AXL,SLC3A2,PBK,DDIT4,HFE2,CDK1,TRMT10C,UBE2C,TYMS,GLDC,MYADM,CYP8B1,HIST1H2AC,UPP1,METTL7A,ENTPD5,MAOA,AKR1B10,TXNRD1,SRXN1
1	!	1.33e-02	90	98	6	0.061	0.067	GO:0097327	BP	1	response to antineoplastic agent	1	HMOX1,PTGR1,ARG1,CDK4,DDIT4,DHFR
1	!	1.38e-02	6338	79	45	0.570	0.007	GO:1901360	BP	1	organic cyclic compound metabolic process	1	PDK4,DEPDC1,TRAF1,LMCD1,DHRS9,PGM1,HAL,HSD17B2,CIRBP,HMOX1,SOX6,CTH,GDA,CKS2,PCK1,ID1,DLGAP5,ATF4,GDF15,CYP2E1,TOP2A,CCNB1,DDB2,CCNA2,ACSL1,TDO2,NIFK,HPD,IER2,ATF3,FSTL1,PTTG1,NNMT,DDIT4,HFE2,CDK1,TRMT10C,TYMS,CYP8B1,HIST1H2AC,UPP1,ENTPD5,MAOA,AKR1B10,TXNRD1
1	!	1.42e-02	572	71	11	0.155	0.019	GO:0032787	BP	1	monocarboxylic acid metabolic process	1	PDK4,DHRS9,PGM1,HAL,PTGR1,PCK1,CYP2E1,ACSL1,DDIT4,CYP8B1,ENTPD5
1	!	1.45e-02	212	88	8	0.091	0.038	HP:0004354	hp	1	Abnormality of carboxylic acid metabolism	1	CTH,ARG1,DDB2,SLC3A1,HPD,SLC2A2,TRMT10C,GLDC
1	!	1.45e-02	343	95	10	0.105	0.029	GO:0046677	BP	1	response to antibiotic	1	HMOX1,ARG1,ID1,CYP2E1,GSN,HPGD,AXL,CDK1,FOSL1,TYMS
1	!	1.47e-02	102	88	6	0.068	0.059	GO:1901606	BP	1	alpha-amino acid catabolic process	1	HAL,ARG1,GLUL,TDO2,HPD,GLDC
1	!	1.49e-02	57	91	5	0.055	0.088	GO:1905818	BP	1	regulation of chromosome separation	1	TRIP13,DLGAP5,CCNB1,PTTG1,UBE2C
1	!	1.52e-02	2	52	2	0.038	1.000	GO:0097125	CC	1	cyclin B1-CDK1 complex	1	CCNB1,CDK1
1	!	1.53e-02	1167	44	12	0.273	0.010	GO:0051276	BP	1	chromosome organization	1	CDC20,ZWINT,DLGAP5,TOP2A,DDB2,NUSAP1,CCNA2,PTTG1,CDK1,UBE2C,HIST1H2AC,PRC1
1	!	1.56e-02	3	52	2	0.038	0.667	CORUM:243	cor	1	RalBP1-CDC2-CCNB1 complex	1	CCNB1,CDK1
1	!	1.56e-02	3	52	2	0.038	0.667	CORUM:5551	cor	1	CDC2-CCNB1-PTCH1 complex	1	CCNB1,CDK1
1	!	1.56e-02	3	52	2	0.038	0.667	CORUM:5550	cor	1	CDC2-CCNB1-CCNF complex	1	CCNB1,CDK1
1	!	1.72e-02	9241	52	40	0.769	0.004	TF:M03849_1	tf	1	Factor: Sox-4; motif: AACAAA; match class: 1	1	PDK4,HERPUD1,TRAF1,HAL,HSD17B2,CIRBP,HMOX1,FAM83D,SOX6,KIF20A,ZWINT,PCK1,CXCL6,DLGAP5,CYP2E1,TOP2A,CCNB1,NUSAP1,TRPM8,CCNA2,PLIN2,GSN,ACSL1,TDO2,HPD,PDZK1IP1,ATF3,SLC2A2,PTTG1,PBK,TM4SF4,CDK1,KRT19,UBE2C,TYMS,HIST1H2AC,ENTPD5,AKR1B10,TXNRD1,PRC1
1	!	1.76e-02	19	52	3	0.058	0.158	REAC:R-HSA-176412	rea	1	Phosphorylation of the APC/C	1	CCNB1,CDK1,UBE2C
1	!	1.77e-02	183	30	5	0.167	0.027	GO:0051783	BP	1	regulation of nuclear division	1	CDC20,DLGAP5,NUSAP1,PTTG1,UBE2C
1	!	1.79e-02	84	64	5	0.078	0.060	GO:1900542	BP	1	regulation of purine nucleotide metabolic process	1	PDK4,CCNB1,DDIT4,CDK1,ENTPD5
1	!	1.89e-02	2	58	2	0.034	1.000	GO:0061394	BP	1	regulation of transcription from RNA polymerase II promoter in response to arsenic-containing substance	1	ATF4,ATF3
1	!	2.06e-02	158	88	7	0.080	0.044	HP:0012072	hp	1	Aciduria	1	CTH,ARG1,DDB2,SLC3A1,HPD,SLC2A2,GLDC
1	!	2.09e-02	27	98	4	0.041	0.148	GO:1902751	BP	1	positive regulation of cell cycle G2/M phase transition	1	CCNB1,CDK4,DTL,CDK1
1	!	2.12e-02	200	98	8	0.082	0.040	KEGG:05203	keg	1	Viral carcinogenesis	1	TRAF1,CDC20,ATF4,CDK4,CCNA2,GSN,HIST1H2BD,CDK1
1	!	2.13e-02	231	88	8	0.091	0.035	GO:0097237	BP	1	cellular response to toxic substance	1	SESN1,HMOX1,ARG1,AXL,CDK1,TXNRD1,DHFR,SRXN1
1	!	2.15e-02	274	98	9	0.092	0.033	GO:0090068	BP	1	positive regulation of cell cycle process	1	FAM83D,GADD45A,DLGAP5,CCNB1,CDK4,NUSAP1,DTL,CDK1,UBE2C
1	!	2.26e-02	62	91	5	0.055	0.081	GO:0033047	BP	1	regulation of mitotic sister chromatid segregation	1	TRIP13,DLGAP5,CCNB1,PTTG1,UBE2C
1	!	2.26e-02	601	71	11	0.155	0.018	GO:0019439	BP	1	aromatic compound catabolic process	1	PGM1,HAL,CIRBP,HMOX1,GDA,TDO2,HPD,DDIT4,UPP1,ENTPD5,MAOA
1	!	2.28e-02	36	33	3	0.091	0.083	REAC:R-HSA-8956319	rea	1	Nucleobase catabolism	1	GDA,UPP1,ENTPD5
1	!	2.32e-02	150	98	7	0.071	0.047	GO:0045931	BP	1	positive regulation of mitotic cell cycle	1	DLGAP5,CCNB1,CDK4,NUSAP1,DTL,CDK1,UBE2C
1	!	2.44e-02	5004	98	45	0.459	0.009	GO:0005829	CC	1	cytosol	1	VCL,TRAF1,HMMR,PGM1,SESN1,HAL,HMOX1,CTH,CDC20,ARG1,PPL,GDA,ZWINT,PCK1,DLGAP5,CCNB1,CDK4,GLUL,DTL,CCNA2,PLIN2,GSN,TDO2,HPD,HIST1H2BD,HPGD,CMBL,PTTG1,NNMT,TK1,SLC3A2,DDIT4,CDK1,KRT8,KRT19,LGALS4,UBE2C,FOSL1,TYMS,UPP1,AKR1B10,TXNRD1,PRC1,DHFR,SRXN1
1	!	2.51e-02	910	98	16	0.163	0.018	GO:0033993	BP	1	response to lipid	1	PDK4,CXCL2,HSD17B2,ARG1,PCK1,CXCL6,CCNB1,CDK4,CCNA2,ACSL1,HPGD,AXL,DDIT4,FOSL1,TYMS,GLDC
1	!	2.56e-02	72	44	4	0.091	0.056	REAC:R-HSA-174184	rea	1	Cdc20:Phospho-APC/C mediated degradation of Cyclin A	1	CDC20,CCNA2,CDK1,UBE2C
1	!	2.64e-02	91	64	5	0.078	0.055	GO:0006140	BP	1	regulation of nucleotide metabolic process	1	PDK4,CCNB1,DDIT4,CDK1,ENTPD5
1	!	2.70e-02	73	44	4	0.091	0.055	REAC:R-HSA-179419	rea	1	APC:Cdc20 mediated degradation of cell cycle proteins prior to satisfation of the cell cycle checkpoint	1	CDC20,CCNA2,CDK1,UBE2C
1	!	2.75e-02	27	44	3	0.068	0.111	REAC:R-HSA-1538133	rea	1	G0 and Early G1	1	TOP2A,CCNA2,CDK1
1	!	2.96e-02	16	58	3	0.052	0.188	GO:0071243	BP	1	cellular response to arsenic-containing substance	1	HMOX1,ATF4,ATF3
1	!	3.12e-02	4	52	2	0.038	0.500	CORUM:5546	cor	1	CDC2-PCNA-CCNB1-GADD45G complex	1	CCNB1,CDK1
1	!	3.12e-02	4	52	2	0.038	0.500	CORUM:5545	cor	1	CDC2-PCNA-CCNB1-GADD45B complex	1	CCNB1,CDK1
1	!	3.34e-02	379	52	8	0.154	0.021	REAC:R-HSA-68886	rea	1	M Phase	1	KIF20A,CDC20,ZWINT,CCNB1,PTTG1,CDK1,UBE2C,HIST1H2AC
1	!	3.44e-02	2133	99	26	0.263	0.012	GO:0070062	CC	1	extracellular exosome	1	VCL,RAB27B,TM7SF3,PGM1,PTGR1,CTH,PPL,PCK1,GDF15,GLUL,SLC3A1,AHSG,GSN,HPD,HIST1H2BD,PDZK1IP1,FSTL1,HPGD,CMBL,AXL,SLC3A2,CDK1,KRT8,KRT19,HIST1H2AC,TXNRD1
1	!	3.48e-02	362	30	6	0.200	0.017	GO:0043161	BP	1	proteasome-mediated ubiquitin-dependent protein catabolic process	1	HERPUD1,CDC20,PTTG1,PBK,CDK1,UBE2C
1	!	3.57e-02	631	71	11	0.155	0.017	GO:1901361	BP	1	organic cyclic compound catabolic process	1	PGM1,HAL,CIRBP,HMOX1,GDA,TDO2,HPD,DDIT4,UPP1,ENTPD5,MAOA
1	!	3.65e-02	327	88	9	0.102	0.028	GO:0006520	BP	1	cellular amino acid metabolic process	1	HAL,CTH,ARG1,ATF4,GLUL,SLC3A1,TDO2,HPD,GLDC
1	!	3.74e-02	14	9	2	0.222	0.143	GO:0009130	BP	1	pyrimidine nucleoside monophosphate biosynthetic process	1	TYMS,UPP1
1	!	3.91e-02	74	55	4	0.073	0.054	KEGG:03320	keg	1	PPAR signaling pathway	1	PCK1,PLIN2,ACSL1,CYP8B1
1	!	4.11e-02	344	85	9	0.106	0.026	GO:0006732	BP	1	coenzyme metabolic process	1	PDK4,PGM1,ACSL1,TDO2,NNMT,DDIT4,TYMS,ENTPD5,DHFR
1	!	4.12e-02	25	52	3	0.058	0.120	REAC:R-HSA-69273	rea	1	Cyclin A/B1/B2 associated events during G2/M transition	1	CCNB1,CCNA2,CDK1
1	!	4.13e-02	2155	99	26	0.263	0.012	GO:1903561	CC	1	extracellular vesicle	1	VCL,RAB27B,TM7SF3,PGM1,PTGR1,CTH,PPL,PCK1,GDF15,GLUL,SLC3A1,AHSG,GSN,HPD,HIST1H2BD,PDZK1IP1,FSTL1,HPGD,CMBL,AXL,SLC3A2,CDK1,KRT8,KRT19,HIST1H2AC,TXNRD1
1	!	4.20e-02	2157	99	26	0.263	0.012	GO:0043230	CC	1	extracellular organelle	1	VCL,RAB27B,TM7SF3,PGM1,PTGR1,CTH,PPL,PCK1,GDF15,GLUL,SLC3A1,AHSG,GSN,HPD,HIST1H2BD,PDZK1IP1,FSTL1,HPGD,CMBL,AXL,SLC3A2,CDK1,KRT8,KRT19,HIST1H2AC,TXNRD1
1	!	4.27e-02	118	88	6	0.068	0.051	HP:0003355	hp	1	Aminoaciduria	1	CTH,ARG1,DDB2,SLC3A1,SLC2A2,GLDC
1	!	4.28e-02	533	85	11	0.129	0.021	GO:0051186	BP	1	cofactor metabolic process	1	PDK4,PGM1,HMOX1,ACSL1,TDO2,NNMT,DDIT4,TYMS,ENTPD5,AKR1B10,DHFR
1	!	4.31e-02	15	9	2	0.222	0.133	GO:0009129	BP	1	pyrimidine nucleoside monophosphate metabolic process	1	TYMS,UPP1
1	!	4.34e-02	2603	98	29	0.296	0.011	GO:0071310	BP	1	cellular response to organic substance	1	PDK4,HERPUD1,TRAF1,TM7SF3,CXCL2,HMOX1,SOX6,CTH,ARG1,PCK1,CXCL6,ID1,ATF4,GDF15,CCNB1,CDK4,AHSG,CCNA2,GSN,ACSL1,ATF3,FSTL1,HPGD,AXL,DDIT4,HFE2,KRT8,GLDC,MAOA
1	!	4.37e-02	9521	99	69	0.697	0.007	GO:0044444	CC	1	cytoplasmic part	1	PDK4,VCL,RAB27B,HERPUD1,TRAF1,HMMR,DHRS9,PGM1,SESN1,HAL,HSD17B2,CIRBP,HMOX1,KIF20A,CTH,CDC20,ARG1,PPL,GDA,ZWINT,PCK1,ID1,DLGAP5,GDF15,CYP2E1,TOP2A,CCNB1,TMEM106C,CDK4,GLUL,SLC3A1,DTL,TRPM8,AHSG,CCNA2,PLIN2,GSN,ACSL1,TDO2,HPD,HIST1H2BD,FSTL1,HPGD,CMBL,PTTG1,NNMT,TK1,SLC3A2,DDIT4,CDK1,KRT8,KRT19,LGALS4,TRMT10C,UBE2C,FOSL1,TYMS,GLDC,MYADM,CYP8B1,UPP1,METTL7A,ENTPD5,MAOA,AKR1B10,TXNRD1,PRC1,DHFR,SRXN1
1	!	4.73e-02	258	88	8	0.091	0.031	GO:0016054	BP	1	organic acid catabolic process	1	HMMR,HAL,CTH,ARG1,GLUL,TDO2,HPD,GLDC
1	!	4.73e-02	258	88	8	0.091	0.031	GO:0046395	BP	1	carboxylic acid catabolic process	1	HMMR,HAL,CTH,ARG1,GLUL,TDO2,HPD,GLDC
1	!	4.73e-02	369	88	10	0.114	0.027	REAC:R-HSA-71291	rea	1	Metabolism of amino acids and derivatives	1	HAL,CTH,ARG1,GLUL,TDO2,HPD,NNMT,SLC3A2,GLDC,TXNRD1
1	!	4.77e-02	33	98	4	0.041	0.121	GO:0097472	MF	1	cyclin-dependent protein kinase activity	1	CCNB1,CDK4,CCNA2,CDK1
1	!	4.99e-02	5	52	2	0.038	0.400	REAC:R-HSA-69478	rea	1	G2/M DNA replication checkpoint	1	CCNB1,CDK1
#INFO:	PARAMETERS: organism = hsapiens
#INFO:	PARAMETERS: ordered_queries = 1
#INFO:	PARAMETERS: analytical = 1
#INFO:	PARAMETERS: significant = 1
#INFO:	PARAMETERS: user_thr = 1.00
#INFO:	User: http
#INFO:	Host: arak-prod
#INFO:	Time: 2018-9-27 13:11:21
#INFO:	Version: beta
#WARNING:	Gene KIAA0101 in query [1/21] is not recognized, skipping!
#INFO:	Effective domain size for CORUM: 3219, threshold 0.000122
#INFO:	Effective domain size for GO: 19498, threshold 2.3e-05
#INFO:	Effective domain size for HP: 3799, threshold 4.6e-05
#INFO:	Effective domain size for KEGG: 7229, threshold 0.000661
#INFO:	Effective domain size for MIRNA: 14844, threshold 8.4e-05
#INFO:	Effective domain size for REAC: 10578, threshold 0.000153
#INFO:	Effective domain size for TF: 19881, threshold 2.1e-05
