# Supplementary material for: Literature optimized integration of gene expression for organ-specific evaluation of toxicogenomics datasets
Source: PLoS One. 2019 Jan 14;14(1):e0210467. doi: 10.1371/journal.pone.0210467 (PMC6331104; doi:10.1371/journal.pone.0210467)
Supplement: S6 File — Text file with the output of a functional term enrichment analysis using the g:Profiler web tool for the top-100 RH ranked genes. (TXT) [file pone.0210467.s009.txt]

#	signf	corr. p-value	T	Q	Q&T	Q&T/Q	Q&T/T	term ID		t type	t group	t name and depth in group		Q&T list
#
1	!	3.38e-23	572	97	33	0.340	0.058	GO:0032787	BP	1	monocarboxylic acid metabolic process	1	CYP26B1,PDK4,ABCC2,MSMO1,GSTP1,SCD,PON3,CAV1,APOA5,AGXT2,PECR,HAO2,PCK1,CYP2E1,RGN,ANGPTL3,HSD17B4,LPIN1,ALDOB,IDH1,SLC27A2,CYP1A2,PKLR,FTCD,CYP3A4,FABP1,FBP1,CYP2C19,ACSM1,IDH2,UGT2B17,CES1,APOC2
1	!	2.37e-21	969	97	38	0.392	0.039	GO:0019752	BP	1	carboxylic acid metabolic process	1	CYP26B1,PDK4,ABCC2,OTC,MSMO1,GSTP1,SCD,PON3,CAV1,APOA5,NNT,AGXT2,PECR,HAO2,PCK1,CYP2E1,ASS1,RGN,ANGPTL3,LYVE1,HSD17B4,LPIN1,ALDOB,IDH1,SLC27A2,CYP1A2,PKLR,TDO2,FTCD,CYP3A4,FABP1,FBP1,CYP2C19,ACSM1,IDH2,UGT2B17,CES1,APOC2
1	!	5.40e-20	1058	97	38	0.392	0.036	GO:0043436	BP	1	oxoacid metabolic process	1	CYP26B1,PDK4,ABCC2,OTC,MSMO1,GSTP1,SCD,PON3,CAV1,APOA5,NNT,AGXT2,PECR,HAO2,PCK1,CYP2E1,ASS1,RGN,ANGPTL3,LYVE1,HSD17B4,LPIN1,ALDOB,IDH1,SLC27A2,CYP1A2,PKLR,TDO2,FTCD,CYP3A4,FABP1,FBP1,CYP2C19,ACSM1,IDH2,UGT2B17,CES1,APOC2
1	!	8.88e-20	1073	97	38	0.392	0.035	GO:0006082	BP	1	organic acid metabolic process	1	CYP26B1,PDK4,ABCC2,OTC,MSMO1,GSTP1,SCD,PON3,CAV1,APOA5,NNT,AGXT2,PECR,HAO2,PCK1,CYP2E1,ASS1,RGN,ANGPTL3,LYVE1,HSD17B4,LPIN1,ALDOB,IDH1,SLC27A2,CYP1A2,PKLR,TDO2,FTCD,CYP3A4,FABP1,FBP1,CYP2C19,ACSM1,IDH2,UGT2B17,CES1,APOC2
1	!	1.48e-16	1987	97	45	0.464	0.023	GO:0044281	BP	1	small molecule metabolic process	1	CYP26B1,PDK4,ABCC2,OTC,MSMO1,GSTP1,SCD,PON3,CAV1,APOA5,ACSS3,NNT,AGXT2,PECR,HAO2,EGR1,PCK1,CYP2E1,ASS1,RGN,ANGPTL3,LYVE1,AMPD3,HSD17B4,LPIN1,ALDOB,IDH1,SLC27A2,CYP1A2,PKLR,GC,TDO2,FTCD,CYP3A4,FABP1,FBP1,CYP2C19,ACSM1,ONECUT1,CDK1,IDH2,UGT2B17,CES1,LCAT,APOC2
1	!	6.50e-15	357	97	22	0.227	0.062	GO:0006631	BP	1	fatty acid metabolic process	1	PDK4,MSMO1,GSTP1,SCD,PON3,CAV1,APOA5,PECR,HAO2,CYP2E1,RGN,ANGPTL3,HSD17B4,LPIN1,SLC27A2,CYP1A2,CYP3A4,FABP1,CYP2C19,ACSM1,CES1,APOC2
1	!	4.95e-12	1399	98	34	0.347	0.024	GO:0006629	BP	1	lipid metabolic process	1	CYP26B1,PDK4,MSMO1,GSTP1,SCD,PON3,CAV1,APOA5,PECR,HAO2,EGR1,PCK1,CYP2E1,RGN,ANGPTL3,HSD17B4,LPIN1,CDK4,AGT,IDH1,SLC27A2,CYP1A2,GC,THRSP,CYP3A4,FABP1,PIGX,CYP2C19,ACSM1,FABP4,UGT2B17,CES1,LCAT,APOC2
1	!	6.06e-12	2087	97	45	0.464	0.022	REAC:R-HSA-1430728	rea	1	Metabolism	1	CYP26B1,PDK4,OTC,MSMO1,GSTP1,SCD,SLC10A1,PON3,CAV1,APOA5,ACSS3,NNT,AGXT2,PECR,HAO2,CA14,PCK1,CYP2E1,ASS1,DMGDH,LYVE1,AMPD3,HSD17B4,LPIN1,AGT,ALDOB,IDH1,SLC27A2,CYP1A2,PKLR,GC,THRSP,TDO2,FTCD,CYP3A4,FABP1,CA3,FBP1,CYP2C19,ACSM1,FABP4,IDH2,UGT2B17,CES1,APOC2
1	!	7.18e-12	1064	98	30	0.306	0.028	GO:0044255	BP	1	cellular lipid metabolic process	1	CYP26B1,PDK4,MSMO1,GSTP1,SCD,PON3,CAV1,APOA5,PECR,HAO2,PCK1,CYP2E1,RGN,ANGPTL3,HSD17B4,LPIN1,AGT,IDH1,SLC27A2,CYP1A2,THRSP,CYP3A4,FABP1,PIGX,CYP2C19,ACSM1,FABP4,CES1,LCAT,APOC2
1	!	3.38e-11	2133	89	38	0.427	0.018	GO:0070062	CC	1	extracellular exosome	1	TSPAN6,MASP2,C8B,VIM,SRI,AFM,GSTP1,SERPIND1,PON3,CRYAB,STMN1,PLG,PCK1,ASS1,LYVE1,AGT,ALDOB,IDH1,SLC27A2,SELENBP1,PKLR,ACTA1,GC,FTCD,AZGP1,FABP1,KLKB1,FBP1,HSP90B1,ACSM1,CDK1,FABP4,CD14,SERPINB9,IDH2,FLNA,TGM2,LCAT
1	!	4.70e-11	2155	89	38	0.427	0.018	GO:1903561	CC	1	extracellular vesicle	1	TSPAN6,MASP2,C8B,VIM,SRI,AFM,GSTP1,SERPIND1,PON3,CRYAB,STMN1,PLG,PCK1,ASS1,LYVE1,AGT,ALDOB,IDH1,SLC27A2,SELENBP1,PKLR,ACTA1,GC,FTCD,AZGP1,FABP1,KLKB1,FBP1,HSP90B1,ACSM1,CDK1,FABP4,CD14,SERPINB9,IDH2,FLNA,TGM2,LCAT
1	!	4.85e-11	2157	89	38	0.427	0.018	GO:0043230	CC	1	extracellular organelle	1	TSPAN6,MASP2,C8B,VIM,SRI,AFM,GSTP1,SERPIND1,PON3,CRYAB,STMN1,PLG,PCK1,ASS1,LYVE1,AGT,ALDOB,IDH1,SLC27A2,SELENBP1,PKLR,ACTA1,GC,FTCD,AZGP1,FABP1,KLKB1,FBP1,HSP90B1,ACSM1,CDK1,FABP4,CD14,SERPINB9,IDH2,FLNA,TGM2,LCAT
1	!	1.56e-10	719	97	24	0.247	0.033	GO:0044283	BP	1	small molecule biosynthetic process	1	PDK4,OTC,MSMO1,SCD,APOA5,ACSS3,AGXT2,PECR,EGR1,PCK1,CYP2E1,ASS1,RGN,AMPD3,HSD17B4,ALDOB,SLC27A2,CYP1A2,PKLR,CYP3A4,FBP1,ACSM1,CES1,APOC2
1	!	2.89e-10	757	95	24	0.253	0.032	GO:0017144	BP	1	drug metabolic process	1	ABCC2,CAV1,ACSS3,NNT,AGXT2,PECR,EGR1,CYP2E1,ASS1,RGN,AMPD3,HSD17B4,AGT,ALDOB,IDH1,CYP1A2,PKLR,FTCD,CYP3A4,FBP1,CYP2C19,ACSM1,CDK1,IDH2
1	!	3.12e-10	3385	89	46	0.517	0.014	GO:0005615	CC	1	extracellular space	1	TSPAN6,MASP2,C8B,VIM,SRI,AFM,GSTP1,SERPIND1,PON3,CRYAB,APOA5,STMN1,PLG,C4BPB,PCK1,ASS1,CRP,ANGPTL3,LYVE1,AGT,ALDOB,IDH1,SLC27A2,SELENBP1,PKLR,ACTA1,GC,LECT2,FTCD,AZGP1,FABP1,KLKB1,FBP1,HSP90B1,ACSM1,CXCL10,CDK1,FABP4,CD14,SERPINB9,IDH2,CRELD2,FLNA,TGM2,LCAT,APOC2
1	!	4.28e-10	310	97	17	0.175	0.055	GO:0008202	BP	1	steroid metabolic process	1	CYP26B1,MSMO1,SCD,APOA5,EGR1,CYP2E1,ANGPTL3,HSD17B4,AGT,SLC27A2,CYP1A2,GC,CYP3A4,CYP2C19,UGT2B17,CES1,LCAT
1	!	1.45e-09	394	96	18	0.188	0.046	GO:0046394	BP	1	carboxylic acid biosynthetic process	1	PDK4,OTC,SCD,APOA5,AGXT2,PECR,CYP2E1,ASS1,RGN,HSD17B4,ALDOB,SLC27A2,CYP1A2,PKLR,CYP3A4,FBP1,ACSM1,APOC2
1	!	1.51e-09	395	96	18	0.188	0.046	GO:0016053	BP	1	organic acid biosynthetic process	1	PDK4,OTC,SCD,APOA5,AGXT2,PECR,CYP2E1,ASS1,RGN,HSD17B4,ALDOB,SLC27A2,CYP1A2,PKLR,CYP3A4,FBP1,ACSM1,APOC2
1	!	1.88e-09	2029	94	36	0.383	0.018	GO:1901575	BP	1	organic substance catabolic process	1	CYP26B1,VIM,OTC,PON3,CAV1,APOA5,AGXT2,PECR,HAO2,C4BPB,RGN,DMGDH,ANGPTL3,LYVE1,AMPD3,HSD17B4,LPIN1,CDK4,ALDOB,IDH1,SLC27A2,CYP1A2,PKLR,TDO2,PELO,FTCD,CYP3A4,FABP1,FBP1,HSP90B1,CDK1,FABP4,DDIT3,ZFAND2A,FLNA,APOC2
1	!	2.82e-09	165	95	13	0.137	0.079	GO:0071466	BP	1	cellular response to xenobiotic stimulus	1	CYP26B1,ABCC2,GSTP1,PON3,EGR1,CYP2E1,ASS1,CYP1A2,CCNA2,CYP3A4,CYP2C19,ACSM1,CES1
1	!	3.02e-09	3598	89	46	0.517	0.013	GO:0044421	CC	1	extracellular region part	1	TSPAN6,MASP2,C8B,VIM,SRI,AFM,GSTP1,SERPIND1,PON3,CRYAB,APOA5,STMN1,PLG,C4BPB,PCK1,ASS1,CRP,ANGPTL3,LYVE1,AGT,ALDOB,IDH1,SLC27A2,SELENBP1,PKLR,ACTA1,GC,LECT2,FTCD,AZGP1,FABP1,KLKB1,FBP1,HSP90B1,ACSM1,CXCL10,CDK1,FABP4,CD14,SERPINB9,IDH2,CRELD2,FLNA,TGM2,LCAT,APOC2
1	!	7.07e-09	694	98	22	0.224	0.032	GO:0008610	BP	1	lipid biosynthetic process	1	PDK4,MSMO1,SCD,APOA5,PECR,EGR1,PCK1,CYP2E1,RGN,HSD17B4,LPIN1,CDK4,IDH1,SLC27A2,CYP1A2,THRSP,CYP3A4,PIGX,ACSM1,CES1,LCAT,APOC2
1	!	1.16e-08	275	96	15	0.156	0.055	GO:0072330	BP	1	monocarboxylic acid biosynthetic process	1	PDK4,SCD,APOA5,PECR,CYP2E1,RGN,HSD17B4,ALDOB,SLC27A2,CYP1A2,PKLR,CYP3A4,FBP1,ACSM1,APOC2
1	!	1.73e-08	2435	94	38	0.404	0.016	GO:0009056	BP	1	catabolic process	1	CYP26B1,VIM,OTC,PON3,CAV1,APOA5,NNT,AGXT2,PECR,HAO2,C4BPB,RGN,DMGDH,ANGPTL3,LYVE1,AMPD3,HSD17B4,LPIN1,CDK4,ALDOB,IDH1,SLC27A2,CYP1A2,PKLR,TDO2,PELO,FTCD,CYP3A4,FABP1,FBP1,CYP2C19,HSP90B1,CDK1,FABP4,DDIT3,ZFAND2A,FLNA,APOC2
1	!	2.02e-08	4559	95	53	0.558	0.012	GO:0042221	BP	1	response to chemical	1	CYP26B1,PDK4,ABCC2,VIM,OTC,CREB3L3,SRI,GSTP1,SERPIND1,PON3,CAV1,CRYAB,NNT,ID3,EGR1,PCK1,SOX4,CYP2E1,ASS1,RGN,ANGPTL3,LPIN1,CDK4,AGT,GPNMB,IDH1,CYP1A2,PKLR,ACTA1,CCNA2,LECT2,TDO2,PELO,AZGP1,CYP3A4,FABP1,CA3,FBP1,CYP2C19,HSP90B1,ACSM1,CXCL10,ONECUT1,CDK1,FABP4,CD14,SERPINB9,S1PR1,DDIT3,FOSL1,ZFAND2A,CES1,APOC2
1	!	3.29e-08	3788	90	46	0.511	0.012	GO:0031982	CC	1	vesicle	1	TSPAN6,MASP2,C8B,VIM,SRI,AFM,GSTP1,SERPIND1,PON3,CAV1,CRYAB,STMN1,PLG,PCK1,ASS1,ANGPTL3,LYVE1,AMPD3,AGT,GPNMB,ALDOB,IDH1,SLC27A2,SELENBP1,PKLR,ACTA1,OCIAD2,GC,FTCD,AZGP1,FABP1,KLKB1,FBP1,HSP90B1,ACSM1,CDK1,FABP4,CD14,SERPINB9,S1PR1,DDIT3,IDH2,FLNA,TGM2,LCAT,APOC2
1	!	3.33e-08	2332	95	37	0.389	0.016	GO:0009605	BP	1	response to external stimulus	1	TSPAN6,CYP26B1,PDK4,C8B,ABCC2,OTC,CREB3L3,GSTP1,SERPIND1,CAV1,NNT,STMN1,PLG,C4BPB,PCK1,CYP2E1,ASS1,CRP,CDK4,AGT,GPNMB,CYP1A2,PKLR,ACTA1,LECT2,KLKB1,CA3,HSP90B1,FAM111A,CXCL10,FABP4,CD14,SERPINB9,S1PR1,DDIT3,FOSL1,TGM2
1	!	4.08e-08	307	94	15	0.160	0.049	GO:0016042	BP	1	lipid catabolic process	1	CYP26B1,APOA5,PECR,HAO2,ANGPTL3,HSD17B4,LPIN1,CDK4,IDH1,SLC27A2,CYP1A2,CYP3A4,FABP1,FABP4,APOC2
1	!	5.19e-08	102	86	10	0.116	0.098	GO:0006641	BP	1	triglyceride metabolic process	1	CAV1,APOA5,PCK1,CYP2E1,RGN,LPIN1,THRSP,FABP1,FABP4,APOC2
1	!	6.15e-08	2162	94	35	0.372	0.016	GO:0044248	BP	1	cellular catabolic process	1	CYP26B1,VIM,OTC,PON3,CAV1,APOA5,NNT,AGXT2,PECR,HAO2,RGN,DMGDH,ANGPTL3,LYVE1,AMPD3,HSD17B4,LPIN1,ALDOB,IDH1,SLC27A2,CYP1A2,PKLR,TDO2,PELO,FTCD,CYP3A4,FABP1,FBP1,CYP2C19,HSP90B1,CDK1,FABP4,DDIT3,ZFAND2A,APOC2
1	!	6.17e-08	975	95	24	0.253	0.025	GO:0042493	BP	1	response to drug	1	ABCC2,OTC,GSTP1,CAV1,CRYAB,EGR1,CYP2E1,ASS1,CDK4,AGT,CYP1A2,PKLR,CCNA2,TDO2,CYP3A4,FABP1,CA3,FBP1,CYP2C19,HSP90B1,CDK1,CD14,FOSL1,APOC2
1	!	9.45e-08	4453	89	49	0.551	0.011	GO:0005576	CC	1	extracellular region	1	TSPAN6,MASP2,C8B,VIM,SRI,AFM,GSTP1,SERPIND1,PON3,CRYAB,APOA5,STMN1,PLG,C4BPB,PCK1,ASS1,RGN,CRP,ANGPTL3,LYVE1,AMPD3,AGT,ALDOB,IDH1,SLC27A2,SELENBP1,PKLR,ACTA1,GC,LECT2,FTCD,AZGP1,FABP1,KLKB1,FBP1,HSP90B1,ACSM1,CXCL10,CDK1,FABP4,CD14,SERPINB9,IDH2,CRELD2,C17ORF58,FLNA,TGM2,LCAT,APOC2
1	!	1.54e-07	996	97	24	0.247	0.024	GO:0055114	BP	1	oxidation-reduction process	1	CYP26B1,PDK4,MSMO1,SCD,NNT,PECR,HAO2,CYP2E1,DMGDH,HSD17B4,ALDOB,IDH1,SLC27A2,CYP1A2,SELENBP1,PKLR,TDO2,CYP3A4,FABP1,KLKB1,CYP2C19,ACSM1,CDK1,IDH2
1	!	1.65e-07	279	95	14	0.147	0.050	GO:0009410	BP	1	response to xenobiotic stimulus	1	CYP26B1,ABCC2,GSTP1,PON3,EGR1,CYP2E1,ASS1,CYP1A2,CCNA2,TDO2,CYP3A4,CYP2C19,ACSM1,CES1
1	!	2.24e-07	118	86	10	0.116	0.085	GO:0006639	BP	1	acylglycerol metabolic process	1	CAV1,APOA5,PCK1,CYP2E1,RGN,LPIN1,THRSP,FABP1,FABP4,APOC2
1	!	2.37e-07	542	95	18	0.189	0.033	GO:0010035	BP	1	response to inorganic substance	1	ABCC2,OTC,CAV1,CRYAB,CYP2E1,ASS1,RGN,CDK4,CYP1A2,PKLR,ACTA1,CCNA2,FABP1,FBP1,CDK1,FABP4,CD14,FOSL1
1	!	2.44e-07	119	86	10	0.116	0.084	GO:0006638	BP	1	neutral lipid metabolic process	1	CAV1,APOA5,PCK1,CYP2E1,RGN,LPIN1,THRSP,FABP1,FABP4,APOC2
1	!	3.05e-07	195	93	12	0.129	0.062	GO:0044242	BP	1	cellular lipid catabolic process	1	CYP26B1,APOA5,PECR,HAO2,ANGPTL3,HSD17B4,LPIN1,IDH1,SLC27A2,FABP1,FABP4,APOC2
1	!	3.52e-07	1571	95	29	0.305	0.018	GO:1901700	BP	1	response to oxygen-containing compound	1	CYP26B1,PDK4,ABCC2,OTC,SRI,GSTP1,CAV1,CRYAB,ID3,EGR1,PCK1,SOX4,CYP2E1,ASS1,RGN,LPIN1,CDK4,AGT,CYP1A2,PKLR,CCNA2,TDO2,FABP1,CA3,HSP90B1,CXCL10,CDK1,CD14,FOSL1
1	!	5.32e-07	1083	95	24	0.253	0.022	GO:0048878	BP	1	chemical homeostasis	1	CYP26B1,PDK4,ABCC2,OTC,SRI,GSTP1,CAV1,APOA5,NNT,STMN1,PCK1,SOX4,RGN,ANGPTL3,AGT,HSP90B1,ACSM1,CXCL10,FABP4,S1PR1,DDIT3,TGM2,LCAT,APOC2
1	!	5.95e-07	258	93	13	0.140	0.050	GO:0016054	BP	1	organic acid catabolic process	1	CYP26B1,OTC,PON3,AGXT2,PECR,HAO2,LYVE1,HSD17B4,LPIN1,SLC27A2,TDO2,FTCD,FABP1
1	!	5.95e-07	258	93	13	0.140	0.050	GO:0046395	BP	1	carboxylic acid catabolic process	1	CYP26B1,OTC,PON3,AGXT2,PECR,HAO2,LYVE1,HSD17B4,LPIN1,SLC27A2,TDO2,FTCD,FABP1
1	!	5.95e-07	3116	95	41	0.432	0.013	GO:0070887	BP	1	cellular response to chemical stimulus	1	CYP26B1,PDK4,ABCC2,VIM,CREB3L3,SRI,GSTP1,PON3,CAV1,NNT,ID3,EGR1,PCK1,SOX4,CYP2E1,ASS1,RGN,LPIN1,CDK4,AGT,CYP1A2,PKLR,ACTA1,CCNA2,PELO,CYP3A4,FABP1,FBP1,CYP2C19,HSP90B1,ACSM1,CXCL10,ONECUT1,CDK1,FABP4,CD14,SERPINB9,S1PR1,DDIT3,ZFAND2A,CES1
1	!	6.93e-07	3862	95	46	0.484	0.012	GO:0006950	BP	1	response to stress	1	TSPAN6,CYP26B1,PDK4,MASP2,C8B,ABCC2,VIM,CREB3L3,GSTP1,SERPIND1,CAV1,CRYAB,APOA5,ID3,EGR1,PLG,C4BPB,PCK1,SOX4,CYP2E1,ASS1,RGN,CRP,LYVE1,CDK4,AGT,IDH1,CYP1A2,PKLR,CCNA2,FABP1,KLKB1,CA3,HSP90B1,FAM111A,CXCL10,TM4SF4,CDK1,FABP4,CD14,SERPINB9,DDIT3,FOSL1,MAFF,FLNA,TGM2
1	!	1.63e-06	3656	95	44	0.463	0.012	GO:0065008	BP	1	regulation of biological quality	1	CYP26B1,PDK4,ABCC2,VIM,OTC,SRI,AFM,GSTP1,SERPIND1,PON3,CAV1,CRYAB,APOA5,NNT,AGXT2,STMN1,EGR1,PLG,C4BPB,PCK1,SOX4,ASS1,RGN,CRP,DMGDH,ANGPTL3,AMPD3,HSD17B4,CDK4,AGT,AZGP1,CYP3A4,KLKB1,HSP90B1,ACSM1,CXCL10,FABP4,S1PR1,DDIT3,MAFF,FLNA,TGM2,LCAT,APOC2
1	!	2.32e-06	415	93	15	0.161	0.036	GO:0044282	BP	1	small molecule catabolic process	1	CYP26B1,OTC,PON3,AGXT2,PECR,HAO2,LYVE1,HSD17B4,LPIN1,ALDOB,SLC27A2,PKLR,TDO2,FTCD,FABP1
1	!	2.87e-06	254	87	12	0.138	0.047	GO:0072593	BP	1	reactive oxygen species metabolic process	1	PDK4,GSTP1,PON3,CAV1,CRYAB,NNT,AGXT2,ASS1,RGN,CRP,AGT,CYP1A2
1	!	4.50e-06	143	96	10	0.104	0.070	GO:0006633	BP	1	fatty acid biosynthetic process	1	PDK4,SCD,APOA5,PECR,CYP2E1,RGN,CYP1A2,CYP3A4,ACSM1,APOC2
1	!	5.38e-06	2513	95	35	0.368	0.014	GO:0036094	MF	1	small molecule binding	1	CYP26B1,PDK4,ABCC2,OTC,AFM,CAV1,APOA5,ACSS3,NNT,AGXT2,HAO2,ID3,PCK1,CYP2E1,ASS1,LYVE1,CDK4,ALDOB,IDH1,SLC27A2,PKLR,ACTA1,GC,TDO2,FTCD,CYP3A4,FABP1,FBP1,CYP2C19,HSP90B1,ACSM1,CDK1,FABP4,IDH2,TGM2
1	!	6.69e-06	111	94	9	0.096	0.081	GO:0006805	BP	1	xenobiotic metabolic process	1	CYP26B1,GSTP1,PON3,CYP2E1,CYP1A2,CYP3A4,CYP2C19,ACSM1,CES1
1	!	6.89e-06	735	97	21	0.216	0.029	REAC:R-HSA-556833	rea	1	Metabolism of lipids	1	MSMO1,SCD,SLC10A1,PON3,CAV1,APOA5,ACSS3,PECR,HAO2,CYP2E1,HSD17B4,LPIN1,AGT,SLC27A2,CYP1A2,GC,THRSP,CYP3A4,FABP1,CYP2C19,FABP4
1	!	7.08e-06	513	95	16	0.168	0.031	GO:0009636	BP	1	response to toxic substance	1	ABCC2,GSTP1,PON3,CRYAB,NNT,EGR1,CYP2E1,ASS1,RGN,CDK4,FABP1,CA3,CDK1,CD14,FOSL1,CES1
1	!	8.26e-06	9017	95	72	0.758	0.008	GO:0050896	BP	1	response to stimulus	1	TSPAN6,CYP26B1,PDK4,MASP2,C8B,ABCC2,VIM,OTC,CREB3L3,SRI,GSTP1,SERPIND1,CD276,PON3,CAV1,CRYAB,APOA5,NNT,ID3,STMN1,EGR1,PLG,C4BPB,PCK1,SOX4,CYP2E1,ASS1,RGN,CRP,ANGPTL3,LYVE1,AMPD3,LPIN1,CDK4,AGT,GPNMB,DUSP5,IDH1,SLC27A2,CYP1A2,PKLR,ACTA1,CCNA2,LECT2,TDO2,PELO,AZGP1,CYP3A4,FABP1,KLKB1,CA3,FBP1,CYP2C19,HSP90B1,ACSM1,FAM111A,CXCL10,ONECUT1,TM4SF4,CDK1,FABP4,CD14,SERPINB9,S1PR1,DDIT3,FOSL1,ZFAND2A,MAFF…
1	!	8.86e-06	379	95	14	0.147	0.037	GO:0010876	BP	1	lipid localization	1	ABCC2,SLC10A1,CAV1,APOA5,CRP,ANGPTL3,AGT,SLC27A2,THRSP,FABP1,FABP4,CES1,LCAT,APOC2
1	!	9.24e-06	1047	95	22	0.232	0.021	GO:1901701	BP	1	cellular response to oxygen-containing compound	1	CYP26B1,PDK4,ABCC2,SRI,GSTP1,CAV1,ID3,EGR1,PCK1,SOX4,ASS1,RGN,LPIN1,CDK4,AGT,PKLR,CCNA2,FABP1,HSP90B1,CXCL10,CDK1,CD14
1	!	1.11e-05	11679	98	85	0.867	0.007	GO:0008152	BP	1	metabolic process	1	CYP26B1,PDK4,MASP2,C8B,ABCC2,VIM,OTC,MSMO1,CREB3L3,SRI,GSTP1,SCD,SERPIND1,CD276,PON3,CAV1,CRYAB,APOA5,ACSS3,NNT,AGXT2,PECR,HAO2,ID3,EGR1,PLG,C4BPB,PCK1,SOX4,CYP2E1,ASS1,RGN,CRP,DMGDH,ANGPTL3,LYVE1,AMPD3,HSD17B4,LPIN1,CDK4,AGT,GPNMB,ALDOB,DUSP5,IDH1,SLC27A2,CYP1A2,SELENBP1,PKLR,ACTA1,GC,CCNA2,THRSP,TDO2,PELO,FTCD,AZGP1,CYP3A4,FABP1,PIGX,KLKB1,CA3,FBP1,CYP2C19,HSP90B1,ACSM1,FAM111A,CXCL10,ONECUT1,C…
1	!	1.14e-05	174	87	10	0.115	0.057	GO:2000377	BP	1	regulation of reactive oxygen species metabolic process	1	GSTP1,PON3,CAV1,CRYAB,NNT,AGXT2,ASS1,RGN,CRP,AGT
1	!	1.17e-05	11181	98	83	0.847	0.007	GO:0071704	BP	1	organic substance metabolic process	1	CYP26B1,PDK4,MASP2,C8B,ABCC2,VIM,OTC,MSMO1,CREB3L3,SRI,GSTP1,SCD,SERPIND1,CD276,PON3,CAV1,CRYAB,APOA5,ACSS3,NNT,AGXT2,PECR,HAO2,ID3,EGR1,PLG,C4BPB,PCK1,SOX4,CYP2E1,ASS1,RGN,CRP,DMGDH,ANGPTL3,LYVE1,AMPD3,HSD17B4,LPIN1,CDK4,AGT,GPNMB,ALDOB,DUSP5,IDH1,SLC27A2,CYP1A2,PKLR,ACTA1,GC,CCNA2,THRSP,TDO2,PELO,FTCD,AZGP1,CYP3A4,FABP1,PIGX,KLKB1,FBP1,CYP2C19,HSP90B1,ACSM1,FAM111A,CXCL10,ONECUT1,CDK1,FABP4,SER…
1	!	1.30e-05	179	96	11	0.115	0.061	REAC:R-HSA-8978868	rea	1	Fatty acid metabolism	1	SCD,PON3,PECR,HAO2,CYP2E1,HSD17B4,SLC27A2,CYP1A2,THRSP,CYP3A4,CYP2C19
1	!	1.31e-05	121	93	9	0.097	0.074	GO:0072329	BP	1	monocarboxylic acid catabolic process	1	CYP26B1,PON3,AGXT2,PECR,HAO2,HSD17B4,LPIN1,SLC27A2,FABP1
1	!	1.57e-05	6	94	4	0.043	0.667	GO:0016098	BP	1	monoterpenoid metabolic process	1	CYP2E1,CYP1A2,CYP3A4,CYP2C19
1	!	2.88e-05	344	96	13	0.135	0.038	GO:0006732	BP	1	coenzyme metabolic process	1	PDK4,SCD,NNT,RGN,HSD17B4,ALDOB,IDH1,PKLR,TDO2,FTCD,FBP1,ACSM1,IDH2
1	!	4.95e-05	80	75	7	0.093	0.087	GO:0055092	BP	1	sterol homeostasis	1	CAV1,APOA5,ANGPTL3,ACSM1,FABP4,LCAT,APOC2
1	!	4.95e-05	80	75	7	0.093	0.087	GO:0042632	BP	1	cholesterol homeostasis	1	CAV1,APOA5,ANGPTL3,ACSM1,FABP4,LCAT,APOC2
1	!	4.97e-05	10713	98	80	0.816	0.007	GO:0044237	BP	1	cellular metabolic process	1	CYP26B1,PDK4,ABCC2,VIM,OTC,MSMO1,CREB3L3,SRI,GSTP1,SCD,SERPIND1,CD276,PON3,CAV1,CRYAB,APOA5,ACSS3,NNT,AGXT2,PECR,HAO2,ID3,EGR1,PLG,C4BPB,PCK1,SOX4,CYP2E1,ASS1,RGN,CRP,DMGDH,ANGPTL3,LYVE1,AMPD3,HSD17B4,LPIN1,CDK4,AGT,GPNMB,ALDOB,DUSP5,IDH1,SLC27A2,CYP1A2,PKLR,CCNA2,THRSP,TDO2,PELO,FTCD,AZGP1,CYP3A4,FABP1,PIGX,KLKB1,CA3,FBP1,CYP2C19,HSP90B1,ACSM1,FAM111A,CXCL10,ONECUT1,CDK1,FABP4,SERPINB9,S1PR1,DDI…
1	!	5.15e-05	950	95	20	0.211	0.021	GO:0014070	BP	1	response to organic cyclic compound	1	ABCC2,OTC,GSTP1,CAV1,CRYAB,ID3,EGR1,PCK1,ASS1,CDK4,AGT,IDH1,CYP1A2,PKLR,ACTA1,CCNA2,HSP90B1,CXCL10,CDK1,FOSL1
1	!	5.27e-05	68	24	5	0.208	0.074	KEGG:00982	keg	1	Drug metabolism - cytochrome P450	1	GSTP1,CYP2E1,CYP1A2,CYP2C19,UGT2B17
1	!	5.38e-05	748	97	18	0.186	0.024	GO:0016491	MF	1	oxidoreductase activity	1	CYP26B1,MSMO1,GSTP1,SCD,NNT,PECR,HAO2,CYP2E1,DMGDH,HSD17B4,IDH1,CYP1A2,SELENBP1,TDO2,CYP3A4,KLKB1,CYP2C19,IDH2
1	!	5.62e-05	192	93	10	0.108	0.052	GO:0031406	MF	1	carboxylic acid binding	1	CYP26B1,OTC,ID3,PCK1,ASS1,LYVE1,TDO2,FTCD,FABP1,FABP4
1	!	6.20e-05	194	93	10	0.108	0.052	GO:0043177	MF	1	organic acid binding	1	CYP26B1,OTC,ID3,PCK1,ASS1,LYVE1,TDO2,FTCD,FABP1,FABP4
1	!	6.70e-05	32	55	5	0.091	0.156	REAC:R-HSA-8963899	rea	1	Plasma lipoprotein remodeling	1	CREB3L3,APOA5,ANGPTL3,LCAT,APOC2
1	!	7.26e-05	372	96	13	0.135	0.035	GO:0019216	BP	1	regulation of lipid metabolic process	1	PDK4,SCD,CAV1,APOA5,EGR1,RGN,ANGPTL3,CDK4,AGT,IDH1,THRSP,FABP1,APOC2
1	!	7.32e-05	92	69	7	0.101	0.076	GO:2000379	BP	1	positive regulation of reactive oxygen species metabolic process	1	GSTP1,NNT,AGXT2,ASS1,RGN,CRP,AGT
1	!	7.69e-05	983	77	18	0.234	0.018	GO:0009607	BP	1	response to biotic stimulus	1	TSPAN6,GSTP1,CAV1,STMN1,PCK1,CYP2E1,ASS1,CRP,CDK4,CYP1A2,CA3,FAM111A,CXCL10,FABP4,CD14,SERPINB9,DDIT3,FOSL1
1	!	1.04e-04	533	96	15	0.156	0.028	GO:0051186	BP	1	cofactor metabolic process	1	PDK4,GSTP1,SCD,NNT,RGN,HSD17B4,ALDOB,IDH1,CYP1A2,PKLR,TDO2,FTCD,FBP1,ACSM1,IDH2
1	!	1.15e-04	400	93	13	0.140	0.033	GO:0007517	BP	1	muscle organ development	1	CYP26B1,SRI,CAV1,CRYAB,ID3,EGR1,ASS1,ACTA1,TAGLN,CXCL10,CDK1,S1PR1,MAFF
1	!	1.27e-04	81	24	5	0.208	0.062	KEGG:05204	keg	1	Chemical carcinogenesis	1	GSTP1,CYP2E1,CYP1A2,CYP2C19,UGT2B17
1	!	1.98e-04	410	95	13	0.137	0.032	GO:0043434	BP	1	response to peptide hormone	1	PDK4,ABCC2,OTC,GSTP1,CAV1,EGR1,PCK1,ASS1,LPIN1,CDK4,AGT,PKLR,CCNA2
1	!	2.05e-04	3180	95	37	0.389	0.012	GO:0010033	BP	1	response to organic substance	1	CYP26B1,PDK4,ABCC2,VIM,OTC,CREB3L3,SRI,GSTP1,CAV1,CRYAB,ID3,EGR1,PCK1,SOX4,CYP2E1,ASS1,ANGPTL3,LPIN1,CDK4,AGT,IDH1,CYP1A2,PKLR,ACTA1,CCNA2,TDO2,PELO,CA3,HSP90B1,CXCL10,ONECUT1,CDK1,FABP4,CD14,S1PR1,DDIT3,FOSL1
1	!	2.05e-04	278	94	11	0.117	0.040	GO:0030258	BP	1	lipid modification	1	PDK4,APOA5,PECR,HAO2,HSD17B4,AGT,SLC27A2,CYP3A4,FABP1,ACSM1,LCAT
1	!	2.14e-04	1708	95	26	0.274	0.015	GO:0042592	BP	1	homeostatic process	1	CYP26B1,PDK4,ABCC2,OTC,SRI,GSTP1,CAV1,APOA5,NNT,STMN1,PCK1,SOX4,RGN,ANGPTL3,AMPD3,AGT,AZGP1,HSP90B1,ACSM1,CXCL10,FABP4,S1PR1,DDIT3,TGM2,LCAT,APOC2
1	!	2.19e-04	354	75	11	0.147	0.031	GO:0010038	BP	1	response to metal ion	1	OTC,CAV1,ASS1,CDK4,CYP1A2,PKLR,ACTA1,FBP1,CDK1,FABP4,CD14
1	!	2.19e-04	935	77	17	0.221	0.018	GO:0051707	BP	1	response to other organism	1	TSPAN6,GSTP1,CAV1,STMN1,PCK1,CYP2E1,ASS1,CRP,CDK4,CYP1A2,CA3,FAM111A,CXCL10,FABP4,CD14,SERPINB9,FOSL1
1	!	2.19e-04	33	69	5	0.072	0.152	GO:0090322	BP	1	regulation of superoxide metabolic process	1	GSTP1,PON3,RGN,CRP,AGT
1	!	2.22e-04	52	86	6	0.070	0.115	GO:0050994	BP	1	regulation of lipid catabolic process	1	APOA5,ANGPTL3,CDK4,IDH1,FABP1,APOC2
1	!	2.26e-04	937	77	17	0.221	0.018	GO:0043207	BP	1	response to external biotic stimulus	1	TSPAN6,GSTP1,CAV1,STMN1,PCK1,CYP2E1,ASS1,CRP,CDK4,CYP1A2,CA3,FAM111A,CXCL10,FABP4,CD14,SERPINB9,FOSL1
1	!	2.45e-04	346	95	12	0.126	0.035	GO:0006869	BP	1	lipid transport	1	ABCC2,SLC10A1,CAV1,APOA5,AGT,SLC27A2,THRSP,FABP1,FABP4,CES1,LCAT,APOC2
1	!	2.68e-04	133	86	8	0.093	0.060	GO:0042579	CC	1	microbody	1	VIM,PECR,HAO2,HSD17B4,IDH1,SLC27A2,FABP1,IDH2
1	!	2.68e-04	133	86	8	0.093	0.060	GO:0005777	CC	1	peroxisome	1	VIM,PECR,HAO2,HSD17B4,IDH1,SLC27A2,FABP1,IDH2
1	!	2.68e-04	949	95	19	0.200	0.020	GO:0009725	BP	1	response to hormone	1	PDK4,ABCC2,OTC,GSTP1,CAV1,CRYAB,EGR1,PCK1,ASS1,ANGPTL3,LPIN1,CDK4,AGT,IDH1,CYP1A2,PKLR,ACTA1,CCNA2,FOSL1
1	!	3.45e-04	19	55	4	0.073	0.211	REAC:R-HSA-8963889	rea	1	Assembly of active LPL and LIPC lipase complexes	1	CREB3L3,APOA5,ANGPTL3,APOC2
1	!	3.69e-04	3333	93	37	0.398	0.011	GO:0009893	BP	1	positive regulation of metabolic process	1	CYP26B1,VIM,CREB3L3,GSTP1,CD276,CAV1,APOA5,NNT,AGXT2,EGR1,C4BPB,PCK1,SOX4,ASS1,RGN,CRP,ANGPTL3,LPIN1,CDK4,AGT,GPNMB,DUSP5,ACTA1,CCNA2,FABP1,KLKB1,CXCL10,ONECUT1,CDK1,SERPINB9,S1PR1,DDIT3,FOSL1,ZFAND2A,MAFF,GSAP,APOC2
1	!	4.05e-04	174	96	9	0.094	0.052	GO:0046890	BP	1	regulation of lipid biosynthetic process	1	PDK4,SCD,APOA5,EGR1,RGN,CDK4,IDH1,THRSP,APOC2
1	!	4.91e-04	8	4	2	0.500	0.250	REAC:R-HSA-2142670	rea	1	Synthesis of epoxy (EET) and dihydroxyeicosatrienoic acids (DHET)	1	CYP1A2,CYP2C19
1	!	4.99e-04	1297	33	15	0.455	0.012	KEGG:01100	keg	1	Metabolic pathways	1	OTC,ACSS3,NNT,AGXT2,PCK1,CYP2E1,DMGDH,AMPD3,ALDOB,CYP1A2,PKLR,TDO2,FBP1,CYP2C19,UGT2B17
1	!	5.28e-04	98	86	7	0.081	0.071	GO:0019395	BP	1	fatty acid oxidation	1	PDK4,PECR,HAO2,HSD17B4,SLC27A2,FABP1,ACSM1
1	!	6.00e-04	121	10	4	0.400	0.033	GO:0042737	BP	1	drug catabolic process	1	NNT,AMPD3,CYP1A2,CYP2C19
1	!	6.07e-04	100	86	7	0.081	0.070	GO:0034440	BP	1	lipid oxidation	1	PDK4,PECR,HAO2,HSD17B4,SLC27A2,FABP1,ACSM1
1	!	6.31e-04	9	4	2	0.500	0.222	REAC:R-HSA-2142816	rea	1	Synthesis of (16-20)-hydroxyeicosatetraenoic acids (HETE)	1	CYP1A2,CYP2C19
1	!	6.74e-04	471	51	10	0.196	0.021	GO:0006091	BP	1	generation of precursor metabolites and energy	1	ACSS3,NNT,DMGDH,ALDOB,IDH1,CYP1A2,PKLR,FBP1,ACSM1,CDK1
1	!	7.04e-04	12266	91	79	0.868	0.006	GO:0043227	CC	1	membrane-bounded organelle	1	TSPAN6,PDK4,MASP2,C8B,VIM,OTC,CREB3L3,SRI,AFM,GSTP1,SERPIND1,PON3,CAV1,CRYAB,APOA5,ACSS3,NNT,AGXT2,PECR,HAO2,ID3,STMN1,EGR1,PLG,PCK1,SOX4,CYP2E1,ASS1,RGN,DMGDH,ANGPTL3,LYVE1,AMPD3,HSD17B4,LPIN1,CDK4,AGT,GPNMB,ALDOB,DUSP5,IDH1,SLC27A2,CYP1A2,SELENBP1,PKLR,ACTA1,OCIAD2,GC,CCNA2,THRSP,PELO,FTCD,AZGP1,FABP1,KLKB1,FBP1,CYP2C19,HSP90B1,ACSM1,FAM111A,ONECUT1,CDK1,FABP4,CD14,SERPINB9,S1PR1,DDIT3,FOSL1,ZF…
1	!	7.24e-04	910	95	18	0.189	0.020	GO:0033993	BP	1	response to lipid	1	CYP26B1,PDK4,ABCC2,GSTP1,CAV1,CRYAB,ID3,PCK1,ASS1,CDK4,AGT,IDH1,CYP1A2,ACTA1,CCNA2,CXCL10,CD14,FOSL1
1	!	8.68e-04	121	75	7	0.093	0.058	GO:0055088	BP	1	lipid homeostasis	1	CAV1,APOA5,ANGPTL3,ACSM1,FABP4,LCAT,APOC2
1	!	1.04e-03	659	93	15	0.161	0.023	GO:0061061	BP	1	muscle structure development	1	CYP26B1,SRI,CAV1,CRYAB,ID3,EGR1,ASS1,AGT,ACTA1,TAGLN,CXCL10,CDK1,S1PR1,DDIT3,MAFF
1	!	1.11e-03	22	59	4	0.068	0.182	GO:0042537	BP	1	benzene-containing compound metabolic process	1	PON3,CYP2E1,TDO2,ACSM1
1	!	1.13e-03	97	97	7	0.072	0.072	GO:0004497	MF	1	monooxygenase activity	1	CYP26B1,MSMO1,CYP2E1,CYP1A2,CYP3A4,KLKB1,CYP2C19
1	!	1.15e-03	478	95	13	0.137	0.027	GO:1901652	BP	1	response to peptide	1	PDK4,ABCC2,OTC,GSTP1,CAV1,EGR1,PCK1,ASS1,LPIN1,CDK4,AGT,PKLR,CCNA2
1	!	1.20e-03	101	94	7	0.074	0.069	GO:0006721	BP	1	terpenoid metabolic process	1	CYP26B1,PECR,CYP2E1,CYP1A2,CYP3A4,CYP2C19,APOC2
1	!	1.25e-03	945	95	18	0.189	0.019	GO:0010243	BP	1	response to organonitrogen compound	1	PDK4,ABCC2,OTC,GSTP1,CAV1,EGR1,PCK1,CYP2E1,ASS1,LPIN1,CDK4,AGT,PKLR,ACTA1,CCNA2,HSP90B1,CDK1,FOSL1
1	!	1.26e-03	194	50	7	0.140	0.036	GO:0046434	BP	1	organophosphate catabolic process	1	ANGPTL3,AMPD3,ALDOB,IDH1,PKLR,FBP1,APOC2
1	!	1.34e-03	490	94	13	0.138	0.027	GO:0048037	MF	1	cofactor binding	1	CYP26B1,GSTP1,NNT,AGXT2,HAO2,CYP2E1,IDH1,CYP1A2,TDO2,CYP3A4,KLKB1,CYP2C19,IDH2
1	!	1.35e-03	496	93	13	0.140	0.026	GO:0009991	BP	1	response to extracellular stimulus	1	CYP26B1,PDK4,OTC,GSTP1,NNT,PCK1,ASS1,PKLR,ACTA1,HSP90B1,CXCL10,DDIT3,FOSL1
1	!	1.36e-03	76	68	6	0.088	0.079	KEGG:01230	keg	1	Biosynthesis of amino acids	1	OTC,ASS1,ALDOB,IDH1,PKLR,IDH2
1	!	1.39e-03	20	69	4	0.058	0.200	GO:0032928	BP	1	regulation of superoxide anion generation	1	GSTP1,PON3,CRP,AGT
1	!	1.41e-03	134	25	5	0.200	0.037	GO:0020037	MF	1	heme binding	1	CYP2E1,CYP1A2,TDO2,KLKB1,CYP2C19
1	!	1.42e-03	5764	78	44	0.564	0.008	GO:0048518	BP	1	positive regulation of biological process	1	TSPAN6,MASP2,C8B,CREB3L3,SRI,GSTP1,CD276,CAV1,APOA5,NNT,AGXT2,ID3,STMN1,EGR1,C4BPB,PCK1,SOX4,ASS1,RGN,CRP,ANGPTL3,LPIN1,CDK4,AGT,GPNMB,DUSP5,ACTA1,PELO,KLKB1,HSP90B1,CXCL10,ONECUT1,CDK1,FABP4,CD14,SERPINB9,S1PR1,DDIT3,FOSL1,ZFAND2A,MAFF,FLNA,TGM2,APOC2
1	!	1.47e-03	335	95	11	0.116	0.033	GO:0001101	BP	1	response to acid chemical	1	CYP26B1,PDK4,ABCC2,OTC,GSTP1,ID3,EGR1,PCK1,CYP2E1,ASS1,CDK4
1	!	1.66e-03	1069	95	19	0.200	0.018	GO:1901698	BP	1	response to nitrogen compound	1	PDK4,ABCC2,OTC,GSTP1,CAV1,EGR1,PCK1,CYP2E1,ASS1,LPIN1,CDK4,AGT,PKLR,ACTA1,CCNA2,TDO2,HSP90B1,CDK1,FOSL1
1	!	1.66e-03	106	94	7	0.074	0.066	GO:0001676	BP	1	long-chain fatty acid metabolic process	1	GSTP1,CYP2E1,HSD17B4,SLC27A2,CYP1A2,CYP3A4,CYP2C19
1	!	1.75e-03	10718	89	71	0.798	0.007	GO:0044238	BP	1	primary metabolic process	1	PDK4,MASP2,C8B,VIM,OTC,CREB3L3,SRI,GSTP1,SERPIND1,CD276,PON3,CAV1,CRYAB,APOA5,NNT,AGXT2,PECR,HAO2,ID3,EGR1,PLG,C4BPB,PCK1,SOX4,CYP2E1,ASS1,RGN,ANGPTL3,AMPD3,HSD17B4,LPIN1,CDK4,AGT,GPNMB,ALDOB,DUSP5,IDH1,SLC27A2,CYP1A2,PKLR,GC,THRSP,TDO2,PELO,FTCD,AZGP1,FABP1,KLKB1,FBP1,CYP2C19,HSP90B1,ACSM1,FAM111A,CXCL10,ONECUT1,CDK1,FABP4,SERPINB9,S1PR1,DDIT3,FOSL1,ZFAND2A,IDH2,MAFF,GSAP,FLNA,UGT2B17,CES1,TGM2,…
1	!	1.81e-03	151	97	8	0.082	0.053	GO:0005506	MF	1	iron ion binding	1	CYP26B1,MSMO1,SCD,CYP2E1,CYP1A2,CYP3A4,KLKB1,CYP2C19
1	!	1.95e-03	6	94	3	0.032	0.500	REAC:R-HSA-9027307	rea	1	Biosynthesis of maresin-like SPMs	1	CYP2E1,CYP1A2,CYP3A4
1	!	1.98e-03	119	86	7	0.081	0.059	GO:0010565	BP	1	regulation of cellular ketone metabolic process	1	PDK4,CAV1,APOA5,EGR1,RGN,FABP1,APOC2
1	!	2.01e-03	144	25	5	0.200	0.035	GO:0046906	MF	1	tetrapyrrole binding	1	CYP2E1,CYP1A2,TDO2,KLKB1,CYP2C19
1	!	2.20e-03	155	97	8	0.082	0.052	GO:0016705	MF	1	oxidoreductase activity, acting on paired donors, with incorporation or reduction of molecular oxygen	1	CYP26B1,MSMO1,SCD,CYP2E1,CYP1A2,CYP3A4,KLKB1,CYP2C19
1	!	2.35e-03	636	77	13	0.169	0.020	GO:0009617	BP	1	response to bacterium	1	GSTP1,CAV1,PCK1,CYP2E1,ASS1,CRP,CDK4,CYP1A2,CA3,CXCL10,FABP4,CD14,SERPINB9
1	!	2.37e-03	9	4	2	0.500	0.222	GO:0097267	BP	1	omega-hydroxylase P450 pathway	1	CYP1A2,CYP2C19
1	!	2.42e-03	500	97	13	0.134	0.026	GO:1901615	BP	1	organic hydroxy compound metabolic process	1	CYP26B1,MSMO1,SCD,APOA5,PECR,PCK1,ANGPTL3,HSD17B4,SLC27A2,GC,CYP3A4,CES1,LCAT
1	!	2.48e-03	72	24	4	0.167	0.056	KEGG:00980	keg	1	Metabolism of xenobiotics by cytochrome P450	1	GSTP1,CYP2E1,CYP1A2,UGT2B17
1	!	2.49e-03	1148	52	14	0.269	0.012	GO:0019637	BP	1	organophosphate metabolic process	1	APOA5,NNT,ANGPTL3,AMPD3,LPIN1,ALDOB,IDH1,PKLR,TDO2,FBP1,ACSM1,CDK1,LCAT,APOC2
1	!	2.78e-03	6908	98	58	0.592	0.008	GO:1901564	BP	1	organonitrogen compound metabolic process	1	PDK4,MASP2,C8B,ABCC2,VIM,OTC,SRI,GSTP1,SCD,SERPIND1,CD276,CAV1,CRYAB,APOA5,NNT,AGXT2,EGR1,PLG,C4BPB,PCK1,SOX4,ASS1,RGN,DMGDH,LYVE1,AMPD3,HSD17B4,LPIN1,CDK4,AGT,GPNMB,ALDOB,DUSP5,IDH1,CYP1A2,PKLR,CCNA2,TDO2,PELO,FTCD,CYP3A4,FABP1,PIGX,KLKB1,FBP1,HSP90B1,ACSM1,CXCL10,CDK1,FABP4,SERPINB9,DDIT3,ZFAND2A,IDH2,GSAP,FLNA,TGM2,LCAT
1	!	2.81e-03	27	60	4	0.067	0.148	GO:0034369	BP	1	plasma lipoprotein particle remodeling	1	APOA5,AGT,LCAT,APOC2
1	!	2.81e-03	27	60	4	0.067	0.148	GO:0034367	BP	1	protein-containing complex remodeling	1	APOA5,AGT,LCAT,APOC2
1	!	2.81e-03	27	60	4	0.067	0.148	GO:0034368	BP	1	protein-lipid complex remodeling	1	APOA5,AGT,LCAT,APOC2
1	!	2.85e-03	300	91	10	0.110	0.033	GO:0071375	BP	1	cellular response to peptide hormone stimulus	1	PDK4,GSTP1,CAV1,PCK1,ASS1,LPIN1,CDK4,AGT,PKLR,CCNA2
1	!	2.88e-03	543	91	13	0.143	0.024	GO:0071417	BP	1	cellular response to organonitrogen compound	1	PDK4,GSTP1,CAV1,EGR1,PCK1,ASS1,LPIN1,CDK4,AGT,PKLR,ACTA1,CCNA2,HSP90B1
1	!	3.17e-03	262	61	8	0.131	0.031	GO:0032868	BP	1	response to insulin	1	OTC,GSTP1,EGR1,PCK1,LPIN1,CDK4,AGT,PKLR
1	!	3.17e-03	24	24	3	0.125	0.125	REAC:R-HSA-211981	rea	1	Xenobiotics	1	CYP2E1,CYP1A2,CYP2C19
1	!	3.20e-03	81	86	6	0.070	0.074	GO:0019217	BP	1	regulation of fatty acid metabolic process	1	PDK4,CAV1,APOA5,RGN,FABP1,APOC2
1	!	3.31e-03	77	91	6	0.066	0.078	GO:0031100	BP	1	animal organ regeneration	1	GSTP1,RGN,LPIN1,CDK4,CCNA2,CDK1
1	!	3.46e-03	186	86	8	0.093	0.043	GO:0042180	BP	1	cellular ketone metabolic process	1	PDK4,CAV1,APOA5,EGR1,RGN,TDO2,FABP1,APOC2
1	!	3.65e-03	117	79	7	0.089	0.060	KEGG:01200	keg	1	Carbon metabolism	1	HAO2,RGN,ALDOB,IDH1,PKLR,FBP1,IDH2
1	!	3.68e-03	29	4	2	0.500	0.069	KEGG:00591	keg	1	Linoleic acid metabolism	1	CYP1A2,CYP2C19
1	!	3.82e-03	218	9	4	0.444	0.018	GO:0007584	BP	1	response to nutrient	1	OTC,GSTP1,NNT,PKLR
1	!	3.83e-03	71	55	5	0.091	0.070	REAC:R-HSA-174824	rea	1	Plasma lipoprotein assembly, remodeling, and clearance	1	CREB3L3,APOA5,ANGPTL3,LCAT,APOC2
1	!	4.08e-03	6291	77	45	0.584	0.007	GO:1901576	BP	1	organic substance biosynthetic process	1	OTC,CREB3L3,SRI,GSTP1,CD276,CAV1,APOA5,ACSS3,AGXT2,PECR,ID3,EGR1,PCK1,SOX4,CYP2E1,ASS1,RGN,AMPD3,HSD17B4,LPIN1,CDK4,AGT,ALDOB,IDH1,SLC27A2,CYP1A2,PKLR,THRSP,PELO,FBP1,ACSM1,FAM111A,CXCL10,ONECUT1,CDK1,FABP4,S1PR1,DDIT3,FOSL1,IDH2,MAFF,FLNA,CES1,LCAT,APOC2
1	!	4.29e-03	122	94	7	0.074	0.057	GO:0006720	BP	1	isoprenoid metabolic process	1	CYP26B1,PECR,CYP2E1,CYP1A2,CYP3A4,CYP2C19,APOC2
1	!	4.32e-03	6338	97	54	0.557	0.009	GO:1901360	BP	1	organic cyclic compound metabolic process	1	CYP26B1,PDK4,ABCC2,VIM,MSMO1,CREB3L3,SRI,SCD,PON3,CAV1,APOA5,NNT,ID3,EGR1,PCK1,SOX4,CYP2E1,RGN,ANGPTL3,AMPD3,HSD17B4,LPIN1,CDK4,AGT,ALDOB,IDH1,SLC27A2,CYP1A2,PKLR,GC,CCNA2,THRSP,TDO2,PELO,FTCD,AZGP1,CYP3A4,FBP1,CYP2C19,ACSM1,FAM111A,CXCL10,ONECUT1,CDK1,FABP4,S1PR1,DDIT3,FOSL1,IDH2,MAFF,FLNA,UGT2B17,CES1,LCAT
1	!	4.34e-03	12	4	2	0.500	0.167	GO:0042738	BP	1	exogenous drug catabolic process	1	CYP1A2,CYP2C19
1	!	4.47e-03	21	24	3	0.125	0.143	GO:0019373	BP	1	epoxygenase P450 pathway	1	CYP2E1,CYP1A2,CYP2C19
1	!	4.51e-03	6165	97	53	0.546	0.009	GO:0043167	MF	1	ion binding	1	CYP26B1,PDK4,MASP2,ABCC2,OTC,MSMO1,SRI,GSTP1,SCD,SERPIND1,PON3,CRYAB,APOA5,ACSS3,AGXT2,HAO2,ID3,CA14,EGR1,PCK1,CYP2E1,ASS1,RGN,CRP,ANGPTL3,LYVE1,AMPD3,CDK4,GPNMB,IDH1,SLC27A2,CYP1A2,PKLR,ACTA1,LECT2,TDO2,PELO,FTCD,CYP3A4,FABP1,KLKB1,CA3,FBP1,CYP2C19,HSP90B1,ACSM1,CXCL10,CDK1,FABP4,ZFAND2A,IDH2,CRELD2,TGM2
1	!	4.59e-03	55	75	5	0.067	0.091	GO:0045428	BP	1	regulation of nitric oxide biosynthetic process	1	CAV1,AGXT2,ASS1,RGN,AGT
1	!	4.72e-03	443	98	12	0.122	0.027	GO:0046486	BP	1	glycerolipid metabolic process	1	CAV1,APOA5,PCK1,CYP2E1,RGN,LPIN1,THRSP,FABP1,PIGX,FABP4,LCAT,APOC2
1	!	5.40e-03	8	94	3	0.032	0.375	REAC:R-HSA-9018682	rea	1	Biosynthesis of maresins	1	CYP2E1,CYP1A2,CYP3A4
1	!	5.53e-03	69	30	4	0.133	0.058	KEGG:00010	keg	1	Glycolysis / Gluconeogenesis	1	PCK1,ALDOB,PKLR,FBP1
1	!	5.63e-03	86	79	6	0.076	0.070	KEGG:04146	keg	1	Peroxisome	1	PECR,HAO2,HSD17B4,IDH1,SLC27A2,IDH2
1	!	5.83e-03	6365	77	45	0.584	0.007	GO:0009058	BP	1	biosynthetic process	1	OTC,CREB3L3,SRI,GSTP1,CD276,CAV1,APOA5,ACSS3,AGXT2,PECR,ID3,EGR1,PCK1,SOX4,CYP2E1,ASS1,RGN,AMPD3,HSD17B4,LPIN1,CDK4,AGT,ALDOB,IDH1,SLC27A2,CYP1A2,PKLR,THRSP,PELO,FBP1,ACSM1,FAM111A,CXCL10,ONECUT1,CDK1,FABP4,S1PR1,DDIT3,FOSL1,IDH2,MAFF,FLNA,CES1,LCAT,APOC2
1	!	5.93e-03	222	94	9	0.096	0.041	REAC:R-HSA-211859	rea	1	Biological oxidations	1	CYP26B1,GSTP1,CYP2E1,CYP1A2,CYP3A4,CYP2C19,ACSM1,UGT2B17,CES1
1	!	6.00e-03	79	89	6	0.067	0.076	KEGG:04610	keg	1	Complement and coagulation cascades	1	MASP2,C8B,SERPIND1,PLG,C4BPB,KLKB1
1	!	6.02e-03	1131	89	18	0.202	0.016	GO:0044092	BP	1	negative regulation of molecular function	1	SRI,GSTP1,SERPIND1,CAV1,CRYAB,ID3,STMN1,RGN,ANGPTL3,CDK4,AGT,DUSP5,FABP1,FABP4,SERPINB9,DDIT3,FLNA,APOC2
1	!	6.06e-03	11	52	3	0.058	0.273	GO:0034372	BP	1	very-low-density lipoprotein particle remodeling	1	APOA5,LCAT,APOC2
1	!	6.10e-03	9	65	3	0.046	0.333	GO:0046487	BP	1	glyoxylate metabolic process	1	AGXT2,IDH1,IDH2
1	!	6.10e-03	23	86	4	0.047	0.174	GO:0050996	BP	1	positive regulation of lipid catabolic process	1	APOA5,ANGPTL3,FABP1,APOC2
1	!	6.20e-03	104	75	6	0.080	0.058	GO:1903409	BP	1	reactive oxygen species biosynthetic process	1	CAV1,AGXT2,ASS1,RGN,AGT,CYP1A2
1	!	6.25e-03	343	87	10	0.115	0.029	GO:0046677	BP	1	response to antibiotic	1	GSTP1,CRYAB,ID3,EGR1,CYP2E1,FABP1,CA3,CDK1,CD14,FOSL1
1	!	6.48e-03	191	91	8	0.088	0.042	GO:0031099	BP	1	regeneration	1	GSTP1,APOA5,RGN,LPIN1,CDK4,CCNA2,TM4SF4,CDK1
1	!	6.53e-03	29	79	4	0.051	0.138	REAC:R-HSA-390918	rea	1	Peroxisomal lipid metabolism	1	PECR,HAO2,HSD17B4,SLC27A2
1	!	6.79e-03	74	96	6	0.062	0.081	KEGG:03320	keg	1	PPAR signaling pathway	1	SCD,APOA5,PCK1,SLC27A2,FABP1,FABP4
1	!	7.22e-03	1926	83	23	0.277	0.012	GO:0009888	BP	1	tissue development	1	VIM,CAV1,APOA5,ID3,EGR1,SOX4,HSD17B4,CDK4,AGT,GPNMB,DUSP5,ACTA1,TAGLN,PELO,CXCL10,ONECUT1,TM4SF4,CDK1,S1PR1,MAFF,FLNA,CES1,TGM2
1	!	7.54e-03	66	69	5	0.072	0.076	GO:0006801	BP	1	superoxide metabolic process	1	GSTP1,PON3,RGN,CRP,AGT
1	!	7.86e-03	6200	77	44	0.571	0.007	GO:0044249	BP	1	cellular biosynthetic process	1	OTC,CREB3L3,SRI,GSTP1,CD276,CAV1,APOA5,ACSS3,AGXT2,PECR,ID3,EGR1,PCK1,SOX4,CYP2E1,ASS1,RGN,AMPD3,HSD17B4,LPIN1,CDK4,AGT,ALDOB,IDH1,SLC27A2,CYP1A2,PKLR,THRSP,PELO,FBP1,ACSM1,FAM111A,CXCL10,ONECUT1,CDK1,FABP4,S1PR1,DDIT3,FOSL1,IDH2,MAFF,FLNA,LCAT,APOC2
1	!	7.86e-03	281	30	6	0.200	0.021	GO:0005996	BP	1	monosaccharide metabolic process	1	PCK1,ALDOB,PKLR,FBP1,ONECUT1,UGT2B17
1	!	8.06e-03	12	52	3	0.058	0.250	GO:0034370	BP	1	triglyceride-rich lipoprotein particle remodeling	1	APOA5,LCAT,APOC2
1	!	8.61e-03	186	97	8	0.082	0.043	GO:0006694	BP	1	steroid biosynthetic process	1	MSMO1,SCD,APOA5,EGR1,HSD17B4,SLC27A2,CYP3A4,CES1
1	!	8.64e-03	2551	97	30	0.309	0.012	MIRNA:hsa-miR-335-5p	mir	1	hsa-miR-335-5p	1	PDK4,MSMO1,SCD,SERPIND1,CD276,PON3,ACSS3,NNT,AGXT2,CA14,SOX4,CYP2E1,DMGDH,AMPD3,LPIN1,DUSP5,IDH1,SELENBP1,GC,FTCD,FABP1,CA3,HSP90B1,ACSM1,FABP4,CD14,SERPINB9,DDIT3,MAFF,UGT2B17
1	!	8.76e-03	31	69	4	0.058	0.129	GO:0042554	BP	1	superoxide anion generation	1	GSTP1,PON3,CRP,AGT
1	!	8.85e-03	63	79	5	0.063	0.079	REAC:R-HSA-9033241	rea	1	Peroxisomal protein import	1	PECR,HAO2,HSD17B4,IDH1,SLC27A2
1	!	9.03e-03	1662	83	21	0.253	0.013	GO:0006952	BP	1	defense response	1	TSPAN6,MASP2,C8B,VIM,CREB3L3,GSTP1,CAV1,EGR1,C4BPB,ASS1,CRP,AGT,KLKB1,HSP90B1,FAM111A,CXCL10,FABP4,CD14,SERPINB9,FOSL1,TGM2
1	!	9.28e-03	9521	98	70	0.714	0.007	GO:0044444	CC	1	cytoplasmic part	1	CYP26B1,PDK4,VIM,OTC,MSMO1,CREB3L3,SRI,GSTP1,SCD,SERPIND1,CAV1,CRYAB,APOA5,ACSS3,NNT,AGXT2,PECR,HAO2,STMN1,PLG,PCK1,SOX4,CYP2E1,ASS1,RGN,DMGDH,ANGPTL3,AMPD3,HSD17B4,LPIN1,CDK4,AGT,GPNMB,ALDOB,IDH1,SLC27A2,CYP1A2,SELENBP1,PKLR,ACTA1,OCIAD2,GC,CCNA2,THRSP,TDO2,FTCD,CYP3A4,FABP1,PIGX,CA3,FBP1,CYP2C19,HSP90B1,ACSM1,CDK1,FABP4,CD14,SERPINB9,S1PR1,DDIT3,FOSL1,IDH2,CRELD2,MAFF,GSAP,FLNA,UGT2B17,CES1,TGM…
1	!	9.68e-03	344	91	10	0.110	0.029	GO:1901653	BP	1	cellular response to peptide	1	PDK4,GSTP1,CAV1,PCK1,ASS1,LPIN1,CDK4,AGT,PKLR,CCNA2
1	!	1.04e-02	99	86	6	0.070	0.061	GO:0009062	BP	1	fatty acid catabolic process	1	PECR,HAO2,HSD17B4,LPIN1,SLC27A2,FABP1
1	!	1.08e-02	3097	91	32	0.352	0.010	GO:0031325	BP	1	positive regulation of cellular metabolic process	1	VIM,CREB3L3,GSTP1,CD276,CAV1,APOA5,NNT,AGXT2,EGR1,PCK1,SOX4,ASS1,RGN,CRP,LPIN1,CDK4,AGT,GPNMB,DUSP5,CCNA2,FABP1,KLKB1,CXCL10,ONECUT1,CDK1,S1PR1,DDIT3,FOSL1,ZFAND2A,MAFF,GSAP,APOC2
1	!	1.10e-02	100	86	6	0.070	0.060	GO:0044439	CC	1	peroxisomal part	1	PECR,HAO2,HSD17B4,IDH1,SLC27A2,FABP1
1	!	1.10e-02	100	86	6	0.070	0.060	GO:0044438	CC	1	microbody part	1	PECR,HAO2,HSD17B4,IDH1,SLC27A2,FABP1
1	!	1.11e-02	1583	68	18	0.265	0.011	GO:0005739	CC	1	mitochondrion	1	OTC,SRI,GSTP1,ACSS3,NNT,AGXT2,PECR,SOX4,CYP2E1,ASS1,DMGDH,LPIN1,IDH1,ACSM1,CDK1,IDH2,MAFF,TGM2
1	!	1.12e-02	331	96	10	0.104	0.030	GO:0062012	BP	1	regulation of small molecule metabolic process	1	PDK4,SCD,CAV1,APOA5,EGR1,RGN,FABP1,FBP1,CDK1,APOC2
1	!	1.14e-02	66	75	5	0.067	0.076	GO:0006809	BP	1	nitric oxide biosynthetic process	1	CAV1,AGXT2,ASS1,RGN,AGT
1	!	1.15e-02	140	95	7	0.074	0.050	GO:0016999	BP	1	antibiotic metabolic process	1	ABCC2,NNT,IDH1,CYP1A2,FTCD,ACSM1,IDH2
1	!	1.23e-02	1588	95	22	0.232	0.014	GO:0009719	BP	1	response to endogenous stimulus	1	PDK4,ABCC2,OTC,GSTP1,CAV1,CRYAB,EGR1,PCK1,ASS1,ANGPTL3,LPIN1,CDK4,AGT,IDH1,CYP1A2,PKLR,ACTA1,CCNA2,PELO,HSP90B1,ONECUT1,FOSL1
1	!	1.24e-02	94	8	3	0.375	0.032	GO:0033273	BP	1	response to vitamin	1	OTC,GSTP1,NNT
1	!	1.26e-02	139	97	7	0.072	0.050	GO:1902652	BP	1	secondary alcohol metabolic process	1	MSMO1,SCD,APOA5,ANGPTL3,CYP3A4,CES1,LCAT
1	!	1.27e-02	1302	98	20	0.204	0.015	GO:0044432	CC	1	endoplasmic reticulum part	1	CYP26B1,MSMO1,CREB3L3,SRI,SCD,SERPIND1,CAV1,APOA5,CYP2E1,LPIN1,SLC27A2,CYP1A2,FTCD,CYP3A4,PIGX,CYP2C19,HSP90B1,CDK1,UGT2B17,CES1
1	!	1.28e-02	99	24	4	0.167	0.040	GO:0033559	BP	1	unsaturated fatty acid metabolic process	1	GSTP1,CYP2E1,CYP1A2,CYP2C19
1	!	1.34e-02	37	64	4	0.062	0.108	GO:0090207	BP	1	regulation of triglyceride metabolic process	1	APOA5,RGN,THRSP,APOC2
1	!	1.34e-02	37	64	4	0.062	0.108	GO:0019432	BP	1	triglyceride biosynthetic process	1	PCK1,RGN,LPIN1,THRSP
1	!	1.38e-02	80	30	4	0.133	0.050	GO:0046031	BP	1	ADP metabolic process	1	AMPD3,ALDOB,PKLR,FBP1
1	!	1.40e-02	738	78	13	0.167	0.018	GO:0031347	BP	1	regulation of defense response	1	TSPAN6,C8B,CREB3L3,GSTP1,CAV1,C4BPB,AGT,KLKB1,HSP90B1,FABP4,CD14,SERPINB9,TGM2
1	!	1.45e-02	2	52	2	0.038	1.000	GO:0010902	BP	1	positive regulation of very-low-density lipoprotein particle remodeling	1	APOA5,APOC2
1	!	1.53e-02	70	75	5	0.067	0.071	GO:0046209	BP	1	nitric oxide metabolic process	1	CAV1,AGXT2,ASS1,RGN,AGT
1	!	1.66e-02	39	64	4	0.062	0.103	GO:0046460	BP	1	neutral lipid biosynthetic process	1	PCK1,RGN,LPIN1,THRSP
1	!	1.66e-02	39	64	4	0.062	0.103	GO:0046463	BP	1	acylglycerol biosynthetic process	1	PCK1,RGN,LPIN1,THRSP
1	!	1.66e-02	2	91	2	0.022	1.000	CORUM:5557	cor	1	CDC2-CCNA2 complex	1	CCNA2,CDK1
1	!	1.68e-02	11	8	2	0.250	0.182	GO:0033483	BP	1	gas homeostasis	1	GSTP1,NNT
1	!	1.70e-02	639	91	13	0.143	0.020	GO:1901699	BP	1	cellular response to nitrogen compound	1	PDK4,GSTP1,CAV1,EGR1,PCK1,ASS1,LPIN1,CDK4,AGT,PKLR,ACTA1,CCNA2,HSP90B1
1	!	1.71e-02	68	79	5	0.063	0.074	GO:0006625	BP	1	protein targeting to peroxisome	1	PECR,HAO2,HSD17B4,IDH1,SLC27A2
1	!	1.71e-02	68	79	5	0.063	0.074	GO:0072663	BP	1	establishment of protein localization to peroxisome	1	PECR,HAO2,HSD17B4,IDH1,SLC27A2
1	!	1.71e-02	68	79	5	0.063	0.074	GO:0072662	BP	1	protein localization to peroxisome	1	PECR,HAO2,HSD17B4,IDH1,SLC27A2
1	!	1.83e-02	145	65	6	0.092	0.041	GO:0046496	BP	1	nicotinamide nucleotide metabolic process	1	NNT,ALDOB,IDH1,PKLR,FBP1,IDH2
1	!	1.83e-02	145	65	6	0.092	0.041	GO:0019362	BP	1	pyridine nucleotide metabolic process	1	NNT,ALDOB,IDH1,PKLR,FBP1,IDH2
1	!	1.84e-02	69	79	5	0.063	0.072	GO:0043574	BP	1	peroxisomal transport	1	PECR,HAO2,HSD17B4,IDH1,SLC27A2
1	!	1.85e-02	91	30	4	0.133	0.044	REAC:R-HSA-70326	rea	1	Glucose metabolism	1	PCK1,ALDOB,PKLR,FBP1
1	!	1.88e-02	73	75	5	0.067	0.068	GO:2001057	BP	1	reactive nitrogen species metabolic process	1	CAV1,AGXT2,ASS1,RGN,AGT
1	!	1.97e-02	2737	95	30	0.316	0.011	GO:0043168	MF	1	anion binding	1	CYP26B1,PDK4,ABCC2,OTC,GSTP1,SERPIND1,APOA5,ACSS3,AGXT2,HAO2,ID3,PCK1,ASS1,ANGPTL3,LYVE1,CDK4,GPNMB,SLC27A2,PKLR,ACTA1,TDO2,FTCD,FABP1,FBP1,HSP90B1,ACSM1,CXCL10,CDK1,FABP4,TGM2
1	!	2.00e-02	3234	78	29	0.372	0.009	GO:0006796	BP	1	phosphate-containing compound metabolic process	1	GSTP1,PON3,CAV1,APOA5,NNT,EGR1,RGN,ANGPTL3,AMPD3,HSD17B4,LPIN1,CDK4,AGT,GPNMB,ALDOB,DUSP5,IDH1,PKLR,TDO2,CA3,FBP1,HSP90B1,ACSM1,CXCL10,CDK1,FABP4,IDH2,LCAT,APOC2
1	!	2.02e-02	440	95	11	0.116	0.025	GO:0006979	BP	1	response to oxidative stress	1	ABCC2,GSTP1,CRYAB,CYP2E1,RGN,IDH1,CCNA2,FABP1,CA3,CDK1,FOSL1
1	!	2.05e-02	14	60	3	0.050	0.214	GO:0034434	BP	1	sterol esterification	1	APOA5,AGT,LCAT
1	!	2.05e-02	14	60	3	0.050	0.214	GO:0034433	BP	1	steroid esterification	1	APOA5,AGT,LCAT
1	!	2.05e-02	14	60	3	0.050	0.214	GO:0034435	BP	1	cholesterol esterification	1	APOA5,AGT,LCAT
1	!	2.07e-02	212	69	7	0.101	0.033	GO:0002526	BP	1	acute inflammatory response	1	C8B,CREB3L3,GSTP1,C4BPB,ASS1,CRP,KLKB1
1	!	2.07e-02	6	16	2	0.125	0.333	TF:M05664	tf	1	Factor: ZNF853; motif: TGGKCCTAAANM	1	STMN1,CYP2C19
1	!	2.07e-02	6	16	2	0.125	0.333	TF:M05664_0	tf	1	Factor: ZNF853; motif: TGGKCCTAAANM; match class: 0	1	STMN1,CYP2C19
1	!	2.09e-02	44	60	4	0.067	0.091	GO:0071827	BP	1	plasma lipoprotein particle organization	1	APOA5,AGT,LCAT,APOC2
1	!	2.17e-02	34	30	3	0.100	0.088	REAC:R-HSA-70263	rea	1	Gluconeogenesis	1	PCK1,ALDOB,FBP1
1	!	2.19e-02	193	30	5	0.167	0.026	GO:0006006	BP	1	glucose metabolic process	1	PCK1,ALDOB,PKLR,FBP1,ONECUT1
1	!	2.22e-02	150	65	6	0.092	0.040	GO:0072524	BP	1	pyridine-containing compound metabolic process	1	NNT,ALDOB,IDH1,PKLR,FBP1,IDH2
1	!	2.27e-02	152	97	7	0.072	0.046	GO:0016125	BP	1	sterol metabolic process	1	CYP26B1,MSMO1,SCD,APOA5,ANGPTL3,CES1,LCAT
1	!	2.27e-02	3255	78	29	0.372	0.009	GO:0006793	BP	1	phosphorus metabolic process	1	GSTP1,PON3,CAV1,APOA5,NNT,EGR1,RGN,ANGPTL3,AMPD3,HSD17B4,LPIN1,CDK4,AGT,GPNMB,ALDOB,DUSP5,IDH1,PKLR,TDO2,CA3,FBP1,HSP90B1,ACSM1,CXCL10,CDK1,FABP4,IDH2,LCAT,APOC2
1	!	2.28e-02	176	84	7	0.083	0.040	GO:0048771	BP	1	tissue remodeling	1	PDK4,CAV1,PLG,AGT,GPNMB,S1PR1,TGM2
1	!	2.28e-02	2	65	2	0.031	1.000	GO:0004450	MF	1	isocitrate dehydrogenase (NADP+) activity	1	IDH1,IDH2
1	!	2.28e-02	2	65	2	0.031	1.000	GO:0006097	BP	1	glyoxylate cycle	1	IDH1,IDH2
1	!	2.40e-02	32	86	4	0.047	0.125	GO:0045923	BP	1	positive regulation of fatty acid metabolic process	1	APOA5,RGN,FABP1,APOC2
1	!	2.45e-02	2288	81	24	0.296	0.010	GO:0048584	BP	1	positive regulation of response to stimulus	1	TSPAN6,MASP2,C8B,CREB3L3,SRI,CAV1,PLG,C4BPB,SOX4,RGN,AGT,GPNMB,DUSP5,PELO,KLKB1,HSP90B1,CXCL10,CDK1,FABP4,CD14,S1PR1,DDIT3,FLNA,TGM2
1	!	2.51e-02	156	96	7	0.073	0.045	GO:1901568	BP	1	fatty acid derivative metabolic process	1	SCD,PON3,ACSS3,CYP2E1,HSD17B4,CYP1A2,CYP2C19
1	!	2.53e-02	230	91	8	0.088	0.035	GO:0000302	BP	1	response to reactive oxygen species	1	GSTP1,CRYAB,CYP2E1,RGN,CCNA2,FABP1,CDK1,FOSL1
1	!	2.63e-02	94	30	4	0.133	0.043	GO:0009135	BP	1	purine nucleoside diphosphate metabolic process	1	AMPD3,ALDOB,PKLR,FBP1
1	!	2.63e-02	94	30	4	0.133	0.043	GO:0009179	BP	1	purine ribonucleoside diphosphate metabolic process	1	AMPD3,ALDOB,PKLR,FBP1
1	!	2.69e-02	66	94	5	0.053	0.076	REAC:R-HSA-211897	rea	1	Cytochrome P450 - arranged by substrate type	1	CYP26B1,CYP2E1,CYP1A2,CYP3A4,CYP2C19
1	!	2.70e-02	1861	68	19	0.279	0.010	GO:0031328	BP	1	positive regulation of cellular biosynthetic process	1	CREB3L3,CD276,APOA5,AGXT2,EGR1,PCK1,SOX4,ASS1,RGN,LPIN1,CDK4,AGT,ONECUT1,CDK1,S1PR1,DDIT3,FOSL1,MAFF,APOC2
1	!	2.73e-02	33	86	4	0.047	0.121	GO:0019433	BP	1	triglyceride catabolic process	1	APOA5,FABP1,FABP4,APOC2
1	!	2.76e-02	107	94	6	0.064	0.056	REAC:R-HSA-211945	rea	1	Phase I - Functionalization of compounds	1	CYP26B1,CYP2E1,CYP1A2,CYP3A4,CYP2C19,CES1
1	!	2.79e-02	1029	98	17	0.173	0.017	GO:0005789	CC	1	endoplasmic reticulum membrane	1	CYP26B1,MSMO1,CREB3L3,SRI,SCD,CAV1,CYP2E1,LPIN1,SLC27A2,CYP1A2,FTCD,CYP3A4,PIGX,CYP2C19,HSP90B1,CDK1,UGT2B17
1	!	2.82e-02	96	10	3	0.300	0.031	GO:0009185	BP	1	ribonucleoside diphosphate metabolic process	1	AMPD3,PKLR,FBP1
1	!	2.84e-02	38	86	4	0.047	0.105	REAC:R-HSA-8979227	rea	1	Triglyceride metabolism	1	CAV1,LPIN1,FABP1,FABP4
1	!	2.85e-02	42	68	4	0.059	0.095	GO:0072350	BP	1	tricarboxylic acid metabolic process	1	NNT,ASS1,IDH1,IDH2
1	!	2.87e-02	467	93	11	0.118	0.024	GO:0031667	BP	1	response to nutrient levels	1	CYP26B1,PDK4,OTC,GSTP1,NNT,PCK1,ASS1,PKLR,HSP90B1,CXCL10,DDIT3
1	!	2.89e-02	58	4	2	0.500	0.034	REAC:R-HSA-2142753	rea	1	Arachidonic acid metabolism	1	CYP1A2,CYP2C19
1	!	2.89e-02	107	95	6	0.063	0.056	GO:0098754	BP	1	detoxification	1	ABCC2,GSTP1,PON3,NNT,RGN,FABP1
1	!	2.90e-02	759	93	14	0.151	0.018	GO:0030855	BP	1	epithelial cell differentiation	1	CYP26B1,VIM,CAV1,ID3,SOX4,HSD17B4,TAGLN,PELO,ONECUT1,CDK1,S1PR1,MAFF,FLNA,CES1
1	!	2.93e-02	1033	98	17	0.173	0.016	GO:0098827	CC	1	endoplasmic reticulum subcompartment	1	CYP26B1,MSMO1,CREB3L3,SRI,SCD,CAV1,CYP2E1,LPIN1,SLC27A2,CYP1A2,FTCD,CYP3A4,PIGX,CYP2C19,HSP90B1,CDK1,UGT2B17
1	!	2.97e-02	48	60	4	0.067	0.083	GO:0071825	BP	1	protein-lipid complex subunit organization	1	APOA5,AGT,LCAT,APOC2
1	!	3.06e-02	460	95	11	0.116	0.024	GO:0015711	BP	1	organic anion transport	1	ABCC2,SLC10A1,APOA5,CA14,AGT,SLC27A2,THRSP,FABP1,CA3,FABP4,APOC2
1	!	3.09e-02	189	82	7	0.085	0.037	GO:0072562	CC	1	blood microparticle	1	AFM,APOA5,PLG,AGT,ACTA1,GC,ACSM1
1	!	3.18e-02	38	25	3	0.120	0.079	GO:0019825	MF	1	oxygen binding	1	CYP2E1,TDO2,CYP2C19
1	!	3.24e-02	20	97	4	0.041	0.200	HP:0010981	hp	1	Hypolipoproteinemia	1	MSMO1,APOA5,ANGPTL3,LCAT
1	!	3.32e-02	161	65	6	0.092	0.037	GO:0006733	BP	1	oxidoreduction coenzyme metabolic process	1	NNT,ALDOB,IDH1,PKLR,FBP1,IDH2
1	!	3.36e-02	199	53	6	0.113	0.030	GO:0034284	BP	1	response to monosaccharide	1	SRI,GSTP1,EGR1,PCK1,SOX4,PKLR
1	!	3.45e-02	1893	68	19	0.279	0.010	GO:0009891	BP	1	positive regulation of biosynthetic process	1	CREB3L3,CD276,APOA5,AGXT2,EGR1,PCK1,SOX4,ASS1,RGN,LPIN1,CDK4,AGT,ONECUT1,CDK1,S1PR1,DDIT3,FOSL1,MAFF,APOC2
1	!	3.52e-02	83	75	5	0.067	0.060	GO:1903426	BP	1	regulation of reactive oxygen species biosynthetic process	1	CAV1,AGXT2,ASS1,RGN,AGT
1	!	3.65e-02	2926	79	27	0.342	0.009	GO:0033036	BP	1	macromolecule localization	1	SRI,AFM,SLC10A1,CAV1,APOA5,PECR,HAO2,SOX4,CRP,ANGPTL3,HSD17B4,AGT,IDH1,SLC27A2,SELENBP1,THRSP,AZGP1,HSP90B1,CDK1,FABP4,CD14,DDIT3,IDH2,FLNA,CES1,LCAT,APOC2
1	!	3.67e-02	1051	98	17	0.173	0.016	GO:0042175	CC	1	nuclear outer membrane-endoplasmic reticulum membrane network	1	CYP26B1,MSMO1,CREB3L3,SRI,SCD,CAV1,CYP2E1,LPIN1,SLC27A2,CYP1A2,FTCD,CYP3A4,PIGX,CYP2C19,HSP90B1,CDK1,UGT2B17
1	!	3.79e-02	60	24	3	0.125	0.050	KEGG:00140	keg	1	Steroid hormone biosynthesis	1	CYP2E1,CYP1A2,UGT2B17
1	!	3.79e-02	80	79	5	0.063	0.062	GO:0007031	BP	1	peroxisome organization	1	PECR,HAO2,HSD17B4,IDH1,SLC27A2
1	!	3.81e-02	572	65	10	0.154	0.017	GO:0005975	BP	1	carbohydrate metabolic process	1	PCK1,RGN,ANGPTL3,ALDOB,IDH1,PKLR,FBP1,ONECUT1,IDH2,UGT2B17
1	!	3.82e-02	16	64	3	0.047	0.188	GO:0045723	BP	1	positive regulation of fatty acid biosynthetic process	1	APOA5,RGN,APOC2
1	!	3.82e-02	233	95	8	0.084	0.034	GO:0015850	BP	1	organic hydroxy compound transport	1	ABCC2,SLC10A1,CAV1,APOA5,AGT,CES1,LCAT,APOC2
1	!	3.89e-02	1577	81	19	0.235	0.012	GO:0005102	MF	1	signaling receptor binding	1	SRI,CD276,CAV1,APOA5,PECR,HAO2,PLG,CRP,ANGPTL3,HSD17B4,AGT,GPNMB,IDH1,SLC27A2,HSP90B1,CXCL10,FABP4,S1PR1,FLNA
1	!	3.89e-02	846	86	14	0.163	0.017	GO:0009894	BP	1	regulation of catabolic process	1	VIM,CAV1,APOA5,NNT,C4BPB,RGN,ANGPTL3,CDK4,IDH1,FABP1,FBP1,ZFAND2A,FLNA,APOC2
1	!	3.99e-02	6043	97	50	0.515	0.008	GO:0003824	MF	1	catalytic activity	1	CYP26B1,PDK4,MASP2,ABCC2,OTC,MSMO1,SRI,GSTP1,SCD,PON3,ACSS3,NNT,AGXT2,PECR,HAO2,CA14,PLG,PCK1,CYP2E1,ASS1,RGN,DMGDH,AMPD3,HSD17B4,LPIN1,CDK4,ALDOB,DUSP5,IDH1,SLC27A2,CYP1A2,SELENBP1,PKLR,CCNA2,TDO2,PELO,FTCD,AZGP1,CYP3A4,KLKB1,CA3,FBP1,CYP2C19,ACSM1,CDK1,IDH2,UGT2B17,CES1,TGM2,LCAT
1	!	4.02e-02	3	50	2	0.040	0.667	GO:0006740	BP	1	NADPH regeneration	1	NNT,IDH1
1	!	4.03e-02	144	75	6	0.080	0.042	GO:0042133	BP	1	neurotransmitter metabolic process	1	CAV1,AGXT2,ASS1,RGN,DMGDH,AGT
1	!	4.09e-02	3	91	2	0.022	0.667	REAC:R-HSA-170145	rea	1	Phosphorylation of proteins involved in the G2/M transition by Cyclin A:Cdc2 complexes	1	CCNA2,CDK1
1	!	4.12e-02	20	52	3	0.058	0.150	GO:0043691	BP	1	reverse cholesterol transport	1	APOA5,LCAT,APOC2
1	!	4.13e-02	657	96	13	0.135	0.020	GO:0009117	BP	1	nucleotide metabolic process	1	PDK4,SCD,NNT,AMPD3,HSD17B4,ALDOB,IDH1,PKLR,TDO2,FBP1,ACSM1,CDK1,IDH2
1	!	4.20e-02	11390	98	77	0.786	0.007	GO:0005737	CC	1	cytoplasm	1	CYP26B1,PDK4,VIM,OTC,MSMO1,CREB3L3,SRI,GSTP1,SCD,SERPIND1,CAV1,CRYAB,APOA5,ACSS3,NNT,AGXT2,PECR,HAO2,ID3,STMN1,EGR1,PLG,PCK1,SOX4,CYP2E1,ASS1,RGN,DMGDH,ANGPTL3,AMPD3,HSD17B4,LPIN1,CDK4,AGT,GPNMB,ALDOB,IDH1,SLC27A2,CYP1A2,SELENBP1,PKLR,ACTA1,OCIAD2,GC,CCNA2,LECT2,TAGLN,THRSP,TDO2,PELO,FTCD,CYP3A4,FABP1,PIGX,CA3,FBP1,CYP2C19,HSP90B1,ACSM1,FAM111A,CDK1,FABP4,CD14,SERPINB9,S1PR1,DDIT3,FOSL1,ZFAND2A,I…
1	!	4.35e-02	3	52	2	0.038	0.667	GO:0060230	MF	1	lipoprotein lipase activator activity	1	APOA5,APOC2
1	!	4.43e-02	87	75	5	0.067	0.057	GO:0030301	BP	1	cholesterol transport	1	CAV1,APOA5,CES1,LCAT,APOC2
1	!	4.47e-02	662	96	13	0.135	0.020	GO:0006753	BP	1	nucleoside phosphate metabolic process	1	PDK4,SCD,NNT,AMPD3,HSD17B4,ALDOB,IDH1,PKLR,TDO2,FBP1,ACSM1,CDK1,IDH2
1	!	4.59e-02	160	30	5	0.167	0.031	HP:0001943	hp	1	Hypoglycemia	1	OTC,NNT,PCK1,ALDOB,FBP1
1	!	4.72e-02	109	30	4	0.133	0.037	GO:0006090	BP	1	pyruvate metabolic process	1	PCK1,ALDOB,PKLR,FBP1
1	!	4.73e-02	235	97	8	0.082	0.034	GO:1901617	BP	1	organic hydroxy compound biosynthetic process	1	MSMO1,SCD,APOA5,PCK1,HSD17B4,SLC27A2,CYP3A4,CES1
1	!	4.79e-02	16	69	3	0.043	0.188	GO:0032930	BP	1	positive regulation of superoxide anion generation	1	GSTP1,CRP,AGT
1	!	4.83e-02	4626	89	39	0.438	0.008	GO:0048523	BP	1	negative regulation of cellular process	1	TSPAN6,PDK4,VIM,SRI,GSTP1,SERPIND1,PON3,CAV1,CRYAB,NNT,ID3,STMN1,EGR1,PLG,C4BPB,SOX4,ASS1,RGN,CRP,CDK4,AGT,GPNMB,DUSP5,AZGP1,FABP1,FBP1,HSP90B1,CXCL10,ONECUT1,CDK1,FABP4,CD14,SERPINB9,S1PR1,DDIT3,FOSL1,IDH2,FLNA,APOC2
1	!	4.85e-02	115	10	3	0.300	0.026	GO:0009132	BP	1	nucleoside diphosphate metabolic process	1	AMPD3,PKLR,FBP1
1	!	4.88e-02	2424	95	27	0.284	0.011	GO:0051704	BP	1	multi-organism process	1	TSPAN6,CYP26B1,ABCC2,VIM,GSTP1,SLC10A1,CAV1,STMN1,PLG,PCK1,CYP2E1,ASS1,RGN,CRP,CDK4,AGT,CYP1A2,CCNA2,CA3,FAM111A,CXCL10,CDK1,FABP4,CD14,SERPINB9,FOSL1,MAFF
1	!	4.97e-02	3	91	2	0.022	0.667	CORUM:5559	cor	1	CDC2-CCNA2-CDK2 complex	1	CCNA2,CDK1
#INFO:	PARAMETERS: ordered_queries = 1
#INFO:	PARAMETERS: organism = hsapiens
#INFO:	PARAMETERS: user_thr = 1.00
#INFO:	PARAMETERS: analytical = 1
#INFO:	PARAMETERS: significant = 1
#INFO:	User: http
#INFO:	Host: arak-prod
#INFO:	Time: 2018-9-27 13:13:35
#INFO:	Version: beta
#WARNING:	Gene WBP5 in query [1/58] is not recognized, skipping!
#WARNING:	Gene FAM134B in query [1/85] is not recognized, skipping!
#INFO:	Effective domain size for CORUM: 3219, threshold 0.000134
#INFO:	Effective domain size for GO: 19498, threshold 2.4e-05
#INFO:	Effective domain size for HP: 3799, threshold 5.1e-05
#INFO:	Effective domain size for KEGG: 7229, threshold 0.000632
#INFO:	Effective domain size for MIRNA: 14844, threshold 8.7e-05
#INFO:	Effective domain size for REAC: 10578, threshold 0.000153
#INFO:	Effective domain size for TF: 19881, threshold 2.2e-05
