# Supplementary material for: Literature optimized integration of gene expression for organ-specific evaluation of toxicogenomics datasets
Source: PLoS One. 2019 Jan 14;14(1):e0210467. doi: 10.1371/journal.pone.0210467 (PMC6331104; doi:10.1371/journal.pone.0210467)
Supplement: S7 File — Text file with the output of a functional term enrichment analysis using the g:Profiler web tool for the top-100 RL ranked genes. (TXT) [file pone.0210467.s010.txt]

#	signf	corr. p-value	T	Q	Q&T	Q&T/Q	Q&T/T	term ID		t type	t group	t name and depth in group		Q&T list
#
1	!	1.06e-11	776	89	25	0.281	0.032	GO:1903047	BP	1	mitotic cell cycle process	1	HMMR,KIF22,AURKA,KIF20A,ECT2,CDC20,INHBA,ZWINT,TOP2A,RAN,CCNB1,MDM2,NUSAP1,KIF20B,CCNA2,MKI67,SPC25,XPC,BUB1,CDK1,UBE2C,AURKB,TUBB4B,TUBB,PRC1
1	!	1.12e-10	946	89	26	0.292	0.027	GO:0000278	BP	1	mitotic cell cycle	1	HMMR,KIF22,AURKA,KIF20A,ECT2,CDC20,INHBA,ZWINT,TOP2A,RAN,CCNB1,MDM2,NUSAP1,KIF20B,CCNA2,MKI67,SPC25,XPC,PBK,BUB1,CDK1,UBE2C,AURKB,TUBB4B,TUBB,PRC1
1	!	5.96e-08	407	74	15	0.203	0.037	GO:0005874	CC	1	microtubule	1	KIF22,AURKA,KIF20A,CCT7,NUSAP1,KIF20B,CCT5,CCT3,CCT2,CDK1,TUBB6,AURKB,TUBB4B,TUBB,PRC1
1	!	1.29e-07	311	33	10	0.303	0.032	GO:0007059	BP	1	chromosome segregation	1	KIF22,ECT2,CDC20,TOP2A,RAN,CCNB1,MKI67,SPC25,UBE2C,PRC1
1	!	1.71e-07	591	97	19	0.196	0.032	GO:0051301	BP	1	cell division	1	AURKA,KIF20A,ECT2,CDC20,PAPD5,ZWINT,TOP2A,RAN,CCNB1,NUSAP1,KIF20B,CCNA2,SPC25,BUB1,CDK1,UBE2C,AURKB,TUBB,PRC1
1	!	2.77e-07	1142	88	24	0.273	0.021	GO:0015630	CC	1	microtubule cytoskeleton	1	PPP2R5A,HMMR,KIF22,DNAJA1,AURKA,KIF20A,ECT2,CDC20,TOP2A,RAN,CCNB1,CCT7,NUSAP1,KIF20B,CCT5,CCT3,CCT2,CDK1,SHCBP1,TUBB6,AURKB,TUBB4B,TUBB,PRC1
1	!	3.46e-07	1249	27	14	0.519	0.011	GO:0022402	BP	1	cell cycle process	1	KIF20A,ECT2,CDC20,INHBA,TOP2A,RAN,CCNB1,MKI67,SPC25,XPC,CDK1,UBE2C,TUBB,PRC1
1	!	3.54e-07	259	89	13	0.146	0.050	GO:0140014	BP	1	mitotic nuclear division	1	KIF22,AURKA,CDC20,ZWINT,RAN,CCNB1,NUSAP1,KIF20B,MKI67,BUB1,UBE2C,AURKB,PRC1
1	!	6.18e-07	522	89	18	0.202	0.034	REAC:R-HSA-69278	rea	1	Cell Cycle, Mitotic	1	PPP2R5A,HMMR,AURKA,PSMA2,KIF20A,CDC20,ZWINT,TOP2A,CCNB1,CCNA2,SPC25,NUP205,BUB1,CDK1,UBE2C,AURKB,TUBB4B,TUBB
1	!	6.40e-07	26	71	6	0.085	0.231	REAC:R-HSA-389960	rea	1	Formation of tubulin folding intermediates by CCT/TriC	1	CCT7,CCT5,CCT3,CCT2,TUBB6,TUBB4B
1	!	9.21e-07	175	89	11	0.124	0.063	GO:0000819	BP	1	sister chromatid segregation	1	KIF22,CDC20,ZWINT,TOP2A,RAN,CCNB1,NUSAP1,BUB1,UBE2C,AURKB,PRC1
1	!	1.04e-06	28	71	6	0.085	0.214	REAC:R-HSA-389957	rea	1	Prefoldin mediated transfer of substrate to CCT/TriC	1	CCT7,CCT5,CCT3,CCT2,TUBB6,TUBB4B
1	!	1.73e-06	628	89	19	0.213	0.030	REAC:R-HSA-1640170	rea	1	Cell Cycle	1	PPP2R5A,HMMR,AURKA,PSMA2,KIF20A,CDC20,ZWINT,TOP2A,CCNB1,MDM2,CCNA2,SPC25,NUP205,BUB1,CDK1,UBE2C,AURKB,TUBB4B,TUBB
1	!	2.71e-06	1766	27	15	0.556	0.008	GO:0007049	BP	1	cell cycle	1	KIF20A,ECT2,STEAP3,CDC20,INHBA,TOP2A,RAN,CCNB1,MKI67,SPC25,XPC,CDK1,UBE2C,TUBB,PRC1
1	!	2.78e-06	147	89	10	0.112	0.068	GO:0000070	BP	1	mitotic sister chromatid segregation	1	KIF22,CDC20,ZWINT,RAN,CCNB1,NUSAP1,BUB1,UBE2C,AURKB,PRC1
1	!	3.00e-06	33	71	6	0.085	0.182	REAC:R-HSA-389958	rea	1	Cooperation of Prefoldin and TriC/CCT in actin and tubulin folding	1	CCT7,CCT5,CCT3,CCT2,TUBB6,TUBB4B
1	!	3.28e-06	251	89	12	0.135	0.048	GO:0098813	BP	1	nuclear chromosome segregation	1	KIF22,ECT2,CDC20,ZWINT,TOP2A,RAN,CCNB1,NUSAP1,BUB1,UBE2C,AURKB,PRC1
1	!	3.57e-06	706	87	18	0.207	0.025	GO:0010564	BP	1	regulation of cell cycle process	1	HMMR,AURKA,KIF20A,ECT2,CDC20,CCNB1,MDM2,NUSAP1,KIF20B,MKI67,XPC,BUB1,CDK1,UBE2C,AURKB,TUBB4B,TUBB,PRC1
1	!	7.53e-06	35	74	6	0.081	0.171	GO:0031145	BP	1	anaphase-promoting complex-dependent catabolic process	1	AURKA,CDC20,CCNB1,CDK1,UBE2C,AURKB
1	!	7.57e-06	401	89	14	0.157	0.035	GO:0000280	BP	1	nuclear division	1	KIF22,AURKA,CDC20,ZWINT,TOP2A,RAN,CCNB1,NUSAP1,KIF20B,MKI67,BUB1,UBE2C,AURKB,PRC1
1	!	8.37e-06	331	74	12	0.162	0.036	GO:0005819	CC	1	spindle	1	KIF22,AURKA,KIF20A,ECT2,CDC20,CCNB1,NUSAP1,KIF20B,CDK1,SHCBP1,AURKB,PRC1
1	!	9.84e-06	1603	82	25	0.305	0.016	GO:0044430	CC	1	cytoskeletal part	1	PPP2R5A,HMMR,KIF22,AURKA,KIF20A,ECT2,CDC20,TOP2A,RAN,CCNB1,CCT7,NUSAP1,KIF20B,CGN,CCT5,CCT3,CCT2,CDK1,CDH2,SHCBP1,TUBB6,AURKB,TUBB4B,TUBB,PRC1
1	!	1.04e-05	86	84	8	0.095	0.093	REAC:R-HSA-453276	rea	1	Regulation of mitotic cell cycle	1	AURKA,PSMA2,CDC20,CCNB1,CCNA2,CDK1,UBE2C,AURKB
1	!	1.04e-05	86	84	8	0.095	0.093	REAC:R-HSA-174143	rea	1	APC/C-mediated degradation of cell cycle proteins	1	AURKA,PSMA2,CDC20,CCNB1,CCNA2,CDK1,UBE2C,AURKB
1	!	1.09e-05	2141	92	31	0.337	0.014	GO:0000166	MF	1	nucleotide binding	1	RAB7A,KIF22,DNAJA1,AURKA,PYGL,KIF20A,HSPE1,DDX39A,POR,TOP2A,RAN,CCT7,KIF20B,MKI67,CCT5,MAT1A,ATP2B2,CCT3,ABCE1,CCT2,PBK,BUB1,CDK1,DHCR7,UBE2C,TUBB6,IMPDH2,AURKB,TUBB4B,TUBB,TGM2
1	!	1.10e-05	2142	92	31	0.337	0.014	GO:1901265	MF	1	nucleoside phosphate binding	1	RAB7A,KIF22,DNAJA1,AURKA,PYGL,KIF20A,HSPE1,DDX39A,POR,TOP2A,RAN,CCT7,KIF20B,MKI67,CCT5,MAT1A,ATP2B2,CCT3,ABCE1,CCT2,PBK,BUB1,CDK1,DHCR7,UBE2C,TUBB6,IMPDH2,AURKB,TUBB4B,TUBB,TGM2
1	!	1.40e-05	1909	92	29	0.315	0.015	GO:0032553	MF	1	ribonucleotide binding	1	RAB7A,KIF22,DNAJA1,AURKA,PYGL,KIF20A,HSPE1,DDX39A,POR,TOP2A,RAN,CCT7,KIF20B,MKI67,CCT5,MAT1A,ATP2B2,CCT3,ABCE1,CCT2,PBK,BUB1,CDK1,UBE2C,TUBB6,AURKB,TUBB4B,TUBB,TGM2
1	!	1.41e-05	1151	89	22	0.247	0.019	GO:0051726	BP	1	regulation of cell cycle	1	HMMR,AURKA,KIF20A,ECT2,CDC20,INHBA,ZWINT,TOP2A,CCNB1,MDM2,NUSAP1,KIF20B,CCNA2,MKI67,XPC,BUB1,CDK1,UBE2C,AURKB,TUBB4B,TUBB,PRC1
1	!	1.58e-05	169	48	8	0.167	0.047	GO:0030496	CC	1	midbody	1	KIF20A,ECT2,RAN,KIF20B,CDK1,SHCBP1,AURKB,PRC1
1	!	2.34e-05	379	89	14	0.157	0.037	REAC:R-HSA-68886	rea	1	M Phase	1	PPP2R5A,PSMA2,KIF20A,CDC20,ZWINT,CCNB1,SPC25,NUP205,BUB1,CDK1,UBE2C,AURKB,TUBB4B,TUBB
1	!	2.54e-05	1835	92	28	0.304	0.015	GO:0035639	MF	1	purine ribonucleoside triphosphate binding	1	RAB7A,KIF22,DNAJA1,AURKA,PYGL,KIF20A,HSPE1,DDX39A,TOP2A,RAN,CCT7,KIF20B,MKI67,CCT5,MAT1A,ATP2B2,CCT3,ABCE1,CCT2,PBK,BUB1,CDK1,UBE2C,TUBB6,AURKB,TUBB4B,TUBB,TGM2
1	!	2.76e-05	444	89	14	0.157	0.032	GO:0048285	BP	1	organelle fission	1	KIF22,AURKA,CDC20,ZWINT,TOP2A,RAN,CCNB1,NUSAP1,KIF20B,MKI67,BUB1,UBE2C,AURKB,PRC1
1	!	3.03e-05	855	91	20	0.220	0.023	MIRNA:hsa-miR-193b-3p	mir	1	hsa-miR-193b-3p	1	PABPC1,KIF22,DNAJA1,AHSA1,ECT2,CDC20,ZWINT,TOP2A,SLC37A4,CCNA2,SPC25,C2CD2,CCT2,BUB1,CDK1,SHCBP1,PGAM1,UBE2C,TUBB,ARHGAP11A
1	!	3.29e-05	2513	92	33	0.359	0.013	GO:0036094	MF	1	small molecule binding	1	HMMR,RAB7A,KIF22,DNAJA1,AURKA,PYGL,KIF20A,HSPE1,DDX39A,POR,TOP2A,RAN,SDS,CCT7,KIF20B,MKI67,CCT5,MAT1A,ATP2B2,CCT3,ABCE1,CCT2,PBK,BUB1,CDK1,DHCR7,UBE2C,TUBB6,IMPDH2,AURKB,TUBB4B,TUBB,TGM2
1	!	3.32e-05	10	71	4	0.056	0.400	REAC:R-HSA-390450	rea	1	Folding of actin by CCT/TriC	1	CCT7,CCT5,CCT3,CCT2
1	!	3.53e-05	722	49	13	0.265	0.018	GO:0007017	BP	1	microtubule-based process	1	KIF22,KIF20A,CDC20,RAN,CCNB1,KIF20B,SPC25,CDK1,TUBB6,AURKB,TUBB4B,TUBB,PRC1
1	!	4.18e-05	9	71	4	0.056	0.444	GO:1904869	BP	1	regulation of protein localization to Cajal body	1	CCT7,CCT5,CCT3,CCT2
1	!	4.18e-05	9	71	4	0.056	0.444	GO:1904871	BP	1	positive regulation of protein localization to Cajal body	1	CCT7,CCT5,CCT3,CCT2
1	!	4.42e-05	23	27	4	0.148	0.174	REAC:R-HSA-174048	rea	1	APC/C:Cdc20 mediated degradation of Cyclin B	1	CDC20,CCNB1,CDK1,UBE2C
1	!	4.42e-05	123	74	8	0.108	0.065	GO:1902850	BP	1	microtubule cytoskeleton organization involved in mitosis	1	AURKA,CDC20,RAN,CCNB1,NUSAP1,SPC25,AURKB,PRC1
1	!	4.48e-05	8	71	4	0.056	0.500	CORUM:126	cor	1	CCT complex (chaperonin containing TCP1 complex)	1	CCT7,CCT5,CCT3,CCT2
1	!	4.60e-05	628	89	16	0.180	0.025	GO:0007346	BP	1	regulation of mitotic cell cycle	1	HMMR,AURKA,ZWINT,TOP2A,CCNB1,MDM2,NUSAP1,KIF20B,MKI67,XPC,BUB1,CDK1,UBE2C,AURKB,TUBB4B,TUBB
1	!	5.05e-05	1894	92	28	0.304	0.015	GO:0032555	MF	1	purine ribonucleotide binding	1	RAB7A,KIF22,DNAJA1,AURKA,PYGL,KIF20A,HSPE1,DDX39A,TOP2A,RAN,CCT7,KIF20B,MKI67,CCT5,MAT1A,ATP2B2,CCT3,ABCE1,CCT2,PBK,BUB1,CDK1,UBE2C,TUBB6,AURKB,TUBB4B,TUBB,TGM2
1	!	5.68e-05	6	27	3	0.111	0.500	REAC:R-HSA-176417	rea	1	Phosphorylation of Emi1	1	CDC20,CCNB1,CDK1
1	!	5.79e-05	1906	92	28	0.304	0.015	GO:0017076	MF	1	purine nucleotide binding	1	RAB7A,KIF22,DNAJA1,AURKA,PYGL,KIF20A,HSPE1,DDX39A,TOP2A,RAN,CCT7,KIF20B,MKI67,CCT5,MAT1A,ATP2B2,CCT3,ABCE1,CCT2,PBK,BUB1,CDK1,UBE2C,TUBB6,AURKB,TUBB4B,TUBB,TGM2
1	!	6.25e-05	183	89	10	0.112	0.055	REAC:R-HSA-68877	rea	1	Mitotic Prometaphase	1	PPP2R5A,CDC20,ZWINT,CCNB1,SPC25,BUB1,CDK1,AURKB,TUBB4B,TUBB
1	!	6.34e-05	5004	91	48	0.527	0.010	GO:0005829	CC	1	cytosol	1	PPP2R5A,PABPC1,LIMS2,HMMR,RAB7A,KIF22,DNAJA1,AURKA,PYGL,AHSA1,PSMA2,GLRX3,ECT2,CDC20,ARG1,STBD1,ZWINT,ASL,BBOX1,CDO1,RAN,CCNB1,SDS,CCT7,MDM2,RPS8,CCNA2,CCT5,MAT1A,THRSP,SPC25,C2CD2,CCT3,ABCE1,CCT2,PPP1R14A,BUB1,CDK1,PGAM1,DHCR7,UBE2C,IMPDH2,AURKB,ZNRF2,TUBB4B,ARHGAP11A,PRC1,TGM2
1	!	6.71e-05	182	11	5	0.455	0.027	MIRNA:hsa-miR-495-3p	mir	1	hsa-miR-495-3p	1	INHBA,TOP2A,CD164,MAT1A,CDK1
1	!	6.95e-05	10	71	4	0.056	0.400	GO:1904851	BP	1	positive regulation of establishment of protein localization to telomere	1	CCT7,CCT5,CCT3,CCT2
1	!	6.95e-05	10	71	4	0.056	0.400	GO:1903405	BP	1	protein localization to nuclear body	1	CCT7,CCT5,CCT3,CCT2
1	!	6.95e-05	10	71	4	0.056	0.400	GO:1904867	BP	1	protein localization to Cajal body	1	CCT7,CCT5,CCT3,CCT2
1	!	7.14e-05	291	89	12	0.135	0.041	REAC:R-HSA-69620	rea	1	Cell Cycle Checkpoints	1	PPP2R5A,PSMA2,CDC20,ZWINT,CCNB1,MDM2,CCNA2,SPC25,BUB1,CDK1,UBE2C,AURKB
1	!	8.85e-05	2205	92	30	0.326	0.014	GO:0097367	MF	1	carbohydrate derivative binding	1	HMMR,RAB7A,KIF22,DNAJA1,AURKA,PYGL,KIF20A,HSPE1,DDX39A,POR,TOP2A,RAN,CCT7,KIF20B,MKI67,CCT5,MAT1A,ATP2B2,CCT3,ABCE1,CCT2,PBK,BUB1,CDK1,UBE2C,TUBB6,AURKB,TUBB4B,TUBB,TGM2
1	!	9.48e-05	1167	89	21	0.236	0.018	GO:0051276	BP	1	chromosome organization	1	KIF22,AURKA,ASF1A,CDC20,ZWINT,TOP2A,RAN,CCNB1,CCT7,NUSAP1,CCNA2,MKI67,CCT5,XPC,CCT3,CCT2,BUB1,CDK1,UBE2C,AURKB,PRC1
1	!	9.52e-05	699	74	15	0.203	0.021	GO:0099513	CC	1	polymeric cytoskeletal fiber	1	KIF22,AURKA,KIF20A,CCT7,NUSAP1,KIF20B,CCT5,CCT3,CCT2,CDK1,TUBB6,AURKB,TUBB4B,TUBB,PRC1
1	!	9.72e-05	311	97	12	0.124	0.039	GO:0033044	BP	1	regulation of chromosome organization	1	ASF1A,PAPD5,TOP2A,CCNB1,CCT7,MKI67,CCT5,CCT3,CCT2,BUB1,UBE2C,AURKB
1	!	1.09e-04	107	89	8	0.090	0.075	REAC:R-HSA-2500257	rea	1	Resolution of Sister Chromatid Cohesion	1	PPP2R5A,CDC20,ZWINT,CCNB1,SPC25,BUB1,CDK1,AURKB
1	!	1.09e-04	11	71	4	0.056	0.364	GO:0070203	BP	1	regulation of establishment of protein localization to telomere	1	CCT7,CCT5,CCT3,CCT2
1	!	1.09e-04	11	71	4	0.056	0.364	GO:0005832	CC	1	chaperonin-containing T-complex	1	CCT7,CCT5,CCT3,CCT2
1	!	1.19e-04	163	89	9	0.101	0.055	GO:0007093	BP	1	mitotic cell cycle checkpoint	1	AURKA,ZWINT,TOP2A,CCNB1,MDM2,XPC,BUB1,CDK1,AURKB
1	!	1.30e-04	159	44	7	0.159	0.044	GO:0007051	BP	1	spindle organization	1	CDC20,RAN,CCNB1,SPC25,AURKB,TUBB,PRC1
1	!	1.63e-04	12	71	4	0.056	0.333	GO:1990173	BP	1	protein localization to nucleoplasm	1	CCT7,CCT5,CCT3,CCT2
1	!	1.63e-04	12	71	4	0.056	0.333	GO:0070202	BP	1	regulation of establishment of protein localization to chromosome	1	CCT7,CCT5,CCT3,CCT2
1	!	1.63e-04	12	71	4	0.056	0.333	GO:1904816	BP	1	positive regulation of protein localization to chromosome, telomeric region	1	CCT7,CCT5,CCT3,CCT2
1	!	2.21e-04	102	44	6	0.136	0.059	GO:0007052	BP	1	mitotic spindle organization	1	CDC20,RAN,CCNB1,SPC25,AURKB,PRC1
1	!	2.33e-04	926	78	17	0.218	0.018	GO:0099512	CC	1	supramolecular fiber	1	PPP2R5A,KIF22,AURKA,GLRX3,KIF20A,CCT7,NUSAP1,KIF20B,CCT5,CCT3,CCT2,CDK1,TUBB6,AURKB,TUBB4B,TUBB,PRC1
1	!	2.60e-04	933	78	17	0.218	0.018	GO:0099081	CC	1	supramolecular polymer	1	PPP2R5A,KIF22,AURKA,GLRX3,KIF20A,CCT7,NUSAP1,KIF20B,CCT5,CCT3,CCT2,CDK1,TUBB6,AURKB,TUBB4B,TUBB,PRC1
1	!	2.64e-04	934	78	17	0.218	0.018	GO:0099080	CC	1	supramolecular complex	1	PPP2R5A,KIF22,AURKA,GLRX3,KIF20A,CCT7,NUSAP1,KIF20B,CCT5,CCT3,CCT2,CDK1,TUBB6,AURKB,TUBB4B,TUBB,PRC1
1	!	2.96e-04	34	71	5	0.070	0.147	GO:0032212	BP	1	positive regulation of telomere maintenance via telomerase	1	CCT7,CCT5,CCT3,CCT2,AURKB
1	!	3.27e-04	14	71	4	0.056	0.286	GO:1904814	BP	1	regulation of protein localization to chromosome, telomeric region	1	CCT7,CCT5,CCT3,CCT2
1	!	3.74e-04	11143	96	78	0.812	0.007	TF:M00425_0	tf	1	Factor: E2F; motif: TTTCGCGC; match class: 0	1	ST3GAL6,PPP2R5A,PABPC1,PTPN21,LIMS2,HMMR,RAB7A,UNG,KIF22,DNAJA1,AURKA,CMTM6,PYGL,AHSA1,RBFA,PSMA2,GLRX3,HLF,RANGRF,CTSC,ASF1A,KIF20A,ECT2,STEAP3,HSPE1,SRSF4,CDC20,ARG1,TBC1D15,INHBA,ZWINT,DDX39A,ASL,TIMM8A,POR,CDO1,RAN,CCNB1,CD164,CCT7,MDM2,TCF19,SYTL2,NUSAP1,KIF20B,RPS8,CGN,HES6,CCNA2,MKI67,CCT5,SPC25,PTPRD,XPC,NUP205,ATP2B2,CCT3,ABCE1,PPP1R14A,PBK,BUB1,CDK1,CDH2,S1PR1,SHCBP1,PGAM1,FGGY,DHCR7,TU…
1	!	3.74e-04	11143	96	78	0.812	0.007	TF:M00425	tf	1	Factor: E2F; motif: TTTCGCGC	1	ST3GAL6,PPP2R5A,PABPC1,PTPN21,LIMS2,HMMR,RAB7A,UNG,KIF22,DNAJA1,AURKA,CMTM6,PYGL,AHSA1,RBFA,PSMA2,GLRX3,HLF,RANGRF,CTSC,ASF1A,KIF20A,ECT2,STEAP3,HSPE1,SRSF4,CDC20,ARG1,TBC1D15,INHBA,ZWINT,DDX39A,ASL,TIMM8A,POR,CDO1,RAN,CCNB1,CD164,CCT7,MDM2,TCF19,SYTL2,NUSAP1,KIF20B,RPS8,CGN,HES6,CCNA2,MKI67,CCT5,SPC25,PTPRD,XPC,NUP205,ATP2B2,CCT3,ABCE1,PPP1R14A,PBK,BUB1,CDK1,CDH2,S1PR1,SHCBP1,PGAM1,FGGY,DHCR7,TU…
1	!	3.99e-04	36	71	5	0.070	0.139	GO:1904358	BP	1	positive regulation of telomere maintenance via telomere lengthening	1	CCT7,CCT5,CCT3,CCT2,AURKB
1	!	4.12e-04	11522	97	81	0.835	0.007	GO:0005515	MF	1	protein binding	1	TMCC3,PPP2R5A,PABPC1,PTPN21,HMMR,RAB7A,UNG,KIF22,CD82,DNAJA1,AURKA,CMTM6,PYGL,AHSA1,RBFA,PLP2,PSMA2,GLRX3,RANGRF,CTSC,ASF1A,KIF20A,ECT2,STEAP3,HSPE1,SRSF4,CDC20,ARG1,STBD1,PAPD5,TBC1D15,INHBA,ZWINT,DDX39A,ASL,TIMM8A,POR,BBOX1,TOP2A,RAN,CCNB1,SDS,CD164,CCT7,MDM2,TCF19,SYTL2,NUSAP1,KIF20B,RPS8,CGN,HES6,CCNA2,MKI67,CCT5,MAT1A,THRSP,SPC25,PTPRD,XPC,NUP205,ATP2B2,CCT3,ABCE1,CCT2,PBK,BUB1,CDK1,CDH2,S1P…
1	!	4.45e-04	15	71	4	0.056	0.267	GO:1904874	BP	1	positive regulation of telomerase RNA localization to Cajal body	1	CCT7,CCT5,CCT3,CCT2
1	!	4.64e-04	491	27	8	0.296	0.016	GO:0000226	BP	1	microtubule cytoskeleton organization	1	KIF20A,CDC20,RAN,CCNB1,SPC25,CDK1,TUBB,PRC1
1	!	4.77e-04	2673	96	33	0.344	0.012	GO:0051641	BP	1	cellular localization	1	PPP2R5A,RAB7A,KIF22,DNAJA1,AURKA,CMTM6,RANGRF,CTSC,ECT2,SRSF4,STBD1,TBC1D15,ZWINT,DDX39A,RAN,CCNB1,CCT7,MDM2,SYTL2,NUSAP1,KIF20B,RPS8,CCT5,THRSP,NUP205,CCT3,ABCE1,CCT2,CDK1,CDH2,AURKB,TUBB4B,TUBB
1	!	5.13e-04	53	97	6	0.062	0.113	GO:0032210	BP	1	regulation of telomere maintenance via telomerase	1	PAPD5,CCT7,CCT5,CCT3,CCT2,AURKB
1	!	5.28e-04	38	71	5	0.070	0.132	GO:0006458	BP	1	'de novo' protein folding	1	HSPE1,CCT7,CCT5,CCT3,CCT2
1	!	5.39e-04	4131	97	43	0.443	0.010	GO:0043228	CC	1	non-membrane-bounded organelle	1	PPP2R5A,PABPC1,PTPN21,HMMR,RAB7A,KIF22,DNAJA1,AURKA,PSMA2,GLRX3,CTSC,ASF1A,KIF20A,ECT2,CDC20,PAPD5,ZWINT,DDX39A,TOP2A,RAN,CCNB1,CCT7,MDM2,NUSAP1,KIF20B,RPS8,CGN,MKI67,CCT5,SPC25,XPC,CCT3,CCT2,BUB1,CDK1,CDH2,SHCBP1,TUBB6,AURKB,TBL3,TUBB4B,TUBB,PRC1
1	!	5.39e-04	4131	97	43	0.443	0.010	GO:0043232	CC	1	intracellular non-membrane-bounded organelle	1	PPP2R5A,PABPC1,PTPN21,HMMR,RAB7A,KIF22,DNAJA1,AURKA,PSMA2,GLRX3,CTSC,ASF1A,KIF20A,ECT2,CDC20,PAPD5,ZWINT,DDX39A,TOP2A,RAN,CCNB1,CCT7,MDM2,NUSAP1,KIF20B,RPS8,CGN,MKI67,CCT5,SPC25,XPC,CCT3,CCT2,BUB1,CDK1,CDH2,SHCBP1,TUBB6,AURKB,TBL3,TUBB4B,TUBB,PRC1
1	!	5.67e-04	37	74	5	0.068	0.135	GO:0016572	BP	1	histone phosphorylation	1	AURKA,CCNB1,CCNA2,CDK1,AURKB
1	!	5.69e-04	2115	82	26	0.317	0.012	GO:0005856	CC	1	cytoskeleton	1	PPP2R5A,PTPN21,HMMR,KIF22,AURKA,KIF20A,ECT2,CDC20,TOP2A,RAN,CCNB1,CCT7,NUSAP1,KIF20B,CGN,CCT5,CCT3,CCT2,CDK1,CDH2,SHCBP1,TUBB6,AURKB,TUBB4B,TUBB,PRC1
1	!	5.92e-04	16	71	4	0.056	0.250	GO:0070200	BP	1	establishment of protein localization to telomere	1	CCT7,CCT5,CCT3,CCT2
1	!	6.25e-04	1189	97	21	0.216	0.018	GO:0033043	BP	1	regulation of organelle organization	1	RAB7A,AURKA,RANGRF,ASF1A,CDC20,PAPD5,TBC1D15,TOP2A,CCNB1,CCT7,NUSAP1,KIF20B,MKI67,CCT5,CCT3,CCT2,BUB1,CDH2,S1PR1,UBE2C,AURKB
1	!	6.45e-04	19	17	3	0.176	0.158	REAC:R-HSA-176412	rea	1	Phosphorylation of the APC/C	1	CCNB1,CDK1,UBE2C
1	!	8.31e-04	2737	96	33	0.344	0.012	GO:0043168	MF	1	anion binding	1	HMMR,RAB7A,KIF22,DNAJA1,AURKA,PYGL,CTSC,KIF20A,HSPE1,DDX39A,POR,TOP2A,RAN,SDS,CCT7,SYTL2,KIF20B,MKI67,CCT5,MAT1A,ATP2B2,CCT3,ABCE1,CCT2,PBK,BUB1,CDK1,UBE2C,TUBB6,AURKB,TUBB4B,TUBB,TGM2
1	!	8.59e-04	511	87	13	0.149	0.025	GO:0044772	BP	1	mitotic cell cycle phase transition	1	HMMR,AURKA,INHBA,CCNB1,MDM2,CCNA2,XPC,BUB1,CDK1,UBE2C,AURKB,TUBB4B,TUBB
1	!	8.81e-04	72	17	4	0.235	0.056	KEGG:04115	keg	1	p53 signaling pathway	1	CD82,STEAP3,CCNB1,CDK1
1	!	8.83e-04	79	71	6	0.085	0.076	GO:0034502	BP	1	protein localization to chromosome	1	CCT7,CCT5,CCT3,CCT2,CDK1,AURKB
1	!	8.83e-04	79	71	6	0.085	0.076	GO:1900182	BP	1	positive regulation of protein localization to nucleus	1	ECT2,CCT7,CCT5,CCT3,CCT2,CDK1
1	!	9.13e-04	17	74	4	0.054	0.235	GO:0035173	MF	1	histone kinase activity	1	AURKA,CCNB1,CDK1,AURKB
1	!	9.90e-04	18	71	4	0.056	0.222	GO:1904872	BP	1	regulation of telomerase RNA localization to Cajal body	1	CCT7,CCT5,CCT3,CCT2
1	!	9.92e-04	105	88	7	0.080	0.067	GO:0051082	MF	1	unfolded protein binding	1	DNAJA1,HSPE1,CCT7,CCT5,CCT3,CCT2,TUBB4B
1	!	1.09e-03	60	97	6	0.062	0.100	GO:1904356	BP	1	regulation of telomere maintenance via telomere lengthening	1	PAPD5,CCT7,CCT5,CCT3,CCT2,AURKB
1	!	1.16e-03	213	89	9	0.101	0.042	GO:0000075	BP	1	cell cycle checkpoint	1	AURKA,ZWINT,TOP2A,CCNB1,MDM2,XPC,BUB1,CDK1,AURKB
1	!	1.25e-03	19	71	4	0.056	0.211	GO:0101031	CC	1	chaperone complex	1	CCT7,CCT5,CCT3,CCT2
1	!	1.25e-03	19	71	4	0.056	0.211	GO:0090670	BP	1	RNA localization to Cajal body	1	CCT7,CCT5,CCT3,CCT2
1	!	1.25e-03	19	71	4	0.056	0.211	GO:0090685	BP	1	RNA localization to nucleus	1	CCT7,CCT5,CCT3,CCT2
1	!	1.25e-03	19	71	4	0.056	0.211	GO:0090671	BP	1	telomerase RNA localization to Cajal body	1	CCT7,CCT5,CCT3,CCT2
1	!	1.25e-03	19	71	4	0.056	0.211	GO:0090672	BP	1	telomerase RNA localization	1	CCT7,CCT5,CCT3,CCT2
1	!	1.31e-03	81	74	6	0.081	0.074	GO:0032465	BP	1	regulation of cytokinesis	1	AURKA,KIF20A,ECT2,KIF20B,AURKB,PRC1
1	!	1.41e-03	2	17	2	0.118	1.000	CORUM:5543	cor	1	CCNB1-CDC2 complex	1	CCNB1,CDK1
1	!	1.49e-03	2	17	2	0.118	1.000	GO:0097125	CC	1	cyclin B1-CDK1 complex	1	CCNB1,CDK1
1	!	1.54e-03	75	84	6	0.071	0.080	REAC:R-HSA-176409	rea	1	APC/C:Cdc20 mediated degradation of mitotic proteins	1	PSMA2,CDC20,CCNB1,CCNA2,CDK1,UBE2C
1	!	1.63e-03	371	87	11	0.126	0.030	GO:1901990	BP	1	regulation of mitotic cell cycle phase transition	1	HMMR,AURKA,CCNB1,MDM2,XPC,BUB1,CDK1,UBE2C,AURKB,TUBB4B,TUBB
1	!	1.66e-03	135	74	7	0.095	0.052	GO:0000910	BP	1	cytokinesis	1	AURKA,KIF20A,ECT2,NUSAP1,KIF20B,AURKB,PRC1
1	!	1.67e-03	76	84	6	0.071	0.079	REAC:R-HSA-176814	rea	1	Activation of APC/C and APC/C:Cdc20 mediated degradation of mitotic proteins	1	PSMA2,CDC20,CCNB1,CCNA2,CDK1,UBE2C
1	!	1.86e-03	110	89	7	0.079	0.064	REAC:R-HSA-69618	rea	1	Mitotic Spindle Checkpoint	1	PPP2R5A,CDC20,ZWINT,SPC25,BUB1,UBE2C,AURKB
1	!	1.96e-03	9521	89	66	0.742	0.007	GO:0044444	CC	1	cytoplasmic part	1	ST3GAL6,PPP2R5A,LIMS2,HMMR,RAB7A,UNG,KIF22,DNAJA1,AURKA,CMTM6,PYGL,AHSA1,RBFA,PLP2,PSMA2,GLRX3,KIF20A,ECT2,STEAP3,HSPE1,CDC20,ARG1,STBD1,INHBA,ZWINT,ASL,TIMM8A,POR,BBOX1,CDO1,TOP2A,RAN,CCNB1,SDS,CD164,CCT7,MDM2,SYTL2,KIF20B,RPS8,CCNA2,CCT5,MAT1A,THRSP,SPC25,XPC,C2CD2,CCT3,ABCE1,CCT2,PPP1R14A,BUB1,CDK1,CDH2,S1PR1,PGAM1,DHCR7,UBE2C,IMPDH2,AURKB,ZNRF2,TUBB4B,TUBB,ARHGAP11A,PRC1,TGM2
1	!	2.01e-03	96	71	6	0.085	0.062	REAC:R-HSA-390466	rea	1	Chaperonin-mediated protein folding	1	CCT7,CCT5,CCT3,CCT2,TUBB6,TUBB4B
1	!	2.09e-03	553	87	13	0.149	0.024	GO:0044770	BP	1	cell cycle phase transition	1	HMMR,AURKA,INHBA,CCNB1,MDM2,CCNA2,XPC,BUB1,CDK1,UBE2C,AURKB,TUBB4B,TUBB
1	!	2.11e-03	67	97	6	0.062	0.090	GO:0007004	BP	1	telomere maintenance via telomerase	1	PAPD5,CCT7,CCT5,CCT3,CCT2,AURKB
1	!	2.18e-03	274	75	9	0.120	0.033	GO:0090068	BP	1	positive regulation of cell cycle process	1	AURKA,ECT2,CCNB1,MDM2,NUSAP1,KIF20B,CDK1,UBE2C,AURKB
1	!	2.25e-03	80	84	6	0.071	0.075	REAC:R-HSA-176408	rea	1	Regulation of APC/C activators between G1/S and early anaphase	1	PSMA2,CDC20,CCNB1,CCNA2,CDK1,UBE2C
1	!	2.38e-03	51	71	5	0.070	0.098	GO:0032206	BP	1	positive regulation of telomere maintenance	1	CCT7,CCT5,CCT3,CCT2,AURKB
1	!	2.44e-03	1490	92	22	0.239	0.015	GO:0005524	MF	1	ATP binding	1	KIF22,DNAJA1,AURKA,PYGL,KIF20A,HSPE1,DDX39A,TOP2A,CCT7,KIF20B,MKI67,CCT5,MAT1A,ATP2B2,CCT3,ABCE1,CCT2,PBK,BUB1,CDK1,UBE2C,AURKB
1	!	2.51e-03	69	97	6	0.062	0.087	GO:0006278	BP	1	RNA-dependent DNA biosynthetic process	1	PAPD5,CCT7,CCT5,CCT3,CCT2,AURKB
1	!	2.64e-03	99	87	6	0.069	0.061	KEGG:04914	keg	1	Progesterone-mediated oocyte maturation	1	KIF22,AURKA,CCNB1,CCNA2,BUB1,CDK1
1	!	2.79e-03	92	74	6	0.081	0.065	GO:0072686	CC	1	mitotic spindle	1	KIF22,AURKA,ECT2,KIF20B,CDK1,AURKB
1	!	2.89e-03	168	11	4	0.364	0.024	MIRNA:hsa-miR-5688	mir	1	hsa-miR-5688	1	INHBA,TOP2A,CD164,CDK1
1	!	3.02e-03	103	71	6	0.085	0.058	REAC:R-HSA-391251	rea	1	Protein folding	1	CCT7,CCT5,CCT3,CCT2,TUBB6,TUBB4B
1	!	3.21e-03	230	93	9	0.097	0.039	GO:0006403	BP	1	RNA localization	1	SRSF4,DDX39A,RAN,CCT7,CCT5,NUP205,CCT3,ABCE1,CCT2
1	!	3.25e-03	182	84	8	0.095	0.044	REAC:R-HSA-69275	rea	1	G2/M Transition	1	HMMR,AURKA,PSMA2,CCNB1,CCNA2,CDK1,TUBB4B,TUBB
1	!	3.34e-03	183	87	8	0.092	0.044	GO:0051783	BP	1	regulation of nuclear division	1	AURKA,CDC20,CCNB1,NUSAP1,KIF20B,MKI67,BUB1,UBE2C
1	!	3.38e-03	24	71	4	0.056	0.167	GO:0070199	BP	1	establishment of protein localization to chromosome	1	CCT7,CCT5,CCT3,CCT2
1	!	3.52e-03	184	84	8	0.095	0.043	REAC:R-HSA-453274	rea	1	Mitotic G2-G2/M phases	1	HMMR,AURKA,PSMA2,CCNB1,CCNA2,CDK1,TUBB4B,TUBB
1	!	3.70e-03	150	75	7	0.093	0.047	GO:0045931	BP	1	positive regulation of mitotic cell cycle	1	AURKA,CCNB1,MDM2,NUSAP1,KIF20B,CDK1,UBE2C
1	!	3.74e-03	171	89	8	0.090	0.047	REAC:R-HSA-2467813	rea	1	Separation of Sister Chromatids	1	PPP2R5A,PSMA2,CDC20,ZWINT,SPC25,BUB1,UBE2C,AURKB
1	!	4.02e-03	107	17	4	0.235	0.037	GO:0044774	BP	1	mitotic DNA integrity checkpoint	1	TOP2A,CCNB1,XPC,CDK1
1	!	4.13e-03	408	87	11	0.126	0.027	GO:1901987	BP	1	regulation of cell cycle phase transition	1	HMMR,AURKA,CCNB1,MDM2,XPC,BUB1,CDK1,UBE2C,AURKB,TUBB4B,TUBB
1	!	4.21e-03	3	17	2	0.118	0.667	CORUM:5551	cor	1	CDC2-CCNB1-PTCH1 complex	1	CCNB1,CDK1
1	!	4.21e-03	3	17	2	0.118	0.667	CORUM:5550	cor	1	CDC2-CCNB1-CCNF complex	1	CCNB1,CDK1
1	!	4.21e-03	3	17	2	0.118	0.667	CORUM:243	cor	1	RalBP1-CDC2-CCNB1 complex	1	CCNB1,CDK1
1	!	4.31e-03	1542	92	22	0.239	0.014	GO:0032559	MF	1	adenyl ribonucleotide binding	1	KIF22,DNAJA1,AURKA,PYGL,KIF20A,HSPE1,DDX39A,TOP2A,CCT7,KIF20B,MKI67,CCT5,MAT1A,ATP2B2,CCT3,ABCE1,CCT2,PBK,BUB1,CDK1,UBE2C,AURKB
1	!	4.45e-03	202	82	8	0.098	0.040	GO:0000086	BP	1	G2/M transition of mitotic cell cycle	1	HMMR,AURKA,CCNB1,CCNA2,CDK1,AURKB,TUBB4B,TUBB
1	!	4.63e-03	5623	96	49	0.510	0.009	TF:M00918_0	tf	1	Factor: E2F; motif: TTTSGCGSG; match class: 0	1	PPP2R5A,PTPN21,HMMR,UNG,KIF22,DNAJA1,AURKA,PSMA2,GLRX3,HLF,RANGRF,CTSC,ASF1A,ECT2,STEAP3,HSPE1,SRSF4,CDC20,ARG1,ZWINT,DDX39A,ASL,TIMM8A,POR,RAN,CCNB1,CD164,MDM2,NUSAP1,KIF20B,RPS8,HES6,CCNA2,CCT5,NUP205,ATP2B2,CCT3,PBK,CDK1,S1PR1,SHCBP1,FGGY,DHCR7,IMPDH2,ZNRF2,TBL3,TUBB4B,ARHGAP11A,PRC1
1	!	4.63e-03	5623	96	49	0.510	0.009	TF:M00918	tf	1	Factor: E2F; motif: TTTSGCGSG	1	PPP2R5A,PTPN21,HMMR,UNG,KIF22,DNAJA1,AURKA,PSMA2,GLRX3,HLF,RANGRF,CTSC,ASF1A,ECT2,STEAP3,HSPE1,SRSF4,CDC20,ARG1,ZWINT,DDX39A,ASL,TIMM8A,POR,RAN,CCNB1,CD164,MDM2,NUSAP1,KIF20B,RPS8,HES6,CCNA2,CCT5,NUP205,ATP2B2,CCT3,PBK,CDK1,S1PR1,SHCBP1,FGGY,DHCR7,IMPDH2,ZNRF2,TBL3,TUBB4B,ARHGAP11A,PRC1
1	!	4.80e-03	1552	92	22	0.239	0.014	GO:0030554	MF	1	adenyl nucleotide binding	1	KIF22,DNAJA1,AURKA,PYGL,KIF20A,HSPE1,DDX39A,TOP2A,CCT7,KIF20B,MKI67,CCT5,MAT1A,ATP2B2,CCT3,ABCE1,CCT2,PBK,BUB1,CDK1,UBE2C,AURKB
1	!	4.82e-03	171	93	7	0.075	0.041	HPA:026020_13	hpa	1	liver; hepatocytes[Supported,High]	1	HSPE1,SRSF4,TBC1D15,ASL,TIMM8A,MDM2,MAT1A
1	!	4.86e-03	76	81	5	0.062	0.066	KEGG:01230	keg	1	Biosynthesis of amino acids	1	ARG1,ASL,SDS,MAT1A,PGAM1
1	!	5.20e-03	78	97	6	0.062	0.077	GO:0010833	BP	1	telomere maintenance via telomere lengthening	1	PAPD5,CCT7,CCT5,CCT3,CCT2,AURKB
1	!	5.33e-03	8	71	3	0.042	0.375	GO:0002199	CC	1	zona pellucida receptor complex	1	CCT7,CCT3,CCT2
1	!	5.33e-03	97	44	5	0.114	0.052	GO:0051983	BP	1	regulation of chromosome segregation	1	ECT2,CCNB1,MKI67,UBE2C,AURKB
1	!	5.60e-03	32	17	3	0.176	0.094	GO:0030261	BP	1	chromosome condensation	1	TOP2A,CCNB1,CDK1
1	!	5.60e-03	79	97	6	0.062	0.076	GO:0032204	BP	1	regulation of telomere maintenance	1	PAPD5,CCT7,CCT5,CCT3,CCT2,AURKB
1	!	5.61e-03	2133	96	27	0.281	0.013	GO:0070062	CC	1	extracellular exosome	1	ST3GAL6,PABPC1,RAB7A,CD82,DNAJA1,PYGL,AHSA1,PSMA2,CTSC,HSPE1,ASL,BBOX1,RAN,CCT7,RPS8,CCT5,PTPRD,ATP2B2,CCT3,CCT2,CDK1,PGAM1,TUBB6,IMPDH2,TUBB4B,TUBB,TGM2
1	!	5.89e-03	182	89	8	0.090	0.044	REAC:R-HSA-68882	rea	1	Mitotic Anaphase	1	PPP2R5A,PSMA2,CDC20,ZWINT,SPC25,BUB1,UBE2C,AURKB
1	!	5.91e-03	193	89	8	0.090	0.041	GO:0000775	CC	1	chromosome, centromeric region	1	PPP2R5A,KIF22,AURKA,ZWINT,CCNB1,SPC25,BUB1,AURKB
1	!	5.92e-03	5	17	2	0.118	0.400	REAC:R-HSA-69478	rea	1	G2/M DNA replication checkpoint	1	CCNB1,CDK1
1	!	6.02e-03	68	64	5	0.078	0.074	GO:0061640	BP	1	cytoskeleton-dependent cytokinesis	1	KIF20A,ECT2,NUSAP1,KIF20B,AURKB
1	!	6.10e-03	59	74	5	0.068	0.085	GO:0005876	CC	1	spindle microtubule	1	AURKA,NUSAP1,CDK1,AURKB,PRC1
1	!	6.13e-03	183	89	8	0.090	0.044	REAC:R-HSA-2555396	rea	1	Mitotic Metaphase and Anaphase	1	PPP2R5A,PSMA2,CDC20,ZWINT,SPC25,BUB1,UBE2C,AURKB
1	!	6.39e-03	23	87	4	0.046	0.174	GO:0000780	CC	1	condensed nuclear chromosome, centromeric region	1	AURKA,CCNB1,BUB1,AURKB
1	!	6.44e-03	28	71	4	0.056	0.143	GO:0070198	BP	1	protein localization to chromosome, telomeric region	1	CCT7,CCT5,CCT3,CCT2
1	!	6.52e-03	1235	27	10	0.370	0.008	GO:0007010	BP	1	cytoskeleton organization	1	KIF20A,CDC20,RAN,CCNB1,SPC25,CDK1,S1PR1,TUBB6,TUBB,PRC1
1	!	6.82e-03	2155	96	27	0.281	0.013	GO:1903561	CC	1	extracellular vesicle	1	ST3GAL6,PABPC1,RAB7A,CD82,DNAJA1,PYGL,AHSA1,PSMA2,CTSC,HSPE1,ASL,BBOX1,RAN,CCT7,RPS8,CCT5,PTPRD,ATP2B2,CCT3,CCT2,CDK1,PGAM1,TUBB6,IMPDH2,TUBB4B,TUBB,TGM2
1	!	6.90e-03	63	71	5	0.070	0.079	GO:0061077	BP	1	chaperone-mediated protein folding	1	HSPE1,CCT7,CCT5,CCT3,CCT2
1	!	6.94e-03	2157	96	27	0.281	0.013	GO:0043230	CC	1	extracellular organelle	1	ST3GAL6,PABPC1,RAB7A,CD82,DNAJA1,PYGL,AHSA1,PSMA2,CTSC,HSPE1,ASL,BBOX1,RAN,CCT7,RPS8,CCT5,PTPRD,ATP2B2,CCT3,CCT2,CDK1,PGAM1,TUBB6,IMPDH2,TUBB4B,TUBB,TGM2
1	!	7.61e-03	1686	94	23	0.245	0.014	GO:0034613	BP	1	cellular protein localization	1	PPP2R5A,RAB7A,DNAJA1,AURKA,RANGRF,ECT2,SRSF4,TBC1D15,DDX39A,RAN,CCT7,MDM2,SYTL2,KIF20B,RPS8,CCT5,NUP205,CCT3,ABCE1,CCT2,CDK1,CDH2,AURKB
1	!	7.73e-03	153	82	7	0.085	0.046	GO:0010389	BP	1	regulation of G2/M transition of mitotic cell cycle	1	HMMR,AURKA,CCNB1,CDK1,AURKB,TUBB4B,TUBB
1	!	7.84e-03	218	82	8	0.098	0.037	GO:0044839	BP	1	cell cycle G2/M phase transition	1	HMMR,AURKA,CCNB1,CCNA2,CDK1,AURKB,TUBB4B,TUBB
1	!	8.17e-03	488	94	12	0.128	0.025	GO:1903827	BP	1	regulation of cellular protein localization	1	PPP2R5A,DNAJA1,RANGRF,ECT2,CCT7,MDM2,KIF20B,CCT5,CCT3,CCT2,CDK1,CDH2
1	!	8.25e-03	270	89	9	0.101	0.033	GO:0045930	BP	1	negative regulation of mitotic cell cycle	1	AURKA,ZWINT,TOP2A,CCNB1,MDM2,XPC,BUB1,CDK1,AURKB
1	!	8.42e-03	4	17	2	0.118	0.500	CORUM:5544	cor	1	CDC2-PCNA-CCNB1-GADD45A complex	1	CCNB1,CDK1
1	!	8.42e-03	4	17	2	0.118	0.500	CORUM:5546	cor	1	CDC2-PCNA-CCNB1-GADD45G complex	1	CCNB1,CDK1
1	!	8.42e-03	4	17	2	0.118	0.500	CORUM:5545	cor	1	CDC2-PCNA-CCNB1-GADD45B complex	1	CCNB1,CDK1
1	!	8.48e-03	14266	97	89	0.918	0.006	GO:0044424	CC	1	intracellular part	1	ST3GAL6,PPP2R5A,PABPC1,PTPN21,LIMS2,HMMR,RAB7A,UNG,KIF22,DNAJA1,AURKA,CMTM6,PYGL,AHSA1,RBFA,PLP2,PSMA2,GLRX3,HLF,RANGRF,CTSC,ASF1A,KIF20A,ECT2,STEAP3,HSPE1,SRSF4,CDC20,ARG1,STBD1,PAPD5,TBC1D15,INHBA,ZWINT,DDX39A,ASL,TIMM8A,POR,BBOX1,CDO1,TOP2A,RAN,CCNB1,SDS,CD164,CCT7,MDM2,TCF19,SYTL2,SLC37A4,NUSAP1,KIF20B,RPS8,CGN,HES6,CCNA2,MKI67,CCT5,MAT1A,THRSP,SPC25,XPC,NUP205,ATP2B2,C2CD2,CCT3,ABCE1,CCT2,PP…
1	!	8.49e-03	1697	94	23	0.245	0.014	GO:0070727	BP	1	cellular macromolecule localization	1	PPP2R5A,RAB7A,DNAJA1,AURKA,RANGRF,ECT2,SRSF4,TBC1D15,DDX39A,RAN,CCT7,MDM2,SYTL2,KIF20B,RPS8,CCT5,NUP205,CCT3,ABCE1,CCT2,CDK1,CDH2,AURKB
1	!	8.93e-03	4	17	2	0.118	0.500	GO:1905448	BP	1	positive regulation of mitochondrial ATP synthesis coupled electron transport	1	CCNB1,CDK1
1	!	9.05e-03	94	89	6	0.067	0.064	REAC:R-HSA-141424	rea	1	Amplification of signal from the kinetochores	1	PPP2R5A,CDC20,ZWINT,SPC25,BUB1,AURKB
1	!	9.05e-03	94	89	6	0.067	0.064	REAC:R-HSA-141444	rea	1	Amplification of signal from unattached kinetochores via a MAD2 inhibitory signal	1	PPP2R5A,CDC20,ZWINT,SPC25,BUB1,AURKB
1	!	9.07e-03	1744	92	23	0.250	0.013	GO:0008144	MF	1	drug binding	1	KIF22,DNAJA1,AURKA,PYGL,KIF20A,HSPE1,DDX39A,TOP2A,SDS,CCT7,KIF20B,MKI67,CCT5,MAT1A,ATP2B2,CCT3,ABCE1,CCT2,PBK,BUB1,CDK1,UBE2C,AURKB
1	!	9.34e-03	124	87	6	0.069	0.048	KEGG:04110	keg	1	Cell cycle	1	CDC20,CCNB1,MDM2,CCNA2,BUB1,CDK1
1	!	9.34e-03	124	87	6	0.069	0.048	KEGG:04114	keg	1	Oocyte meiosis	1	PPP2R5A,AURKA,CDC20,CCNB1,BUB1,CDK1
1	!	9.37e-03	67	71	5	0.070	0.075	GO:2000573	BP	1	positive regulation of DNA biosynthetic process	1	CCT7,CCT5,CCT3,CCT2,AURKB
1	!	9.40e-03	484	96	12	0.125	0.025	GO:0043312	BP	1	neutrophil degranulation	1	RAB7A,CMTM6,PYGL,PSMA2,CTSC,ARG1,STBD1,CCT2,PGAM1,IMPDH2,TUBB4B,TUBB
1	!	9.84e-03	2	58	2	0.034	1.000	CORUM:5557	cor	1	CDC2-CCNA2 complex	1	CCNA2,CDK1
1	!	1.00e-02	487	96	12	0.125	0.025	GO:0002283	BP	1	neutrophil activation involved in immune response	1	RAB7A,CMTM6,PYGL,PSMA2,CTSC,ARG1,STBD1,CCT2,PGAM1,IMPDH2,TUBB4B,TUBB
1	!	1.08e-02	121	71	6	0.085	0.050	GO:1900180	BP	1	regulation of protein localization to nucleus	1	ECT2,CCT7,CCT5,CCT3,CCT2,CDK1
1	!	1.11e-02	13	58	3	0.052	0.231	CORUM:1005	cor	1	RC complex during G2/M-phase of cell cycle	1	CCNB1,CCNA2,CDK1
1	!	1.14e-02	6420	95	52	0.547	0.008	TF:M00920	tf	1	Factor: E2F; motif: NKCGCGCSAAAN	1	PPP2R5A,PABPC1,PTPN21,RAB7A,UNG,KIF22,DNAJA1,AURKA,PYGL,PSMA2,GLRX3,HLF,RANGRF,ECT2,STEAP3,HSPE1,SRSF4,CDC20,ARG1,ZWINT,DDX39A,ASL,TIMM8A,POR,CCNB1,CD164,MDM2,TCF19,NUSAP1,KIF20B,RPS8,HES6,CCNA2,CCT5,XPC,NUP205,ATP2B2,CCT3,PBK,CDK1,CDH2,S1PR1,SHCBP1,FGGY,DHCR7,TUBB6,IMPDH2,ZNRF2,TBL3,TUBB4B,ARHGAP11A,PRC1
1	!	1.14e-02	6420	95	52	0.547	0.008	TF:M00920_0	tf	1	Factor: E2F; motif: NKCGCGCSAAAN; match class: 0	1	PPP2R5A,PABPC1,PTPN21,RAB7A,UNG,KIF22,DNAJA1,AURKA,PYGL,PSMA2,GLRX3,HLF,RANGRF,ECT2,STEAP3,HSPE1,SRSF4,CDC20,ARG1,ZWINT,DDX39A,ASL,TIMM8A,POR,CCNB1,CD164,MDM2,TCF19,NUSAP1,KIF20B,RPS8,HES6,CCNA2,CCT5,XPC,NUP205,ATP2B2,CCT3,PBK,CDK1,CDH2,S1PR1,SHCBP1,FGGY,DHCR7,TUBB6,IMPDH2,ZNRF2,TBL3,TUBB4B,ARHGAP11A,PRC1
1	!	1.14e-02	11390	89	72	0.809	0.006	GO:0005737	CC	1	cytoplasm	1	ST3GAL6,PPP2R5A,PTPN21,LIMS2,HMMR,RAB7A,UNG,KIF22,DNAJA1,AURKA,CMTM6,PYGL,AHSA1,RBFA,PLP2,PSMA2,GLRX3,KIF20A,ECT2,STEAP3,HSPE1,CDC20,ARG1,STBD1,TBC1D15,INHBA,ZWINT,DDX39A,ASL,TIMM8A,POR,BBOX1,CDO1,TOP2A,RAN,CCNB1,SDS,CD164,CCT7,MDM2,SYTL2,NUSAP1,KIF20B,RPS8,CCNA2,CCT5,MAT1A,THRSP,SPC25,XPC,C2CD2,CCT3,ABCE1,CCT2,PPP1R14A,BUB1,CDK1,CDH2,S1PR1,SHCBP1,PGAM1,DHCR7,UBE2C,TUBB6,IMPDH2,AURKB,ZNRF2,TUBB4B…
1	!	1.17e-02	39	71	4	0.056	0.103	REAC:R-HSA-390471	rea	1	Association of TriC/CCT with target proteins during biosynthesis	1	CCT7,CCT5,CCT3,CCT2
1	!	1.23e-02	497	96	12	0.125	0.024	GO:0042119	BP	1	neutrophil activation	1	RAB7A,CMTM6,PYGL,PSMA2,CTSC,ARG1,STBD1,CCT2,PGAM1,IMPDH2,TUBB4B,TUBB
1	!	1.23e-02	996	50	12	0.240	0.012	GO:0055114	BP	1	oxidation-reduction process	1	PYGL,GLRX3,STEAP3,STBD1,POR,CDO1,CCNB1,SLC37A4,CDK1,PGAM1,DHCR7,IMPDH2
1	!	1.24e-02	7	17	2	0.118	0.286	REAC:R-HSA-2980767	rea	1	Activation of NIMA Kinases NEK9, NEK6, NEK7	1	CCNB1,CDK1
1	!	1.28e-02	499	96	12	0.125	0.024	GO:0002446	BP	1	neutrophil mediated immunity	1	RAB7A,CMTM6,PYGL,PSMA2,CTSC,ARG1,STBD1,CCT2,PGAM1,IMPDH2,TUBB4B,TUBB
1	!	1.28e-02	1411	97	22	0.227	0.016	MIRNA:hsa-miR-92a-3p	mir	1	hsa-miR-92a-3p	1	TMCC3,AURKA,CMTM6,PYGL,KIF20A,STEAP3,CDC20,PAPD5,ZWINT,DDX39A,POR,CCNB1,CCT7,MDM2,RPS8,MKI67,NUP205,CDK1,AURKB,TUBB4B,TUBB,PRC1
1	!	1.35e-02	10	71	3	0.042	0.300	CORUM:6247	cor	1	BBS-chaperonin complex	1	CCT5,CCT3,CCT2
1	!	1.42e-02	504	96	12	0.125	0.024	GO:0036230	BP	1	granulocyte activation	1	RAB7A,CMTM6,PYGL,PSMA2,CTSC,ARG1,STBD1,CCT2,PGAM1,IMPDH2,TUBB4B,TUBB
1	!	1.42e-02	158	87	7	0.080	0.044	GO:0007088	BP	1	regulation of mitotic nuclear division	1	AURKA,CCNB1,NUSAP1,KIF20B,MKI67,BUB1,UBE2C
1	!	1.47e-02	6958	96	55	0.573	0.008	TF:M00516_0	tf	1	Factor: E2F-1; motif: TTTSGCGCGMNR; match class: 0	1	PPP2R5A,PABPC1,PTPN21,HMMR,RAB7A,UNG,KIF22,DNAJA1,AURKA,PYGL,PSMA2,GLRX3,HLF,RANGRF,CTSC,ECT2,STEAP3,HSPE1,SRSF4,CDC20,ARG1,ZWINT,DDX39A,ASL,TIMM8A,POR,CCNB1,CD164,MDM2,TCF19,NUSAP1,RPS8,HES6,CCNA2,MKI67,PTPRD,XPC,NUP205,ATP2B2,CCT3,ABCE1,PBK,CDK1,S1PR1,SHCBP1,PGAM1,FGGY,DHCR7,TUBB6,IMPDH2,ZNRF2,TBL3,TUBB4B,ARHGAP11A,PRC1
1	!	1.47e-02	6958	96	55	0.573	0.008	TF:M00516	tf	1	Factor: E2F-1; motif: TTTSGCGCGMNR	1	PPP2R5A,PABPC1,PTPN21,HMMR,RAB7A,UNG,KIF22,DNAJA1,AURKA,PYGL,PSMA2,GLRX3,HLF,RANGRF,CTSC,ECT2,STEAP3,HSPE1,SRSF4,CDC20,ARG1,ZWINT,DDX39A,ASL,TIMM8A,POR,CCNB1,CD164,MDM2,TCF19,NUSAP1,RPS8,HES6,CCNA2,MKI67,PTPRD,XPC,NUP205,ATP2B2,CCT3,ABCE1,PBK,CDK1,S1PR1,SHCBP1,PGAM1,FGGY,DHCR7,TUBB6,IMPDH2,ZNRF2,TBL3,TUBB4B,ARHGAP11A,PRC1
1	!	1.48e-02	12266	97	81	0.835	0.007	GO:0043227	CC	1	membrane-bounded organelle	1	ST3GAL6,PPP2R5A,PABPC1,LIMS2,RAB7A,UNG,KIF22,CD82,DNAJA1,AURKA,CMTM6,PYGL,AHSA1,RBFA,PLP2,PSMA2,GLRX3,HLF,RANGRF,CTSC,ASF1A,KIF20A,ECT2,STEAP3,HSPE1,SRSF4,CDC20,ARG1,STBD1,PAPD5,ZWINT,DDX39A,ASL,TIMM8A,POR,BBOX1,TOP2A,RAN,CCNB1,SDS,CD164,CCT7,MDM2,TCF19,SYTL2,SLC37A4,NUSAP1,KIF20B,RPS8,HES6,CCNA2,MKI67,CCT5,THRSP,SPC25,PTPRD,XPC,NUP205,ATP2B2,C2CD2,CCT3,ABCE1,CCT2,PBK,BUB1,CDK1,CDH2,S1PR1,PGAM1,D…
1	!	1.50e-02	219	89	8	0.090	0.037	GO:0000793	CC	1	condensed chromosome	1	AURKA,ZWINT,TOP2A,CCNB1,MKI67,SPC25,BUB1,AURKB
1	!	1.52e-02	13288	97	85	0.876	0.006	GO:0043226	CC	1	organelle	1	ST3GAL6,PPP2R5A,PABPC1,PTPN21,LIMS2,HMMR,RAB7A,UNG,KIF22,CD82,DNAJA1,AURKA,CMTM6,PYGL,AHSA1,RBFA,PLP2,PSMA2,GLRX3,HLF,RANGRF,CTSC,ASF1A,KIF20A,ECT2,STEAP3,HSPE1,SRSF4,CDC20,ARG1,STBD1,PAPD5,ZWINT,DDX39A,ASL,TIMM8A,POR,BBOX1,TOP2A,RAN,CCNB1,SDS,CD164,CCT7,MDM2,TCF19,SYTL2,SLC37A4,NUSAP1,KIF20B,RPS8,CGN,HES6,CCNA2,MKI67,CCT5,THRSP,SPC25,PTPRD,XPC,NUP205,ATP2B2,C2CD2,CCT3,ABCE1,CCT2,PBK,BUB1,CDK1,CD…
1	!	1.52e-02	88	12	3	0.250	0.034	KEGG:04540	keg	1	Gap junction	1	CDK1,TUBB6,TUBB
1	!	1.58e-02	42	71	4	0.056	0.095	REAC:R-HSA-6814122	rea	1	Cooperation of PDCL (PhLP1) and TRiC/CCT in G-protein beta folding	1	CCT7,CCT5,CCT3,CCT2
1	!	1.61e-02	171	82	7	0.085	0.041	GO:1902749	BP	1	regulation of cell cycle G2/M phase transition	1	HMMR,AURKA,CCNB1,CDK1,AURKB,TUBB4B,TUBB
1	!	1.74e-02	72	82	5	0.061	0.069	REAC:R-HSA-8854518	rea	1	AURKA Activation by TPX2	1	HMMR,AURKA,CDK1,TUBB4B,TUBB
1	!	1.76e-02	3	58	2	0.034	0.667	REAC:R-HSA-170145	rea	1	Phosphorylation of proteins involved in the G2/M transition by Cyclin A:Cdc2 complexes	1	CCNA2,CDK1
1	!	1.82e-02	268	75	8	0.107	0.030	GO:0034504	BP	1	protein localization to nucleus	1	ECT2,RAN,CCT7,MDM2,CCT5,CCT3,CCT2,CDK1
1	!	1.85e-02	157	17	4	0.235	0.025	GO:0031570	BP	1	DNA integrity checkpoint	1	TOP2A,CCNB1,XPC,CDK1
1	!	1.85e-02	3105	97	33	0.340	0.011	GO:0044085	BP	1	cellular component biogenesis	1	LIMS2,RAB7A,AURKA,RBFA,GLRX3,RANGRF,CTSC,ASF1A,ECT2,CDC20,ARG1,PAPD5,RAN,CCNB1,MDM2,RPS8,MAT1A,PTPRD,XPC,NUP205,CCT3,ABCE1,CCT2,CDK1,CDH2,S1PR1,UBE2C,IMPDH2,AURKB,TBL3,TUBB4B,TUBB,TGM2
1	!	1.86e-02	5083	96	45	0.469	0.009	GO:0051234	BP	1	establishment of localization	1	RAB7A,KIF22,DNAJA1,CMTM6,PYGL,PLP2,AQP8,PSMA2,RANGRF,CTSC,KIF20A,ECT2,STEAP3,SRSF4,ARG1,STBD1,TBC1D15,INHBA,ZWINT,DDX39A,TIMM8A,CDO1,RAN,CCNB1,CCT7,MDM2,SYTL2,SLC37A4,NUSAP1,KIF20B,RPS8,CCT5,THRSP,NUP205,ATP2B2,CCT3,ABCE1,CCT2,CDK1,CDH2,PGAM1,IMPDH2,TUBB4B,TUBB,TGM2
1	!	2.05e-02	72	84	5	0.060	0.069	REAC:R-HSA-174178	rea	1	APC/C:Cdh1 mediated degradation of Cdc20 and other APC/C:Cdh1 targeted proteins in late mitosis/early G1	1	AURKA,PSMA2,CDC20,UBE2C,AURKB
1	!	2.05e-02	72	84	5	0.060	0.069	REAC:R-HSA-174184	rea	1	Cdc20:Phospho-APC/C mediated degradation of Cyclin A	1	PSMA2,CDC20,CCNA2,CDK1,UBE2C
1	!	2.10e-02	6	17	2	0.118	0.333	CORUM:310	cor	1	Cell cycle kinase complex CDC2	1	CCNB1,CDK1
1	!	2.13e-02	9	17	2	0.118	0.222	REAC:R-HSA-113507	rea	1	E2F-enabled inhibition of pre-replication complex formation	1	CCNB1,CDK1
1	!	2.19e-02	73	84	5	0.060	0.068	REAC:R-HSA-179419	rea	1	APC:Cdc20 mediated degradation of cell cycle proteins prior to satisfation of the cell cycle checkpoint	1	PSMA2,CDC20,CCNA2,CDK1,UBE2C
1	!	2.23e-02	6	17	2	0.118	0.333	GO:1903862	BP	1	positive regulation of oxidative phosphorylation	1	CCNB1,CDK1
1	!	2.23e-02	6	17	2	0.118	0.333	GO:1901857	BP	1	positive regulation of cellular respiration	1	CCNB1,CDK1
1	!	2.23e-02	6	17	2	0.118	0.333	GO:1905446	BP	1	regulation of mitochondrial ATP synthesis coupled electron transport	1	CCNB1,CDK1
1	!	2.35e-02	12	74	3	0.041	0.250	GO:0035404	BP	1	histone-serine phosphorylation	1	AURKA,CCNB1,AURKB
1	!	2.42e-02	211	71	7	0.099	0.033	GO:0051054	BP	1	positive regulation of DNA metabolic process	1	UNG,CCT7,CCT5,CCT3,CCT2,CDK1,AURKB
1	!	2.44e-02	532	96	12	0.125	0.023	GO:0043299	BP	1	leukocyte degranulation	1	RAB7A,CMTM6,PYGL,PSMA2,CTSC,ARG1,STBD1,CCT2,PGAM1,IMPDH2,TUBB4B,TUBB
1	!	2.57e-02	87	74	5	0.068	0.057	REAC:R-HSA-2565942	rea	1	Regulation of PLK1 Activity at G2/M Transition	1	AURKA,CCNB1,CDK1,TUBB4B,TUBB
1	!	2.66e-02	10	17	2	0.118	0.200	REAC:R-HSA-2465910	rea	1	MASTL Facilitates Mitotic Progression	1	CCNB1,CDK1
1	!	2.74e-02	126	83	6	0.072	0.048	REAC:R-HSA-3108232	rea	1	SUMO E3 ligases SUMOylate target proteins	1	AURKA,TOP2A,MDM2,XPC,NUP205,AURKB
1	!	2.74e-02	374	75	9	0.120	0.024	GO:0045787	BP	1	positive regulation of cell cycle	1	AURKA,ECT2,CCNB1,MDM2,NUSAP1,KIF20B,CDK1,UBE2C,AURKB
1	!	2.87e-02	476	96	12	0.125	0.025	REAC:R-HSA-6798695	rea	1	Neutrophil degranulation	1	RAB7A,CMTM6,PYGL,PSMA2,CTSC,ARG1,STBD1,CCT2,PGAM1,IMPDH2,TUBB4B,TUBB
1	!	2.88e-02	541	96	12	0.125	0.022	GO:0002275	BP	1	myeloid cell activation involved in immune response	1	RAB7A,CMTM6,PYGL,PSMA2,CTSC,ARG1,STBD1,CCT2,PGAM1,IMPDH2,TUBB4B,TUBB
1	!	2.92e-02	105	97	6	0.062	0.057	GO:2000278	BP	1	regulation of DNA biosynthetic process	1	PAPD5,CCT7,CCT5,CCT3,CCT2,AURKB
1	!	2.94e-02	3	58	2	0.034	0.667	CORUM:5559	cor	1	CDC2-CCNA2-CDK2 complex	1	CCNA2,CDK1
1	!	3.05e-02	544	96	12	0.125	0.022	GO:0002444	BP	1	myeloid leukocyte mediated immunity	1	RAB7A,CMTM6,PYGL,PSMA2,CTSC,ARG1,STBD1,CCT2,PGAM1,IMPDH2,TUBB4B,TUBB
1	!	3.07e-02	13	9	2	0.222	0.154	GO:0000098	BP	1	sulfur amino acid catabolic process	1	CDO1,MAT1A
1	!	3.24e-02	11	17	2	0.118	0.182	REAC:R-HSA-2514853	rea	1	Condensation of Prometaphase Chromosomes	1	CCNB1,CDK1
1	!	3.35e-02	18	74	3	0.041	0.167	REAC:R-HSA-6804114	rea	1	TP53 Regulates Transcription of Genes Involved in G2 Cell Cycle Arrest	1	AURKA,CCNB1,CDK1
1	!	3.48e-02	118	89	6	0.067	0.051	GO:0000779	CC	1	condensed chromosome, centromeric region	1	AURKA,ZWINT,CCNB1,SPC25,BUB1,AURKB
1	!	3.54e-02	132	83	6	0.072	0.045	REAC:R-HSA-2990846	rea	1	SUMOylation	1	AURKA,TOP2A,MDM2,XPC,NUP205,AURKB
1	!	3.59e-02	362	80	9	0.113	0.025	GO:0043161	BP	1	proteasome-mediated ubiquitin-dependent protein catabolic process	1	AURKA,CDC20,CCNB1,MDM2,PBK,CDK1,UBE2C,AURKB,ZNRF2
1	!	3.68e-02	49	74	4	0.054	0.082	REAC:R-HSA-6791312	rea	1	TP53 Regulates Transcription of Cell Cycle Genes	1	AURKA,CCNB1,CCNA2,CDK1
1	!	3.75e-02	121	89	6	0.067	0.050	REAC:R-HSA-5663220	rea	1	RHO GTPases Activate Formins	1	PPP2R5A,CDC20,ZWINT,SPC25,BUB1,AURKB
1	!	3.77e-02	6474	95	51	0.537	0.008	TF:M00939_0	tf	1	Factor: E2F; motif: TTTSGCGSG; match class: 0	1	PPP2R5A,PABPC1,PTPN21,UNG,KIF22,DNAJA1,AURKA,PYGL,PSMA2,GLRX3,HLF,RANGRF,ECT2,STEAP3,HSPE1,SRSF4,CDC20,ARG1,ZWINT,DDX39A,ASL,TIMM8A,POR,CCNB1,CD164,MDM2,TCF19,NUSAP1,KIF20B,RPS8,HES6,CCNA2,CCT5,SPC25,XPC,NUP205,ATP2B2,CCT3,PBK,CDK1,CDH2,S1PR1,SHCBP1,FGGY,DHCR7,IMPDH2,ZNRF2,TBL3,TUBB4B,ARHGAP11A,PRC1
1	!	3.77e-02	6474	95	51	0.537	0.008	TF:M00939	tf	1	Factor: E2F; motif: TTTSGCGSG	1	PPP2R5A,PABPC1,PTPN21,UNG,KIF22,DNAJA1,AURKA,PYGL,PSMA2,GLRX3,HLF,RANGRF,ECT2,STEAP3,HSPE1,SRSF4,CDC20,ARG1,ZWINT,DDX39A,ASL,TIMM8A,POR,CCNB1,CD164,MDM2,TCF19,NUSAP1,KIF20B,RPS8,HES6,CCNA2,CCT5,SPC25,XPC,NUP205,ATP2B2,CCT3,PBK,CDK1,CDH2,S1PR1,SHCBP1,FGGY,DHCR7,IMPDH2,ZNRF2,TBL3,TUBB4B,ARHGAP11A,PRC1
1	!	4.11e-02	12497	97	81	0.835	0.006	GO:0043229	CC	1	intracellular organelle	1	ST3GAL6,PPP2R5A,PABPC1,PTPN21,LIMS2,HMMR,RAB7A,UNG,KIF22,DNAJA1,AURKA,CMTM6,PYGL,AHSA1,RBFA,PLP2,PSMA2,GLRX3,HLF,RANGRF,CTSC,ASF1A,KIF20A,ECT2,STEAP3,HSPE1,SRSF4,CDC20,ARG1,STBD1,PAPD5,ZWINT,DDX39A,TIMM8A,POR,TOP2A,RAN,CCNB1,SDS,CD164,CCT7,MDM2,TCF19,SYTL2,SLC37A4,NUSAP1,KIF20B,RPS8,CGN,HES6,CCNA2,MKI67,CCT5,THRSP,SPC25,XPC,NUP205,ATP2B2,C2CD2,CCT3,ABCE1,CCT2,PBK,BUB1,CDK1,CDH2,S1PR1,SHCBP1,PGAM1…
1	!	4.13e-02	312	94	9	0.096	0.029	GO:1903829	BP	1	positive regulation of cellular protein localization	1	RANGRF,ECT2,CCT7,MDM2,KIF20B,CCT5,CCT3,CCT2,CDK1
1	!	4.17e-02	14606	97	89	0.918	0.006	GO:0005622	CC	1	intracellular	1	ST3GAL6,PPP2R5A,PABPC1,PTPN21,LIMS2,HMMR,RAB7A,UNG,KIF22,DNAJA1,AURKA,CMTM6,PYGL,AHSA1,RBFA,PLP2,PSMA2,GLRX3,HLF,RANGRF,CTSC,ASF1A,KIF20A,ECT2,STEAP3,HSPE1,SRSF4,CDC20,ARG1,STBD1,PAPD5,TBC1D15,INHBA,ZWINT,DDX39A,ASL,TIMM8A,POR,BBOX1,CDO1,TOP2A,RAN,CCNB1,SDS,CD164,CCT7,MDM2,TCF19,SYTL2,SLC37A4,NUSAP1,KIF20B,RPS8,CGN,HES6,CCNA2,MKI67,CCT5,MAT1A,THRSP,SPC25,XPC,NUP205,ATP2B2,C2CD2,CCT3,ABCE1,CCT2,PP…
1	!	4.27e-02	45	83	4	0.048	0.089	REAC:R-HSA-4615885	rea	1	SUMOylation of DNA replication proteins	1	AURKA,TOP2A,NUP205,AURKB
1	!	4.59e-02	13	17	2	0.118	0.154	REAC:R-HSA-75035	rea	1	Chk1/Chk2(Cds1) mediated inactivation of Cyclin B:Cdk1 complex	1	CCNB1,CDK1
1	!	4.69e-02	1231	86	17	0.198	0.014	GO:1901565	BP	1	organonitrogen compound catabolic process	1	HMMR,RAB7A,UNG,AURKA,PSMA2,CDC20,ARG1,CDO1,CCNB1,SDS,MDM2,MAT1A,PBK,CDK1,UBE2C,AURKB,ZNRF2
1	!	4.75e-02	3710	97	36	0.371	0.010	GO:0006996	BP	1	organelle organization	1	RAB7A,KIF22,AURKA,RANGRF,CTSC,ASF1A,KIF20A,CDC20,PAPD5,TBC1D15,ZWINT,TOP2A,RAN,CCNB1,CCT7,SYTL2,NUSAP1,KIF20B,CCNA2,MKI67,CCT5,SPC25,XPC,NUP205,CCT3,CCT2,BUB1,CDK1,CDH2,S1PR1,UBE2C,TUBB6,AURKB,TUBB4B,TUBB,PRC1
1	!	4.83e-02	842	88	14	0.159	0.017	GO:0033365	BP	1	protein localization to organelle	1	RAB7A,DNAJA1,AURKA,ECT2,RAN,CCT7,MDM2,KIF20B,RPS8,CCT5,CCT3,CCT2,CDK1,AURKB
1	!	4.87e-02	19	58	3	0.052	0.158	GO:0071371	BP	1	cellular response to gonadotropin stimulus	1	INHBA,POR,CCNA2
1	!	4.93e-02	25	58	3	0.052	0.120	REAC:R-HSA-69273	rea	1	Cyclin A/B1/B2 associated events during G2/M transition	1	CCNB1,CCNA2,CDK1
#INFO:	PARAMETERS: analytical = 1
#INFO:	PARAMETERS: organism = hsapiens
#INFO:	PARAMETERS: ordered_queries = 1
#INFO:	PARAMETERS: user_thr = 1.00
#INFO:	PARAMETERS: significant = 1
#INFO:	User: http
#INFO:	Host: arak-prod
#INFO:	Time: 2018-9-27 13:16:32
#INFO:	Version: beta
#WARNING:	Gene KIAA0101 in query [1/3] is not recognized, skipping!
#WARNING:	Gene C11ORF73 in query [1/23] is not recognized, skipping!
#WARNING:	Gene ADCK3 in query [1/32] is not recognized, skipping!
#INFO:	Effective domain size for CORUM: 3219, threshold 0.000103
#INFO:	Effective domain size for GO: 19498, threshold 2.4e-05
#INFO:	Effective domain size for HPA: 9501, threshold 0.000143
#INFO:	Effective domain size for KEGG: 7229, threshold 0.000645
#INFO:	Effective domain size for MIRNA: 14844, threshold 8.5e-05
#INFO:	Effective domain size for REAC: 10578, threshold 0.000137
#INFO:	Effective domain size for TF: 19881, threshold 2.2e-05
