# Supplementary material for: Literature optimized integration of gene expression for organ-specific evaluation of toxicogenomics datasets
Source: PLoS One. 2019 Jan 14;14(1):e0210467. doi: 10.1371/journal.pone.0210467 (PMC6331104; doi:10.1371/journal.pone.0210467)
Supplement: S8 File — Text file with the output of a functional term enrichment analysis using the g:Profiler web tool for the top-100 RK ranked genes. (TXT) [file pone.0210467.s011.txt]

#	signf	corr. p-value	T	Q	Q&T	Q&T/Q	Q&T/T	term ID		t type	t group	t name and depth in group		Q&T list
#
1	!	1.14e-03	276	51	8	0.157	0.029	GO:0048511	BP	1	rhythmic process	1	USP2,PER3,SREBF1,DBP,HLF,ATF4,SLIT2,NR1D2
1	!	1.32e-03	9324	96	69	0.719	0.007	TF:M02089_1	tf	1	Factor: E2F-3; motif: GGCGGGN; match class: 1	1	RHBDD2,USP2,PER3,HERPUD1,RRP12,SREBF1,SMARCA2,YPEL3,CMTM6,PALM,CARD10,APEX1,HERC1,DBP,HLF,GAB1,UGDH,DTX4,CCDC86,CNOT2,LPCAT3,PPARD,ETF1,EEPD1,NDUFAF4,PNKD,POR,ATF4,DNAJB9,SAT1,NARS,YARS,CLDN10,MYC,SYTL2,KIF11,ATP1B1,CGN,SLIT2,TNFRSF21,PNRC1,PSPH,SLC25A25,PPRC1,TMEM86A,RNF144A,C16ORF87,SUSD3,THEM4,NFIA,PPP1R21,GNL3,NFIL3,HSPA12A,TRMT61A,CA4,TSR1,STAT3,TMEM37,SLC25A33,NR1D2,VPS37D,MTHFR,CHD9,MAFF,TPCN1,TMEM120A,SLC29A3,IFRD2
1	!	1.88e-03	9442	71	54	0.761	0.006	TF:M00470	tf	1	Factor: AP-2gamma; motif: GCCYNNGGS	1	USP2,PER3,HERPUD1,SPO11,SREBF1,SMARCA2,CMTM6,PALM,CARD10,APEX1,TRIM35,NDRG1,DBP,HLF,GAB1,DTX4,CNOT2,PAK1IP1,PPARD,COQ10B,ETF1,EEPD1,NDUFAF4,PCK1,EIF2S2,PNKD,POR,ATF4,NARS,YARS,EPHX1,SLIT2,TNFRSF21,PSPH,TMEM86A,RNF144A,C16ORF87,THEM4,CA4,TSR1,TMEM37,SLC25A33,DCAKD,NR1D2,VPS37D,MTHFR,MAFF,TPCN1,TMEM120A,SLC29A3,TXNRD1,CHUK,C1ORF210,TRIL
1	!	1.88e-03	9442	71	54	0.761	0.006	TF:M00470_0	tf	1	Factor: AP-2gamma; motif: GCCYNNGGS; match class: 0	1	USP2,PER3,HERPUD1,SPO11,SREBF1,SMARCA2,CMTM6,PALM,CARD10,APEX1,TRIM35,NDRG1,DBP,HLF,GAB1,DTX4,CNOT2,PAK1IP1,PPARD,COQ10B,ETF1,EEPD1,NDUFAF4,PCK1,EIF2S2,PNKD,POR,ATF4,NARS,YARS,EPHX1,SLIT2,TNFRSF21,PSPH,TMEM86A,RNF144A,C16ORF87,THEM4,CA4,TSR1,TMEM37,SLC25A33,DCAKD,NR1D2,VPS37D,MTHFR,MAFF,TPCN1,TMEM120A,SLC29A3,TXNRD1,CHUK,C1ORF210,TRIL
1	!	2.34e-03	6200	94	52	0.553	0.008	TF:M09817_1	tf	1	Factor: PAX5; motif: RNGCGTGACCNN; match class: 1	1	RHBDD2,USP2,PER3,HERPUD1,RRP12,SPO11,FKBP5,CARD10,APEX1,RNF125,DBP,HLF,GAB1,UGDH,CNOT2,ACVR1,EEPD1,NDUFAF4,POR,YARS,CLDN10,KIF11,CGN,SELENBP1,SLIT2,PNRC1,PSPH,SLC25A25,PPRC1,TMEM86A,RNF144A,C16ORF87,PPP1R21,GNL3,NFIL3,CA4,TSR1,STAT3,TMEM43,TMEM37,SLC25A33,DCAKD,NR1D2,VPS37D,MTHFR,CHD9,MAFF,TPCN1,TMEM120A,TXNRD1,C1ORF210,TRIL
1	!	4.06e-03	13182	96	84	0.875	0.006	TF:M02089	tf	1	Factor: E2F-3; motif: GGCGGGN	1	RHBDD2,IFRD1,USP2,PER3,HERPUD1,RRP12,SPO11,SREBF1,SMARCA2,YPEL3,CMTM6,FKBP5,PALM,CARD10,APEX1,RNF125,HERC1,NDRG1,DBP,HLF,GAB1,UGDH,DTX4,CCDC86,CNOT2,LPCAT3,PAK1IP1,PPARD,ETF1,EEPD1,NDUFAF4,PCK1,EIF2S2,PNKD,POR,ATF4,DNAJB9,SAT1,GDF15,NARS,YARS,CLDN10,MYC,SYTL2,KIF11,ATP1B1,CGN,SLIT2,TNFRSF21,PNRC1,PSPH,SLC25A25,PPRC1,TMEM86A,RNF144A,C16ORF87,SUSD3,THEM4,NFIA,PPP1R21,GNL3,NFIL3,HSPA12A,TRMT61A,CA4,TSR1,STAT3,TMEM37,SLC25A33,DCAKD,NR1D2,VPS37D,MTHFR,CHD9,MAFF,TPCN1,TMEM120A,SEMA4A,SLC29A3,TXNRD1,CHUK,IFRD2,C1ORF210,TRIL
1	!	4.06e-03	13182	96	84	0.875	0.006	TF:M02089_0	tf	1	Factor: E2F-3; motif: GGCGGGN; match class: 0	1	RHBDD2,IFRD1,USP2,PER3,HERPUD1,RRP12,SPO11,SREBF1,SMARCA2,YPEL3,CMTM6,FKBP5,PALM,CARD10,APEX1,RNF125,HERC1,NDRG1,DBP,HLF,GAB1,UGDH,DTX4,CCDC86,CNOT2,LPCAT3,PAK1IP1,PPARD,ETF1,EEPD1,NDUFAF4,PCK1,EIF2S2,PNKD,POR,ATF4,DNAJB9,SAT1,GDF15,NARS,YARS,CLDN10,MYC,SYTL2,KIF11,ATP1B1,CGN,SLIT2,TNFRSF21,PNRC1,PSPH,SLC25A25,PPRC1,TMEM86A,RNF144A,C16ORF87,SUSD3,THEM4,NFIA,PPP1R21,GNL3,NFIL3,HSPA12A,TRMT61A,CA4,TSR1,STAT3,TMEM37,SLC25A33,DCAKD,NR1D2,VPS37D,MTHFR,CHD9,MAFF,TPCN1,TMEM120A,SEMA4A,SLC29A3,TXNRD1,CHUK,IFRD2,C1ORF210,TRIL
1	!	4.78e-03	1871	36	14	0.389	0.007	TF:M08869_0	tf	1	Factor: CLOCKBMAL; motif: NNNWCACGTGGN; match class: 0	1	HERPUD1,NDUFAF4,ATF4,DNAJB9,GDF15,ATP1B1,TNFRSF21,PSPH,TMEM86A,SLC25A33,DCAKD,NR1D2,MTHFR,MAFF
1	!	4.78e-03	1871	36	14	0.389	0.007	TF:M08869	tf	1	Factor: CLOCKBMAL; motif: NNNWCACGTGGN	1	HERPUD1,NDUFAF4,ATF4,DNAJB9,GDF15,ATP1B1,TNFRSF21,PSPH,TMEM86A,SLC25A33,DCAKD,NR1D2,MTHFR,MAFF
1	!	6.47e-03	945	58	13	0.224	0.014	GO:0010243	BP	1	response to organonitrogen compound	1	HERPUD1,SREBF1,APEX1,GAB1,PCK1,POR,ATF4,DNAJB9,GDF15,SLIT2,SLC25A33,MTHFR,CHUK
1	!	8.27e-03	25	85	4	0.047	0.160	GO:0009299	BP	1	mRNA transcription	1	SREBF1,PPARD,ATF4,STAT3
1	!	8.38e-03	23	58	3	0.052	0.130	KEGG:04964	keg	1	Proximal tubule bicarbonate reclamation	1	PCK1,ATP1B1,CA4
1	!	1.07e-02	3918	92	37	0.402	0.009	TF:M08911_1	tf	1	Factor: CTCF; motif: NCCRSTAGGGGGCGC; match class: 1	1	RHBDD2,PER3,PALM,CARD10,NDRG1,DBP,HLF,UGDH,DTX4,CNOT2,LPCAT3,PPARD,NDUFAF4,PNKD,POR,GDF15,YARS,CLDN10,ATP1B1,TNFRSF21,PNRC1,PSPH,PPRC1,TMEM86A,CA4,TSR1,STAT3,TMEM43,TMEM37,SLC25A33,NR1D2,VPS37D,CHD9,TPCN1,TMEM120A,SLC29A3,TRIL
1	!	1.46e-02	13193	96	83	0.865	0.006	TF:M00803_0	tf	1	Factor: E2F; motif: GGCGSG; match class: 0	1	RHBDD2,USP2,PER3,HERPUD1,RRP12,SPO11,SREBF1,SMARCA2,YPEL3,CMTM6,FKBP5,PALM,CARD10,APEX1,RNF125,HERC1,TRIM35,NDRG1,DBP,HLF,GAB1,UGDH,DTX4,CNOT2,LPCAT3,PAK1IP1,COQ10B,ETF1,EEPD1,NDUFAF4,EIF2S2,PNKD,POR,ATF4,SAT1,NARS,YARS,CLDN10,MYC,SYTL2,KIF11,ATP1B1,CGN,SELENBP1,EPHX1,SLIT2,DCDC2,TNFRSF21,PNRC1,PSPH,SLC25A25,PPRC1,TMEM86A,RNF144A,C16ORF87,SUSD3,THEM4,NFIA,PPP1R21,GNL3,NFIL3,HSPA12A,TRMT61A,CA4,TSR1,STAT3,TMEM43,TMEM37,SLC25A33,DCAKD,NR1D2,VPS37D,MTHFR,CHD9,MAFF,TPCN1,TMEM120A,SLC29A3,TXNRD1,CHUK,IFRD2,C1ORF210,TRIL
1	!	1.46e-02	13193	96	83	0.865	0.006	TF:M00803	tf	1	Factor: E2F; motif: GGCGSG	1	RHBDD2,USP2,PER3,HERPUD1,RRP12,SPO11,SREBF1,SMARCA2,YPEL3,CMTM6,FKBP5,PALM,CARD10,APEX1,RNF125,HERC1,TRIM35,NDRG1,DBP,HLF,GAB1,UGDH,DTX4,CNOT2,LPCAT3,PAK1IP1,COQ10B,ETF1,EEPD1,NDUFAF4,EIF2S2,PNKD,POR,ATF4,SAT1,NARS,YARS,CLDN10,MYC,SYTL2,KIF11,ATP1B1,CGN,SELENBP1,EPHX1,SLIT2,DCDC2,TNFRSF21,PNRC1,PSPH,SLC25A25,PPRC1,TMEM86A,RNF144A,C16ORF87,SUSD3,THEM4,NFIA,PPP1R21,GNL3,NFIL3,HSPA12A,TRMT61A,CA4,TSR1,STAT3,TMEM43,TMEM37,SLC25A33,DCAKD,NR1D2,VPS37D,MTHFR,CHD9,MAFF,TPCN1,TMEM120A,SLC29A3,TXNRD1,CHUK,IFRD2,C1ORF210,TRIL
1	!	1.53e-02	3	31	2	0.065	0.667	GO:1990037	CC	1	Lewy body core	1	HERPUD1,ATF4
1	!	1.97e-02	981	46	8	0.174	0.008	HP:0000240	hp	1	Abnormality of skull size	1	RNF125,HERC1,NDUFAF4,POR,PSPH,MTHFR,SLC29A3,CHUK
1	!	2.20e-02	425	3	3	1.000	0.007	TF:M03791_1	tf	1	Factor: GABPalpha_GABPbeta; motif: CTTCCKGY; match class: 1	1	TRIM35,DNAJB9,MTHFR
1	!	2.28e-02	9100	94	64	0.681	0.007	TF:M08911_0	tf	1	Factor: CTCF; motif: NCCRSTAGGGGGCGC; match class: 0	1	RHBDD2,SLC13A2,PER3,HERPUD1,RRP12,SREBF1,PALM,CARD10,RNF125,HERC1,TRIM35,NDRG1,DBP,HLF,GAB1,UGDH,DTX4,CNOT2,LPCAT3,PPARD,ETF1,NDUFAF4,PCK1,PNKD,POR,ATF4,DNAJB9,SAT1,GDF15,YARS,CLDN10,KIF11,ATP1B1,CGN,EPHX1,SLIT2,TNFRSF21,PNRC1,PSPH,PPRC1,TMEM86A,RNF144A,C16ORF87,SUSD3,NFIA,PPP1R21,GNL3,NFIL3,CA4,TSR1,STAT3,TMEM43,TMEM37,SLC25A33,NR1D2,VPS37D,MTHFR,CHD9,MAFF,TPCN1,TMEM120A,SEMA4A,SLC29A3,TRIL
1	!	2.28e-02	9100	94	64	0.681	0.007	TF:M08911	tf	1	Factor: CTCF; motif: NCCRSTAGGGGGCGC	1	RHBDD2,SLC13A2,PER3,HERPUD1,RRP12,SREBF1,PALM,CARD10,RNF125,HERC1,TRIM35,NDRG1,DBP,HLF,GAB1,UGDH,DTX4,CNOT2,LPCAT3,PPARD,ETF1,NDUFAF4,PCK1,PNKD,POR,ATF4,DNAJB9,SAT1,GDF15,YARS,CLDN10,KIF11,ATP1B1,CGN,EPHX1,SLIT2,TNFRSF21,PNRC1,PSPH,PPRC1,TMEM86A,RNF144A,C16ORF87,SUSD3,NFIA,PPP1R21,GNL3,NFIL3,CA4,TSR1,STAT3,TMEM43,TMEM37,SLC25A33,NR1D2,VPS37D,MTHFR,CHD9,MAFF,TPCN1,TMEM120A,SEMA4A,SLC29A3,TRIL
1	!	2.32e-02	194	51	6	0.118	0.031	GO:0007623	BP	1	circadian rhythm	1	USP2,PER3,SREBF1,DBP,ATF4,NR1D2
1	!	2.46e-02	1069	58	13	0.224	0.012	GO:1901698	BP	1	response to nitrogen compound	1	HERPUD1,SREBF1,APEX1,GAB1,PCK1,POR,ATF4,DNAJB9,GDF15,SLIT2,SLC25A33,MTHFR,CHUK
1	!	2.70e-02	10646	96	72	0.750	0.007	TF:M07395_0	tf	1	Factor: Sp1; motif: NGGGGCGGGGN; match class: 0	1	RHBDD2,IFRD1,USP2,PER3,HERPUD1,RRP12,SREBF1,SMARCA2,YPEL3,CMTM6,FKBP5,PALM,CARD10,HERC1,TRIM35,NDRG1,DBP,HLF,GAB1,UGDH,DTX4,CNOT2,LPCAT3,PPARD,EEPD1,PCK1,EIF2S2,PNKD,POR,ATF4,NARS,YARS,CLDN10,SYTL2,KIF11,ATP1B1,CGN,SLIT2,TNFRSF21,PNRC1,PSPH,SLC25A25,PPRC1,TMEM86A,RNF144A,C16ORF87,SUSD3,THEM4,NFIA,PPP1R21,GNL3,NFIL3,HSPA12A,TRMT61A,CA4,TSR1,STAT3,TMEM43,TMEM37,SLC25A33,NR1D2,VPS37D,MTHFR,CHD9,MAFF,TPCN1,TMEM120A,SEMA4A,SLC29A3,IFRD2,C1ORF210,TRIL
1	!	2.70e-02	10646	96	72	0.750	0.007	TF:M07395	tf	1	Factor: Sp1; motif: NGGGGCGGGGN	1	RHBDD2,IFRD1,USP2,PER3,HERPUD1,RRP12,SREBF1,SMARCA2,YPEL3,CMTM6,FKBP5,PALM,CARD10,HERC1,TRIM35,NDRG1,DBP,HLF,GAB1,UGDH,DTX4,CNOT2,LPCAT3,PPARD,EEPD1,PCK1,EIF2S2,PNKD,POR,ATF4,NARS,YARS,CLDN10,SYTL2,KIF11,ATP1B1,CGN,SLIT2,TNFRSF21,PNRC1,PSPH,SLC25A25,PPRC1,TMEM86A,RNF144A,C16ORF87,SUSD3,THEM4,NFIA,PPP1R21,GNL3,NFIL3,HSPA12A,TRMT61A,CA4,TSR1,STAT3,TMEM43,TMEM37,SLC25A33,NR1D2,VPS37D,MTHFR,CHD9,MAFF,TPCN1,TMEM120A,SEMA4A,SLC29A3,IFRD2,C1ORF210,TRIL
1	!	2.72e-02	5	45	2	0.044	0.400	CORUM:5285	cor	1	TNF-alpha/NF-kappa B signaling complex 9	1	FKBP5,CHUK
1	!	3.50e-02	66	85	4	0.047	0.061	KEGG:05221	keg	1	Acute myeloid leukemia	1	PPARD,MYC,STAT3,CHUK
1	!	3.78e-02	10274	96	70	0.729	0.007	TF:M00931_0	tf	1	Factor: Sp1; motif: GGGGCGGGGC; match class: 0	1	RHBDD2,IFRD1,USP2,PER3,HERPUD1,RRP12,SREBF1,SMARCA2,YPEL3,CMTM6,PALM,CARD10,RNF125,HERC1,NDRG1,DBP,HLF,GAB1,UGDH,DTX4,CNOT2,LPCAT3,PPARD,EEPD1,PCK1,EIF2S2,POR,ATF4,SAT1,GDF15,NARS,YARS,CLDN10,SYTL2,KIF11,ATP1B1,CGN,TNFRSF21,PNRC1,PSPH,SLC25A25,PPRC1,TMEM86A,RNF144A,C16ORF87,SUSD3,THEM4,NFIA,PPP1R21,GNL3,NFIL3,HSPA12A,TRMT61A,CA4,TSR1,STAT3,TMEM37,SLC25A33,NR1D2,VPS37D,MTHFR,CHD9,MAFF,TPCN1,TMEM120A,SEMA4A,SLC29A3,IFRD2,C1ORF210,TRIL
1	!	3.78e-02	10274	96	70	0.729	0.007	TF:M00931	tf	1	Factor: Sp1; motif: GGGGCGGGGC	1	RHBDD2,IFRD1,USP2,PER3,HERPUD1,RRP12,SREBF1,SMARCA2,YPEL3,CMTM6,PALM,CARD10,RNF125,HERC1,NDRG1,DBP,HLF,GAB1,UGDH,DTX4,CNOT2,LPCAT3,PPARD,EEPD1,PCK1,EIF2S2,POR,ATF4,SAT1,GDF15,NARS,YARS,CLDN10,SYTL2,KIF11,ATP1B1,CGN,TNFRSF21,PNRC1,PSPH,SLC25A25,PPRC1,TMEM86A,RNF144A,C16ORF87,SUSD3,THEM4,NFIA,PPP1R21,GNL3,NFIL3,HSPA12A,TRMT61A,CA4,TSR1,STAT3,TMEM37,SLC25A33,NR1D2,VPS37D,MTHFR,CHD9,MAFF,TPCN1,TMEM120A,SEMA4A,SLC29A3,IFRD2,C1ORF210,TRIL
1	!	3.84e-02	12443	62	54	0.871	0.004	TF:M00333_1	tf	1	Factor: ZF5; motif: NRNGNGCGCGCWN; match class: 1	1	USP2,PER3,HERPUD1,SPO11,SREBF1,CMTM6,FKBP5,CARD10,APEX1,RNF125,HERC1,TRIM35,NDRG1,DBP,HLF,GAB1,CNOT2,LPCAT3,COQ10B,ETF1,EEPD1,PCK1,EIF2S2,PNKD,POR,ATF4,DNAJB9,GDF15,NARS,YARS,MYC,ATP1B1,EPHX1,SLIT2,DCDC2,TNFRSF21,PSPH,TMEM86A,C16ORF87,THEM4,HSPA12A,CA4,TSR1,TMEM37,SLC25A33,NR1D2,VPS37D,MTHFR,MAFF,TMEM120A,SLC29A3,CHUK,IFRD2,TRIL
1	!	4.16e-02	10977	96	73	0.760	0.007	TF:M04950	tf	1	Factor: Egr-1; motif: NGCGTGCGY	1	RHBDD2,SLC13A2,USP2,PER3,SPO11,SREBF1,YPEL3,FKBP5,PALM,CARD10,APEX1,RNF125,HERC1,TRIM35,NDRG1,DBP,HLF,UGDH,DTX4,CCDC86,CNOT2,LPCAT3,PAK1IP1,PPARD,COQ10B,ETF1,EEPD1,NDUFAF4,PCK1,PNKD,ATF4,DNAJB9,GDF15,NARS,YARS,CLDN10,MYC,SYTL2,KIF11,ATP1B1,CGN,SELENBP1,SLIT2,DCDC2,TNFRSF21,PNRC1,PSPH,SLC25A25,PPRC1,RNF144A,C16ORF87,SUSD3,THEM4,NFIA,PPP1R21,GNL3,NFIL3,TRMT61A,CA4,TSR1,TMEM43,NR1D2,VPS37D,MTHFR,CHD9,MAFF,TMEM120A,SEMA4A,SLC29A3,TXNRD1,CHUK,IFRD2,C1ORF210
1	!	4.16e-02	10977	96	73	0.760	0.007	TF:M04950_0	tf	1	Factor: Egr-1; motif: NGCGTGCGY; match class: 0	1	RHBDD2,SLC13A2,USP2,PER3,SPO11,SREBF1,YPEL3,FKBP5,PALM,CARD10,APEX1,RNF125,HERC1,TRIM35,NDRG1,DBP,HLF,UGDH,DTX4,CCDC86,CNOT2,LPCAT3,PAK1IP1,PPARD,COQ10B,ETF1,EEPD1,NDUFAF4,PCK1,PNKD,ATF4,DNAJB9,GDF15,NARS,YARS,CLDN10,MYC,SYTL2,KIF11,ATP1B1,CGN,SELENBP1,SLIT2,DCDC2,TNFRSF21,PNRC1,PSPH,SLC25A25,PPRC1,RNF144A,C16ORF87,SUSD3,THEM4,NFIA,PPP1R21,GNL3,NFIL3,TRMT61A,CA4,TSR1,TMEM43,NR1D2,VPS37D,MTHFR,CHD9,MAFF,TMEM120A,SEMA4A,SLC29A3,TXNRD1,CHUK,IFRD2,C1ORF210
#INFO:	PARAMETERS: organism = hsapiens
#INFO:	PARAMETERS: user_thr = 1.00
#INFO:	PARAMETERS: analytical = 1
#INFO:	PARAMETERS: ordered_queries = 1
#INFO:	PARAMETERS: significant = 1
#INFO:	User: http
#INFO:	Host: arak-prod
#INFO:	Time: 2018-9-27  13:19:29 
#INFO:	Version: beta
#WARNING:	Gene ADCK3 in query [1/22] is not recognized, skipping!
#WARNING:	Gene GATSL3 in query [1/82] is not recognized, skipping!
#INFO:	Effective domain size for CORUM: 3219, threshold 9.9e-05
#INFO:	Effective domain size for GO: 19498, threshold 2.4e-05
#INFO:	Effective domain size for HP: 3799, threshold 4.9e-05
#INFO:	Effective domain size for KEGG: 7229, threshold 0.000712
#INFO:	Effective domain size for TF: 19881, threshold 2.2e-05
