# Supplementary material for: Literature optimized integration of gene expression for organ-specific evaluation of toxicogenomics datasets
Source: PLoS One. 2019 Jan 14;14(1):e0210467. doi: 10.1371/journal.pone.0210467 (PMC6331104; doi:10.1371/journal.pone.0210467)
Supplement: S9 File — Text file with the output of a functional term enrichment analysis using the g:Profiler web tool for the top-100 ranked genes according to the sum of the four rankings: HH, RH, RL, RK. (TXT) [file pone.0210467.s012.txt]

#	signf	corr. p-value	T	Q	Q&T	Q&T/Q	Q&T/T	term ID		t type	t group	t name and depth in group		Q&T list
#
1	!	1.87e-12	776	62	22	0.355	0.028	GO:1903047	BP	1	mitotic cell cycle process	1	HMMR,MCM2,MCM6,APEX1,CCND1,KIF20A,GADD45A,CDC20,CDKN1A,TOP2A,PCNA,CCNB1,MDM2,KIF23,KIF11,CCNA2,MKI67,SPC25,CDK2AP2,CDK1,UBE2C,PRC1
1	!	9.38e-12	946	62	23	0.371	0.024	GO:0000278	BP	1	mitotic cell cycle	1	HMMR,MCM2,MCM6,APEX1,CCND1,KIF20A,GADD45A,CDC20,CDKN1A,TOP2A,PCNA,CCNB1,MDM2,KIF23,KIF11,CCNA2,MKI67,SPC25,CDK2AP2,PBK,CDK1,UBE2C,PRC1
1	!	2.84e-11	6	89	6	0.067	1.000	CORUM:310	cor	1	Cell cycle kinase complex CDC2	1	CCND1,CDKN1A,PCNA,CCNB1,CCNB2,CDK1
1	!	1.07e-09	124	62	11	0.177	0.089	KEGG:04110	keg	1	Cell cycle	1	MCM2,MCM6,CCND1,GADD45A,CDC20,CDKN1A,PCNA,CCNB1,MDM2,CCNA2,CDK1
1	!	1.72e-08	513	65	16	0.246	0.031	GO:0009636	BP	1	response to toxic substance	1	ABCC2,DPYSL2,HMOX1,APEX1,CCND1,CHKA,CDKN1A,CDO1,RGN,PCNA,CCNB1,MDM2,EPHX1,CDK1,TXNRD1,SRXN1
1	!	2.11e-08	1249	67	23	0.343	0.018	GO:0022402	BP	1	cell cycle process	1	HMMR,MCM2,MCM6,APEX1,CCND1,KIF20A,GADD45A,CDC20,CDKN1A,TOP2A,PCNA,CCNB1,MDM2,KIF23,KIF11,CCNA2,MKI67,SPC25,CDK2AP2,CDK1,SLC25A33,UBE2C,PRC1
1	!	3.42e-08	706	67	18	0.269	0.025	GO:0010564	BP	1	regulation of cell cycle process	1	HMMR,APEX1,CCND1,KIF20A,GADD45A,CDC20,CDKN1A,PCNA,CCNB1,MDM2,KIF23,KIF11,MKI67,CDK2AP2,CDK1,SLC25A33,UBE2C,PRC1
1	!	4.46e-08	950	88	23	0.261	0.024	GO:0014070	BP	1	response to organic cyclic compound	1	ABCC2,SREBF1,DPYSL2,APEX1,RIOK3,CPT1A,CCND1,CHKA,KLF9,GOT1,PCK1,CDKN1A,CDO1,PCNA,CCNB1,MDM2,AGT,EPHX1,CCNA2,ACSL1,CDK1,NR1D2,GLDC
1	!	4.57e-08	1766	70	27	0.386	0.015	GO:0007049	BP	1	cell cycle	1	HMMR,MCM2,MCM6,APEX1,CCND1,KRT18,KIF20A,CCNG1,GADD45A,CDC20,CDKN1A,TOP2A,PCNA,CCNB1,MDM2,KIF23,KIF11,CCNA2,MKI67,SPC25,PELO,CDK2AP2,PBK,CDK1,SLC25A33,UBE2C,PRC1
1	!	1.00e-07	4	53	4	0.075	1.000	CORUM:5544	cor	1	CDC2-PCNA-CCNB1-GADD45A complex	1	GADD45A,PCNA,CCNB1,CDK1
1	!	1.22e-07	996	96	24	0.250	0.024	GO:0055114	BP	1	oxidation-reduction process	1	FMO3,HMOX1,APEX1,ECH1,PTGR1,PHYH,UGDH,CPT1A,HMGCR,COQ10B,CDO1,CCNB1,PGD,SELENBP1,PDIA6,PDIA4,CPT2,DHRS3,CYB5A,CDK1,IMPDH2,GLDC,TXNRD1,SRXN1
1	!	1.24e-07	628	46	15	0.326	0.024	REAC:R-HSA-1640170	rea	1	Cell Cycle	1	HMMR,MCM2,MCM6,CCND1,KIF20A,CDC20,TOP2A,PCNA,CCNB1,MDM2,KIF23,CCNA2,SPC25,CDK1,UBE2C
1	!	1.29e-07	522	46	14	0.304	0.027	REAC:R-HSA-69278	rea	1	Cell Cycle, Mitotic	1	HMMR,MCM2,MCM6,CCND1,KIF20A,CDC20,TOP2A,PCNA,CCNB1,KIF23,CCNA2,SPC25,CDK1,UBE2C
1	!	1.41e-07	3116	88	40	0.455	0.013	GO:0070887	BP	1	cellular response to chemical stimulus	1	TNFRSF12A,FMO3,ABCC2,HERPUD1,CREB3L3,SREBF1,MCM2,HMOX1,APEX1,RIOK3,CPT1A,CCND1,KRT18,HMGCR,KLF9,GOT1,PCK1,CDKN1A,SDF2L1,DNAJB9,CDO1,RGN,PCNA,CCNB1,MDM2,AGT,EPHX1,PDIA6,CCNA2,ACSL1,PELO,CDK1,SHCBP1,SLC25A33,NR1D2,IMPDH2,ZFAND2A,GLDC,TXNRD1,SRXN1
1	!	1.63e-07	283	62	12	0.194	0.042	GO:0044843	BP	1	cell cycle G1/S phase transition	1	MCM2,MCM6,APEX1,CCND1,GADD45A,CDKN1A,PCNA,CCNB1,MDM2,CCNA2,CDK2AP2,CDK1
1	!	2.59e-07	1151	67	21	0.313	0.018	GO:0051726	BP	1	regulation of cell cycle	1	HMMR,APEX1,CCND1,KIF20A,CCNG1,GADD45A,CDC20,CDKN1A,TOP2A,PCNA,CCNB1,MDM2,KIF23,KIF11,CCNA2,MKI67,CDK2AP2,CDK1,SLC25A33,UBE2C,PRC1
1	!	5.21e-07	1987	98	33	0.337	0.017	GO:0044281	BP	1	small molecule metabolic process	1	ABCC2,SREBF1,HMMR,TRIB3,ECH1,PTGR1,PHYH,UGDH,CPT1A,CHKA,ACOT13,HMGCR,COQ10B,GOT1,PCK1,SLC17A3,CDO1,RGN,CCNB1,HMGCS2,YARS,PGD,EPHX1,ACSL1,CPT2,FDPS,DHRS3,CYB5A,CDK1,SLC25A33,IMPDH2,GLDC,TXNRD1
1	!	6.78e-07	975	46	16	0.348	0.016	GO:0042493	BP	1	response to drug	1	ABCC2,DPYSL2,HMOX1,PTGR1,CPT1A,CCND1,CHKA,KLF9,SLC17A3,CDO1,PCNA,CCNB1,MDM2,CCNA2,ACSL1,CDK1
1	!	9.31e-07	591	63	15	0.238	0.025	GO:0051301	BP	1	cell division	1	CCND1,KIF20A,CCNG1,CDC20,TOP2A,CCNB1,KIF23,KIF11,CCNA2,SPC25,PELO,CDK2AP2,CDK1,UBE2C,PRC1
1	!	1.16e-06	511	62	14	0.226	0.027	GO:0044772	BP	1	mitotic cell cycle phase transition	1	HMMR,MCM2,MCM6,APEX1,CCND1,GADD45A,CDKN1A,PCNA,CCNB1,MDM2,CCNA2,CDK2AP2,CDK1,UBE2C
1	!	1.31e-06	264	62	11	0.177	0.042	GO:0000082	BP	1	G1/S transition of mitotic cell cycle	1	MCM2,MCM6,APEX1,CCND1,GADD45A,CDKN1A,PCNA,CCNB1,MDM2,CDK2AP2,CDK1
1	!	2.86e-06	117	98	10	0.102	0.085	REAC:R-HSA-1989781	rea	1	PPARA activates gene expression	1	SREBF1,TRIB3,CPT1A,HMGCR,HMGCS2,AGT,ACSL1,CPT2,NPAS2,TXNRD1
1	!	2.91e-06	65	62	7	0.113	0.108	GO:0031571	BP	1	mitotic G1 DNA damage checkpoint	1	CCND1,GADD45A,CDKN1A,PCNA,CCNB1,MDM2,CDK1
1	!	2.91e-06	65	62	7	0.113	0.108	GO:0044819	BP	1	mitotic G1/S transition checkpoint	1	CCND1,GADD45A,CDKN1A,PCNA,CCNB1,MDM2,CDK1
1	!	3.21e-06	553	62	14	0.226	0.025	GO:0044770	BP	1	cell cycle phase transition	1	HMMR,MCM2,MCM6,APEX1,CCND1,GADD45A,CDKN1A,PCNA,CCNB1,MDM2,CCNA2,CDK2AP2,CDK1,UBE2C
1	!	3.25e-06	66	62	7	0.113	0.106	GO:0044783	BP	1	G1 DNA damage checkpoint	1	CCND1,GADD45A,CDKN1A,PCNA,CCNB1,MDM2,CDK1
1	!	3.38e-06	119	98	10	0.102	0.084	REAC:R-HSA-400206	rea	1	Regulation of lipid metabolism by Peroxisome proliferator-activated receptor alpha (PPARalpha)	1	SREBF1,TRIB3,CPT1A,HMGCR,HMGCS2,AGT,ACSL1,CPT2,NPAS2,TXNRD1
1	!	3.48e-06	107	62	8	0.129	0.075	GO:0044774	BP	1	mitotic DNA integrity checkpoint	1	CCND1,GADD45A,CDKN1A,TOP2A,PCNA,CCNB1,MDM2,CDK1
1	!	3.88e-06	148	62	9	0.145	0.061	REAC:R-HSA-453279	rea	1	Mitotic G1-G1/S phases	1	MCM2,MCM6,CCND1,CDKN1A,TOP2A,PCNA,CCNB1,CCNA2,CDK1
1	!	4.41e-06	72	62	7	0.113	0.097	KEGG:04115	keg	1	p53 signaling pathway	1	CCND1,CCNG1,GADD45A,CDKN1A,CCNB1,MDM2,CDK1
1	!	4.66e-06	111	62	8	0.129	0.072	GO:2000134	BP	1	negative regulation of G1/S transition of mitotic cell cycle	1	CCND1,GADD45A,CDKN1A,PCNA,CCNB1,MDM2,CDK2AP2,CDK1
1	!	4.68e-06	3180	88	38	0.432	0.012	GO:0010033	BP	1	response to organic substance	1	TNFRSF12A,ABCC2,HERPUD1,CREB3L3,SREBF1,MCM2,DPYSL2,HMOX1,APEX1,RIOK3,CPT1A,CCND1,CHKA,KRT18,HMGCR,KLF9,GOT1,PCK1,CDKN1A,SDF2L1,DNAJB9,CDO1,PCNA,CCNB1,MDM2,AGT,EPHX1,PDIA6,CCNA2,SERPINH1,ACSL1,PELO,CDK1,SHCBP1,SLC25A33,NR1D2,IMPDH2,GLDC
1	!	5.69e-06	4559	90	47	0.522	0.010	GO:0042221	BP	1	response to chemical	1	TNFRSF12A,FMO3,ABCC2,HERPUD1,CREB3L3,SREBF1,MCM2,DPYSL2,HMOX1,APEX1,RIOK3,PTGR1,CPT1A,CCND1,CHKA,KRT18,HMGCR,KLF9,GOT1,PCK1,SLC17A3,CDKN1A,SDF2L1,DNAJB9,CDO1,RGN,PCNA,CCNB1,MDM2,AGT,EPHX1,PDIA6,CCNA2,SERPINH1,ACSL1,PELO,CYB5A,CDK1,SHCBP1,FGA,SLC25A33,NR1D2,IMPDH2,ZFAND2A,GLDC,TXNRD1,SRXN1
1	!	5.72e-06	167	62	9	0.145	0.054	GO:2000045	BP	1	regulation of G1/S transition of mitotic cell cycle	1	APEX1,CCND1,GADD45A,CDKN1A,PCNA,CCNB1,MDM2,CDK2AP2,CDK1
1	!	6.56e-06	107	67	8	0.119	0.075	GO:0071156	BP	1	regulation of cell cycle arrest	1	CCND1,GADD45A,CDKN1A,PCNA,CCNB1,MDM2,CDK1,SLC25A33
1	!	7.59e-06	118	62	8	0.129	0.068	GO:1902807	BP	1	negative regulation of cell cycle G1/S phase transition	1	CCND1,GADD45A,CDKN1A,PCNA,CCNB1,MDM2,CDK2AP2,CDK1
1	!	1.37e-05	77	65	7	0.108	0.091	GO:0031100	BP	1	animal organ regeneration	1	HMOX1,CCND1,CDKN1A,RGN,PCNA,CCNA2,CDK1
1	!	1.41e-05	185	62	9	0.145	0.049	GO:1902806	BP	1	regulation of cell cycle G1/S phase transition	1	APEX1,CCND1,GADD45A,CDKN1A,PCNA,CCNB1,MDM2,CDK2AP2,CDK1
1	!	1.59e-05	33	89	6	0.067	0.182	GO:0097472	MF	1	cyclin-dependent protein kinase activity	1	CCND1,CDKN1A,CCNB1,CCNA2,CCNB2,CDK1
1	!	1.63e-05	628	62	14	0.226	0.022	GO:0007346	BP	1	regulation of mitotic cell cycle	1	HMMR,APEX1,CCND1,GADD45A,CDKN1A,TOP2A,PCNA,CCNB1,MDM2,KIF11,MKI67,CDK2AP2,CDK1,UBE2C
1	!	1.92e-05	11390	77	68	0.883	0.006	GO:0005737	CC	1	cytoplasm	1	IFRD1,FMO3,HERPUD1,CREB3L3,HMMR,MCM2,DPYSL2,HMOX1,APEX1,RIOK3,PTGR1,PHYH,CPT1A,CCND1,CHKA,KRT18,ACOT13,KIF20A,POLR3G,COQ10B,GADD45A,CDC20,KLF9,ETF1,NDUFAF4,PCK1,SLC17A3,CDKN1A,SDF2L1,DNAJB9,CDO1,RGN,TOP2A,CCNB1,HMGCS2,YARS,MDM2,AGT,KIF23,KIF11,SELENBP1,EPHX1,PDIA6,CCNA2,SERPINH1,ACSL1,SPC25,PELO,NIFK,PDIA4,DEPTOR,CPT2,DHRS3,SLC2A2,RPN1,CYB5A,CDK2AP2,CDK1,SHCBP1,SLC25A33,UBE2C,ZFAND2A,GLDC,CRELD2,…
1	!	1.99e-05	49	62	6	0.097	0.122	REAC:R-HSA-6791312	rea	1	TP53 Regulates Transcription of Cell Cycle Genes	1	GADD45A,CDKN1A,PCNA,CCNB1,CCNA2,CDK1
1	!	2.25e-05	14266	78	76	0.974	0.005	GO:0044424	CC	1	intracellular part	1	IFRD1,FMO3,HERPUD1,CREB3L3,HMMR,MCM2,MCM6,DPYSL2,HMOX1,APEX1,RIOK3,PTGR1,PHYH,CPT1A,CCND1,CHKA,KRT18,ACOT13,KIF20A,CCNG1,POLR3G,COQ10B,GADD45A,CDC20,KLF9,ETF1,NDUFAF4,PCK1,SLC17A3,CDKN1A,SDF2L1,DNAJB9,CDO1,RGN,TOP2A,PCNA,CCNB1,HMGCS2,YARS,MDM2,AGT,TCF19,KIF23,KIF11,SELENBP1,EPHX1,PDIA6,CCNA2,MKI67,SERPINH1,ACSL1,SPC25,PELO,NIFK,PDIA4,DEPTOR,CPT2,DHRS3,SLC2A2,RPN1,CYB5A,CDK2AP2,PBK,CDK1,SHCBP1,SLC…
1	!	2.51e-05	130	62	8	0.129	0.062	REAC:R-HSA-69206	rea	1	G1/S Transition	1	MCM2,MCM6,CCND1,CDKN1A,PCNA,CCNB1,CCNA2,CDK1
1	!	2.85e-05	191	65	9	0.138	0.047	GO:0031099	BP	1	regeneration	1	IFRD1,HMOX1,CCND1,CDKN1A,RGN,PCNA,CCNB1,CCNA2,CDK1
1	!	3.00e-05	274	62	10	0.161	0.036	GO:0090068	BP	1	positive regulation of cell cycle process	1	APEX1,CCND1,GADD45A,CDKN1A,PCNA,CCNB1,MDM2,KIF23,CDK1,UBE2C
1	!	3.91e-05	418	43	10	0.233	0.024	GO:0010498	BP	1	proteasomal protein catabolic process	1	HERPUD1,CDC20,SDF2L1,DNAJB9,CCNB1,MDM2,PBK,CDK1,UBE2C,ZFAND2A
1	!	4.12e-05	23	32	4	0.125	0.174	REAC:R-HSA-174048	rea	1	APC/C:Cdc20 mediated degradation of Cyclin B	1	CDC20,CCNB1,CDK1,UBE2C
1	!	4.36e-05	291	43	9	0.209	0.031	REAC:R-HSA-69620	rea	1	Cell Cycle Checkpoints	1	MCM2,MCM6,CDC20,CCNB1,MDM2,CCNA2,SPC25,CDK1,UBE2C
1	!	4.54e-05	371	62	11	0.177	0.030	GO:1901990	BP	1	regulation of mitotic cell cycle phase transition	1	HMMR,APEX1,CCND1,GADD45A,CDKN1A,PCNA,CCNB1,MDM2,CDK2AP2,CDK1,UBE2C
1	!	4.55e-05	748	96	18	0.188	0.024	GO:0016491	MF	1	oxidoreductase activity	1	FMO3,HMOX1,APEX1,PTGR1,PHYH,UGDH,HMGCR,CDO1,PGD,SELENBP1,PDIA6,PDIA4,DHRS3,CYB5A,IMPDH2,GLDC,TXNRD1,SRXN1
1	!	4.82e-05	56	62	6	0.097	0.107	GO:0006977	BP	1	DNA damage response, signal transduction by p53 class mediator resulting in cell cycle arrest	1	GADD45A,CDKN1A,PCNA,CCNB1,MDM2,CDK1
1	!	4.90e-05	6043	89	53	0.596	0.009	GO:0003824	MF	1	catalytic activity	1	FMO3,ABCC2,MCM2,MCM6,DPYSL2,HMOX1,APEX1,RIOK3,ECH1,PTGR1,PHYH,CPT1A,CCND1,CHKA,ACOT13,KIF20A,HMGCR,POLR3G,GOT1,PCK1,CDKN1A,SDF2L1,CDO1,RGN,TOP2A,PCNA,CCNB1,HMGCS2,YARS,MDM2,KIF23,KIF11,SELENBP1,EPHX1,PDIA6,CCNA2,ACSL1,PELO,PDIA4,CPT2,CCNB2,FDPS,DHRS3,RPN1,CYB5A,CDK2AP2,PBK,CDK1,UBE2C,IMPDH2,GLDC,TXNRD1,SRXN1
1	!	5.06e-05	13	20	3	0.150	0.231	CORUM:1005	cor	1	RC complex during G2/M-phase of cell cycle	1	CCNB1,CCNA2,CDK1
1	!	5.29e-05	6	32	3	0.094	0.500	REAC:R-HSA-176417	rea	1	Phosphorylation of Emi1	1	CDC20,CCNB1,CDK1
1	!	5.37e-05	57	62	6	0.097	0.105	GO:0072431	BP	1	signal transduction involved in mitotic G1 DNA damage checkpoint	1	GADD45A,CDKN1A,PCNA,CCNB1,MDM2,CDK1
1	!	5.37e-05	57	62	6	0.097	0.105	GO:1902400	BP	1	intracellular signal transduction involved in G1 DNA damage checkpoint	1	GADD45A,CDKN1A,PCNA,CCNB1,MDM2,CDK1
1	!	6.58e-05	101	62	7	0.113	0.069	GO:0044773	BP	1	mitotic DNA damage checkpoint	1	CCND1,GADD45A,CDKN1A,PCNA,CCNB1,MDM2,CDK1
1	!	6.64e-05	59	62	6	0.097	0.102	GO:0072413	BP	1	signal transduction involved in mitotic cell cycle checkpoint	1	GADD45A,CDKN1A,PCNA,CCNB1,MDM2,CDK1
1	!	6.64e-05	59	62	6	0.097	0.102	GO:1902402	BP	1	signal transduction involved in mitotic DNA damage checkpoint	1	GADD45A,CDKN1A,PCNA,CCNB1,MDM2,CDK1
1	!	6.64e-05	59	62	6	0.097	0.102	GO:1902403	BP	1	signal transduction involved in mitotic DNA integrity checkpoint	1	GADD45A,CDKN1A,PCNA,CCNB1,MDM2,CDK1
1	!	6.76e-05	9038	91	68	0.747	0.008	GO:0044446	CC	1	intracellular organelle part	1	FMO3,HERPUD1,CREB3L3,SREBF1,HMMR,MCM2,MCM6,DPYSL2,HMOX1,APEX1,ECH1,PHYH,CPT1A,CCND1,KRT18,ACOT13,KIF20A,HMGCR,CCNG1,POLR3G,COQ10B,GADD45A,CDC20,KLF9,GOT1,NDUFAF4,SLC17A3,CDKN1A,SDF2L1,DNAJB9,TOP2A,UTP3,PCNA,CCNB1,HMGCS2,YARS,MDM2,NUSAP1,KIF23,KIF11,SELENBP1,EPHX1,PDIA6,CCNA2,MKI67,SERPINH1,ACSL1,SPC25,NIFK,PDIA4,CPT2,CCNB2,FDPS,DHRS3,RPN1,CYB5A,CDK2AP2,CDK1,SHCBP1,FGA,SLC25A33,NR1D2,UBE2C,IMPDH2,…
1	!	6.85e-05	945	88	19	0.216	0.020	GO:0010243	BP	1	response to organonitrogen compound	1	ABCC2,HERPUD1,SREBF1,DPYSL2,APEX1,CCND1,GOT1,PCK1,CDKN1A,SDF2L1,DNAJB9,CDO1,PCNA,MDM2,AGT,CCNA2,CDK1,SLC25A33,GLDC
1	!	7.20e-05	157	62	8	0.129	0.051	GO:0031570	BP	1	DNA integrity checkpoint	1	CCND1,GADD45A,CDKN1A,TOP2A,PCNA,CCNB1,MDM2,CDK1
1	!	8.05e-05	4	46	3	0.065	0.750	CORUM:5546	cor	1	CDC2-PCNA-CCNB1-GADD45G complex	1	PCNA,CCNB1,CDK1
1	!	8.05e-05	4	46	3	0.065	0.750	CORUM:5545	cor	1	CDC2-PCNA-CCNB1-GADD45B complex	1	PCNA,CCNB1,CDK1
1	!	9.17e-05	1069	88	20	0.227	0.019	GO:1901698	BP	1	response to nitrogen compound	1	ABCC2,HERPUD1,SREBF1,DPYSL2,APEX1,RIOK3,CCND1,GOT1,PCK1,CDKN1A,SDF2L1,DNAJB9,CDO1,PCNA,MDM2,AGT,CCNA2,CDK1,SLC25A33,GLDC
1	!	9.34e-05	372	98	13	0.133	0.035	GO:0019216	BP	1	regulation of lipid metabolic process	1	SREBF1,TRIB3,CPT1A,HMGCR,RGN,HMGCS2,AGT,ACSL1,CPT2,FDPS,NPAS2,NR1D2,TXNRD1
1	!	9.59e-05	72	54	6	0.111	0.083	GO:1901992	BP	1	positive regulation of mitotic cell cycle phase transition	1	APEX1,CCND1,CCNB1,MDM2,CDK1,UBE2C
1	!	9.64e-05	163	62	8	0.129	0.049	GO:0007093	BP	1	mitotic cell cycle checkpoint	1	CCND1,GADD45A,CDKN1A,TOP2A,PCNA,CCNB1,MDM2,CDK1
1	!	1.09e-04	3	6	2	0.333	0.667	REAC:R-HSA-170145	rea	1	Phosphorylation of proteins involved in the G2/M transition by Cyclin A:Cdc2 complexes	1	CCNA2,CDK1
1	!	1.19e-04	14606	78	76	0.974	0.005	GO:0005622	CC	1	intracellular	1	IFRD1,FMO3,HERPUD1,CREB3L3,HMMR,MCM2,MCM6,DPYSL2,HMOX1,APEX1,RIOK3,PTGR1,PHYH,CPT1A,CCND1,CHKA,KRT18,ACOT13,KIF20A,CCNG1,POLR3G,COQ10B,GADD45A,CDC20,KLF9,ETF1,NDUFAF4,PCK1,SLC17A3,CDKN1A,SDF2L1,DNAJB9,CDO1,RGN,TOP2A,PCNA,CCNB1,HMGCS2,YARS,MDM2,AGT,TCF19,KIF23,KIF11,SELENBP1,EPHX1,PDIA6,CCNA2,MKI67,SERPINH1,ACSL1,SPC25,PELO,NIFK,PDIA4,DEPTOR,CPT2,DHRS3,SLC2A2,RPN1,CYB5A,CDK2AP2,PBK,CDK1,SHCBP1,SLC…
1	!	1.20e-04	408	62	11	0.177	0.027	GO:1901987	BP	1	regulation of cell cycle phase transition	1	HMMR,APEX1,CCND1,GADD45A,CDKN1A,PCNA,CCNB1,MDM2,CDK2AP2,CDK1,UBE2C
1	!	1.28e-04	75	32	5	0.156	0.067	REAC:R-HSA-176409	rea	1	APC/C:Cdc20 mediated degradation of mitotic proteins	1	CDC20,CCNB1,CCNA2,CDK1,UBE2C
1	!	1.36e-04	76	32	5	0.156	0.066	REAC:R-HSA-176814	rea	1	Activation of APC/C and APC/C:Cdc20 mediated degradation of mitotic proteins	1	CDC20,CCNB1,CCNA2,CDK1,UBE2C
1	!	1.43e-04	2	6	2	0.333	1.000	CORUM:5557	cor	1	CDC2-CCNA2 complex	1	CCNA2,CDK1
1	!	1.48e-04	1571	88	24	0.273	0.015	GO:1901700	BP	1	response to oxygen-containing compound	1	ABCC2,SREBF1,DPYSL2,HMOX1,APEX1,CPT1A,CCND1,HMGCR,KLF9,GOT1,PCK1,CDKN1A,CDO1,RGN,PCNA,CCNB1,MDM2,AGT,CCNA2,ACSL1,CDK1,SLC25A33,GLDC,TXNRD1
1	!	1.58e-04	18	53	4	0.075	0.222	REAC:R-HSA-6804114	rea	1	TP53 Regulates Transcription of Genes Involved in G2 Cell Cycle Arrest	1	GADD45A,PCNA,CCNB1,CDK1
1	!	1.60e-04	362	43	9	0.209	0.025	GO:0043161	BP	1	proteasome-mediated ubiquitin-dependent protein catabolic process	1	HERPUD1,CDC20,DNAJB9,CCNB1,MDM2,PBK,CDK1,UBE2C,ZFAND2A
1	!	1.77e-04	80	32	5	0.156	0.062	REAC:R-HSA-176408	rea	1	Regulation of APC/C activators between G1/S and early anaphase	1	CDC20,CCNB1,CCNA2,CDK1,UBE2C
1	!	2.13e-04	9254	91	68	0.747	0.007	GO:0044422	CC	1	organelle part	1	FMO3,HERPUD1,CREB3L3,SREBF1,HMMR,MCM2,MCM6,DPYSL2,HMOX1,APEX1,ECH1,PHYH,CPT1A,CCND1,KRT18,ACOT13,KIF20A,HMGCR,CCNG1,POLR3G,COQ10B,GADD45A,CDC20,KLF9,GOT1,NDUFAF4,SLC17A3,CDKN1A,SDF2L1,DNAJB9,TOP2A,UTP3,PCNA,CCNB1,HMGCS2,YARS,MDM2,NUSAP1,KIF23,KIF11,SELENBP1,EPHX1,PDIA6,CCNA2,MKI67,SERPINH1,ACSL1,SPC25,NIFK,PDIA4,CPT2,CCNB2,FDPS,DHRS3,RPN1,CYB5A,CDK2AP2,CDK1,SHCBP1,FGA,SLC25A33,NR1D2,UBE2C,IMPDH2,…
1	!	2.23e-04	72	62	6	0.097	0.083	GO:0072401	BP	1	signal transduction involved in DNA integrity checkpoint	1	GADD45A,CDKN1A,PCNA,CCNB1,MDM2,CDK1
1	!	2.23e-04	72	62	6	0.097	0.083	GO:0072422	BP	1	signal transduction involved in DNA damage checkpoint	1	GADD45A,CDKN1A,PCNA,CCNB1,MDM2,CDK1
1	!	2.35e-04	4	62	3	0.048	0.750	CORUM:311	cor	1	Cell cycle kinase complex CDK2	1	CCND1,CDKN1A,PCNA
1	!	2.35e-04	4	62	3	0.048	0.750	CORUM:312	cor	1	Cell cycle kinase complex CDK4	1	CCND1,CDKN1A,PCNA
1	!	2.42e-04	73	62	6	0.097	0.082	GO:0072395	BP	1	signal transduction involved in cell cycle checkpoint	1	GADD45A,CDKN1A,PCNA,CCNB1,MDM2,CDK1
1	!	2.54e-04	86	32	5	0.156	0.058	REAC:R-HSA-174143	rea	1	APC/C-mediated degradation of cell cycle proteins	1	CDC20,CCNB1,CCNA2,CDK1,UBE2C
1	!	2.54e-04	86	32	5	0.156	0.058	REAC:R-HSA-453276	rea	1	Regulation of mitotic cell cycle	1	CDC20,CCNB1,CCNA2,CDK1,UBE2C
1	!	2.83e-04	311	87	11	0.126	0.035	GO:0007059	BP	1	chromosome segregation	1	RIOK3,CDC20,TOP2A,CCNB1,NUSAP1,KIF23,KIF11,MKI67,SPC25,UBE2C,PRC1
1	!	2.85e-04	2	20	2	0.100	1.000	CORUM:5543	cor	1	CCNB1-CDC2 complex	1	CCNB1,CDK1
1	!	2.91e-04	188	62	8	0.129	0.043	GO:1901991	BP	1	negative regulation of mitotic cell cycle phase transition	1	CCND1,GADD45A,CDKN1A,PCNA,CCNB1,MDM2,CDK2AP2,CDK1
1	!	3.00e-04	87	54	6	0.111	0.069	GO:1901989	BP	1	positive regulation of cell cycle phase transition	1	APEX1,CCND1,CCNB1,MDM2,CDK1,UBE2C
1	!	3.23e-04	2603	88	31	0.352	0.012	GO:0071310	BP	1	cellular response to organic substance	1	TNFRSF12A,ABCC2,HERPUD1,CREB3L3,SREBF1,MCM2,HMOX1,APEX1,RIOK3,CPT1A,CCND1,KRT18,HMGCR,KLF9,GOT1,PCK1,CDKN1A,SDF2L1,DNAJB9,CCNB1,MDM2,AGT,PDIA6,CCNA2,ACSL1,PELO,SHCBP1,SLC25A33,NR1D2,IMPDH2,GLDC
1	!	3.47e-04	40	62	5	0.081	0.125	GO:0000307	CC	1	cyclin-dependent protein kinase holoenzyme complex	1	CCND1,CDKN1A,CCNB1,CCNA2,CDK1
1	!	3.65e-04	270	62	9	0.145	0.033	GO:0045930	BP	1	negative regulation of mitotic cell cycle	1	CCND1,GADD45A,CDKN1A,TOP2A,PCNA,CCNB1,MDM2,CDK2AP2,CDK1
1	!	3.77e-04	542	90	14	0.156	0.026	GO:0010035	BP	1	response to inorganic substance	1	ABCC2,HMOX1,APEX1,CCND1,GOT1,RGN,PCNA,CCNB1,MDM2,CCNA2,CYB5A,CDK1,FGA,TXNRD1
1	!	3.81e-04	1870	68	22	0.324	0.012	GO:0033554	BP	1	cellular response to stress	1	HERPUD1,CREB3L3,HMOX1,APEX1,CCND1,GADD45A,PCK1,CDKN1A,SDF2L1,DNAJB9,RGN,TOP2A,PCNA,CCNB1,MDM2,PDIA6,CCNA2,PDIA4,PBK,CDK1,TXNRD1,SRXN1
1	!	3.89e-04	5205	62	36	0.581	0.007	GO:0043233	CC	1	organelle lumen	1	CREB3L3,MCM2,MCM6,HMOX1,APEX1,PHYH,CCND1,KIF20A,CCNG1,POLR3G,GADD45A,CDC20,KLF9,CDKN1A,SDF2L1,DNAJB9,TOP2A,PCNA,CCNB1,HMGCS2,MDM2,KIF23,SELENBP1,PDIA6,CCNA2,MKI67,SERPINH1,NIFK,PDIA4,CPT2,CDK1,NR1D2,UBE2C,GLDC,MAFF,TXNRD1
1	!	3.89e-04	5205	62	36	0.581	0.007	GO:0031974	CC	1	membrane-enclosed lumen	1	CREB3L3,MCM2,MCM6,HMOX1,APEX1,PHYH,CCND1,KIF20A,CCNG1,POLR3G,GADD45A,CDC20,KLF9,CDKN1A,SDF2L1,DNAJB9,TOP2A,PCNA,CCNB1,HMGCS2,MDM2,KIF23,SELENBP1,PDIA6,CCNA2,MKI67,SERPINH1,NIFK,PDIA4,CPT2,CDK1,NR1D2,UBE2C,GLDC,MAFF,TXNRD1
1	!	3.89e-04	5205	62	36	0.581	0.007	GO:0070013	CC	1	intracellular organelle lumen	1	CREB3L3,MCM2,MCM6,HMOX1,APEX1,PHYH,CCND1,KIF20A,CCNG1,POLR3G,GADD45A,CDC20,KLF9,CDKN1A,SDF2L1,DNAJB9,TOP2A,PCNA,CCNB1,HMGCS2,MDM2,KIF23,SELENBP1,PDIA6,CCNA2,MKI67,SERPINH1,NIFK,PDIA4,CPT2,CDK1,NR1D2,UBE2C,GLDC,MAFF,TXNRD1
1	!	4.28e-04	3	6	2	0.333	0.667	CORUM:5559	cor	1	CDC2-CCNA2-CDK2 complex	1	CCNA2,CDK1
1	!	4.29e-04	1231	43	14	0.326	0.011	GO:1901565	BP	1	organonitrogen compound catabolic process	1	HERPUD1,HMMR,HMOX1,CDC20,SDF2L1,DNAJB9,CDO1,CCNB1,MDM2,PBK,CDK1,UBE2C,ZFAND2A,GLDC
1	!	4.37e-04	2162	65	23	0.354	0.011	GO:0044248	BP	1	cellular catabolic process	1	HERPUD1,HMMR,HMOX1,APEX1,PHYH,CPT1A,CDC20,ETF1,SDF2L1,DNAJB9,CDO1,RGN,CCNB1,MDM2,EPHX1,ACSL1,PELO,CPT2,PBK,CDK1,UBE2C,ZFAND2A,GLDC
1	!	4.88e-04	82	62	6	0.097	0.073	GO:0071158	BP	1	positive regulation of cell cycle arrest	1	GADD45A,CDKN1A,PCNA,CCNB1,MDM2,CDK1
1	!	5.40e-04	279	46	8	0.174	0.029	GO:0009410	BP	1	response to xenobiotic stimulus	1	ABCC2,DPYSL2,CDO1,PCNA,MDM2,EPHX1,CCNA2,ACSL1
1	!	5.52e-04	374	62	10	0.161	0.027	GO:0045787	BP	1	positive regulation of cell cycle	1	APEX1,CCND1,GADD45A,CDKN1A,PCNA,CCNB1,MDM2,KIF23,CDK1,UBE2C
1	!	5.68e-04	27	46	4	0.087	0.148	REAC:R-HSA-1538133	rea	1	G0 and Early G1	1	TOP2A,PCNA,CCNA2,CDK1
1	!	5.85e-04	5	62	3	0.048	0.600	CORUM:313	cor	1	Cell cycle kinase complex CDK5	1	CCND1,CDKN1A,PCNA
1	!	6.01e-04	19	20	3	0.150	0.158	REAC:R-HSA-176412	rea	1	Phosphorylation of the APC/C	1	CCNB1,CDK1,UBE2C
1	!	6.19e-04	969	98	19	0.194	0.020	GO:0019752	BP	1	carboxylic acid metabolic process	1	ABCC2,SREBF1,HMMR,TRIB3,ECH1,PTGR1,PHYH,UGDH,CPT1A,GOT1,PCK1,CDO1,RGN,YARS,PGD,ACSL1,CPT2,CYB5A,GLDC
1	!	6.29e-04	35	32	4	0.125	0.114	GO:0031145	BP	1	anaphase-promoting complex-dependent catabolic process	1	CDC20,CCNB1,CDK1,UBE2C
1	!	6.30e-04	208	62	8	0.129	0.038	GO:1901988	BP	1	negative regulation of cell cycle phase transition	1	CCND1,GADD45A,CDKN1A,PCNA,CCNB1,MDM2,CDK2AP2,CDK1
1	!	6.43e-04	1073	98	20	0.204	0.019	GO:0006082	BP	1	organic acid metabolic process	1	ABCC2,SREBF1,HMMR,TRIB3,ECH1,PTGR1,PHYH,UGDH,CPT1A,GOT1,PCK1,SLC17A3,CDO1,RGN,YARS,PGD,ACSL1,CPT2,CYB5A,GLDC
1	!	6.73e-04	32	89	5	0.056	0.156	GO:0004693	MF	1	cyclin-dependent protein serine/threonine kinase activity	1	CCND1,CDKN1A,CCNB1,CCNB2,CDK1
1	!	7.55e-04	213	62	8	0.129	0.038	GO:0000075	BP	1	cell cycle checkpoint	1	CCND1,GADD45A,CDKN1A,TOP2A,PCNA,CCNB1,MDM2,CDK1
1	!	8.56e-04	3	20	2	0.100	0.667	CORUM:5551	cor	1	CDC2-CCNB1-PTCH1 complex	1	CCNB1,CDK1
1	!	8.56e-04	3	20	2	0.100	0.667	CORUM:5550	cor	1	CDC2-CCNB1-CCNF complex	1	CCNB1,CDK1
1	!	8.56e-04	3	20	2	0.100	0.667	CORUM:243	cor	1	RalBP1-CDC2-CCNB1 complex	1	CCNB1,CDK1
1	!	8.56e-04	5	89	3	0.034	0.600	REAC:R-HSA-69478	rea	1	G2/M DNA replication checkpoint	1	CCNB1,CCNB2,CDK1
1	!	9.10e-04	148	62	7	0.113	0.047	GO:0000077	BP	1	DNA damage checkpoint	1	CCND1,GADD45A,CDKN1A,PCNA,CCNB1,MDM2,CDK1
1	!	9.26e-04	287	65	9	0.138	0.031	GO:0034599	BP	1	cellular response to oxidative stress	1	HMOX1,APEX1,RGN,PCNA,MDM2,CCNA2,CDK1,TXNRD1,SRXN1
1	!	9.30e-04	158	62	7	0.113	0.044	KEGG:04218	keg	1	Cellular senescence	1	CCND1,GADD45A,CDKN1A,CCNB1,MDM2,CCNA2,CDK1
1	!	1.02e-03	72	7	3	0.429	0.042	REAC:R-HSA-174184	rea	1	Cdc20:Phospho-APC/C mediated degradation of Cyclin A	1	CCNA2,CDK1,UBE2C
1	!	1.06e-03	73	7	3	0.429	0.041	REAC:R-HSA-179419	rea	1	APC:Cdc20 mediated degradation of cell cycle proteins prior to satisfation of the cell cycle checkpoint	1	CCNA2,CDK1,UBE2C
1	!	1.14e-03	910	88	17	0.193	0.019	GO:0033993	BP	1	response to lipid	1	ABCC2,SREBF1,CPT1A,CCND1,KLF9,GOT1,PCK1,CDKN1A,CDO1,PCNA,CCNB1,MDM2,AGT,CCNA2,ACSL1,NR1D2,GLDC
1	!	1.23e-03	855	46	12	0.261	0.014	MIRNA:hsa-miR-193b-3p	mir	1	hsa-miR-193b-3p	1	MCM6,CCND1,CDC20,DNAJB9,TOP2A,PCNA,EPHX1,CCNA2,SPC25,CDK1,SHCBP1,UBE2C
1	!	1.31e-03	38	85	5	0.059	0.132	GO:0033762	BP	1	response to glucagon	1	ABCC2,SREBF1,PCK1,CDO1,CCNA2
1	!	1.32e-03	16	2	2	1.000	0.125	GO:0071243	BP	1	cellular response to arsenic-containing substance	1	HMOX1,ZFAND2A
1	!	1.32e-03	102	59	6	0.102	0.059	GO:0007052	BP	1	mitotic spindle organization	1	CDC20,CCNB1,KIF23,KIF11,SPC25,PRC1
1	!	1.42e-03	25	20	3	0.150	0.120	REAC:R-HSA-69273	rea	1	Cyclin A/B1/B2 associated events during G2/M transition	1	CCNB1,CCNA2,CDK1
1	!	1.56e-03	1142	89	19	0.213	0.017	GO:0015630	CC	1	microtubule cytoskeleton	1	HMMR,MCM2,DPYSL2,APEX1,KRT18,ACOT13,KIF20A,CDC20,TOP2A,PCNA,CCNB1,NUSAP1,KIF23,KIF11,CCNB2,CDK2AP2,CDK1,SHCBP1,PRC1
1	!	1.67e-03	33	43	4	0.093	0.121	GO:0010039	BP	1	response to iron ion	1	HMOX1,CCND1,CCNB1,MDM2
1	!	1.76e-03	160	62	7	0.113	0.044	REAC:R-HSA-69242	rea	1	S Phase	1	MCM2,MCM6,CCND1,CDKN1A,PCNA,CCNA2,UBE2C
1	!	1.86e-03	10713	98	77	0.786	0.007	GO:0044237	BP	1	cellular metabolic process	1	FMO3,ABCC2,HERPUD1,CREB3L3,SREBF1,HMMR,MCM2,MCM6,DPYSL2,HMOX1,APEX1,TRIB3,RIOK3,ECH1,PTGR1,PHYH,UGDH,CPT1A,CCND1,CHKA,ACOT13,HMGCR,CCNG1,POLR3G,COQ10B,GADD45A,CDC20,KLF9,GOT1,ETF1,PCK1,SLC17A3,CDKN1A,SDF2L1,DNAJB9,CDO1,RGN,TOP2A,UTP3,PCNA,CCNB1,HMGCS2,YARS,MDM2,AGT,TCF19,PGD,EPHX1,PDIA6,SLC20A1,CCNA2,SERPINH1,ACSL1,PELO,NIFK,DEPTOR,CPT2,FDPS,DHRS3,RPN1,CYB5A,CDK2AP2,PBK,CDK1,NPAS2,FGA,SLC25A33,NR…
1	!	1.96e-03	230	65	8	0.123	0.035	GO:0000302	BP	1	response to reactive oxygen species	1	HMOX1,APEX1,RGN,PCNA,MDM2,CCNA2,CDK1,TXNRD1
1	!	2.02e-03	185	56	7	0.125	0.038	GO:0035966	BP	1	response to topologically incorrect protein	1	HERPUD1,CREB3L3,CCND1,SDF2L1,DNAJB9,PDIA6,SERPINH1
1	!	2.02e-03	231	65	8	0.123	0.035	GO:0097237	BP	1	cellular response to toxic substance	1	HMOX1,APEX1,RGN,PCNA,MDM2,CDK1,TXNRD1,SRXN1
1	!	2.08e-03	10736	98	77	0.786	0.007	GO:0043231	CC	1	intracellular membrane-bounded organelle	1	IFRD1,FMO3,HERPUD1,CREB3L3,SREBF1,MCM2,MCM6,HMOX1,APEX1,TRIB3,ECH1,PHYH,UGDH,CPT1A,CCND1,KRT18,ACOT13,KIF20A,HMGCR,CCNG1,POLR3G,COQ10B,GADD45A,CDC20,KLF9,GOT1,NDUFAF4,SLC17A3,CDKN1A,SDF2L1,DNAJB9,RGN,TOP2A,UTP3,PCNA,CCNB1,HMGCS2,YARS,MDM2,TCF19,NUSAP1,KIF23,PGD,SELENBP1,EPHX1,PDIA6,CCNA2,MKI67,SERPINH1,ACSL1,SPC25,PELO,NIFK,PDIA4,CPT2,CCNB2,FDPS,DHRS3,RPN1,CYB5A,CDK2AP2,PBK,CDK1,NPAS2,FGA,SLC25A3…
1	!	2.08e-03	2	20	2	0.100	1.000	GO:0097125	CC	1	cyclin B1-CDK1 complex	1	CCNB1,CDK1
1	!	2.12e-03	105	62	6	0.097	0.057	GO:0030330	BP	1	DNA damage response, signal transduction by p53 class mediator	1	GADD45A,CDKN1A,PCNA,CCNB1,MDM2,CDK1
1	!	2.15e-03	121	85	7	0.082	0.058	KEGG:04152	keg	1	AMPK signaling pathway	1	CREB3L3,SREBF1,CPT1A,CCND1,HMGCR,PCK1,CCNA2
1	!	2.16e-03	11679	98	81	0.827	0.007	GO:0008152	BP	1	metabolic process	1	FMO3,ABCC2,HERPUD1,CREB3L3,SREBF1,HMMR,MCM2,MCM6,DPYSL2,HMOX1,APEX1,TRIB3,RIOK3,ECH1,PTGR1,PHYH,UGDH,CPT1A,CCND1,CHKA,ACOT13,HMGCR,CCNG1,POLR3G,COQ10B,GADD45A,CDC20,KLF9,GOT1,ETF1,PCK1,SLC17A3,CDKN1A,SDF2L1,DNAJB9,CDO1,RGN,TOP2A,UTP3,PCNA,CCNB1,HMGCS2,YARS,MDM2,AGT,TCF19,PGD,SELENBP1,EPHX1,PDIA6,SLC20A1,CCNA2,SERPINH1,ACSL1,PELO,NIFK,PDIA4,DEPTOR,CPT2,FDPS,DHRS3,SLC2A2,RPN1,CYB5A,CDK2AP2,PBK,CDK1…
1	!	2.34e-03	1058	98	19	0.194	0.018	GO:0043436	BP	1	oxoacid metabolic process	1	ABCC2,SREBF1,HMMR,TRIB3,ECH1,PTGR1,PHYH,UGDH,CPT1A,GOT1,PCK1,CDO1,RGN,YARS,PGD,ACSL1,CPT2,CYB5A,GLDC
1	!	2.61e-03	36	52	4	0.077	0.111	REAC:R-HSA-6804757	rea	1	Regulation of TP53 Degradation	1	CCNG1,MDM2,CCNA2,CDK1
1	!	2.68e-03	123	87	7	0.080	0.057	GO:1902850	BP	1	microtubule cytoskeleton organization involved in mitosis	1	CDC20,CCNB1,NUSAP1,KIF23,KIF11,SPC25,PRC1
1	!	2.85e-03	2029	65	21	0.323	0.010	GO:1901575	BP	1	organic substance catabolic process	1	HERPUD1,HMMR,HMOX1,APEX1,PHYH,CPT1A,CDC20,ETF1,SDF2L1,DNAJB9,CDO1,RGN,CCNB1,MDM2,PELO,CPT2,PBK,CDK1,UBE2C,ZFAND2A,GLDC
1	!	2.92e-03	2435	43	18	0.419	0.007	GO:0009056	BP	1	catabolic process	1	HERPUD1,HMMR,HMOX1,CPT1A,CDC20,SDF2L1,DNAJB9,CDO1,CCNB1,MDM2,EPHX1,ACSL1,CPT2,PBK,CDK1,UBE2C,ZFAND2A,GLDC
1	!	2.92e-03	37	52	4	0.077	0.108	REAC:R-HSA-6806003	rea	1	Regulation of TP53 Expression and Degradation	1	CCNG1,MDM2,CCNA2,CDK1
1	!	2.97e-03	7	89	3	0.034	0.429	REAC:R-HSA-2980767	rea	1	Activation of NIMA Kinases NEK9, NEK6, NEK7	1	CCNB1,CCNB2,CDK1
1	!	2.98e-03	62	61	5	0.082	0.081	GO:0016667	MF	1	oxidoreductase activity, acting on a sulfur group of donors	1	SELENBP1,PDIA6,PDIA4,TXNRD1,SRXN1
1	!	3.41e-03	240	67	8	0.119	0.033	GO:0007050	BP	1	cell cycle arrest	1	CCND1,GADD45A,CDKN1A,PCNA,CCNB1,MDM2,CDK1,SLC25A33
1	!	3.42e-03	678	43	10	0.233	0.015	GO:0051603	BP	1	proteolysis involved in cellular protein catabolic process	1	HERPUD1,CDC20,SDF2L1,DNAJB9,CCNB1,MDM2,PBK,CDK1,UBE2C,ZFAND2A
1	!	3.46e-03	175	41	6	0.146	0.034	GO:0000819	BP	1	sister chromatid segregation	1	CDC20,TOP2A,CCNB1,KIF23,UBE2C,PRC1
1	!	3.80e-03	440	65	10	0.154	0.023	GO:0006979	BP	1	response to oxidative stress	1	ABCC2,HMOX1,APEX1,RGN,PCNA,MDM2,CCNA2,CDK1,TXNRD1,SRXN1
1	!	3.99e-03	74	34	4	0.118	0.054	KEGG:03320	keg	1	PPAR signaling pathway	1	CPT1A,HMGCS2,ACSL1,CPT2
1	!	4.05e-03	491	59	10	0.169	0.020	GO:0000226	BP	1	microtubule cytoskeleton organization	1	KIF20A,GADD45A,CDC20,CCNB1,KIF23,KIF11,SPC25,CDK2AP2,CDK1,PRC1
1	!	4.27e-03	200	62	7	0.113	0.035	KEGG:05203	keg	1	Viral carcinogenesis	1	CREB3L3,CCND1,CDC20,CDKN1A,MDM2,CCNA2,CDK1
1	!	4.37e-03	16	6	2	0.333	0.125	REAC:R-HSA-1362300	rea	1	Transcription of E2F targets under negative control by p107 (RBL1) and p130 (RBL2) in complex with HDAC1	1	CCNA2,CDK1
1	!	4.43e-03	120	96	7	0.073	0.058	GO:0016616	MF	1	oxidoreductase activity, acting on the CH-OH group of donors, NAD or NADP as acceptor	1	PTGR1,UGDH,HMGCR,PGD,DHRS3,CYB5A,IMPDH2
1	!	4.55e-03	331	87	10	0.115	0.030	GO:0005819	CC	1	spindle	1	ACOT13,KIF20A,CDC20,CCNB1,NUSAP1,KIF23,KIF11,CDK1,SHCBP1,PRC1
1	!	4.74e-03	2087	98	31	0.316	0.015	REAC:R-HSA-1430728	rea	1	Metabolism	1	FMO3,SREBF1,HMMR,HMOX1,SLC10A1,TRIB3,PTGR1,PHYH,UGDH,CPT1A,CHKA,ACOT13,HMGCR,COQ10B,GOT1,NDUFAF4,PCK1,CDO1,HMGCS2,AGT,PGD,EPHX1,ACSL1,CPT2,FDPS,SLC2A2,CYB5A,NPAS2,IMPDH2,GLDC,TXNRD1
1	!	4.77e-03	30	2	2	1.000	0.067	GO:0046685	BP	1	response to arsenic-containing substance	1	HMOX1,ZFAND2A
1	!	5.63e-03	133	89	7	0.079	0.053	KEGG:04068	keg	1	FoxO signaling pathway	1	CCND1,GADD45A,PCK1,CDKN1A,CCNB1,MDM2,CCNB2
1	!	6.87e-03	733	43	10	0.233	0.014	GO:0044257	BP	1	cellular protein catabolic process	1	HERPUD1,CDC20,SDF2L1,DNAJB9,CCNB1,MDM2,PBK,CDK1,UBE2C,ZFAND2A
1	!	7.06e-03	129	62	6	0.097	0.047	GO:0042770	BP	1	signal transduction in response to DNA damage	1	GADD45A,CDKN1A,PCNA,CCNB1,MDM2,CDK1
1	!	7.23e-03	141	88	7	0.080	0.050	GO:0051384	BP	1	response to glucocorticoid	1	ABCC2,CCND1,KLF9,GOT1,CDKN1A,CDO1,PCNA
1	!	7.42e-03	150	62	6	0.097	0.040	KEGG:05206	keg	1	MicroRNAs in cancer	1	HMOX1,CCND1,CCNG1,CDKN1A,MDM2,KIF23
1	!	7.44e-03	150	54	6	0.111	0.040	GO:0045931	BP	1	positive regulation of mitotic cell cycle	1	APEX1,CCND1,CCNB1,MDM2,CDK1,UBE2C
1	!	7.60e-03	365	62	9	0.145	0.025	REAC:R-HSA-3700989	rea	1	Transcriptional Regulation by TP53	1	CCNG1,GADD45A,CDKN1A,PCNA,CCNB1,MDM2,CCNA2,CDK1,TXNRD1
1	!	7.93e-03	578	43	9	0.209	0.016	GO:0006511	BP	1	ubiquitin-dependent protein catabolic process	1	HERPUD1,CDC20,DNAJB9,CCNB1,MDM2,PBK,CDK1,UBE2C,ZFAND2A
1	!	8.22e-03	147	56	6	0.107	0.041	GO:0035967	BP	1	cellular response to topologically incorrect protein	1	HERPUD1,CREB3L3,CCND1,SDF2L1,DNAJB9,PDIA6
1	!	8.63e-03	584	43	9	0.209	0.015	GO:0019941	BP	1	modification-dependent protein catabolic process	1	HERPUD1,CDC20,DNAJB9,CCNB1,MDM2,PBK,CDK1,UBE2C,ZFAND2A
1	!	9.44e-03	2	42	2	0.048	1.000	GO:1905463	BP	1	negative regulation of DNA duplex unwinding	1	MCM2,TOP2A
1	!	9.65e-03	949	98	17	0.173	0.018	GO:0009725	BP	1	response to hormone	1	ABCC2,SREBF1,APEX1,TRIB3,CCND1,KLF9,GOT1,PCK1,CDKN1A,CDO1,PCNA,MDM2,AGT,CCNA2,ACSL1,SLC25A33,NR1D2
1	!	9.77e-03	4078	62	29	0.468	0.007	GO:0031981	CC	1	nuclear lumen	1	CREB3L3,MCM2,MCM6,HMOX1,APEX1,CCND1,KIF20A,CCNG1,POLR3G,GADD45A,CDC20,KLF9,CDKN1A,DNAJB9,TOP2A,PCNA,CCNB1,MDM2,KIF23,SELENBP1,CCNA2,MKI67,NIFK,CPT2,CDK1,NR1D2,UBE2C,MAFF,TXNRD1
1	!	9.99e-03	2	62	2	0.032	1.000	CORUM:314	cor	1	PCNA-p21 complex	1	CDKN1A,PCNA
1	!	1.00e-02	595	43	9	0.209	0.015	GO:0043632	BP	1	modification-dependent macromolecule catabolic process	1	HERPUD1,CDC20,DNAJB9,CCNB1,MDM2,PBK,CDK1,UBE2C,ZFAND2A
1	!	1.02e-02	165	30	5	0.167	0.030	GO:0071466	BP	1	cellular response to xenobiotic stimulus	1	ABCC2,CDO1,EPHX1,CCNA2,ACSL1
1	!	1.03e-02	349	54	8	0.148	0.023	GO:0035690	BP	1	cellular response to drug	1	ABCC2,HMOX1,APEX1,KLF9,PCNA,MDM2,CCNA2,CDK1
1	!	1.05e-02	303	62	8	0.129	0.026	GO:0010948	BP	1	negative regulation of cell cycle process	1	CCND1,GADD45A,CDKN1A,PCNA,CCNB1,MDM2,CDK2AP2,CDK1
1	!	1.07e-02	23	29	3	0.103	0.130	GO:0010971	BP	1	positive regulation of G2/M transition of mitotic cell cycle	1	CCND1,CCNB1,CDK1
1	!	1.10e-02	9521	90	65	0.722	0.007	GO:0044444	CC	1	cytoplasmic part	1	FMO3,HERPUD1,CREB3L3,SREBF1,HMMR,DPYSL2,HMOX1,APEX1,RIOK3,ECH1,PHYH,CPT1A,CCND1,CHKA,KRT18,ACOT13,KIF20A,HMGCR,POLR3G,COQ10B,CDC20,KLF9,GOT1,ETF1,NDUFAF4,PCK1,SLC17A3,CDKN1A,SDF2L1,DNAJB9,CDO1,RGN,TOP2A,CCNB1,HMGCS2,YARS,MDM2,AGT,KIF23,KIF11,SELENBP1,EPHX1,PDIA6,CCNA2,SERPINH1,ACSL1,SPC25,PDIA4,CPT2,CCNB2,FDPS,DHRS3,RPN1,CYB5A,CDK1,FGA,SLC25A33,UBE2C,IMPDH2,GLDC,CRELD2,MAFF,TXNRD1,PRC1,SRXN1
1	!	1.11e-02	3	42	2	0.048	0.667	CORUM:1452	cor	1	MCM2-MCM6-MCM7 complex	1	MCM2,MCM6
1	!	1.12e-02	138	96	7	0.073	0.051	GO:0016614	MF	1	oxidoreductase activity, acting on CH-OH group of donors	1	PTGR1,UGDH,HMGCR,PGD,DHRS3,CYB5A,IMPDH2
1	!	1.13e-02	354	90	10	0.111	0.028	GO:0010038	BP	1	response to metal ion	1	ABCC2,HMOX1,CCND1,GOT1,PCNA,CCNB1,MDM2,CYB5A,CDK1,FGA
1	!	1.14e-02	35	65	4	0.062	0.114	GO:0097421	BP	1	liver regeneration	1	HMOX1,CCND1,RGN,PCNA
1	!	1.16e-02	379	37	7	0.189	0.018	REAC:R-HSA-68886	rea	1	M Phase	1	KIF20A,CDC20,CCNB1,KIF23,SPC25,CDK1,UBE2C
1	!	1.25e-02	4	20	2	0.100	0.500	GO:1905448	BP	1	positive regulation of mitochondrial ATP synthesis coupled electron transport	1	CCNB1,CDK1
1	!	1.28e-02	1302	90	19	0.211	0.015	GO:0044432	CC	1	endoplasmic reticulum part	1	FMO3,HERPUD1,CREB3L3,SREBF1,HMOX1,HMGCR,SLC17A3,SDF2L1,DNAJB9,EPHX1,PDIA6,SERPINH1,ACSL1,PDIA4,DHRS3,RPN1,CYB5A,CDK1,FGA
1	!	1.32e-02	58	88	5	0.057	0.086	GO:0046686	BP	1	response to cadmium ion	1	HMOX1,GOT1,PCNA,CYB5A,CDK1
1	!	1.34e-02	3656	90	35	0.389	0.010	GO:0065008	BP	1	regulation of biological quality	1	TNFRSF12A,IFRD1,ABCC2,HERPUD1,SREBF1,DPYSL2,HMOX1,APEX1,CPT1A,CCND1,CHKA,HMGCR,CDC20,GOT1,PCK1,CDKN1A,CDO1,RGN,PCNA,MDM2,AGT,PDIA6,PDIA4,DEPTOR,CCNB2,DHRS3,SLC2A2,FGA,SLC25A33,NR1D2,UBE2C,GLDC,MAFF,SLC39A10,TXNRD1
1	!	1.37e-02	11	89	3	0.034	0.273	REAC:R-HSA-2514853	rea	1	Condensation of Prometaphase Chromosomes	1	CCNB1,CCNB2,CDK1
1	!	1.40e-02	119	46	5	0.109	0.042	REAC:R-HSA-69239	rea	1	Synthesis of DNA	1	MCM2,MCM6,PCNA,CCNA2,UBE2C
1	!	1.41e-02	410	98	11	0.112	0.027	GO:0043434	BP	1	response to peptide hormone	1	ABCC2,SREBF1,APEX1,TRIB3,GOT1,PCK1,CDO1,MDM2,AGT,CCNA2,SLC25A33
1	!	1.41e-02	156	88	7	0.080	0.045	GO:0031960	BP	1	response to corticosteroid	1	ABCC2,CCND1,KLF9,GOT1,CDKN1A,CDO1,PCNA
1	!	1.43e-02	2	89	2	0.022	1.000	CORUM:5542	cor	1	CCNB2-CDC2 complex	1	CCNB2,CDK1
1	!	1.46e-02	37	20	3	0.150	0.081	GO:0016572	BP	1	histone phosphorylation	1	CCNB1,CCNA2,CDK1
1	!	1.51e-02	735	98	16	0.163	0.022	REAC:R-HSA-556833	rea	1	Metabolism of lipids	1	SREBF1,SLC10A1,TRIB3,PTGR1,PHYH,CPT1A,CHKA,ACOT13,HMGCR,HMGCS2,AGT,ACSL1,CPT2,FDPS,NPAS2,TXNRD1
1	!	1.55e-02	85	62	5	0.081	0.059	GO:0000079	BP	1	regulation of cyclin-dependent protein serine/threonine kinase activity	1	CCND1,CCNG1,GADD45A,CDKN1A,CCNB1
1	!	1.60e-02	86	29	4	0.138	0.047	GO:1902554	CC	1	serine/threonine protein kinase complex	1	CCND1,CCNB1,CCNA2,CDK1
1	!	1.65e-02	166	56	6	0.107	0.036	GO:0006986	BP	1	response to unfolded protein	1	HERPUD1,CREB3L3,CCND1,DNAJB9,PDIA6,SERPINH1
1	!	1.66e-02	3473	62	26	0.419	0.007	GO:0005654	CC	1	nucleoplasm	1	CREB3L3,MCM2,MCM6,APEX1,CCND1,KIF20A,CCNG1,POLR3G,GADD45A,CDC20,KLF9,CDKN1A,TOP2A,PCNA,CCNB1,MDM2,KIF23,CCNA2,MKI67,NIFK,CPT2,CDK1,NR1D2,UBE2C,MAFF,TXNRD1
1	!	1.70e-02	1029	85	16	0.188	0.016	GO:0005789	CC	1	endoplasmic reticulum membrane	1	FMO3,HERPUD1,CREB3L3,SREBF1,HMOX1,HMGCR,SLC17A3,SDF2L1,DNAJB9,EPHX1,PDIA6,ACSL1,DHRS3,RPN1,CYB5A,CDK1
1	!	1.70e-02	147	37	5	0.135	0.034	GO:0000070	BP	1	mitotic sister chromatid segregation	1	CDC20,CCNB1,KIF23,UBE2C,PRC1
1	!	1.70e-02	3862	90	36	0.400	0.009	GO:0006950	BP	1	response to stress	1	TNFRSF12A,IFRD1,ABCC2,HERPUD1,CREB3L3,SREBF1,HMOX1,APEX1,RIOK3,CCND1,HMGCR,POLR3G,GADD45A,GOT1,PCK1,CDKN1A,SDF2L1,DNAJB9,CDO1,RGN,TOP2A,PCNA,CCNB1,MDM2,AGT,PDIA6,CCNA2,SERPINH1,PDIA4,PBK,CDK1,FGA,NR1D2,MAFF,TXNRD1,SRXN1
1	!	1.76e-02	159	59	6	0.102	0.038	GO:0007051	BP	1	spindle organization	1	CDC20,CCNB1,KIF23,KIF11,SPC25,PRC1
1	!	1.76e-02	27	29	3	0.103	0.111	GO:1902751	BP	1	positive regulation of cell cycle G2/M phase transition	1	CCND1,CCNB1,CDK1
1	!	1.78e-02	1033	85	16	0.188	0.015	GO:0098827	CC	1	endoplasmic reticulum subcompartment	1	FMO3,HERPUD1,CREB3L3,SREBF1,HMOX1,HMGCR,SLC17A3,SDF2L1,DNAJB9,EPHX1,PDIA6,ACSL1,DHRS3,RPN1,CYB5A,CDK1
1	!	1.79e-02	680	62	11	0.177	0.016	GO:0019900	MF	1	kinase binding	1	DPYSL2,CCND1,KIF20A,GADD45A,CDKN1A,TOP2A,PCNA,CCNB1,KIF11,CCNA2,PRC1
1	!	1.91e-02	127	46	5	0.109	0.039	REAC:R-HSA-69306	rea	1	DNA Replication	1	MCM2,MCM6,PCNA,CCNA2,UBE2C
1	!	1.93e-02	87	30	4	0.133	0.046	GO:0070542	BP	1	response to fatty acid	1	CPT1A,CCNB1,ACSL1,GLDC
1	!	1.95e-02	44	34	3	0.088	0.068	KEGG:00071	keg	1	Fatty acid degradation	1	CPT1A,ACSL1,CPT2
1	!	1.96e-02	386	88	10	0.114	0.026	GO:0048545	BP	1	response to steroid hormone	1	ABCC2,SREBF1,CCND1,KLF9,GOT1,CDKN1A,CDO1,PCNA,MDM2,NR1D2
1	!	1.98e-02	9	20	2	0.100	0.222	REAC:R-HSA-113507	rea	1	E2F-enabled inhibition of pre-replication complex formation	1	CCNB1,CDK1
1	!	2.05e-02	82	34	4	0.118	0.049	HP:0002157	hp	1	Azotemia	1	CPT1A,CCND1,CPT2,SLC2A2
1	!	2.07e-02	2	62	2	0.032	1.000	GO:0070557	CC	1	PCNA-p21 complex	1	CDKN1A,PCNA
1	!	2.14e-02	107	32	4	0.125	0.037	REAC:R-HSA-2500257	rea	1	Resolution of Sister Chromatid Cohesion	1	CDC20,CCNB1,SPC25,CDK1
1	!	2.15e-02	335	30	6	0.200	0.018	GO:0001101	BP	1	response to acid chemical	1	ABCC2,CPT1A,CDO1,CCNB1,ACSL1,GLDC
1	!	2.16e-02	107	98	6	0.061	0.056	KEGG:04931	keg	1	Insulin resistance	1	CREB3L3,SREBF1,TRIB3,CPT1A,PCK1,SLC2A2
1	!	2.17e-02	91	62	5	0.081	0.055	GO:1904029	BP	1	regulation of cyclin-dependent protein kinase activity	1	CCND1,CCNG1,GADD45A,CDKN1A,CCNB1
1	!	2.21e-02	1051	85	16	0.188	0.015	GO:0042175	CC	1	nuclear outer membrane-endoplasmic reticulum membrane network	1	FMO3,HERPUD1,CREB3L3,SREBF1,HMOX1,HMGCR,SLC17A3,SDF2L1,DNAJB9,EPHX1,PDIA6,ACSL1,DHRS3,RPN1,CYB5A,CDK1
1	!	2.22e-02	4	42	2	0.048	0.500	CORUM:2792	cor	1	MCM2-MCM4-MCM6-MCM7 complex	1	MCM2,MCM6
1	!	2.27e-02	267	56	7	0.125	0.026	GO:0034976	BP	1	response to endoplasmic reticulum stress	1	HERPUD1,CREB3L3,CCND1,SDF2L1,DNAJB9,PDIA6,PDIA4
1	!	2.33e-02	5004	98	45	0.459	0.009	GO:0005829	CC	1	cytosol	1	CREB3L3,SREBF1,HMMR,DPYSL2,HMOX1,TRIB3,RIOK3,ECH1,PHYH,UGDH,CCND1,CHKA,KRT18,ACOT13,POLR3G,CDC20,KLF9,GOT1,ETF1,PCK1,CDKN1A,CDO1,RGN,CCNB1,YARS,MDM2,AGT,KIF23,KIF11,PGD,SELENBP1,PDIA6,CCNA2,SPC25,CCNB2,FDPS,RPN1,CYB5A,CDK1,NPAS2,UBE2C,IMPDH2,TXNRD1,PRC1,SRXN1
1	!	2.37e-02	85	34	4	0.118	0.047	HP:0004364	hp	1	Abnormality of nitrogen compound homeostasis	1	CPT1A,CCND1,CPT2,SLC2A2
1	!	2.47e-02	10	20	2	0.100	0.200	REAC:R-HSA-2465910	rea	1	MASTL Facilitates Mitotic Progression	1	CCNB1,CDK1
1	!	2.52e-02	32	87	4	0.046	0.125	GO:0030261	BP	1	chromosome condensation	1	TOP2A,CCNB1,NUSAP1,CDK1
1	!	2.53e-02	48	34	3	0.088	0.062	KEGG:01212	keg	1	Fatty acid metabolism	1	CPT1A,ACSL1,CPT2
1	!	2.65e-02	259	59	7	0.119	0.027	GO:0140014	BP	1	mitotic nuclear division	1	CDC20,CCNB1,KIF23,KIF11,MKI67,UBE2C,PRC1
1	!	2.73e-02	1105	65	14	0.215	0.013	GO:0044265	BP	1	cellular macromolecule catabolic process	1	HERPUD1,APEX1,CDC20,ETF1,SDF2L1,DNAJB9,RGN,CCNB1,MDM2,PELO,PBK,CDK1,UBE2C,ZFAND2A
1	!	2.73e-02	1167	54	13	0.241	0.011	GO:0051276	BP	1	chromosome organization	1	MCM2,MCM6,APEX1,CDC20,TOP2A,PCNA,CCNB1,KIF23,CCNA2,MKI67,CDK1,UBE2C,PRC1
1	!	2.75e-02	251	41	6	0.146	0.024	GO:0098813	BP	1	nuclear chromosome segregation	1	CDC20,TOP2A,CCNB1,KIF23,UBE2C,PRC1
1	!	2.81e-02	12266	91	76	0.835	0.006	GO:0043227	CC	1	membrane-bounded organelle	1	IFRD1,FMO3,HERPUD1,CREB3L3,SREBF1,MCM2,MCM6,DPYSL2,HMOX1,APEX1,ECH1,PTGR1,PHYH,CPT1A,CCND1,KRT18,ACOT13,KIF20A,HMGCR,CCNG1,POLR3G,COQ10B,GADD45A,CDC20,KLF9,GOT1,NDUFAF4,PCK1,SLC17A3,CDKN1A,SDF2L1,DNAJB9,RGN,TOP2A,UTP3,PCNA,CCNB1,HMGCS2,YARS,MDM2,AGT,TCF19,NUSAP1,KIF23,SELENBP1,EPHX1,PDIA6,CCNA2,MKI67,SERPINH1,ACSL1,SPC25,PELO,NIFK,PDIA4,CPT2,CCNB2,FDPS,DHRS3,RPN1,CYB5A,CDK2AP2,PBK,CDK1,FGA,SLC25A…
1	!	2.83e-02	3	42	2	0.048	0.667	GO:1905462	BP	1	regulation of DNA duplex unwinding	1	MCM2,TOP2A
1	!	2.92e-02	100	29	4	0.138	0.040	GO:1902911	CC	1	protein kinase complex	1	CCND1,CCNB1,CCNA2,CDK1
1	!	2.98e-02	3	62	2	0.032	0.667	CORUM:6300	cor	1	CDKN1A-TP53-CDK1-PCNA complex	1	CDKN1A,CDK1
1	!	2.99e-02	14	89	3	0.034	0.214	REAC:R-HSA-162658	rea	1	Golgi Cisternae Pericentriolar Stack Reorganization	1	CCNB1,CCNB2,CDK1
1	!	3.07e-02	460	35	7	0.200	0.015	GO:0015711	BP	1	organic anion transport	1	ABCC2,DPYSL2,CPT1A,SLC17A3,ACSL1,CPT2,SLC2A2
1	!	3.12e-02	6	20	2	0.100	0.333	GO:1903862	BP	1	positive regulation of oxidative phosphorylation	1	CCNB1,CDK1
1	!	3.12e-02	6	20	2	0.100	0.333	GO:1901857	BP	1	positive regulation of cellular respiration	1	CCNB1,CDK1
1	!	3.12e-02	6	20	2	0.100	0.333	GO:1905446	BP	1	regulation of mitochondrial ATP synthesis coupled electron transport	1	CCNB1,CDK1
1	!	3.16e-02	36	46	3	0.065	0.083	KEGG:03030	keg	1	DNA replication	1	MCM2,MCM6,PCNA
1	!	3.32e-02	71	62	4	0.065	0.056	KEGG:05214	keg	1	Glioma	1	CCND1,GADD45A,CDKN1A,MDM2
1	!	3.34e-02	1047	88	16	0.182	0.015	GO:1901701	BP	1	cellular response to oxygen-containing compound	1	ABCC2,SREBF1,APEX1,CPT1A,HMGCR,KLF9,GOT1,PCK1,RGN,PCNA,CCNB1,MDM2,AGT,CCNA2,CDK1,SLC25A33
1	!	3.34e-02	169	37	5	0.135	0.030	GO:0030496	CC	1	midbody	1	KIF20A,KIF23,CDK1,SHCBP1,PRC1
1	!	3.39e-02	53	64	4	0.062	0.075	MIRNA:hsa-miR-1298-5p	mir	1	hsa-miR-1298-5p	1	CPT1A,ETF1,MKI67,TXNRD1
1	!	3.41e-02	16791	92	91	0.989	0.005	GO:0044464	CC	1	cell part	1	TNFRSF12A,IFRD1,FMO3,ABCC2,HERPUD1,CREB3L3,SREBF1,HMMR,MCM2,MCM6,DPYSL2,HMOX1,SLC10A1,APEX1,RIOK3,ECH1,PTGR1,PHYH,CPT1A,CCND1,CHKA,KRT18,ACOT13,KIF20A,HMGCR,CCNG1,POLR3G,COQ10B,GADD45A,CDC20,KLF9,GOT1,ETF1,NDUFAF4,PCK1,SLC17A3,CDKN1A,SDF2L1,DNAJB9,CDO1,RGN,TOP2A,UTP3,PCNA,CCNB1,HMGCS2,YARS,MDM2,AGT,TCF19,NUSAP1,KIF23,KIF11,SELENBP1,EPHX1,PDIA6,SLC20A1,CCNA2,MKI67,SERPINH1,ACSL1,SPC25,PELO,NIFK,PD…
1	!	3.49e-02	882	43	10	0.233	0.011	GO:0030163	BP	1	protein catabolic process	1	HERPUD1,CDC20,SDF2L1,DNAJB9,CCNB1,MDM2,PBK,CDK1,UBE2C,ZFAND2A
1	!	3.50e-02	72	62	4	0.065	0.056	KEGG:05218	keg	1	Melanoma	1	CCND1,GADD45A,CDKN1A,MDM2
1	!	3.50e-02	72	62	4	0.065	0.056	KEGG:01524	keg	1	Platinum drug resistance	1	ABCC2,CDKN1A,TOP2A,MDM2
1	!	3.58e-02	2121	83	23	0.277	0.011	GO:0008283	BP	1	cell proliferation	1	HMOX1,CCND1,HMGCR,POLR3G,CDC20,KLF9,CDKN1A,RGN,PCNA,CCNB1,MDM2,AGT,TCF19,CCNA2,MKI67,PELO,CDK1,SHCBP1,SLC25A33,IMPDH2,SLC39A10,TXNRD1,PRC1
1	!	3.68e-02	4	34	2	0.059	0.500	GO:0004095	MF	1	carnitine O-palmitoyltransferase activity	1	CPT1A,CPT2
1	!	3.69e-02	164	65	6	0.092	0.037	GO:0034614	BP	1	cellular response to reactive oxygen species	1	APEX1,RGN,PCNA,MDM2,CCNA2,CDK1
1	!	3.69e-02	22	83	3	0.036	0.136	KEGG:00900	keg	1	Terpenoid backbone biosynthesis	1	HMGCR,HMGCS2,FDPS
1	!	3.74e-02	600	62	10	0.161	0.017	GO:0019901	MF	1	protein kinase binding	1	DPYSL2,CCND1,KIF20A,CDKN1A,TOP2A,PCNA,CCNB1,KIF11,CCNA2,PRC1
1	!	3.77e-02	99	20	3	0.150	0.030	KEGG:04914	keg	1	Progesterone-mediated oocyte maturation	1	CCNB1,CCNA2,CDK1
1	!	4.00e-02	16822	92	91	0.989	0.005	GO:0005623	CC	1	cell	1	TNFRSF12A,IFRD1,FMO3,ABCC2,HERPUD1,CREB3L3,SREBF1,HMMR,MCM2,MCM6,DPYSL2,HMOX1,SLC10A1,APEX1,RIOK3,ECH1,PTGR1,PHYH,CPT1A,CCND1,CHKA,KRT18,ACOT13,KIF20A,HMGCR,CCNG1,POLR3G,COQ10B,GADD45A,CDC20,KLF9,GOT1,ETF1,NDUFAF4,PCK1,SLC17A3,CDKN1A,SDF2L1,DNAJB9,CDO1,RGN,TOP2A,UTP3,PCNA,CCNB1,HMGCS2,YARS,MDM2,AGT,TCF19,NUSAP1,KIF23,KIF11,SELENBP1,EPHX1,PDIA6,SLC20A1,CCNA2,MKI67,SERPINH1,ACSL1,SPC25,PELO,NIFK,PD…
1	!	4.02e-02	92	34	4	0.118	0.043	GO:0015908	BP	1	fatty acid transport	1	ABCC2,CPT1A,ACSL1,CPT2
1	!	4.09e-02	12	89	3	0.034	0.250	GO:0007077	BP	1	mitotic nuclear envelope disassembly	1	CCNB1,CCNB2,CDK1
1	!	4.15e-02	37	85	4	0.047	0.108	GO:0019432	BP	1	triglyceride biosynthetic process	1	SREBF1,PCK1,RGN,ACSL1
1	!	4.24e-02	300	98	9	0.092	0.030	GO:0071375	BP	1	cellular response to peptide hormone stimulus	1	SREBF1,APEX1,TRIB3,GOT1,PCK1,MDM2,AGT,CCNA2,SLC25A33
1	!	4.28e-02	13	20	2	0.100	0.154	REAC:R-HSA-75035	rea	1	Chk1/Chk2(Cds1) mediated inactivation of Cyclin B:Cdk1 complex	1	CCNB1,CDK1
1	!	4.29e-02	339	4	3	0.750	0.009	GO:0031331	BP	1	positive regulation of cellular catabolic process	1	HERPUD1,HMOX1,ZFAND2A
1	!	4.31e-02	76	62	4	0.065	0.053	KEGG:05220	keg	1	Chronic myeloid leukemia	1	CCND1,GADD45A,CDKN1A,MDM2
1	!	4.40e-02	90	42	4	0.095	0.044	REAC:R-HSA-69052	rea	1	Switching of origins to a post-replicative state	1	MCM2,MCM6,CCNA2,UBE2C
1	!	4.53e-02	258	88	8	0.091	0.031	GO:0016054	BP	1	organic acid catabolic process	1	HMMR,ECH1,PHYH,CPT1A,GOT1,CDO1,CPT2,GLDC
1	!	4.53e-02	258	88	8	0.091	0.031	GO:0046395	BP	1	carboxylic acid catabolic process	1	HMMR,ECH1,PHYH,CPT1A,GOT1,CDO1,CPT2,GLDC
1	!	4.55e-02	122	54	5	0.093	0.041	GO:0000784	CC	1	nuclear chromosome, telomeric region	1	MCM2,MCM6,APEX1,PCNA,CDK1
1	!	4.88e-02	76	43	4	0.093	0.053	GO:0043627	BP	1	response to estrogen	1	ABCC2,HMOX1,CCND1,MDM2
#INFO:	PARAMETERS: ordered_queries = 1
#INFO:	PARAMETERS: organism = hsapiens
#INFO:	PARAMETERS: user_thr = 1.00
#INFO:	PARAMETERS: significant = 1
#INFO:	PARAMETERS: analytical = 1
#INFO:	User: http
#INFO:	Host: arak-prod
#INFO:	Time: 2018-9-26 18:20:8
#INFO:	Version: beta
#WARNING:	Gene KIAA0101 in query [1/3] is not recognized, skipping!
#WARNING:	Gene VIMP in query [1/66] is not recognized, skipping!
#INFO:	Effective domain size for CORUM: 3219, threshold 0.000203
#INFO:	Effective domain size for GO: 19498, threshold 2.4e-05
#INFO:	Effective domain size for HP: 3799, threshold 5.7e-05
#INFO:	Effective domain size for KEGG: 7229, threshold 0.000665
#INFO:	Effective domain size for MIRNA: 14844, threshold 8.4e-05
#INFO:	Effective domain size for REAC: 10578, threshold 0.000147
