# Supplementary material for: Literature optimized integration of gene expression for organ-specific evaluation of toxicogenomics datasets
Source: PLoS One. 2019 Jan 14;14(1):e0210467. doi: 10.1371/journal.pone.0210467 (PMC6331104; doi:10.1371/journal.pone.0210467)
Supplement: S10 File — Text file with the output of a functional term enrichment analysis using the g:Profiler web tool for the top-100 ranked genes according to the difference between the HH and the RH ranking. (TXT) [file pone.0210467.s013.txt]

#	signf	corr. p-value	T	Q	Q&T	Q&T/Q	Q&T/T	term ID		t type	t group	t name and depth in group		Q&T list
#
1	!	5.67e-04	3656	65	30	0.462	0.008	GO:0065008	BP	1	regulation of biological quality	1	DKK3,USP13,ATP2B4,TP53INP2,SRPX2,PPARGC1A,CUX2,BCHE,TNFSF11,MCHR1,FGF13,TLR4,FGF2,GATA6,TRPM8,HNMT,UBASH3B,ALB,DLC1,SLC25A32,SCG5,IRS1,AQP4,SP3,SYT12,OXTR,NEB,SERPINA5,MLLT11,ITGB3
1	!	2.74e-03	97	71	6	0.085	0.062	GO:0016605	CC	1	PML body	1	TP53INP2,PPARGC1A,MLIP,ANKRD2,SP3,SATB1
1	!	4.18e-03	54	77	5	0.065	0.093	GO:0014888	BP	1	striated muscle adaptation	1	ATP2B4,CAMTA2,PPARGC1A,GATA6,MLIP
1	!	9.62e-03	125	41	4	0.098	0.032	KEGG:04380	keg	1	Osteoclast differentiation	1	BLNK,NCF2,TNFSF11,ITGB3
1	!	1.22e-02	31	77	4	0.052	0.129	GO:0014887	BP	1	cardiac muscle adaptation	1	ATP2B4,CAMTA2,GATA6,MLIP
1	!	1.22e-02	31	77	4	0.052	0.129	GO:0003299	BP	1	muscle hypertrophy in response to stress	1	ATP2B4,CAMTA2,GATA6,MLIP
1	!	1.22e-02	31	77	4	0.052	0.129	GO:0014898	BP	1	cardiac muscle hypertrophy in response to stress	1	ATP2B4,CAMTA2,GATA6,MLIP
1	!	1.31e-02	351	74	9	0.122	0.026	GO:0048871	BP	1	multicellular organismal homeostasis	1	TP53INP2,PPARGC1A,TNFSF11,TLR4,UBASH3B,ALB,AQP4,GIGYF2,ITGB3
1	!	1.88e-02	3134	78	28	0.359	0.009	GO:0010604	BP	1	positive regulation of macromolecule metabolic process	1	ETV1,USP13,ATP2B4,RPS6KA2,TP53INP2,UIMC1,CAMTA2,PPARGC1A,CUX2,TNFSF11,FGF13,TLR4,STAT4,FGF2,GATA6,TSLP,MLIP,AUTS2,DLC1,LARP6,GPRC5B,CHTF8,IRS1,SP3,ANKLE2,GIGYF2,MLLT11,ITGB3
1	!	2.01e-02	38	41	4	0.098	0.105	HP:0002754	hp	1	Osteomyelitis	1	BLNK,NCF2,TNFSF11,HPGD
1	!	2.80e-02	72	2	2	1.000	0.028	GO:0070405	MF	1	ammonium ion binding	1	BCHE,SERPINA5
1	!	3.39e-02	216	74	7	0.095	0.032	GO:0001894	BP	1	tissue homeostasis	1	TP53INP2,TNFSF11,TLR4,UBASH3B,ALB,GIGYF2,ITGB3
#INFO:	PARAMETERS: user_thr = 1.00
#INFO:	PARAMETERS: organism = hsapiens
#INFO:	PARAMETERS: analytical = 1
#INFO:	PARAMETERS: ordered_queries = 1
#INFO:	PARAMETERS: significant = 1
#INFO:	User: http
#INFO:	Host: arak-prod
#INFO:	Time: 2018-9-26  18:24:12 
#INFO:	Version: beta
#WARNING:	Gene C7ORF49 in query [1/27] is not recognized, skipping!
#WARNING:	Gene SGOL2 in query [1/40] is not recognized, skipping!
#WARNING:	Gene LOH12CR1 in query [1/65] is not recognized, skipping!
#INFO:	Effective domain size for GO: 19498, threshold 2.4e-05
#INFO:	Effective domain size for HP: 3799, threshold 4.6e-05
#INFO:	Effective domain size for KEGG: 7229, threshold 0.000686
