# Supplementary material for: Literature optimized integration of gene expression for organ-specific evaluation of toxicogenomics datasets
Source: PLoS One. 2019 Jan 14;14(1):e0210467. doi: 10.1371/journal.pone.0210467 (PMC6331104; doi:10.1371/journal.pone.0210467)
Supplement: S11 File — Text file with the output of a functional term enrichment analysis using the g:Profiler web tool for the top-100 ranked genes according to the difference between the RH and the HH ranking. (TXT) [file pone.0210467.s014.txt]

#	signf	corr. p-value	T	Q	Q&T	Q&T/Q	Q&T/T	term ID		t type	t group	t name and depth in group		Q&T list
#
1	!	1.67e-04	2133	97	30	0.309	0.014	GO:0070062	CC	1	extracellular exosome	1	PRKAR2B,SLC6A13,ACAT1,GPC4,GSTP1,TGM1,CXCL12,APOA1,ACO1,AHNAK,AIF1L,APOE,HRSP12,ALDH1L2,RAC1,NXPE4,EMILIN1,RBP4,IDH1,DUOX2,ACTA1,RPS3,SLC22A8,GPM6A,CCT8,CA4,PSCA,CNP,KRT79,HLA-DRA
1	!	2.10e-04	2155	97	30	0.309	0.014	GO:1903561	CC	1	extracellular vesicle	1	PRKAR2B,SLC6A13,ACAT1,GPC4,GSTP1,TGM1,CXCL12,APOA1,ACO1,AHNAK,AIF1L,APOE,HRSP12,ALDH1L2,RAC1,NXPE4,EMILIN1,RBP4,IDH1,DUOX2,ACTA1,RPS3,SLC22A8,GPM6A,CCT8,CA4,PSCA,CNP,KRT79,HLA-DRA
1	!	2.15e-04	2157	97	30	0.309	0.014	GO:0043230	CC	1	extracellular organelle	1	PRKAR2B,SLC6A13,ACAT1,GPC4,GSTP1,TGM1,CXCL12,APOA1,ACO1,AHNAK,AIF1L,APOE,HRSP12,ALDH1L2,RAC1,NXPE4,EMILIN1,RBP4,IDH1,DUOX2,ACTA1,RPS3,SLC22A8,GPM6A,CCT8,CA4,PSCA,CNP,KRT79,HLA-DRA
1	!	8.64e-04	44	84	5	0.060	0.114	REAC:R-HSA-975634	rea	1	Retinoid metabolism and transport	1	GPC4,APOA1,LRAT,APOE,RBP4
1	!	1.03e-03	2087	94	28	0.298	0.013	REAC:R-HSA-1430728	rea	1	Metabolism	1	CYP26B1,PRKAR2B,ACAT1,GPC4,GSTP1,PSMD5,ISYNA1,CCNC,RPS15,APOA1,LRAT,APOE,HRSP12,ALDH1L2,CH25H,RBP4,IDH1,DUOX2,FABP2,PTGES,RPS3,UROC1,FABP7,CA4,CIDEA,CYP4F8,PRKAR1B,AMACR
1	!	1.08e-03	3385	84	34	0.405	0.010	GO:0005615	CC	1	extracellular space	1	SLC6A13,CD5L,ACAT1,GPC4,GSTP1,TGM1,CXCL12,FGF1,APOA1,AHNAK,AIF1L,APOE,HRSP12,ALDH1L2,RAC1,NXPE4,MMP13,EMILIN1,RBP4,IDH1,CELA1,DUOX2,ACTA1,RPS3,SLC22A8,GPM6A,VEGFC,CCT8,JAM3,CA4,PSCA,CNP,CCL13,HLA-DRA
1	!	1.34e-03	48	84	5	0.060	0.104	REAC:R-HSA-6806667	rea	1	Metabolism of fat-soluble vitamins	1	GPC4,APOA1,LRAT,APOE,RBP4
1	!	3.86e-03	85	84	6	0.071	0.071	GO:0001523	BP	1	retinoid metabolic process	1	CYP26B1,GPC4,APOA1,LRAT,APOE,RBP4
1	!	4.55e-03	55	2	2	1.000	0.036	KEGG:00480	keg	1	Glutathione metabolism	1	GSTP1,IDH1
1	!	4.59e-03	3598	84	34	0.405	0.009	GO:0044421	CC	1	extracellular region part	1	SLC6A13,CD5L,ACAT1,GPC4,GSTP1,TGM1,CXCL12,FGF1,APOA1,AHNAK,AIF1L,APOE,HRSP12,ALDH1L2,RAC1,NXPE4,MMP13,EMILIN1,RBP4,IDH1,CELA1,DUOX2,ACTA1,RPS3,SLC22A8,GPM6A,VEGFC,CCT8,JAM3,CA4,PSCA,CNP,CCL13,HLA-DRA
1	!	4.70e-03	195	85	8	0.094	0.041	GO:0044242	BP	1	cellular lipid catabolic process	1	CYP26B1,ACAT1,APOA1,APOE,IDH1,FABP2,FABP7,AMACR
1	!	5.16e-03	1064	93	18	0.194	0.017	GO:0044255	BP	1	cellular lipid metabolic process	1	CYP26B1,PRKAR2B,ADGRF5,ACAT1,GPC4,GSTP1,ISYNA1,FGF1,APOA1,LRAT,APOE,RBP4,IDH1,FABP2,PTGES,FABP7,CYP4F8,AMACR
1	!	5.77e-03	91	84	6	0.071	0.066	GO:0016101	BP	1	diterpenoid metabolic process	1	CYP26B1,GPC4,APOA1,LRAT,APOE,RBP4
1	!	9.25e-03	910	7	5	0.714	0.005	GO:0033993	BP	1	response to lipid	1	CYP26B1,GSTP1,RBP4,IDH1,ACTA1
1	!	9.28e-03	1399	48	14	0.292	0.010	GO:0006629	BP	1	lipid metabolic process	1	CYP26B1,ADGRF5,ACAT1,GSTP1,ISYNA1,FGF1,APOA1,LRAT,CH25H,RBP4,IDH1,FABP7,CIDEA,CYP4F8
1	!	1.04e-02	121	70	6	0.086	0.050	GO:0005178	MF	1	integrin binding	1	CDH17,CXCL12,FGF1,EMILIN1,ESM1,JAM3
1	!	1.06e-02	101	84	6	0.071	0.059	GO:0006721	BP	1	terpenoid metabolic process	1	CYP26B1,GPC4,APOA1,LRAT,APOE,RBP4
1	!	1.42e-02	470	70	10	0.143	0.021	GO:0050839	MF	1	cell adhesion molecule binding	1	CDH17,CXCL12,FGF1,AHNAK,GYPC,EMILIN1,IDH1,CCT8,ESM1,JAM3
1	!	1.46e-02	189	84	7	0.083	0.037	REAC:R-HSA-196854	rea	1	Metabolism of vitamins and cofactors	1	GPC4,APOA1,LRAT,APOE,ALDH1L2,RBP4,IDH1
1	!	1.66e-02	307	85	9	0.106	0.029	GO:0016042	BP	1	lipid catabolic process	1	CYP26B1,ACAT1,APOA1,APOE,IDH1,FABP2,FABP7,CIDEA,AMACR
1	!	1.67e-02	386	3	3	1.000	0.008	GO:0048545	BP	1	response to steroid hormone	1	GSTP1,IDH1,ACTA1
1	!	1.70e-02	55	2	2	1.000	0.036	GO:0006749	BP	1	glutathione metabolic process	1	GSTP1,IDH1
1	!	2.02e-02	392	93	10	0.108	0.026	REAC:R-HSA-418594	rea	1	G alpha (i) signalling events	1	PRKAR2B,GPC4,CXCL12,APOA1,LRAT,APOE,RBP4,P2RY14,CCL13,PRKAR1B
1	!	2.42e-02	4453	99	42	0.424	0.009	GO:0005576	CC	1	extracellular region	1	PRKAR2B,SLC6A13,CD5L,ACAT1,GPC4,GSTP1,TGM1,CXCL12,FGF1,APOA1,ACO1,AHNAK,AIF1L,APOE,GMFG,HRSP12,ALDH1L2,RAC1,NXPE4,MMP13,DNASE2B,EMILIN1,RBP4,IDH1,CELA1,DUOX2,ACTA1,RPS3,SLC22A8,GPM6A,VEGFC,CCT8,ESM1,JAM3,CA4,PSCA,PRND,CNP,CCL13,KRT79,CR1L,HLA-DRA
1	!	2.59e-02	33	84	4	0.048	0.121	GO:0019433	BP	1	triglyceride catabolic process	1	APOA1,APOE,FABP2,FABP7
1	!	3.04e-02	3788	97	37	0.381	0.010	GO:0031982	CC	1	vesicle	1	PRKAR2B,SLC6A13,ADGRF5,ACAT1,GPC4,GSTP1,TGM1,CXCL12,APOA1,LRAT,ACO1,AHNAK,AIF1L,APOE,GMFG,HRSP12,DYNC1LI2,ALDH1L2,RAC1,NXPE4,EMILIN1,RBP4,IDH1,DUOX2,ACTA1,RPS3,SLC22A8,GPM6A,VEGFC,CCT8,SLC34A2,CA4,PSCA,CNP,KRT79,HLA-DRA,IRGM
1	!	3.15e-02	122	84	6	0.071	0.049	GO:0006720	BP	1	isoprenoid metabolic process	1	CYP26B1,GPC4,APOA1,LRAT,APOE,RBP4
1	!	3.16e-02	269	80	8	0.100	0.030	GO:0060326	BP	1	cell chemotaxis	1	GSTP1,CXCL12,FGF1,RAC1,CH25H,VEGFC,JAM3,CCL13
1	!	4.60e-02	99	84	5	0.060	0.051	REAC:R-HSA-2187338	rea	1	Visual phototransduction	1	GPC4,APOA1,LRAT,APOE,RBP4
1	!	4.96e-02	12	12	2	0.167	0.167	GO:0002674	BP	1	negative regulation of acute inflammatory response	1	FCGR2B,GSTP1
#INFO:	PARAMETERS: ordered_queries = 1
#INFO:	PARAMETERS: organism = hsapiens
#INFO:	PARAMETERS: analytical = 1
#INFO:	PARAMETERS: significant = 1
#INFO:	PARAMETERS: user_thr = 1.00
#INFO:	User: http
#INFO:	Host: arak-prod
#INFO:	Time: 2018-9-26  18:27:43 
#INFO:	Version: beta
#WARNING:	Gene MEF2BNB in query [1/82] is not recognized, skipping!
#INFO:	Effective domain size for GO: 19498, threshold 2.3e-05
#INFO:	Effective domain size for KEGG: 7229, threshold 0.000624
#INFO:	Effective domain size for REAC: 10578, threshold 0.000155
