# Supplementary material for: Literature optimized integration of gene expression for organ-specific evaluation of toxicogenomics datasets
Source: PLoS One. 2019 Jan 14;14(1):e0210467. doi: 10.1371/journal.pone.0210467 (PMC6331104; doi:10.1371/journal.pone.0210467)
Supplement: S12 File — Text file with the output of a functional term enrichment analysis using the g:Profiler web tool for the top-100 ranked genes according to the difference between the RL and the RH ranking. (TXT) [file pone.0210467.s015.txt]

#	signf	corr. p-value	T	Q	Q&T	Q&T/Q	Q&T/T	term ID		t type	t group	t name and depth in group		Q&T list
#
1	!	1.90e-07	2133	63	27	0.429	0.013	GO:0070062	CC	1	extracellular exosome	1	C6,ACAT1,UPB1,MYL12A,CRYM,CPE,APOA4,MAN2A1,VIL1,TMEM2,MYOF,AOX1,IDH1,DUOX2,TSPAN3,MFGE8,ACTA1,GC,GPM6A,GNA14,APOA2,SERINC2,PPIC,CD14,SFN,CD47,GSTK1
1	!	2.41e-07	2155	63	27	0.429	0.013	GO:1903561	CC	1	extracellular vesicle	1	C6,ACAT1,UPB1,MYL12A,CRYM,CPE,APOA4,MAN2A1,VIL1,TMEM2,MYOF,AOX1,IDH1,DUOX2,TSPAN3,MFGE8,ACTA1,GC,GPM6A,GNA14,APOA2,SERINC2,PPIC,CD14,SFN,CD47,GSTK1
1	!	2.46e-07	2157	63	27	0.429	0.013	GO:0043230	CC	1	extracellular organelle	1	C6,ACAT1,UPB1,MYL12A,CRYM,CPE,APOA4,MAN2A1,VIL1,TMEM2,MYOF,AOX1,IDH1,DUOX2,TSPAN3,MFGE8,ACTA1,GC,GPM6A,GNA14,APOA2,SERINC2,PPIC,CD14,SFN,CD47,GSTK1
1	!	5.32e-07	3385	63	33	0.524	0.010	GO:0005615	CC	1	extracellular space	1	DCN,TIMP2,C6,ACAT1,UPB1,MYL12A,CRYM,CPE,APOA4,MAN2A1,LOX,VIL1,TMEM2,MMP13,MYOF,AOX1,IDH1,DUOX2,TSPAN3,MFGE8,ACTA1,GC,VLDLR,GPM6A,GNA14,APOA2,C1QC,SERINC2,PPIC,CD14,SFN,CD47,GSTK1
1	!	2.74e-06	3598	63	33	0.524	0.009	GO:0044421	CC	1	extracellular region part	1	DCN,TIMP2,C6,ACAT1,UPB1,MYL12A,CRYM,CPE,APOA4,MAN2A1,LOX,VIL1,TMEM2,MMP13,MYOF,AOX1,IDH1,DUOX2,TSPAN3,MFGE8,ACTA1,GC,VLDLR,GPM6A,GNA14,APOA2,C1QC,SERINC2,PPIC,CD14,SFN,CD47,GSTK1
1	!	9.02e-06	4453	63	36	0.571	0.008	GO:0005576	CC	1	extracellular region	1	DCN,TIMP2,C6,ACAT1,UPB1,MYL12A,CRYM,CPE,APOA4,MAN2A1,LOX,VIL1,TMEM2,MMP13,MYOF,AOX1,IDH1,DUOX2,TSPAN3,MFGE8,ACTA1,GC,VLDLR,GPM6A,PLA2R1,GNA14,APOA2,C1QC,ESM1,SERINC2,PPIC,CD14,CLSTN1,SFN,CD47,GSTK1
1	!	2.12e-05	2087	70	26	0.371	0.012	REAC:R-HSA-1430728	rea	1	Metabolism	1	DCN,RETSAT,ACAT1,BCKDHB,ITPKC,SMOX,UPB1,PCK2,CYB5B,CRYM,APOA4,AGXT2,UGT2B28,AOX1,IDH1,DUOX2,GC,ANKRD1,PLA2R1,GNA14,APOA2,SERINC2,PLA2G16,ALOXE3,PRKAR1B,GSTK1
1	!	2.22e-04	675	19	8	0.421	0.012	GO:0008289	MF	1	lipid binding	1	ID3,SGK1,VIL1,MYOF,GC,APOA2,PXDC1,CD14
1	!	1.91e-03	1987	70	22	0.314	0.011	GO:0044281	BP	1	small molecule metabolic process	1	DCN,RETSAT,ACAT1,BCKDHB,ITPKC,UPB1,PCK2,CRYM,APOA4,MAN2A1,AGXT2,TMEM2,UGT2B28,AOX1,IDH1,GC,VLDLR,ADM,COX6A2,APOA2,PLA2G16,ALOXE3
1	!	2.24e-03	194	78	8	0.103	0.041	GO:0006575	BP	1	cellular modified amino acid metabolic process	1	CRYM,CHAC1,EGLN3,IDH1,DUOX2,SERINC2,PLA2G16,GSTK1
1	!	2.24e-03	996	67	15	0.224	0.015	GO:0055114	BP	1	oxidation-reduction process	1	RETSAT,ACAT1,BCKDHB,SMOX,DHRS7,CYB5B,CRYM,LOX,AOX1,IDH1,DUOX2,COX6A2,APOA2,ALOXE3,GSTK1
1	!	2.37e-03	9	4	2	0.500	0.222	GO:0046487	BP	1	glyoxylate metabolic process	1	AGXT2,IDH1
1	!	3.09e-03	3788	63	29	0.460	0.008	GO:0031982	CC	1	vesicle	1	TIMP2,C6,ACAT1,UPB1,MYL12A,CRYM,CPE,APOA4,MAN2A1,VIL1,TMEM2,RAB11FIP5,MYOF,AOX1,IDH1,DUOX2,TSPAN3,MFGE8,ACTA1,GC,GPM6A,GNA14,APOA2,SERINC2,PPIC,CD14,SFN,CD47,GSTK1
1	!	4.38e-03	2598	62	23	0.371	0.009	GO:0009653	BP	1	anatomical structure morphogenesis	1	DCN,C6,MYL12A,CPE,MAN2A1,LOX,RTN4,ID3,SGK1,EGR2,SOX4,VIL1,TMEM2,MMP13,MYOF,DUOX2,MFGE8,ACTA1,VLDLR,ANKRD1,GPM6A,FARP1,ESM1
1	!	6.69e-03	48	59	4	0.068	0.083	KEGG:00280	keg	1	Valine, leucine and isoleucine degradation	1	ACAT1,BCKDHB,AGXT2,AOX1
1	!	1.31e-02	748	55	11	0.200	0.015	GO:0016491	MF	1	oxidoreductase activity	1	RETSAT,BCKDHB,DHRS7,CRYM,LOX,AOX1,IDH1,DUOX2,COX6A2,ALOXE3,GSTK1
1	!	1.35e-02	12	13	2	0.154	0.167	REAC:R-HSA-73621	rea	1	Pyrimidine catabolism	1	UPB1,AGXT2
1	!	1.39e-02	7414	62	41	0.661	0.006	GO:0032501	BP	1	multicellular organismal process	1	DCN,TIMP2,C6,ACAT1,MYL12A,CRYM,CD276,TUSC3,CPE,APOA4,MAN2A1,LOX,RTN4,ID3,SGK1,EGR2,SOX4,VIL1,TMEM2,RAB11FIP5,MMP13,MYOF,IDH1,DUOX2,MFGE8,ACTA1,VLDLR,ANKRD1,GPM6A,FARP1,PLA2R1,GNA14,APOA2,C1QC,ESM1,CD14,CLSTN1,SFN,PLA2G16,ALOXE3,PRKAR1B
1	!	1.79e-02	3	71	2	0.028	0.667	CORUM:6418	cor	1	C1q complex	1	C1QC,C1QB
1	!	2.40e-02	383	27	6	0.222	0.016	GO:0005543	MF	1	phospholipid binding	1	SGK1,VIL1,MYOF,MFGE8,APOA2,PXDC1
1	!	2.68e-02	6908	73	44	0.603	0.006	GO:1901564	BP	1	organonitrogen compound metabolic process	1	DCN,SLC25A39,TIMP2,C6,MAST4,ACAT1,BCKDHB,MRPL28,SMOX,UPB1,CRYM,CD276,TUSC3,CPE,APOA4,MAN2A1,LOX,AGXT2,CISH,SGK1,EGR2,SOX4,VIL1,TMEM2,MMP13,AOX1,IDH1,DUOX2,MFGE8,VLDLR,ADM,COX6A2,APOA2,C1QC,SERINC2,PPIC,C1QB,SFN,PLA2G16,ALOXE3,USP18,HEXIM1,PRKAR1B,GSTK1
1	!	3.68e-02	4760	86	39	0.453	0.008	GO:0048731	BP	1	system development	1	DCN,TIMP2,C6,POLB,SMARCE1,ACAT1,CPE,APOA4,MAN2A1,LOX,DBN1,RTN4,ID3,SGK1,EGR2,SOX4,CHAC1,TMEM2,MMP13,IDH1,DUOX2,MFGE8,ACTA1,VLDLR,ANKRD1,ADM,GPM6A,FARP1,APOA2,C1QC,PLXNB1,ESM1,CLSTN1,C1QB,SFN,PLA2G16,ALOXE3,HEXIM1,LBH
1	!	4.52e-02	95	69	5	0.072	0.053	GO:0004860	MF	1	protein kinase inhibitor activity	1	DCN,CISH,SFN,HEXIM1,PRKAR1B
#INFO:	PARAMETERS: significant = 1
#INFO:	PARAMETERS: ordered_queries = 1
#INFO:	PARAMETERS: user_thr = 1.00
#INFO:	PARAMETERS: organism = hsapiens
#INFO:	PARAMETERS: analytical = 1
#INFO:	User: http
#INFO:	Host: arak-prod
#INFO:	Time: 2018-9-26  18:33:0 
#INFO:	Version: beta
#WARNING:	Gene C10ORF10 in query [1/16] is not recognized, skipping!
#WARNING:	Gene SEPW1 in query [1/59] is not recognized, skipping!
#INFO:	Effective domain size for CORUM: 3219, threshold 8.9e-05
#INFO:	Effective domain size for GO: 19498, threshold 2.4e-05
#INFO:	Effective domain size for KEGG: 7229, threshold 0.000645
#INFO:	Effective domain size for REAC: 10578, threshold 0.000157
