# Supplementary material for: Literature optimized integration of gene expression for organ-specific evaluation of toxicogenomics datasets
Source: PLoS One. 2019 Jan 14;14(1):e0210467. doi: 10.1371/journal.pone.0210467 (PMC6331104; doi:10.1371/journal.pone.0210467)
Supplement: S13 File — Text file with the output of a functional term enrichment analysis using the g:Profiler web tool for the top-100 ranked genes according to the difference between the RH and the RL ranking. (TXT) [file pone.0210467.s016.txt]

#	signf	corr. p-value	T	Q	Q&T	Q&T/Q	Q&T/T	term ID		t type	t group	t name and depth in group		Q&T list
#
1	!	1.76e-04	2962	73	30	0.411	0.010	HPA:013020_22	hpa	1	endometrium 1; glandular cells[Approved,Medium]	1	RBM5,STAB1,PLXNA2,CEP76,FNDC3A,BMF,CDC37L1,VIPR1,PSMD14,STK16,KDSR,MGME1,TMEM204,PNPLA8,ALDH1B1,SBNO1,LMO4,ABCB9,GEMIN6,ABCG1,LRP5,WDFY3,TTC39C,ABHD15,CHTF8,PTK2,LIMS1,R3HDM2,C3ORF58,RPL14
1	!	7.59e-04	3995	73	34	0.466	0.009	HPA:014020_21	hpa	1	endometrium 2; glandular cells[Approved,Low]	1	RBM5,STAB1,PLXNA2,CEP76,FNDC3A,BMF,CDC37L1,PSMD11,PPARD,VIPR1,PSMD14,STK16,KDSR,MGME1,TMEM204,PNPLA8,ALDH1B1,SBNO1,LMO4,ABCB9,GEMIN6,ABCG1,LRP5,WDFY3,TTC39C,ABHD15,CHTF8,PTK2,LIMS1,R3HDM2,ZNRF2,C3ORF58,RPL14,KIAA0040
1	!	8.46e-04	2614	60	24	0.400	0.009	HPA:033010_22	hpa	1	parathyroid gland; glandular cells[Approved,Medium]	1	RBM5,CEP76,FNDC3A,BMF,CDC37L1,PPARD,VIPR1,PSMD14,MAP7D1,MGME1,TMEM204,PNPLA8,SBNO1,ABCB9,GEMIN6,LRP5,WDFY3,TTC39C,ABHD15,CHTF8,PTK2,R3HDM2,C3ORF58,RPL14
1	!	9.41e-04	2983	73	29	0.397	0.010	HPA:016010_22	hpa	1	esophagus; squamous epithelial cells[Approved,Medium]	1	RBM5,STAB1,PLXNA2,CEP76,BMF,CDC37L1,PPARD,VIPR1,STK16,KDSR,MGME1,TMEM204,PNPLA8,ALDH1B1,SBNO1,LMO4,ABCB9,GEMIN6,ABCG1,LRP5,WDFY3,TTC39C,CHTF8,PTK2,LIMS1,R3HDM2,ZNRF2,C3ORF58,RPL14
1	!	9.82e-04	4033	73	34	0.466	0.008	HPA:013020_21	hpa	1	endometrium 1; glandular cells[Approved,Low]	1	RBM5,STAB1,PLXNA2,CEP76,FNDC3A,BMF,CDC37L1,PSMD11,VIPR1,PSMD14,STK16,MAP7D1,KDSR,MGME1,TMEM204,PNPLA8,ALDH1B1,SBNO1,LMO4,ABCB9,GEMIN6,ABCG1,LRP5,WDFY3,TTC39C,ABHD15,CHTF8,PTK2,LIMS1,R3HDM2,ZNRF2,C3ORF58,RPL14,KIAA0040
1	!	1.09e-03	6415	85	49	0.576	0.008	GO:0051179	BP	1	localization	1	PSMB1,STAB1,SEC61A1,PLXNA2,FCN1,DSP,CEP76,CCL22,BMF,CDC37L1,PSMD11,PPARGC1A,PPARD,PDGFRB,PSMD14,FLVCR2,ISLR,ACKR4,PNPLA8,DAB2IP,SSB,PIK3C2G,LMO4,KCNH1,S100A8,ABCB9,GEMIN6,DPH3,SLC16A1,ATP2B2,ABCG1,LRP5,DLC1,SLC25A32,PDZD8,SNRPD1,OR51E2,PTK2,LIMS1,CDH2,KCNK3,TLN2,PSMD1,MYO1D,ANXA2,TMPRSS2,RPL14,DNM3,PLIN5
1	!	1.75e-03	3264	73	30	0.411	0.009	HPA:035020_22	hpa	1	placenta; trophoblastic cells[Approved,Medium]	1	RBM5,STAB1,PLXNA2,CEP76,FNDC3A,BMF,CDC37L1,PPARD,VIPR1,PSMD14,STK16,KDSR,MGME1,PNPLA8,SBNO1,LMO4,ABCB9,GEMIN6,ABCG1,LRP5,WDFY3,TTC39C,ABHD15,PTK2,LIMS1,R3HDM2,ZNRF2,C3ORF58,RPL14,KIAA0040
1	!	1.76e-03	2011	64	22	0.344	0.011	HPA:011030_22	hpa	1	colon; peripheral nerve/ganglion[Approved,Medium]	1	RBM5,PLXNA2,CEP76,FNDC3A,BMF,PPARD,VIPR1,PNPLA8,ALDH1B1,SBNO1,LMO4,ABCB9,GEMIN6,ABCG1,WDFY3,TTC39C,PTK2,LIMS1,R3HDM2,ZNRF2,C3ORF58,RPL14
1	!	2.34e-03	103	79	6	0.076	0.058	REAC:R-HSA-382556	rea	1	ABC-family proteins mediated transport	1	PSMB1,PSMD11,PSMD14,ABCB9,ABCG1,PSMD1
1	!	2.47e-03	3533	69	30	0.435	0.008	HPA:029010_22	hpa	1	nasopharynx; respiratory epithelial cells[Approved,Medium]	1	RBM5,STAB1,PLXNA2,CEP76,FNDC3A,BMF,CDC37L1,PPARD,VIPR1,PSMD14,STK16,MGME1,PNPLA8,ALDH1B1,SBNO1,LMO4,ABCB9,GEMIN6,ABCG1,LRP5,WDFY3,TTC39C,ABHD15,CHTF8,PTK2,LIMS1,R3HDM2,ZNRF2,C3ORF58,RPL14
1	!	2.93e-03	3746	60	28	0.467	0.007	HPA:003010_21	hpa	1	bone marrow; hematopoietic cells[Approved,Low]	1	RBM5,PLXNA2,CEP76,FNDC3A,BMF,CDC37L1,PSMD11,PPARD,VIPR1,PSMD14,STK16,MGME1,TMEM204,PNPLA8,SBNO1,ABCB9,GEMIN6,ABCG1,LRP5,WDFY3,TTC39C,ABHD15,PTK2,LIMS1,R3HDM2,ZNRF2,C3ORF58,RPL14
1	!	3.03e-03	169	39	5	0.128	0.030	REAC:R-HSA-109581	rea	1	Apoptosis	1	PSMB1,DSP,PSMD11,PSMD14,PTK2
1	!	3.30e-03	172	39	5	0.128	0.029	REAC:R-HSA-5357801	rea	1	Programmed Cell Death	1	PSMB1,DSP,PSMD11,PSMD14,PTK2
1	!	3.40e-03	127	15	4	0.267	0.031	GO:0034332	BP	1	adherens junction organization	1	DSP,PTK2,LIMS1,CDH2
1	!	3.52e-03	2970	73	28	0.384	0.009	HPA:050010_21	hpa	1	spleen; cells in red pulp[Approved,Low]	1	RBM5,STAB1,PLXNA2,CEP76,FNDC3A,BMF,PPARD,VIPR1,KDSR,MGME1,TMEM204,PNPLA8,ALDH1B1,SBNO1,LMO4,ABCB9,GEMIN6,ABCG1,WDFY3,TTC39C,ABHD15,CHTF8,LIMS1,R3HDM2,ZNRF2,C3ORF58,RPL14,KIAA0040
1	!	4.19e-03	45	79	4	0.051	0.089	KEGG:03050	keg	1	Proteasome	1	PSMB1,PSMD11,PSMD14,PSMD1
1	!	4.77e-03	2823	73	27	0.370	0.010	HPA:014020_22	hpa	1	endometrium 2; glandular cells[Approved,Medium]	1	RBM5,STAB1,PLXNA2,CEP76,FNDC3A,BMF,CDC37L1,PSMD11,VIPR1,STK16,KDSR,MGME1,PNPLA8,ALDH1B1,SBNO1,LMO4,ABCB9,GEMIN6,LRP5,WDFY3,TTC39C,ABHD15,CHTF8,LIMS1,R3HDM2,C3ORF58,RPL14
1	!	4.81e-03	3100	64	27	0.422	0.009	HPA:011030_21	hpa	1	colon; peripheral nerve/ganglion[Approved,Low]	1	RBM5,PLXNA2,CEP76,FNDC3A,BMF,PSMD11,PPARD,VIPR1,MAP7D1,MGME1,TMEM204,PNPLA8,ALDH1B1,SBNO1,LMO4,ABCB9,GEMIN6,ABCG1,WDFY3,TTC39C,ABHD15,PTK2,LIMS1,R3HDM2,ZNRF2,C3ORF58,RPL14
1	!	4.89e-03	4054	73	33	0.452	0.008	HPA:044010_21	hpa	1	skin 2; epidermal cells[Approved,Low]	1	RBM5,STAB1,CEP76,FNDC3A,BMF,CDC37L1,PSMD11,PPARD,VIPR1,PSMD14,STK16,MAP7D1,KDSR,MGME1,PNPLA8,ALDH1B1,SBNO1,LMO4,ABCB9,GEMIN6,ABCG1,LRP5,WDFY3,TTC39C,ABHD15,CHTF8,PTK2,LIMS1,R3HDM2,ZNRF2,C3ORF58,RPL14,KIAA0040
1	!	5.10e-03	68	81	5	0.062	0.074	REAC:R-HSA-5658442	rea	1	Regulation of RAS by GAPs	1	PSMB1,PSMD11,PSMD14,DAB2IP,PSMD1
1	!	5.16e-03	3872	69	31	0.449	0.008	HPA:024020_22	hpa	1	kidney; cells in tubules[Approved,Medium]	1	RBM5,STAB1,PLXNA2,CEP76,FNDC3A,BMF,CDC37L1,PPARD,VIPR1,PSMD14,MAP7D1,MGME1,TMEM204,PNPLA8,ALDH1B1,SBNO1,LMO4,ABCB9,GEMIN6,ABCG1,LRP5,WDFY3,TTC39C,ABHD15,CHTF8,PTK2,LIMS1,R3HDM2,ZNRF2,C3ORF58,RPL14
1	!	5.47e-03	2661	44	18	0.409	0.007	HPA:021010_22	hpa	1	heart muscle; myocytes[Approved,Medium]	1	RBM5,FNDC3A,PSMD11,VIPR1,PSMD14,MAP7D1,MGME1,TMEM204,PNPLA8,SBNO1,ABCB9,GEMIN6,TTC39C,ABHD15,PTK2,R3HDM2,C3ORF58,RPL14
1	!	6.10e-03	3673	69	30	0.435	0.008	HPA:043030_21	hpa	1	skin 1; keratinocytes[Approved,Low]	1	RBM5,STAB1,PLXNA2,CEP76,FNDC3A,BMF,CDC37L1,PPARD,VIPR1,PSMD14,STK16,MGME1,TMEM204,PNPLA8,ALDH1B1,SBNO1,LMO4,ABCB9,GEMIN6,ABCG1,LRP5,WDFY3,TTC39C,ABHD15,CHTF8,PTK2,R3HDM2,ZNRF2,C3ORF58,RPL14
1	!	6.29e-03	3678	69	30	0.435	0.008	HPA:001040_22	hpa	1	adrenal gland; glandular cells[Approved,Medium]	1	RBM5,STAB1,PLXNA2,CEP76,FNDC3A,BMF,CDC37L1,PPARD,VIPR1,PSMD14,STK16,MAP7D1,TMEM204,PNPLA8,ALDH1B1,SBNO1,LMO4,ABCB9,GEMIN6,ABCG1,LRP5,WDFY3,TTC39C,ABHD15,PTK2,LIMS1,R3HDM2,ZNRF2,C3ORF58,RPL14
1	!	6.53e-03	73	79	5	0.063	0.068	REAC:R-HSA-8939902	rea	1	Regulation of RUNX2 expression and activity	1	PSMB1,PSMD11,PPARGC1A,PSMD14,PSMD1
1	!	7.00e-03	4163	60	29	0.483	0.007	HPA:027010_21	hpa	1	lung; macrophages[Approved,Low]	1	RBM5,PLXNA2,CEP76,FNDC3A,BMF,PSMD11,PPARD,VIPR1,PSMD14,STK16,MAP7D1,MGME1,TMEM204,PNPLA8,SBNO1,ABCB9,GEMIN6,ABCG1,LRP5,WDFY3,TTC39C,ABHD15,CHTF8,PTK2,LIMS1,R3HDM2,ZNRF2,C3ORF58,RPL14
1	!	7.42e-03	160	81	7	0.086	0.044	GO:0048015	BP	1	phosphatidylinositol-mediated signaling	1	PPARD,PDGFRB,DAB2IP,PIK3C2G,KCNH1,PTK2,C3ORF58
1	!	7.50e-03	36	79	4	0.051	0.111	CORUM:193	cor	1	PA700-20S-PA28 complex	1	PSMB1,PSMD11,PSMD14,PSMD1
1	!	8.02e-03	3944	69	31	0.449	0.008	HPA:037010_22	hpa	1	rectum; glandular cells[Approved,Medium]	1	RBM5,STAB1,PLXNA2,CEP76,FNDC3A,BMF,CDC37L1,PPARD,VIPR1,PSMD14,STK16,MGME1,TMEM204,PNPLA8,ALDH1B1,SBNO1,LMO4,ABCB9,GEMIN6,ABCG1,LRP5,WDFY3,TTC39C,ABHD15,CHTF8,PTK2,LIMS1,R3HDM2,ZNRF2,C3ORF58,RPL14
1	!	8.10e-03	2261	41	16	0.390	0.007	HPA:011010_22	hpa	1	colon; endothelial cells[Approved,Medium]	1	RBM5,FNDC3A,PSMD11,VIPR1,PSMD14,PNPLA8,SBNO1,ABCB9,TTC39C,ABHD15,PTK2,LIMS1,R3HDM2,ZNRF2,C3ORF58,RPL14
1	!	8.36e-03	3951	69	31	0.449	0.008	HPA:012010_22	hpa	1	duodenum; glandular cells[Approved,Medium]	1	RBM5,STAB1,PLXNA2,CEP76,FNDC3A,BMF,CDC37L1,PPARD,VIPR1,STK16,MAP7D1,MGME1,TMEM204,PNPLA8,ALDH1B1,SBNO1,LMO4,ABCB9,GEMIN6,ABCG1,LRP5,WDFY3,TTC39C,ABHD15,CHTF8,PTK2,LIMS1,R3HDM2,ZNRF2,C3ORF58,RPL14
1	!	8.39e-03	163	81	7	0.086	0.043	GO:0048017	BP	1	inositol lipid-mediated signaling	1	PPARD,PDGFRB,DAB2IP,PIK3C2G,KCNH1,PTK2,C3ORF58
1	!	9.24e-03	4495	60	30	0.500	0.007	HPA:001040_21	hpa	1	adrenal gland; glandular cells[Approved,Low]	1	RBM5,PLXNA2,CEP76,FNDC3A,BMF,CDC37L1,PSMD11,PPARD,VIPR1,PSMD14,STK16,MAP7D1,MGME1,TMEM204,PNPLA8,SBNO1,ABCB9,GEMIN6,ABCG1,LRP5,WDFY3,TTC39C,ABHD15,CHTF8,PTK2,LIMS1,R3HDM2,ZNRF2,C3ORF58,RPL14
1	!	1.07e-02	4522	60	30	0.500	0.007	HPA:053010_21	hpa	1	testis; Leydig cells[Approved,Low]	1	RBM5,PLXNA2,CEP76,FNDC3A,BMF,CDC37L1,PSMD11,PPARD,VIPR1,PSMD14,STK16,MAP7D1,MGME1,TMEM204,PNPLA8,SBNO1,ABCB9,GEMIN6,ABCG1,LRP5,WDFY3,TTC39C,ABHD15,CHTF8,PTK2,LIMS1,R3HDM2,ZNRF2,C3ORF58,RPL14
1	!	1.22e-02	83	79	5	0.063	0.060	REAC:R-HSA-1236974	rea	1	ER-Phagosome pathway	1	PSMB1,SEC61A1,PSMD11,PSMD14,PSMD1
1	!	1.29e-02	72	91	5	0.055	0.069	REAC:R-HSA-174184	rea	1	Cdc20:Phospho-APC/C mediated degradation of Cyclin A	1	PSMB1,PSMD11,PSMD14,BUB3,PSMD1
1	!	1.37e-02	73	91	5	0.055	0.068	REAC:R-HSA-179419	rea	1	APC:Cdc20 mediated degradation of cell cycle proteins prior to satisfation of the cell cycle checkpoint	1	PSMB1,PSMD11,PSMD14,BUB3,PSMD1
1	!	1.49e-02	320	84	9	0.107	0.028	GO:0034774	CC	1	secretory granule lumen	1	PSMB1,FCN1,CDC37L1,PSMD11,PSMD14,ISLR,S100A8,PSMD1,ANXA2
1	!	1.57e-02	75	91	5	0.055	0.067	REAC:R-HSA-176409	rea	1	APC/C:Cdc20 mediated degradation of mitotic proteins	1	PSMB1,PSMD11,PSMD14,BUB3,PSMD1
1	!	1.59e-02	2912	55	22	0.400	0.008	HPA:056030_22	hpa	1	tonsil; squamous epithelial cells[Approved,Medium]	1	RBM5,PLXNA2,FNDC3A,CDC37L1,VIPR1,STK16,MGME1,TMEM204,PNPLA8,SBNO1,ABCB9,GEMIN6,LRP5,WDFY3,TTC39C,CHTF8,PTK2,LIMS1,R3HDM2,ZNRF2,C3ORF58,RPL14
1	!	1.67e-02	76	91	5	0.055	0.066	REAC:R-HSA-176814	rea	1	Activation of APC/C and APC/C:Cdc20 mediated degradation of mitotic proteins	1	PSMB1,PSMD11,PSMD14,BUB3,PSMD1
1	!	1.69e-02	3619	69	29	0.420	0.008	HPA:011010_21	hpa	1	colon; endothelial cells[Approved,Low]	1	RBM5,STAB1,PLXNA2,CEP76,FNDC3A,BMF,CDC37L1,PSMD11,PPARD,VIPR1,PSMD14,STK16,MAP7D1,PNPLA8,ALDH1B1,SBNO1,LMO4,ABCB9,ABCG1,WDFY3,TTC39C,ABHD15,CHTF8,PTK2,LIMS1,R3HDM2,ZNRF2,C3ORF58,RPL14
1	!	1.74e-02	5083	85	40	0.471	0.008	GO:0051234	BP	1	establishment of localization	1	PSMB1,STAB1,SEC61A1,FCN1,DSP,BMF,CDC37L1,PSMD11,PPARGC1A,PPARD,PDGFRB,PSMD14,FLVCR2,ISLR,ACKR4,PNPLA8,SSB,KCNH1,S100A8,ABCB9,GEMIN6,DPH3,SLC16A1,ATP2B2,ABCG1,LRP5,SLC25A32,PDZD8,SNRPD1,OR51E2,PTK2,LIMS1,CDH2,KCNK3,PSMD1,MYO1D,ANXA2,TMPRSS2,RPL14,DNM3
1	!	1.86e-02	4343	60	29	0.483	0.007	HPA:029010_21	hpa	1	nasopharynx; respiratory epithelial cells[Approved,Low]	1	RBM5,PLXNA2,CEP76,FNDC3A,BMF,CDC37L1,PSMD11,PPARD,VIPR1,PSMD14,STK16,MGME1,TMEM204,PNPLA8,SBNO1,ABCB9,GEMIN6,ABCG1,LRP5,WDFY3,TTC39C,ABHD15,CHTF8,PTK2,LIMS1,R3HDM2,ZNRF2,C3ORF58,RPL14
1	!	1.98e-02	2841	73	26	0.356	0.009	HPA:039010_22	hpa	1	salivary gland; glandular cells[Approved,Medium]	1	RBM5,STAB1,PLXNA2,FNDC3A,BMF,CDC37L1,PPARD,VIPR1,STK16,KDSR,PNPLA8,ALDH1B1,SBNO1,LMO4,ABCB9,GEMIN6,LRP5,WDFY3,TTC39C,ABHD15,PTK2,LIMS1,R3HDM2,ZNRF2,C3ORF58,RPL14
1	!	2.08e-02	3576	60	26	0.433	0.007	HPA:033010_21	hpa	1	parathyroid gland; glandular cells[Approved,Low]	1	RBM5,CEP76,FNDC3A,BMF,CDC37L1,PPARD,VIPR1,PSMD14,MAP7D1,MGME1,TMEM204,PNPLA8,SBNO1,ABCB9,GEMIN6,ABCG1,LRP5,WDFY3,TTC39C,ABHD15,CHTF8,PTK2,R3HDM2,ZNRF2,C3ORF58,RPL14
1	!	2.14e-02	80	91	5	0.055	0.062	REAC:R-HSA-176408	rea	1	Regulation of APC/C activators between G1/S and early anaphase	1	PSMB1,PSMD11,PSMD14,BUB3,PSMD1
1	!	2.15e-02	3443	69	28	0.406	0.008	HPA:056010_21	hpa	1	tonsil; germinal center cells[Approved,Low]	1	RBM5,STAB1,PLXNA2,CEP76,FNDC3A,BMF,CDC37L1,PSMD11,VIPR1,PSMD14,MGME1,TMEM204,PNPLA8,ALDH1B1,SBNO1,LMO4,ABCB9,GEMIN6,ABCG1,WDFY3,TTC39C,ABHD15,CHTF8,PTK2,LIMS1,R3HDM2,ZNRF2,RPL14
1	!	2.20e-02	4375	60	29	0.483	0.007	HPA:055010_21	hpa	1	thyroid gland; glandular cells[Approved,Low]	1	RBM5,PLXNA2,CEP76,FNDC3A,BMF,CDC37L1,PSMD11,PPARD,VIPR1,PSMD14,STK16,MGME1,TMEM204,PNPLA8,SBNO1,ABCB9,GEMIN6,ABCG1,LRP5,WDFY3,TTC39C,ABHD15,CHTF8,PTK2,LIMS1,R3HDM2,ZNRF2,C3ORF58,RPL14
1	!	2.25e-02	337	84	9	0.107	0.027	GO:0060205	CC	1	cytoplasmic vesicle lumen	1	PSMB1,FCN1,CDC37L1,PSMD11,PSMD14,ISLR,S100A8,PSMD1,ANXA2
1	!	2.28e-02	2862	73	26	0.356	0.009	HPA:028010_21	hpa	1	lymph node; germinal center cells[Approved,Low]	1	RBM5,STAB1,PLXNA2,CEP76,FNDC3A,BMF,VIPR1,KDSR,MGME1,PNPLA8,ALDH1B1,SBNO1,LMO4,ABCB9,GEMIN6,ABCG1,WDFY3,TTC39C,ABHD15,CHTF8,PTK2,LIMS1,R3HDM2,ZNRF2,RPL14,KIAA0040
1	!	2.31e-02	338	84	9	0.107	0.027	GO:0031983	CC	1	vesicle lumen	1	PSMB1,FCN1,CDC37L1,PSMD11,PSMD14,ISLR,S100A8,PSMD1,ANXA2
1	!	2.49e-02	4139	69	31	0.449	0.007	HPA:040010_21	hpa	1	seminal vesicle; glandular cells[Approved,Low]	1	RBM5,STAB1,PLXNA2,CEP76,FNDC3A,BMF,CDC37L1,PPARD,VIPR1,PSMD14,STK16,MAP7D1,MGME1,TMEM204,PNPLA8,ALDH1B1,SBNO1,LMO4,ABCB9,GEMIN6,ABCG1,LRP5,WDFY3,TTC39C,ABHD15,CHTF8,PTK2,LIMS1,R3HDM2,ZNRF2,RPL14
1	!	2.55e-02	50	79	4	0.051	0.080	REAC:R-HSA-1236978	rea	1	Cross-presentation of soluble exogenous antigens (endosomes)	1	PSMB1,PSMD11,PSMD14,PSMD1
1	!	2.55e-02	50	79	4	0.051	0.080	REAC:R-HSA-211733	rea	1	Regulation of activated PAK-2p34 by proteasome mediated degradation	1	PSMB1,PSMD11,PSMD14,PSMD1
1	!	2.64e-02	4965	85	39	0.459	0.008	GO:0006810	BP	1	transport	1	PSMB1,STAB1,SEC61A1,FCN1,DSP,BMF,CDC37L1,PSMD11,PPARGC1A,PPARD,PDGFRB,PSMD14,FLVCR2,ISLR,ACKR4,PNPLA8,SSB,KCNH1,S100A8,ABCB9,GEMIN6,DPH3,SLC16A1,ATP2B2,ABCG1,LRP5,SLC25A32,PDZD8,SNRPD1,OR51E2,PTK2,CDH2,KCNK3,PSMD1,MYO1D,ANXA2,TMPRSS2,RPL14,DNM3
1	!	2.76e-02	51	79	4	0.051	0.078	REAC:R-HSA-350562	rea	1	Regulation of ornithine decarboxylase (ODC)	1	PSMB1,PSMD11,PSMD14,PSMD1
1	!	2.80e-02	4422	60	29	0.483	0.007	HPA:015010_21	hpa	1	epididymis; glandular cells[Approved,Low]	1	RBM5,PLXNA2,CEP76,FNDC3A,BMF,CDC37L1,PPARD,VIPR1,PSMD14,STK16,MAP7D1,MGME1,TMEM204,PNPLA8,SBNO1,ABCB9,GEMIN6,ABCG1,LRP5,WDFY3,TTC39C,ABHD15,CHTF8,PTK2,LIMS1,R3HDM2,ZNRF2,C3ORF58,RPL14
1	!	2.82e-02	4581	73	34	0.466	0.007	HPA:037010_21	hpa	1	rectum; glandular cells[Approved,Low]	1	RBM5,STAB1,PLXNA2,CEP76,FNDC3A,BMF,CDC37L1,PPARD,VIPR1,PSMD14,STK16,MAP7D1,KDSR,MGME1,TMEM204,PNPLA8,ALDH1B1,SBNO1,LMO4,ABCB9,GEMIN6,ABCG1,LRP5,WDFY3,TTC39C,ABHD15,CHTF8,PTK2,LIMS1,R3HDM2,ZNRF2,C3ORF58,RPL14,KIAA0040
1	!	2.84e-02	99	79	5	0.063	0.051	REAC:R-HSA-1236975	rea	1	Antigen processing-Cross presentation	1	PSMB1,SEC61A1,PSMD11,PSMD14,PSMD1
1	!	2.89e-02	2964	64	25	0.391	0.008	HPA:007020_21	hpa	1	cerebellum; cells in granular layer[Approved,Low]	1	RBM5,CEP76,FNDC3A,BMF,CDC37L1,PPARD,VIPR1,MAP7D1,TMEM204,PNPLA8,ALDH1B1,SBNO1,LMO4,ABCB9,GEMIN6,ABCG1,LRP5,WDFY3,TTC39C,ABHD15,CHTF8,PTK2,R3HDM2,C3ORF58,RPL14
1	!	2.89e-02	4154	60	28	0.467	0.007	HPA:035020_21	hpa	1	placenta; trophoblastic cells[Approved,Low]	1	RBM5,PLXNA2,CEP76,FNDC3A,BMF,CDC37L1,PPARD,VIPR1,PSMD14,STK16,MGME1,TMEM204,PNPLA8,SBNO1,ABCB9,GEMIN6,ABCG1,LRP5,WDFY3,TTC39C,ABHD15,CHTF8,PTK2,LIMS1,R3HDM2,ZNRF2,C3ORF58,RPL14
1	!	2.93e-02	3393	60	25	0.417	0.007	HPA:053020_22	hpa	1	testis; cells in seminiferous ducts[Approved,Medium]	1	RBM5,CEP76,FNDC3A,BMF,CDC37L1,PSMD11,PPARD,VIPR1,PSMD14,MGME1,TMEM204,PNPLA8,SBNO1,ABCB9,GEMIN6,ABCG1,LRP5,WDFY3,TTC39C,ABHD15,CHTF8,PTK2,R3HDM2,ZNRF2,RPL14
1	!	2.98e-02	52	79	4	0.051	0.077	REAC:R-HSA-75815	rea	1	Ubiquitin-dependent degradation of Cyclin D	1	PSMB1,PSMD11,PSMD14,PSMD1
1	!	2.98e-02	52	79	4	0.051	0.077	REAC:R-HSA-69229	rea	1	Ubiquitin-dependent degradation of Cyclin D1	1	PSMB1,PSMD11,PSMD14,PSMD1
1	!	2.98e-02	52	79	4	0.051	0.077	REAC:R-HSA-180534	rea	1	Vpu mediated degradation of CD4	1	PSMB1,PSMD11,PSMD14,PSMD1
1	!	2.98e-02	52	79	4	0.051	0.077	REAC:R-HSA-349425	rea	1	Autodegradation of the E3 ubiquitin ligase COP1	1	PSMB1,PSMD11,PSMD14,PSMD1
1	!	3.02e-02	86	91	5	0.055	0.058	REAC:R-HSA-174143	rea	1	APC/C-mediated degradation of cell cycle proteins	1	PSMB1,PSMD11,PSMD14,BUB3,PSMD1
1	!	3.02e-02	86	91	5	0.055	0.058	REAC:R-HSA-453276	rea	1	Regulation of mitotic cell cycle	1	PSMB1,PSMD11,PSMD14,BUB3,PSMD1
1	!	3.08e-02	3946	69	30	0.435	0.008	HPA:045010_22	hpa	1	small intestine; glandular cells[Approved,Medium]	1	RBM5,STAB1,PLXNA2,CEP76,FNDC3A,BMF,CDC37L1,PPARD,VIPR1,STK16,MGME1,TMEM204,PNPLA8,ALDH1B1,SBNO1,LMO4,ABCB9,GEMIN6,ABCG1,LRP5,WDFY3,TTC39C,ABHD15,CHTF8,PTK2,LIMS1,R3HDM2,ZNRF2,C3ORF58,RPL14
1	!	3.21e-02	53	79	4	0.051	0.075	REAC:R-HSA-69610	rea	1	p53-Independent DNA Damage Response	1	PSMB1,PSMD11,PSMD14,PSMD1
1	!	3.21e-02	53	79	4	0.051	0.075	REAC:R-HSA-69601	rea	1	Ubiquitin Mediated Degradation of Phosphorylated Cdc25A	1	PSMB1,PSMD11,PSMD14,PSMD1
1	!	3.21e-02	53	79	4	0.051	0.075	REAC:R-HSA-69613	rea	1	p53-Independent G1/S DNA damage checkpoint	1	PSMB1,PSMD11,PSMD14,PSMD1
1	!	3.21e-02	53	79	4	0.051	0.075	REAC:R-HSA-169911	rea	1	Regulation of Apoptosis	1	PSMB1,PSMD11,PSMD14,PSMD1
1	!	3.22e-02	133	81	6	0.074	0.045	GO:0014065	BP	1	phosphatidylinositol 3-kinase signaling	1	PPARD,PDGFRB,DAB2IP,PIK3C2G,PTK2,C3ORF58
1	!	3.28e-02	4150	73	32	0.438	0.008	HPA:039010_21	hpa	1	salivary gland; glandular cells[Approved,Low]	1	RBM5,STAB1,PLXNA2,CEP76,FNDC3A,BMF,CDC37L1,PPARD,VIPR1,STK16,MAP7D1,KDSR,MGME1,TMEM204,PNPLA8,ALDH1B1,SBNO1,LMO4,ABCB9,GEMIN6,LRP5,WDFY3,TTC39C,ABHD15,CHTF8,PTK2,LIMS1,R3HDM2,ZNRF2,C3ORF58,RPL14,KIAA0040
1	!	3.41e-02	3521	69	28	0.406	0.008	HPA:018010_22	hpa	1	fallopian tube; glandular cells[Approved,Medium]	1	RBM5,STAB1,PLXNA2,CEP76,BMF,CDC37L1,PPARD,VIPR1,STK16,MGME1,TMEM204,PNPLA8,ALDH1B1,SBNO1,LMO4,ABCB9,GEMIN6,ABCG1,LRP5,WDFY3,TTC39C,CHTF8,PTK2,LIMS1,R3HDM2,ZNRF2,C3ORF58,RPL14
1	!	3.45e-02	54	79	4	0.051	0.074	REAC:R-HSA-180585	rea	1	Vif-mediated degradation of APOBEC3G	1	PSMB1,PSMD11,PSMD14,PSMD1
1	!	3.71e-02	55	79	4	0.051	0.073	REAC:R-HSA-4641257	rea	1	Degradation of AXIN	1	PSMB1,PSMD11,PSMD14,PSMD1
1	!	3.71e-02	55	79	4	0.051	0.073	REAC:R-HSA-450408	rea	1	AUF1 (hnRNP D0) binds and destabilizes mRNA	1	PSMB1,PSMD11,PSMD14,PSMD1
1	!	3.71e-02	55	79	4	0.051	0.073	REAC:R-HSA-8941858	rea	1	Regulation of RUNX3 expression and activity	1	PSMB1,PSMD11,PSMD14,PSMD1
1	!	3.71e-02	55	79	4	0.051	0.073	REAC:R-HSA-174113	rea	1	SCF-beta-TrCP mediated degradation of Emi1	1	PSMB1,PSMD11,PSMD14,PSMD1
1	!	3.71e-02	55	79	4	0.051	0.073	REAC:R-HSA-8854050	rea	1	FBXL7 down-regulates AURKA during mitotic entry and in early mitosis	1	PSMB1,PSMD11,PSMD14,PSMD1
1	!	3.83e-02	239	81	7	0.086	0.029	REAC:R-HSA-5673001	rea	1	RAF/MAP kinase cascade	1	PSMB1,PSMD11,PDGFRB,PSMD14,DAB2IP,PTK2,PSMD1
1	!	3.84e-02	10	14	2	0.143	0.200	GO:0005916	CC	1	fascia adherens	1	DSP,CDH2
1	!	3.98e-02	56	79	4	0.051	0.071	REAC:R-HSA-5362768	rea	1	Hh mutants that don't undergo autocatalytic processing are degraded by ERAD	1	PSMB1,PSMD11,PSMD14,PSMD1
1	!	4.05e-02	20	79	3	0.038	0.150	CORUM:32	cor	1	PA700 complex	1	PSMD11,PSMD14,PSMD1
1	!	4.27e-02	57	79	4	0.051	0.070	REAC:R-HSA-4641258	rea	1	Degradation of DVL	1	PSMB1,PSMD11,PSMD14,PSMD1
1	!	4.27e-02	57	79	4	0.051	0.070	REAC:R-HSA-69541	rea	1	Stabilization of p53	1	PSMB1,PSMD11,PSMD14,PSMD1
1	!	4.28e-02	4424	73	33	0.452	0.007	HPA:018010_21	hpa	1	fallopian tube; glandular cells[Approved,Low]	1	RBM5,STAB1,PLXNA2,CEP76,FNDC3A,BMF,CDC37L1,PSMD11,PPARD,VIPR1,STK16,KDSR,MGME1,TMEM204,PNPLA8,ALDH1B1,SBNO1,LMO4,ABCB9,GEMIN6,ABCG1,LRP5,WDFY3,TTC39C,ABHD15,CHTF8,PTK2,LIMS1,R3HDM2,ZNRF2,C3ORF58,RPL14,KIAA0040
1	!	4.46e-02	245	81	7	0.086	0.029	REAC:R-HSA-5684996	rea	1	MAPK1/MAPK3 signaling	1	PSMB1,PSMD11,PDGFRB,PSMD14,DAB2IP,PTK2,PSMD1
1	!	4.54e-02	58	39	3	0.077	0.052	REAC:R-HSA-5387390	rea	1	Hh mutants abrogate ligand secretion	1	PSMB1,PSMD11,PSMD14
1	!	4.77e-02	59	39	3	0.077	0.051	REAC:R-HSA-5676590	rea	1	NIK-->noncanonical NF-kB signaling	1	PSMB1,PSMD11,PSMD14
1	!	4.77e-02	59	39	3	0.077	0.051	REAC:R-HSA-68827	rea	1	CDT1 association with the CDC6:ORC:origin complex	1	PSMB1,PSMD11,PSMD14
1	!	4.79e-02	4678	73	34	0.466	0.007	HPA:024020_21	hpa	1	kidney; cells in tubules[Approved,Low]	1	RBM5,STAB1,PLXNA2,CEP76,FNDC3A,BMF,CDC37L1,PPARD,VIPR1,PSMD14,STK16,MAP7D1,KDSR,MGME1,TMEM204,PNPLA8,ALDH1B1,SBNO1,LMO4,ABCB9,GEMIN6,ABCG1,LRP5,WDFY3,TTC39C,ABHD15,CHTF8,PTK2,LIMS1,R3HDM2,ZNRF2,C3ORF58,RPL14,KIAA0040
1	!	4.88e-02	4001	73	31	0.425	0.008	HPA:008030_21	hpa	1	cerebral cortex; neuronal cells[Approved,Low]	1	RBM5,STAB1,PLXNA2,CEP76,FNDC3A,BMF,CDC37L1,PSMD11,PPARD,VIPR1,PSMD14,KDSR,MGME1,TMEM204,PNPLA8,ALDH1B1,SBNO1,LMO4,ABCB9,GEMIN6,ABCG1,LRP5,WDFY3,TTC39C,ABHD15,PTK2,LIMS1,R3HDM2,ZNRF2,RPL14,KIAA0040
1	!	4.91e-02	2793	73	25	0.342	0.009	HPA:008020_21	hpa	1	cerebral cortex; glial cells[Approved,Low]	1	RBM5,STAB1,PLXNA2,CEP76,FNDC3A,CDC37L1,PPARD,VIPR1,STK16,KDSR,PNPLA8,ALDH1B1,SBNO1,LMO4,ABCB9,GEMIN6,WDFY3,TTC39C,ABHD15,LIMS1,R3HDM2,ZNRF2,C3ORF58,RPL14,KIAA0040
1	!	4.93e-02	4031	69	30	0.435	0.007	HPA:016010_21	hpa	1	esophagus; squamous epithelial cells[Approved,Low]	1	RBM5,STAB1,PLXNA2,CEP76,BMF,CDC37L1,PPARD,VIPR1,PSMD14,STK16,MAP7D1,MGME1,TMEM204,PNPLA8,ALDH1B1,SBNO1,LMO4,ABCB9,GEMIN6,ABCG1,LRP5,WDFY3,TTC39C,CHTF8,PTK2,LIMS1,R3HDM2,ZNRF2,C3ORF58,RPL14
#INFO:	PARAMETERS: ordered_queries = 1
#INFO:	PARAMETERS: analytical = 1
#INFO:	PARAMETERS: significant = 1
#INFO:	PARAMETERS: organism = hsapiens
#INFO:	PARAMETERS: user_thr = 1.00
#INFO:	User: http
#INFO:	Host: arak-prod
#INFO:	Time: 2018-9-26 18:29:19
#INFO:	Version: beta
#WARNING:	Gene KIAA1462 in query [1/69] is not recognized, skipping!
#WARNING:	Gene NUPL1 in query [1/99] is not recognized, skipping!
#INFO:	Effective domain size for CORUM: 3219, threshold 0.00011
#INFO:	Effective domain size for GO: 19498, threshold 2.4e-05
#INFO:	Effective domain size for HPA: 9501, threshold 0.000134
#INFO:	Effective domain size for KEGG: 7229, threshold 0.000712
#INFO:	Effective domain size for REAC: 10578, threshold 0.000157
